# Supplementary material for: Dynamic response landscape of immune cells identified immune dysfunction which predicts disease progression in COVID-19 infected patients
Source: Int J Biol Sci. 2022 Apr 24;18(7):3066–81. doi: 10.7150/ijbs.71163 (PMC9066099; doi:10.7150/ijbs.71163)
Supplement: Supplementary file 2 — Supplementary tables. [file ijbsv18p3066s2.zip]

Archive with 11 entries (10 files):
- s2/
- s2/Table S1.xlsx
- s2/Table S10.xlsx
- s2/Table S2.xlsx
- s2/Table S3.xlsx
- s2/Table S4.xlsx
- s2/Table S5.xlsx
- s2/Table S6.xlsx
- s2/Table S7.xlsx
- s2/Table S8.xlsx
- s2/Table S9.xlsx
