# Supplementary material for: Dynamic response landscape of immune cells identified immune dysfunction which predicts disease progression in COVID-19 infected patients
Source: Int J Biol Sci. 2022 Apr 24;18(7):3066–81. doi: 10.7150/ijbs.71163 (PMC9066099; doi:10.7150/ijbs.71163)
Supplement: Supplementary file 2 — Supplementary tables. [file ijbsv18p3066s2.zip › s2/Table S1.xlsx]

## Sheet: M vs H
H_Group	H_L_Group	L_Group	L_H_Group	H_Group|H_L_Group	H_Group|L_H_Group	H_L_Group|L_Group	H_L_Group|L_H_Group	L_Group|L_H_Group	H_Group|H_L_Group|L_Group	H_Group|H_L_Group|L_H_Group	H_Group|L_Group|L_H_Group	H_L_Group|L_Group|L_H_Group	H_Group|H_L_Group|L_Group|L_H_Group
ERO1B	AREG	RICTOR	FCMR	IFI27	VSIR	RGPD5	ZNF331	GABPB1-AS1	AC016831.5	ALOX5AP	ARHGAP45	IFI44L	S100A8
LZIC	TENT5C	YME1L1	NORAD	BTG3	FAM89B	PHTF2	CST3	NEAT1	MT-CO2	PYURF	EEF1B2	ISG15	FTH1
HSBP1	LGALS3	BRD1	ADTRP	RAB5IF	TUBA1B	ATXN1	PRELID3B	PCNX1	MT-ND4L	ELOC	SRGN	BTG2	S100A4
PTRHD1	DUSP5	MSI2	ARMH1	SAP25	ATP5F1B	CCL5	SOCS3	ZBTB20	MBNL1	SMIM37	NCK2	JCHAIN	RPL39
BTN2A1	OSBPL10	RBM39	TRAC	AC114760.2	SELENOF	TMEM259	IFNGR2	FOSB	TRABD2A	MT1X	RPL23A	IGHA1	JUND
IGF1R	TNFRSF4	DLG1	LINC01089	ATP2B1-AS1	DYNLRB1	TNRC6A	NFE2L2	SAT1	CCR7	STMP1	HIST1H4C	STK17B	RPL30
NOTCH2	TMEM156	LRBA	LINC02273	AC245014.3	PRDX1	IFI16	CEBPZOS	PPP1R15A		AL445686.2	RPL37A	PDE4B	RPL10
BACH2	PELI1	RBM33	AC245297.3	AC025159.1	FAM200B	MYO1F	C12orf65	HELB		UFD1	CD48	CD55	ATP5F1E
MYO9A	PMAIP1		FAM13A	SVBP	SH3BP5	IQGAP2	ZNF428	N4BP2L2		SMIM26	SIGIRR	RHOH	RPL41
ADRBK1	BCL10		ICE2	WASHC1	ACAA1	CFLAR	UBE2E3	GPRIN3		CEBPB		PPP3CA	RPL28
NBPF1	AC087239.1		NDUFB3	HCFC1R1	PHPT1	ATP2B1	MIA2	TSHZ2		U2AF1L4		WHAMM	C1orf56
C10orf54	UBE2V1		BORCS7	YIF1A	TRADD	CYLD	PHF5A	TRABD		ATP5PB		TLE4	GAPDH
CCDC109B	ADAM19		VAMP5	RELB	SIT1	PCSK7	INTS11	ODF2L		CKLF		SLCO3A1	RPL36A
KIAA0430	FMC1		KNOP1	SMS	RGCC	TPT1	ARF4	ANKRD44		CCDC107		ATF7IP2	RPS10
	LTA		FHIT	ERG28	NCF1		SOCS2	TNFRSF25		THOC7		DYNC1I2	EMP3
	TUBA1C		CITED4	RHBDD2	MRPL3		MRPL9	PHKB		PRMT1		VPS29	ACTB
	PTPMT1		KANSL1-AS1	TMEM120B	SNRPD3		TENT2	SLC2A3		AURKAIP1		VMP1	ATP5MC2
	SERTAD1		JPX	SIAH2	MRPS15		IGHM	RORA		PYCARD		STAT3	IGKC
	DDIT3		RBM4	ARRDC1	TEX264		MX1	PPP1R10		TOMM22		MTPN	RPS28
	LINC00513		NDUFS6	LPAR2	ANXA7		MFSD14C	SLC4A7		MRPL33		TRIM73	TMA7
	RAB1B		NDUFB7	FAM45A	MPLKIP		LINC01550	SLFN12L		RHOF		NCOA7	FAU
	TUT7		LYSMD2	PRDX4	STMN1		POLE3	KANSL1		MESD		ETNK1	FXYD5
	AC016831.1		DCK	RP9	MRPL14		TMEM263	HERC4		RHEB		CLK1	RPS15A
	SGK1		EMC10	ZNF524	MRPL51		STRAP	LENG8		SELENOS		PAN3	SH3BGRL3
	HACD4		ANAPC11	AGTRAP	SLBP		POLR2C	PTPN4		TOMM5		FTX	RPS7
	C12orf75		DHPS	TTTY15	APH1A		TMEM134	TSC22D3		TMEM256		MIER1	RPL29
	C16orf87		HSBP1L1	MOB4	OTUB1		ZBTB8OS	CALR		UBE2S		AP3M2	RACK1
	AAED1		MRPL54	CISD3	PPP1R7		ETHE1	DNAJB14		SRI		C9orf78	IL32
	PSMD9		DPY30	PSENEN	JTB		PATJ	ATF6B		NXT1		PSMD12	MALAT1
	JOSD2		FDPS	ANAPC13	PSMF1		SGF29	YIPF4		FAAP20		MUC20-OT1	PFN1
	NRBF2		PNPLA2	ARL8A	RPS14		AP2S1	IKZF1		C4orf48		PDCD10	IFITM1
	NDUFV2-AS1		MRPL40	UBP1	CMTM3		MED30	NECAP2		ALYREF		PCGF5	S100A11
	USP12		SLC40A1	DOCK9	FAM101B		GOSR1	ARHGAP15		SMIM10L1		ERICH1	RPL12
	NPDC1		NR1H2	RPS9			TMEM131L	CREBZF		MYDGF		HBS1L	AES
	RAMMET		EMC7	HNRNPA2B1			THYN1	GADD45GIP1		CAMTA1		CYTIP	MIF
	NAMPT		NDE1	TAF15			SMARCB1	CCNL1		NDUFS7		G3BP2	NDUFA3
	IFNGR1		ARL4A	C6orf106			ARID5A	RNH1		EMC6		COX19	SARAF
	B4GALT1		TMEM160	ANKIB1			PSMB2	IKZF3		A1BG		EIF2AK2	RPS13
	RIT1		SMIM19	MSL2			DUSP11	WDR33		BRI3		PIM1	S100A10
	BHLHE40		TSR3	USP53			ACTR6	IRF3		DYNLT3		MGAT4A	ELOB
	CCDC124		ACBD6	ZBTB40			DPM3	MAML2		PGLS		ZFP36	RPL37
	ZPR1		PRKAG2	ADAM10			RDH14	FUS		COX20		NFKBIZ	ATP5ME
	USF3		PCMTD1	HNRNPU			MRPL4	TRIM22		CTSW		EML4	RPS24
	ACYP2		MRPS33	HSP90AA1			RER1	GBP5		AL118516.1		SRSF3	ATP5MG
	KMT2E-AS1		CUEDC2	TCOF1			ZNF32	MDFIC		BANF1		PIM2	COMMD6
	MT1F		SERPINB6	EP400			EMC3	SSBP1		RFLNB		RBBP4	ATP5F1D
	EEF1AKMT2		C12orf10	MKRN1			CTBS	ITGA4		SELENOT		TMED10	S100A6
	NUP58		C11orf1	FLII			PRH1	VPS4B		KDELR1		PPP2R2D	SELENOW
	RPP38		PSMC6	DCAF7			VTI1B	ZBTB25		FKBP1A		UBE2D3	ATP5MF
	AL121944.1		LAMTOR2	FAM208A			MCTS1	MALT1		NAA10		HNRNPL	RPL32
	OTULINL		HAGH	SOS1			RANBP1	TECR		BEX3		CD46	RPS27A
	HUS1		SLIRP	CCAR1			SNHG12	DPP7		AC025164.1		GNG2	RPL34
	NCBP3		MRPS7	EIF4A2			DYNC1LI1	ARAP2		CNOT9		HIF1A	RPS12
	G2E3		TMEM147	DIDO1			SNRPA1	PAFAH1B1		FAM162A		PPP2R5C	SRP14
	SH2D2A		RPA3	SMARCA5			PVT1	PHF1		GTF2B		CDC14A	SERF2
	PYM1		PSMG4	LNPEP			HM13	EIF3M		SRSF8		PHF11	CLIC1
	ILK		MITD1	WAC			SNRNP27	TAOK3		SMIM27		TARSL2	RPL11
	HERC5		FAM172A	KDM5A			SYTL3	MAX		H2AFJ		SUMF2	RPL36
	BORCS5		GPR183	NIPAL3			LINS1	OPTN		LSM2		RIOK3	PTMA
	TMA16		MRPL21	TRAF3IP3			ATRAID	TBL1XR1		BCL7B		RAB21	ATP5MD
	HPF1		MPC1	TPR			RRP15	AIP		MCRIP1		DNAJC21	SEC61G
	TMEM242		TPRKB	CELF1			CISH	CREBRF		MRPL34		RPS17	ARPC3
	TMEM222		DCTN3	CDKN1B			LUC7L2	GLS		CLPP		SLC2A4RG	PRDX2
	UCHL3		CHMP2A	PCNT			RETREG1	SPG7		ERO1A		DDX6	PPIB
	ADAM17		ABHD14B	PCF11			MRPL42	DHX36		TMEM230		CGGBP1	RPS8
	MRPL13		RGL4	PLCG1			PHB	DCP2		SDF2L1		TMEM59	NSD3
	ZFAND2A		BABAM1	MAN1A2			IFI27L2	ANKRD36C		MRPL43		RSRC2	CD37
	CGRRF1		LSM10	PCNX			TRMT10C	RSBN1L		TMEM14B		TRAM1	CD99
	PBDC1		MXI1	EIF3A			AP1S2	PRMT2		ISCA1		CHD1	EIF5A
	RPL26L1		N4BP2L1	SMARCC1			SNF8	NR3C1		NIPSNAP2		SON	ATP5PF
	IFI44		TMIGD2	RAD21			DGCR6L	ZFR		POLR2F		ZNF326	SELENOK
	ATP6V0D1		KATNBL1	TCF20			COMMD2	RSBN1		POLR2I		WASF2	KRTCAP2
	CHP1		SS18L2	CCDC88C			SPINT2	TOMM20		F8A1		SP140L	H1FX
	DIAPH2		C1orf123	ATPIF1			FBXO21	ANP32E		WASHC3		XRN2	MT2A
	IFRD2		NPM1	EPB41			ZFX	EIF1AX		METTL5		RAB3GAP1	RPL22
	TXNDC17		MLF2	KIAA1551			LSM1	POLR1D		CYBC1		CWF19L2	SEC61B
	SPPL2A		GTF3C6	ATRX			YDJC	DDX39B		PTGER2		TMOD3	B2M
	NSUN6		GLRX5	SEMA4D			UQCRFS1	GCC2		SDHAF2		ARF6	PPDPF
	ATAD2		ZSWIM7	NAP1L1			ATP5S	UXT		CLTB		DDHD1	OST4
	SEC14L1		PABPN1	NELL2			CHMP2B	DEK		KXD1		ANK3	TMSB10
	MED19		C18orf25	RBM27			HDDC3	USP34		PGAM1		CA5B	RPLP1
	SF3B4		HDAC3	RP11-94L15.2			PPP3CC	YTHDC1		MRPL52		MDM4	COX8A
	TIMM44		TOMM40	PDE3B			ACTR10	ZNF207		CDC26		IST1	ATP5MC3
	CISD2		TCEAL8	UTRN			KRR1	CASP8		ICAM2		TIAL1	RPL7A
	STRN3		ASF1A	LUC7L3			NKAP	TNFAIP8		BST2		UPF3A	MYL12A
	CYB5A		BRMS1				MRPS30	SMCHD1		HLA-DPA1		USP3	IFITM2
	PRDX3		SUPT4H1				TRAPPC2L	PLAC8		UBE2M		METAP2	COX6A1
	SQOR		PPID				LETMD1	STT3B		MRPS36		SAMD3	CORO1B
	THAP1		MRPL11				MRPS35	ZMYM2		NDUFAF8		SLC25A36	PLP2
	COA6		C2orf49				NT5C	CCSER2		SDHD		CD2	SEM1
	TP53TG1		SLC16A7				NENF	PSIP1		PIN4		DNAJC7	TBCA
	LYRM1		TIMM13				CMTM6	CCDC66		ATP6V0B		KLF3	HCST
	COG3		ANP32B				C22orf39	PPP6R3		MRPS18C		PTAR1	AC103591.3
	CEBPG		NSL1				LYAR	2021-03-06		ADI1		ZC3H7A	TRBC1
	LAP3		RPS6KB2				SURF1	KLF9		PIP4P1		M6PR	SELENOH
	PRKRA		LMBRD1				TIMM8B	MLLT3		PITPNA-AS1		CNOT2	COX7C
	UBE2D1		ZC3H8				MFSD10	SP100		C1D		ELF2	LRRC75A
	EEF1E1		METTL17				EBPL	PCBP2		SINHCAF		HMGN2	H3F3A
	ITGAE		HLA-C				ABHD14A	CDC42SE2		FRG1		RAB14	KLF2
	HPRT1		TM2D1				BRIX1	BDP1		PPP1R35		PTPN1	UQCR10
	SNAPIN		MRPS16				BROX	ATXN7L3B		NDUFAF2		SRSF1	GNG5
	NDUFAF4		RSRC1				IDI1	PDCD4		DMAC1		CTNNB1	ATP5MPL
	INO80E		LAMTOR5				MRPS5	RTF1		NDUFA5		RNF114	HMGB1
	CHIC2		VDAC3				EXOSC1	FNBP4		ATOX1		ABCF1	COX17
	MZT1		NCK1				TIPRL	YWHAZ		BUD23		CLINT1	REX1BD
	TMEM107		ANXA2R				NSF	FOXP1		NDUFA6		TXK	PET100
	CST7		FNIP1				NAPA			PSMG2		SGTB	AC058791.1
	AP3S1		COA4				BTF3L4			LAGE3		DNAJB1	SPCS1
	2021-03-02		TMEM41B				YEATS4			PSMB8-AS1		PPP4R2	NDUFA1
	TFDP1		ZNHIT3				NDUFB5			FKBP11		PCED1B	GPSM3
	CHRAC1		CENPK				CACYBP			TALDO1		FOXJ3	DDIT4
	TTC32		MAF1				HTATIP2			RANGRF		WBP11	LY6E
	YWHAH		BLOC1S4				TSR2			C6orf226		SLC39A10	PRR13
	SKA2		NUDCD2				MRPS31			ADRM1		CLK4	CDC42SE1
	IRF2BPL		MRPS12				STAU1			PIGC		RFC1	NACA
	PMF1		CDK2AP2				ZCRB1			NAXE		CEP95	RPL14
	SUPT3H		CTSD				PPP6C			C15orf61		CENPC	HNRNPH1
	REEP3		TMEM167A				MRPL55			PPP4C		KIF2A	COX7A2
	MIF4GD		CRBN				PGP			AP002387.2		NGLY1	SNU13
	SLC50A1		CCDC115				TSPYL1			GPS2		EIF5B	TRIR
	PSMB5		OXLD1				TIMM10			THAP12		PPWD1	ATP5PD
	PAIP1		TSSC4				SDHC			RTF2		BRD9	SNHG9
	ACAA2		CWC15				UTP23			GCHFR		SFPQ	JUN
	CREM		SMIM20				COPS2			MGST3		CLEC2D	COX6C
	PER1		FAM204A				C19orf25			BOLA3		PIBF1	RPL5
	TWISTNB		LDHB				LARP7			C15orf40		SPAG9	SNRPG
	ZCCHC9		ASAH1				ZNF22			SEC11C		NOP58	JPT1
	NECAP1		TRAPPC3				SYPL1			NINJ1		RNPC3	RPS27
	TRAPPC2		ADPRM				RAB4A			RPS4X		ZNF644	PIM3
	PAFAH1B3		TMEM170A				SH3BP1			TNFSF12		TROVE2	MCUB
	MOB2		TNFSF10				RPLP0			CMC2		ZNF652	NDUFV2
	YIPF3		C4orf3				TMEM183A			IFI6		NUB1	C8orf59
	GPR65		PCBP1				DNPH1			PIN1		TRAPPC10	SUMO2
	ZNF267		NPC2				LYRM2			CNPY2		U2SURP	FAM133B
	RBM48		C5orf24				ASNSD1			MAZ		DAZAP2	SMDT1
	SNRNP40		PSMC4				ERLEC1			CFAP36		PAXBP1	SELENOM
	PYROXD1		ZCCHC7				UBE2L6			LAMTOR1		ARID2	RPL35A
	TM2D3		RBCK1				GRPEL1			ARL2BP		PITPNC1	TUT4
	DNAAF2		FUNDC2				CUTC			MPC2		PRPF4B	POLR2L
	PLEKHF2		HADHB				MRPL32			STN1		ASCC3	RPL17
	TRIAP1		SNX17				RAP1GDS1			BSG		KMT2E	EIF1
	RAB11FIP1		BZW2				CAPZA2			LSM6		UBXN4	RPL6
	RASSF1		THEM4				MCPH1			PLGRKT		TNRC6B	ARL6IP4
	EXOSC9		ORAI1				NAA20			CENPX		XIST	HIGD2A
	ADIPOR1		TMEM50B				TAF12			OTULIN		OAZ1	COTL1
	PDE4D		TUBA4A				CCDC90B			POLR2K		SRSF7	ATP5PO
	BLVRA		SUSD3				NMT1			REEP5		CORO1A	UBB
	PIGT		KAT7				MAPKAPK5-AS1			PPP1CA		CALM2	NDUFB11
	IQCB1		SDHB				HSPA5			PCIF1		RPL35	IGLC2
	PLD3		SLC25A45				CCDC25			NHP2		EDF1	LIMD2
	TTF1		INTS6				CHMP5			OSTC		CD28	LYZ
	TMEM154		PUS7L				KRAS			DSTN		HNRNPA3	DUSP2
	AASDHPPT		ZNHIT1				CDC123			MTIF3		DDX3X	CD81
	ACTN4		CASP1				TOR1AIP2			UQCC2		ARID1B	C12orf57
	TP53BP2		MED4				ESD			SLC3A2		DDX46	HERPUD1
	ACBD3		CWC27				SRA1			CHCHD5		SELL	NDUFB8
	HAT1		GNB2				UBE2V2			MTERF4		WWP1	SNRPN
	SRPRB		PPA1				NT5C3A			PPP1R14B		ACAP1	NDUFA11
	GPAA1		FGFR1OP2				MLX			SRPRA		CDK13	FOS
	APOBEC3C		SSBP2				NDUFV3			PDIA6		HIST1H1E	SEPT1
	THUMPD3		PCNP				NUDT16L1			SSBP4		RPL7	LAT
	STAMBP		SUGT1				SNAP23			TYMP		ARID4B	RPS15
	STX2		C1orf43				SHARPIN			CSKMT		INPP4B	H3F3B
	MED23		MRPS18B				TDG			GTF2A2		PNN	COX6B1
	DERL1		LSM4				YWHAQ			PPP1R11		RPS19	TCEA1
	NDEL1		OGFR				B3GAT3			MPG		ALDOA	TMEM258
	FAM136A		CUL2				THAP5			LSM12		JAK1	UQCR11
	KIF20B		ECHS1				KIAA1143			BLOC1S2		P2RY8	NOL7
	ULK3		NMI				CTDNEP1			TMUB1		TLN1	SF3B6
	TSPYL2		PDHB				RALA			MIGA1			COPS9
	UBA3		CMTM7				FBXO7			KDELR2			RPS25
	CDS2		COPS5				BEX4			BCAS2			TXN
	SENP5		THAP11				SYNGR2			VDAC1			SNHG25
	DCAF16		NUCB2				ATXN10			PFDN2			SKP1
	APOL2		ING5				EIF6			MDH2			LGALS1
	NR4A2		NDUFB6				ZFAND6			PSMC1			LAMTOR4
	STX8		MMADHC				PSMA2			AC008105.3			RPS23
	ZNF277		EIF2B1				CYC1			ARL2			LSM7
	OTUD1		FIBP				COMMD7			MDH1			ATP5F1C
	DBP		SP110				GID8			AQP3			AC026979.2
	FAM118A		SUCLG1				DDRGK1			GSTO1			CHCHD2
	SPAG7		CCS				CCZ1			ETFRF1			PSMB10
	KDM6B		MRPS10				PPIL4			WAPL			HINT1
	RILPL2		C1orf35				PSMA3			TXNL1			RTRAF
	PYHIN1		METTL23				ILKAP			ZNRD1			DDT
	CD40LG		RNF167				PPIE			LLPH			ATP5IF1
	CD226		NUBP2				ZMYM5			STXBP2			RNMT
	UBC		CLTA				C1orf52			TIMP1			SPSB3
	MANF		ZRSR2				CCNK			FKBP2			NOP10
	RGS2		TUBGCP2				SLC25A37			HSPB11			CSTB
	USE1		TXNDC12				HEXA			DGUOK			DDX21
	TMEM203		MRPL16				DAZAP1			ETFB			ATP5MC1
	ATP6AP1		HDDC2				UVRAG			RETREG2			NDUFC1
	IDH3B		SIRPG				OLA1			BUD31			RPL26
	LINC00623		MFF				TMEM165			ANAPC15			NDUFA13
	ITGB2-AS1		CRCP				PRPS1			ITM2A			RPL8
	SPTY2D1		RNF115				PGK1			TAF11			PPIA
	MAT2A		TMEM126B				E2F4			MGMT			FTL
	FASTK		STOML2				SDAD1			NME4			CDC42
	ATXN2		RNF113A				MBD5			ABRACL			HSPB1
	PRNP		ACADM				XPA			ATP6V0E2			C9orf16
	RPA2		ADH5				NGDN			SNRPA			BAX
	HSD17B10		KLHDC2				RNASEH2C			NDUFS8			CCDC85B
	ING4		MAP2K2				DNAJC3			CD53			SUB1
	AHSA1		ZNF708				GIGYF1			POLE4			SPCS2
	HLA-DRA		TBRG1				ATG5			SSSCA1			PRELID1
	MAEA		TCP11L2				SAR1B			PDCL3			FYB1
	TIMMDC1		VBP1				DDX39A			COX7A2L			RSRP1
	RNF169		HMGA1				SERPINB9			TMEM14C			TRMT112
	BCL9L		RABGGTB				UPP1			PNKD			RPS3A
	HMCES		SHKBP1				CCNC			TMEM141			RPS29
	CHST11		ALG13				MOCS2			SMIM7			FLT3LG
	APMAP		SNX9				HNRNPA1			SMIM4			NDUFC2
	NELFE		TSNAX				COA5			NUDT1			SOCS1
	PUF60		NUDCD3				VPS4A			CLN5			UQCRQ
	CCDC167		FBXL15				SRFBP1			FAM177A1			JUNB
	RNF6		LMAN1				ZBTB24			RCN2			BTF3
	EIF2D		KRIT1				SMG6			TWF2			RWDD1
	ALDH9A1		MRPL18				TNFSF8			IFITM3			IRF1
	CBX1		ERP44				BRAF			RNF126			MINOS1
	TRBC2		NUDC				ZNF431			SSR3			C16orf54
	PTOV1		PRPF31				REXO4			TATDN1			UBE2D2
	TOPORS		ITGB1BP1				AP1G1			GLTP			RPS21
	RGS1		SUDS3				PDCD2			POP5			ATP6V0E1
	CD82		P4HB				RPIA			TMEM9B			RIPOR2
	APOBEC3G		NUDT5				SLC20A1			LAPTM4A			CD3E
	SCFD1		GLRX				ZNF639			HLA-DRB1			TMEM238
	PPP1R15B		ODC1				EFHD2			RPAIN			NDUFAF3
	ADSS		UBE2G1				TMEM71			MRPS6			COX7B
	PLEKHO1		ZNF506				CCT8			MEAF6			ILF3-DT
	TRIM69		SLC25A39				CNOT8			RAB8A			BLOC1S1
	RAD23B		RPAP3				UIMC1			POLR2E			ROMO1
	VRK3		OARD1				MAL			IMP3			NDUFB4
	TRIM4		CAMLG				ECHDC2			MRPL36			NBDY
	PWWP2A		PDLIM2				SMNDC1			LSM3			TSPO
	BNIP3L		MBD4				HNRNPAB			FDX1			CFAP97
	FBRS		NT5DC1				LEPROT			MRPL23			GPX4
	GPS1		ELAVL1				TM9SF2			CNIH1			DDX24
	GOLPH3		ARL16				CNPY3			HSD17B11			HMGN1
	ZNF831		SYAP1				TNIP2			IRF7			MRPL57
	DCP1A		IRF2				FDFT1			SRM			ARHGDIA
	NIPSNAP1		FAM32A				DENR			OSTF1			CAPZA1
	EBNA1BP2		PKN1				RASSF3			PPCS			RPL24
	KIF22		BIRC2				CBX6			NIFK			LEPROTL1
	GIT2		MED28				TGS1			TMEM179B			PTGES3
	CCR4		ABCE1				TOX4			C8orf33			NDUFB1
	CDIPT		NUCKS1				CUL5			C19orf24			UBALD2
	CWC22		UBA2				GORASP2			DERL2			UBL5
	EVI2A		SUCLG2				ELMO1			C1orf131			ATP6V1G1
	TCIRG1		BAG1				MAPRE1			LYPLA1			AC243960.1
	PSMD13		SRPK2				CDC73			RNF181			YPEL3
	GNL1		GOLGA7				TULP4			ANXA5			H2AFZ
	TMEM204		SH3GLB1				PSMD6			OSER1			GMFG
	KPNA4		ECHDC1				PITPNB			PCMT1			TRAPPC1
	ZNF622		POLR2G				AGTPBP1			SEC11A			RAN
	AKAP8L		PTPN7				SRP72			C7orf50			PAXX
	RECQL		DNM1L				EIF5			ZFAND1			NDUFA12
	ANKRD13D		DNAJA2				ATXN2L			RGS19			CRYBG1
	SDHA		ME2				TMBIM6			ARPC5L			GZMM
	VPS51		APEX1				SRSF6			MRPL1			NSMCE3
	RAP2B		ARFGAP2				GSPT1			TAF9			COX5B
	GOPC		SDCBP				SESN1			PRDX5			RPL18A
	ISG20L2		PPP2R2A				EIF4A1			CNIH4			SRP19
	MAP2K1		TMEM109				TBCC			VEGFB			MYL12B
	CRIP2		KDSR				JAK3			MIEN1			RABAC1
	LY9		PSMC3				TRAPPC6A			CARD16			NDUFA4
	LMNA		RBM38				DDOST			LPAR6			TGFB1
	PGRMC2		SCP2				BRK1			DEGS1			ARF5
	CAPN1		UBE2J2				PIAS1			REXO2			SVIP
	IMPDH2		DNPEP				RARRES3			NUTF2			STUB1
	ZNF721		SHPRH				COX11			PPIH			PSMA3-AS1
	AP1M1		FCGRT				TRIM52			COQ10B			CD3G
	SOD2		UFM1				TMEM173			TMCO1			UCP2
	FLOT1		IMP4				NAAA			LYPLA2			NEDD8
	EPB41L4A-AS1		PITHD1				CD27			HINT2			RPL22L1
	NELFB		FKBP3				CCT5			CCDC174			ATP6V1F
	MRPS25		GTF2H5				DYNLL1			NDUFAB1			ITGB1
	FAM117A		MAD1L1				SF3B5			FBXW11			CSNK2B
	MAGED2		PQBP1				AP2M1			RAB11B			DRAP1
	TTC9		AP3B1				PPHLN1			CD63			RPL36AL
	PMPCB		NMRK1				UQCRC2			UBAC2			EEF1D
	THEMIS		USP10				PLEKHA1			KIN			CHCHD10
	RRP7A		SNX2				NFATC3			TMED5			RPSA
	PSMB7		HIST1H1C				LAMP1			TIMM17B			PAIP2
	DYNC1LI2		NAE1				TMED9			SERPINB1			S100A9
	LTA4H		STX17				TMEM248			COPS3			LSM8
	ZNHIT6		SRPK1				EIF3I			CTSC			EIF1B
	FBXO32		RTCB				SRSF4			DBF4			RBM8A
	ANKRD13A		SIRT7				TERF2IP			UGCG			SEC62
	GPI		TCEA3				URI1			MARCKSL1			CYBA
	TDP2		WBP2				HNRNPA0			DOK2			HSPE1
	CD2AP		CCNG1				OXNAD1			ILF2			RAC2
	DMAP1		CDC40				RPN2			DECR1			SNRPB2
	RSU1		TUBB				EIF2S3			PSMD7			AC013394.1
	EPM2AIP1		DCTN2				EVI2B			PLEKHJ1			ANXA1
	CAMK2G		THOC1				SLC25A3			SAT2			OTUD6B-AS1
	RNF220		ARFRP1				ARPC5			MRPL22			UBE2B
	MYADM		GHITM				LITAF			ATP6AP2			RPL18
	API5		TSC22D4				EIF3H			DHX29			YWHAE
	MPHOSPH10		ABTB1				UBA52			TRAPPC4			IER2
	ERGIC3		GLO1				SH3YL1			BNIP3			GYPC
	PDIA4		RNF166				TMPO			EMD			EIF2S2
	MBD2		BFAR				TTC14			DNAJC4			METTL26
	SLAIN2		PSMC5				PFDN5			ETF1			VAMP2
	RNF168		CCDC82				LTB			SUMO3			SNHG8
	EPS15		PCID2				LIMS1			XBP1			LSM5
	ZNF791		PSMD4				2021-03-07			RPS3			SEPT7
	CAPRIN1		GTPBP6				RPS2			HSPA8			KRT10
	CHTOP		AKR1B1				PRPF38B			ARHGDIB			MAGOH
	GNL3		IDH3G				SMC3			ERGIC2			NAA38
	PPP6R1		TMEM87A				ENO1			SURF4			PARK7
	FBXO33		DNAJC2				PKM			TXNL4A			PSME2
	SLC25A28		NOSIP				CD247			MRPS26			DBI
	PRPF38A		ATG12				ATF7IP			RNF145			NDUFB2
	IL7R		ARL6IP1				HP1BP3			BCAP31			IAH1
	FAM192A		MEF2A				GIMAP4			RHOA			RPS4Y1
	MCMBP		2021-03-09				UBXN1			WDR26			ANKRD36B
	RAF1		PWP1				XRN1			PTPRC			SERP1
	SSBP3		FIP1L1				EIF3F			SELPLG			MMP24OS
	ARIH1		TTC1				EIF3G			DDX42			TPI1
	SYTL1		MLEC				SESN3			ZNF91			ERH
	MGAT1		GLOD4				EIF3E			DYRK2			ITM2B
	EGLN1		VOPP1				ANKRD12			RPL23			MRPL20
	DENND6A		ZNF394				MYLIP			RASGRP1			RPS26
	CCDC91		HNRNPF				STAT5A			APOL3			DCXR
	HSPA4		VPS35				ORMDL3			IGF2R			COX5A
	PTPN6		DGKZ				KCNAB2			INPP4A			GSTP1
	SEC61A1		TMED2				FAM78A			PDE4DIP			SQSTM1
	MAPKAPK2		EIF2S1				SFSWAP			UBR5			EIF3K
	HDAC1		CCT7				RPL9			NLRC5			SRRM1
	ZC3H6		GNAI3				MLXIP			ATP8B2			PRDM1
	CHD9		ZFAND2B				SSRP1			TNRC6C			NDUFB9
	ZNF83		NDUFA10				KDM2A			ANKRD17			PA2G4
	SEPHS2		DDX27				ZBTB44			PRPF8			YBX1
	SRP68		HEXDC				CTDSP2			EHD1			NDUFA2
	CLPX		HPCAL1				KDM3A			NOLC1			ABHD17A
	IRF2BP2		GTPBP4				INPP5D			MYO9B			SNRPD1
	TAP2		HMOX2				NBEAL1			FOXO1			C19orf53
	PRKAR2A		NARS				MTR			KRI1			SMAP1
	TRIM38		MSL3				BTAF1			HIPK2			UQCRB
	GGA2		TXN2				TMC6			ITGA6			PFDN1
	MKLN1		NCBP2				ARHGEF6			ITPKB			BTG1
	DCAF11		FNTA				KLF12			USP9X			C19orf70
	RNF38		SMARCE1				CLSTN1			LCP2			SCAND1
	CAND1		EPHX2				FAM120A			EIF4G1			ADGRE5
	ASAP1		LCOR				DYNLL2			ARID1A			VDAC2
	CHRM3-AS2		STX10				RPL13			BAZ2A			AAK1
	FAM214A		KDM4C				EP300			XPO6			ISCU
	VASP		POLR3GL				CD8A			SPN			FKBP8
	MAP4K1		TLK2				CDC25B			ADD1			MZT2B
	SCML4		RAB11A				DGKD			PDS5A			GSTK1
	ALKBH5		CMPK1				CCDC69			STX16			SBDS
	DIS3		UBQLN2				STAT1			OSBPL8			EIF3J
	GRSF1		EID1				ESYT1			RBM5			MRPS21
	DARS		CWC25				CHD8			UBR4			RHOG
	AKAP8		TADA3				WIPF1			NBPF10			RBX1
	ATP2A3		ZBTB7A				ESYT2			ST3GAL1			NKG7
	CCM2		NDUFS2				RPS18			POM121			PUM3
	USP25		ARPP19				SNRK			ATP5E			CD69
	BLOC1S6		TOP1				VPS13D			TBC1D4			RAB5C
	IRAK1		NSMCE4A				MAP7D1			FLNA			NFKBIA
	AATF		PARP9				IL17RA			NCOA4			POMP
	LTBP3		AKR1A1				HNRNPUL1			GAPVD1			TSTD1
	AGFG1		CAPN7				TNFAIP3			MSL1			ATP5F1A
	FAM13B		STYX				TESPA1			MLLT6			FIS1
	ELP2		RDH11				CAB39			PIK3CD			NRDC
	TRIM56		LMAN2				ZNF217			TAF7			NDUFB10
	POM121C		MFNG				DCAF5			RP11-3P17.5			WDR83OS
	NXPE3		IK				ARHGAP4			JADE2			EAPP
	USP33		C1GALT1				GBP4			AKNA			IGLC3
	STMN3		ESCO1				TAOK1			SMEK2			PSMA7
	ZBTB11		APPL1				HECA			TAB2			SIVA1
	NR1D2		YTHDF2				RASA3			RN7SL4P			IL2RG
	COPB2		ERC1				PRKCB			TRANK1			ECH1
	UXS1		CSK				TRIB2			TRIP12			RPL21
	PDXDC1		LINC00861				SYNE1			LARP1			BCL7C
	ATF6		MYC				SPTAN1			NPIPB5			EEF1A1
	RNF125		SMU1							SMARCA2			PNRC1
	PTTG1IP		TINF2							CYFIP2			GRK2
	ARRDC3		SCAMP2							SNRNP200			SAP18
	TBC1D15		CCDC57							GBP2			FAM96B
	NFAT5		RTN4							SMG1			SFXN1
	DBNL		PSMD1							CCNL2			OGA
	PURA		SZRD1							MCL1			CLEC2B
	SIPA1		FXR1							ATF4			PDCD5
	CARD8		R3HDM4							ATP5B			CCNH
	MOAP1		ZNF302							STAT5B			SLC25A5
	ATL3		N4BP2							BTN3A1			SSNA1
	SEC31A		STAT2							PUM2			PSMB1
	TMF1		CASP4							RANBP2			NSA2
	PPP1CC		NSMCE1							BTN3A3			CDKN2D
	KMT2B		PHB2							ATP5L			SNHG15
	CARS2		MIS18BP1							BIRC6			RPLP2
	MAGT1		GGA1							NIN			ZC3H15
	GON4L		SHOC2							ACIN1			SNHG7
	ERCC6L2		CCDC130							TTC3			DUSP1
	PSTPIP1		PDK1							FAIM3			SET
	PSPC1		UFL1							OIP5-AS1			CYCS
	GLIPR1		CNOT7							STK10			CD7
	AHCTF1		NUCB1							ITGAL			PSME1
	GATAD2A		DPP4							DYNC1H1			ZNF706
	CEP57		EIF2A							GLG1			TMEM50A
	HTATSF1		STXBP3							ACTN1			SNRPD2
	SCAF8		VPS36							USP7			MED10
	SUN1		INTS10							PAG1			TRA2A
	TRAK2		REV1							HERC1			NDUFS5
	ZNF24		PPP1R18							RBL2			ORMDL1
	CUL3		PHF10							STAT6			RPS27L
	PPM1K		CSNK2A1							KMT2A			NOP53
	SF3A3		RBPJ							C19orf43			COPE
	XPC		C16orf72							IL6R			UBE2L3
	MAN2A1		RBM22							KAT6A			HSPD1
	LTN1		EHMT1							NIPBL			DNAJC15
	FBXL3		TRIM44							MYCBP2			RPL19
	RNF44		AKIRIN1							MT-CYB			DYNLT1
	DDX54		USP14							CEP350			IRF9
	MORC3		PTEN							MT-CO3			OCIAD2
	TIGIT		AKT3							KMT2C			BZW1
	EZH1		FAM76B							ADAR			TMEM243
	CD44		LBR							WAPAL			NME3
	LRCH4		NMT2							DGKA			TMEM219
	LPXN		CSGALNACT2							PRRC2C			HMGN3
	SUGP2		KIAA0586							WNK1			VIM
	STK11		UBE2R2							SETD2			TRAT1
	PDCD7		PHYKPL							SYNE2			PSMB9
	FERMT3		PPIP5K2							RNF213			THOC3
	VHL		TTC19							MT-ND2			STK17A
	UBA1		DDX50							DDX17			RNASET2
	CUL4A		THRAP3										TUBA1A
	DPP8		PPT1										R3HDM2
	DKC1		LCK										BEX2
	ARCN1		XAF1										SNX3
	TNPO1		PHF20L1										ARPC1B
	TADA2B		PSMD11										GABARAPL2
	FBXW5		ZNF131										PEBP1
	SH2D1A		PPP2CA										SF1
	UBQLN1		RCAN3										PLCG2
	ID2		RPL7L1										POLR2J
	PRKCQ		IRAK4										WTAP
	SRSF2		SUPT20H										TOMM7
	KPNA5		ZEB1										DNAJB6
	UBE2K		CHMP3										POLR2J3.1
	PTGER4		GDI2										GTF3A
	TPRG1L		USP8										DNAJA1
	AUP1		STIM2										CD3D
	DHX15		CTDSP1										DNAJC8
	ANTXR2		SCAPER										TAF10
	TRPV2		KLHL24										CLNS1A
	RBMX		SPOP										PSMB3
	LRRC8C		NUP50										AC016831.7
	ATMIN		WSB1										RNF19A
	SLC7A6		SENP7										SSR2
	ZNF146		LINC00667										ARPC4
	ZNF276		CIRBP										CEBPZ
	GLUD1		BAG5										ANAPC16
	CENPB		PHF20										VPS28
	SEPT2		PHF14										ERBIN
	USP1		CCT2										CEMIP2
	NCKAP1L		RPAP2										REL
	USP4		COPZ1										EBLN3P
	RABL6		KIAA0040										GIMAP7
	POLR2B		UBR2										TTC39C
	SREK1		CNST										PPP4R3A
	ZMAT2		PRPF6										DHRS7
	SMAD4		TKT										RNF7
	IL27RA		COA1										PPP4R3B
	CUL1		METTL9										C1QBP
	UBE2Z		IFNAR1										CBX3
	TM9SF3		PRKAR1A										C1orf162
	SNX20		NCL										SNX6
	REV3L		GPCPD1										H2AFV
	SASH3		PEX1										CCDC186
	KDM1A		ZNF451										DNAJC19
	TMX4		DNTTIP2										NUTM2B-AS1
	PDCD6IP		KHDRBS1										PSMD8
	USP36		RAB7A										AC044849.1
	RABEP1		CRTC3										SUMO1
	SEC63		GBP1										APRT
	LRP10		CTDSPL2										MYL6
	MKNK2		USP16										SNRPF
	AHCYL1		PPM1G										AIF1
	PURB		AP2B1										CHMP4A
	HDAC7		TAP1										ICE1
	RALBP1		CHMP4B										CRIP1
	ZNF281		FAM107B										GNLY
	HIPK3		UGP2										CIB1
	OS9		CRLF3										SREK1IP1
	C6orf62		CCNI										SYF2
	NAA50		HSPA9										VAPA
	GTF2F1		MTDH										SSB
	IL4R		CPSF6										MHENCR
	AFF4		NRBP1										SERINC5
	MIA3		CDK6										TAGLN2
	ZNF518A		CD164										UBE2N
	DNMT3A		PPIG										RIC3
	CBX4		THUMPD1										THUMPD3-AS1
	IRS2		CDK11B										SLC38A2
	TRIM28		PNRC2										SNRPE
	AGO3		SECISBP2										SOD1
	WIPI2		LEF1										HAX1
	TAF3		TAX1BP1										RNASEH2B
	TTC17		BAZ1A										PPP1CB
	RAB3GAP2		RBBP7										HBA2
	NDRG1		CHD7										CNOT4
	SLC38A10		ZNF101										MRPL41
	CSGALNACT1		LONP2										MAP1LC3B
	CSNK1D		SMC5										CLDND1
	LGALS8		INO80D										ISG20
	MAP4		HNRNPM										SPCS3
	SIRT1		SUZ12										HSP90AB1
	KCTD20		SHISA5										CCT4
	UBL3		HLA-DPB1										NSRP1
	TNKS2		NEMF										ZFP36L2
	ARHGEF1		ANXA11										TMBIM4
	SND1		ARIH2										GADD45B
	ACTG1		TCERG1										ZRANB2
	CDR2		MTCH1										MAPK1IP1L
	GIMAP6		MOB1A										MORF4L1
	RB1CC1		HERC2										IFRD1
	NPAT		GNAS										SRSF9
	SARS		ELF1										HNRNPDL
	KIF5B		YWHAB										CDK11A
	DAXX		LPIN2										HEBP2
	MTF2		LBH										ACP1
	RUNX3		ANP32A										CUTA
	PTPN11		GGNBP2										EXOSC8
	CLIP1		ACTR3										SNRPC
	CPNE1		RAP1A										RGS10
	DUS1L		LSM14A										KLF6
	RPA1		FOXN3										LRPAP1
	CASC4		CTSS										PRDX6
	EHBP1L1		PHF3										UBE2I
	CREBL2		SRRM2										RNPS1
	NFATC2IP		SMAP2										UQCRH
	GATAD2B		HSP90B1										RAB2A
	RNPEPL1		TPM3										SH3BGRL
	MARK2												LDHA
	HDGF												SRP9
	FMNL1												PPP1R2
	CDV3												ARL6IP5
	FMR1												CYP20A1
	SECISBP2L												ARF1
	RPS6KA1												CALM1
	USO1												COX4I1
	ARID4A												ANKRD49
	FAM111A												SNW1
	AKAP17A												PDCD6
	PRKCA												YPEL5
	GPATCH2L												TBCB
	CBX5												DAD1
	SH3KBP1												PDAP1
	SLU7												CIR1
	SFT2D2												DDX18
	SMC4												PSMB6
	PHF12												NCBP2-AS2
	HSPH1												SRSF10
	DYRK1A												EXOSC6
	ARHGAP5												CALM3
	SNX1												CFL1
	GIMAP2												RSL24D1
	MARK3												SSR4
	SF3B2												MRPS34
	PHC3												COX14
	FGD5-AS1												C11orf58
	LPIN1												COPS6
	HCG18												CHURC1
	EDEM3												RPL38
	NDUFV1												HMGB2
	GAK												ALKBH7
	ANKZF1												PSMA5
	GRK6												ARID5B
	MAPRE2												CSNK1A1
	EMB												CFDP1
	PRDM2												OCIAD1
	OFD1												ENSA
	VEZF1												ST13
	LRPPRC												CD74
	NASP												RAC1
	USP47												MX2
	XIAP												PSMB8
	GLYR1												TCF25
	ZFAND5												FAM49B
	PXN												VAMP8
	PTDSS1												TOB1
	ANXA2												CD47
	ZC3H18												SAR1A
	GSDMD												SEC22B
	CEP68												PJA2
	OTUD5												AMD1
	LASP1												TMED4
	PRPF40A												PKN2
	TIAM1												DUT
	PCMTD2												MZT2A
	ZMYND8												WAS
	HELZ												CCNDBP1
	AFF1												SKAP1
	ZMYND11												C19orf66
	PIEZO1												RAP1B
	TMEM123												ENY2
	CTSB												UFC1
	SAMD9L												SNRPB
	TPP2												EPC1
	BRD4												PSMA1
	XRCC5												GUK1
	EWSR1												RAD23A
	PFKP												ESF1
	IVNS1ABP												NAP1L4
	S1PR4												MECP2
	PSMD2												CCDC59
	OXA1L												MBP
	TMEM43												AIMP1
	SF3B3												UPF2
	PLEKHA2												TUFM
	CD5												TLK1
	HNRNPH3												SLC25A6
	STX4												MPHOSPH8
	PRPF3												BRD7
	EXOC3												WDR43
	DENND2D												RBM17
	NUP62												SSU72
	ATP11B												HAUS3
	CDK12												CNN2
	ZBED5												SERBP1
	UBE3A												CNOT1
	GPR155												RPS19BP1
	EDEM1												LSP1
	OAS2												PDIA3
	FBXW2												CCDC12
	SUPT5H												CAST
	SAMD9												HERPUD2
	GNPTAB												KTN1
	SERINC1												CD52
	CNBP												PAK2
	DDB1												CAPZB
	PRKACB												ARGLU1
	ZFP36L1												BCL2
	IDS												USP15
	ZBTB38												PTPN2
	UNC13D												CDC37
	PTBP3												NDFIP1
	CXXC1												TRA2B
	TRIM14												ERP29
	COPA												CHORDC1
	DIMT1												APBB1IP
	SART1												ARPC2
	PBRM1												HBB
	CAMK4												ASXL1
	IBTK												PTPRA
	ZNF33A												CCND3
	CREB1												TAF1D
	TNFRSF14												HNRNPK
	SFI1												GPBP1
	CYTH4												RNF149
	SART3												TXNIP
	IPO5												RPS5
	RBM10												RPS16
	RASGRP2												RPL27
	KAT6B												LAPTM5
	SPG11												MT-ND3
	BAG6												HLA-A
	PFKL												ZNF609
	MED13L												EIF3L
	ANKH												ARHGAP9
	IKBKB												HLA-F
	ECE1												PSAP
	SP140												EIF3D
	APBB1												BAZ1B
	UBAP2L												UBTF
	TIA1												HIVEP2
	UBASH3A												SRSF5
	VCL												KPNB1
	FAM168B												SPEN
	TC2N												RPL13A
	ACADVL												PBXIP1
	PLCL2												ADD3
	TGFBR2												MDN1
	TTC37												ZKSCAN1
	AGPAT3												BCAS4
	TNIK												CSDE1
	MICAL1												C6orf48
	RPRD2												MT-CO1
	BUB3												TUG1
	VPS13A												BRD2
	RSF1												BTN3A2
	CD96												WDR82
	RNF10												RP11-427H3.3
	KIAA2026												MSN
	APC												GIMAP5
	HCLS1												EIF4G2
	XRCC6												FBL
	CBL												HLA-B
	PPP1R12C												PLEC
	CDC16												HLA-E
	ITPR2												RP11-349A22.5
	ITK												HUWE1
	SUN2												RASSF5
	SLAMF6												ETS1
	ZFC3H1												PRRC2B
	KLHL6												RP1-17K7.2
	PASK												SMEK1
	LARS												RPS20
	CARD11												TOP2B
	PSME4												SPOCK2
	CCT3												SLC38A1
	PABPC4												BPTF
	RBM3												LCP1
	CEP290												WHSC1L1
	MAP3K2												CHD4
	DNM2												AC013394.2
	NCOA1												NLRP1
	FRYL												DDX5
	NOP56												CREBBP
	RBM25												ZC3H11A
	FLOT2												RPL31
	CDK5RAP3												DIAPH1
	GNAI2												ILF3
	NOL8												RPS6
	PRR14L												TMC8
	SUPT6H												PABPC1
	ARFGEF1												SETX
	QRICH1												EIF3C
	GIGYF2												TCF7
	ZNF638												BCL11B
	VCPIP1												GOLGA8B
	EIF2AK1												ATP5A1
	S1PR1												EIF4B
	DOCK11												ZCCHC11
	UBE2G2												RPS11
	DMTF1												ATM
	STIM1												ERBB2IP
	SMARCC2												ARHGAP30
	SAFB2												C1orf63
	CIAO1												SATB1
	CERK												PCED1B-AS1
	EZR												SORL1
	SLA												CHD2
	CHD6												TTN
	FGD3												SF3B1
	DDX23												RPL3
	MYO1G												MTRNR2L1
	PIK3IP1												ABLIM1
	CTCF												RPL27A
	ANAPC5												LINC00657
	DICER1												CHD3
	CLTC												MATR3
	TACC3												GOLGA8A
	PSD4												SNHG5
	SRRT												PTPRCAP
	IQGAP1												SPTBN1
	SMC1A												MGEA5
	HNRNPC												MYH9
	TAGAP												MTRNR2L12
	TARDBP												MT-ATP8
	GIMAP1												HMHA1
	SIN3A												MT-ATP6
	IPO7												GAS5
	TES												MT-ND1
	SCAF11												ATHL1
	POU2F2												RPL4
	MFHAS1												AHNAK
	TACC1												MT-ND5
	PRKCSH												EEF2
	GRAP2												FAM65B
	QARS												SLFN5
	APLP2												MACF1
	PREX1												MT-ND4
	IGBP1												FYB
	TECPR1												MTRNR2L10
	SERINC3												RPS17L
	TRIP11												AC009501.4
	HADHA												TMEM66
	SMARCA4												RPSAP58
	AFTPH												MT-ND6
	MGA												GLTSCR2
	GATA3												MTRNR2L8
	LARP4B												GNB2L1
	MAPK1												MT-RNR1
	SF3A1												RNA28S5
	EFCAB14												MT-RNR2
	G3BP1												RNA18S5
	DCAF8
	HNRNPUL2
	HNRNPR
	CUL4B
	ENTPD4
	DAP3
	KLHL36
	CEP120
	MED15
	PARP1
	NUP210
	ARHGEF3
	SKI
	GRB2
	CELF2
	SYNCRIP
	UHMK1
	PARP14
	PDE7A
	MAT2B
	RPL15
	IER5
	PACS1
	ZBTB1
	IL6ST
	CD84
	ASXL2
	BIN1
	HK1
	ZNF148
	PTPN18
	TMEM245
	SEPT6
	BBX
	PTK2B
	GNAQ
	SETD5
	PIK3R1
	WDR1
	EIF4EBP2
	ZBTB4
	TRIM33
	ROCK1
	PI4KA
	HECTD1
	CCDC88B
	UBXN7
	ITSN2
	IQSEC1
	CEP85L
	JADE1
	AKAP13
	HEXIM1
	SAFB
	ACAP2
	SLC44A2
	SLC9A3R1
	DNMT1
	PUM1
	YLPM1
	TMEM30A
	NONO
	C6orf89
	CCND2
	DOCK10
	TAPBP
	USP24
	MVP
	ELK4
	CTR9
	EIF3B
	DOCK8
	AKAP9
	SENP6
	NUMA1
	ERAP2
	NKTR
	ERAP1
	CHMP7
	XPO1
	IPCEF1
	TMEM63A
	FUBP1
	ZFAS1
	ST6GAL1
	KARS
	REST
	SLC35E2B
	CITED2
	RASAL3
	ZAP70
	MAP4K4
	PRKDC
	ASH1L
	SRSF11
	ZZEF1
	LDLRAP1
	CAPN2
	NBR1
	ITGB7
	KIDINS220
	VAV1
	SUPT16H
	PTCD3
	TBC1D10C
	DOCK2
	ZNF292
	SLK
	NUFIP2
	IL16
	NSD1
	FAM129A
	MED13
	KIAA1147
	ZC3HAV1
	EPRS
	SNRNP70
	ITGB2
	PARP4
	TRRAP
	MED1
	DHX9
	YY1
	AKAP11
	GOLGA4
	ARL4C
	GNB1
	TSPAN14
	FLI1
	FNBP1
	IL10RA
	GIMAP8
	ZNFX1
	GOLGA3
	THOC2
	ANXA6
	RBM26
	HDLBP
	UBE2Q1
	TNIP1
	PHIP
	KLF13
	MRFAP1L1
	BCLAF1
	FYN
	RPL10A
	PPP1R12A
	CD6
	NFATC2
	PCM1
	RIF1
	SPATA13
	RAPGEF1
	CNOT6L
	SBNO1
	PSMB4
	RCSD1
	PRKCH
	PLCB2
	FKBP5
	HNRNPD
	CSNK1G2
	SEPT9
	DIP2A
	ATP1A1
	ACTR2
	VCP
	STK4
	AP3D1
	SP1
	BIRC3
	KIAA1109
	SYNRG
	ARHGAP25
	MPRIP
	PNISR
	CYTH1
	CXCR4
	FAM102A
	VPS13C
	EVL
	BIN2
	RPS6KA3
	APOL6
	OGT
	CD4
	CASP8AP2
	GOLGB1
	ICAM3
	ZC3H13
	ANKRD11
	CNTRL
	ATP2B4
	LRRFIP1
	BOD1L1
	TGOLN2
	TMSB4X
	MAP3K1
	TNFRSF1B
	HIST1H1D
	SNHG6
	CAP1
	CANX
	SAMHD1

## Sheet: S vs M
H_Group	H_L_Group	L_Group	L_H_Group	H_Group|H_L_Group	H_Group|L_Group	H_Group|L_H_Group	H_L_Group|L_Group	H_L_Group|L_H_Group	L_Group|L_H_Group	H_Group|H_L_Group|L_Group	H_Group|H_L_Group|L_H_Group	H_Group|L_Group|L_H_Group	H_L_Group|L_Group|L_H_Group	H_Group|H_L_Group|L_Group|L_H_Group
PPBP	TMSB4X	IGLC3	IGHA2	SLFN5	FTL	SNCA	DDX5	CXCR4	MZB1	RIPOR2	RPS26	CA1	MT-ATP6	HBB
HBG2	RPL3		IGHG4	SEPT2		ALAS2	RPL35	SOCS3	ATP5F1E	RPS2	NCOA4	HBM	MT-ND1	HBA1
NRGN	RPL27A		TENT5C	ADTRP		MPP1	RPS3	CD52	RPS24		RIOK3	LGALS3	MT-ND3	HBA2
PF4	RPS9		GSPT1	EMB		SELENBP1	RPS3A	ARL4C	RPLP2		HIST1H1E	IGKC	MT-ND5	HBD
GNG11	RPL23A		IFI27	UBE2H		GMPR	ZZEF1	RPL23	COX6C		GYPC	RPS14	MT-CO3	SLC25A37
CAVIN2	RPS18		BLVRB	ITGA6		ADIPOR1		XAF1	MZT2B		EPB41	TXNIP	MT-CYB	AHSP
TUBB1	RPS6		MAP1LC3B	LPAR2		STRADB		PTPRC	RPL31		GLRX5	RPL24	MT-CO2	YBX3
CA2	RPL13A		FBXO7	AC114760.2		2021-03-08		PNISR	COX6B1		FAM210B	RPS15A	MT-CO1	BNIP3L
CLU	ISG15		CHPT1	TSC22D3		HLA-E		EIF1AY	RPL29		EIF2AK1	RPL19	MTRNR2L12	MT-ND4
HSPD1	RPL13		TOMM7	SPSB3		HNRNPA1		FYB1	NSA2		GABARAPL2	RPS4X	MT-ND6	UBB
TREML1	RPL27		CD74	LGALS1		SF1		MYLIP			HIST1H1D		RPL37A	MT-ND2
MYL9	RPS16		UQCRB	LYZ		SNHG7		DDX3X			TPT1		RPL36	SLC25A39
PRDX2	RPL4		KIF2A	AC103591.3		ANXA11		EVL			LTB		JCHAIN	MT-ND4L
PRKAR2B	RPL15		TMEM50A			SFPQ		MKRN1			HLA-B		IGHG1	RPS8
HEMGN	NOP53		SP100			CD44		CCR7			RPLP0		IGHG3	IGHA1
PIP4K2A	RPS19		RGS10			PIK3IP1		HK1			RPSA		RPLP1	RPS7
OST4	RPL9		SDHD			SIGIRR		N4BP2L2			PFDN5		COX4I1	RPL18
SIVA1	RPS20		NSF			UPF2		HNRNPA2B1			ARPC2		RPS27A	RPL5
RGS19	RPL21		SLBP			VAMP2		TRBC1			COX6A1		PTMA	FAU
DUSP1	HLA-A		YDJC			SARAF		GIMAP1			KXD1		ARPC3	RPS27
RNF19A	ZFAS1		PPWD1			CCNI		FUS			PTGES3		RPL7A	RPL30
FOS	RPS11		CAPZB			CORO1A		ANKRD12			HMGB1		COMMD6	RPS23
	RPL10A		ITM2B			ASXL1		SP110			ATP5F1D		RPS12	RPL39
	IFI44L		CIRBP			TUFM		TXK			LAPTM5		RPS13	RPS15
	RPS5		TRIR			LAT		RSRP1			YBX1		RPL22	RPL10
	RPL26		SGF29			CORO1B		TCF7			ARHGDIB		SNRPD2	RPS25
	EIF3E		SAMD3			EPC1		RNF213			CD3G		ATP5MC2	RPL11
	EIF4B		TIMM17B			S100A11		PCSK1N			ARPC1B		LSM7	RPL32
	IFI6		MIEN1			ITGB2		RNF10			RAN		NDUFA3	RPL38
	EEF2		MORF4L1			UBC		STK4			SON		SH3BGRL3	RPL6
	EIF3D		CHD7			JUNB		CFL1			TMEM238		CD99	NACA
	SRSF5		CHORDC1			TRAC		EIF3H			TRA2B		PRR13	RPL8
	EIF3L		NDUFA4					NCL			SRRM1			RPL35A
	LCP1		EMD					ODC1			WHAMM			GAPDH
	EIF4A2		DDX27					BOD1L1			TBC1D10C			FXYD5
	AHNAK		PPP1R11					ETS1			PET100			RPL18A
	CITED2		PDIA3					STMP1			PTP4A2			ACTB
	ANXA2		MYL12A					SEPT6			FOXP1			RACK1
	UBA52		C18orf25					ATP5MG			C12orf57			B2M
	MX1		ASF1A					BAG1			CD37			TMA7
	EIF4G2		ABRACL					JAK1			NKG7			COX7C
	C6orf48		OCIAD1					ZBTB20			GNAS			RPL34
	HIST1H1C		BAX					CNTRL			CRIP1			S100A6
	MYC		ILF2					RBL2			DDX24			SRP14
	EEF1B2		IKZF1					PIK3R1			ANXA1			RPS29
	KLRB1		APBB1IP					LINC00861			SELENOW			RPS28
	ID2		UBXN4					HPS1			SEPT1			RPL14
	SRSF7		NOL7					MXI1			EIF1			C1orf56
	MACF1		RHOA					MYCBP2			MARCKSL1			CAPZA1
	PAG1		MTCH1					ARID4B			EIF5A			RPL41
	NEAT1		ZNF326					ANKRD44			UCP2			EEF1A1
	EIF3G		MCUB					CRBN			MAPK1IP1L			RPL37
	SAMD9		SLC25A36					CD28			AES			IFITM1
	HSP90AA1		RAB14					ITGA4			LCK			PNRC1
	CDKN1B		VDAC2					PRPF38B			PIM3			RPL12
	SYNE2		ATP6V0E1					PSMA3-AS1			GNLY			TMSB10
	ATM		SP140L					MAP2K3			HSPA8			EMP3
	SF3B1		NDUFB11					TRAF3IP3			GPSM3			MALAT1
	NORAD		GOLGA8B					ARPC5			IER2			PFN1
	ICAM3		RB1CC1					GLUL			DDX21			RPS21
	EIF3A		TRABD					GRK2			TRBC2			PPDPF
	NPM1		PTPN4					HDAC1			HERPUD1			HNRNPH1
	DDX17		RHOT2					CHD3			LIMD2			STK17A
	IGBP1		MRPS18C					BTF3			AC058791.1			S100A10
	EPSTI1		SMIM37					CALM1			IRF1			RPL28
	CD48		NDUFV2					SEPT7			DDIT4			SMDT1
	BIN1		TLK1					MYL6			VIM			LRRC75A
	S1PR4		PRPF40A					HIGD2A			H3F3B			IL32
	SAT1		CLNS1A					EIF3K			CD3E			S100A4
	MSN		CDK11B					SLC25A6			HLA-C			RPL36A
	FBL		DUT					SERF2			DUSP2			RPS10
	ATF4		PPIA					NSD3			SBDS			BTG1
	RPL7		LSM5					PPIB			CD81			H1FX
	CYBA		ZRSR2					SKP1			COTL1			JUND
	BPTF		SHISA5					YWHAB			NFKBIA			S100A8
	ARHGAP30		ALYREF					CHCHD2			KLF6
	ACTG1		PGK1					UBE2D3			ZFP36L2
	HNRNPA3		CNOT2					GSTK1			JUN
	TAF15		TMBIM4					IFITM3			KLF2
	CEP350		SETD5					GPBP1
	CCT3		AKIRIN1					DDX6
	STAT1		NDUFB9					STK17B
	SELENOF		CCDC66					CNOT9
	EPB41L4A-AS1		SLC3A2					SYTL3
	RASGRP1		SSB					TAGLN2
	EIF3F		MAGOH					TMBIM6
	SLC38A1		TRMT112					GPX4
	KIAA1551		DAZAP2					FOXJ3
	SF3B5		DAZAP1					CDC42SE2
	UBXN1		SPCS1					SRRM2
	GLG1		HSD17B11					GIGYF1
	PCSK7		MGAT4A					IL2RG
	CCNL1		CDK11A					ALOX5AP
	IFIT3		SESN1					SEC61B
	BCL11B		HINT1					KDELR1
	POLR2J3.1		PIN1					TUBA1A
	TAF7		ERH					YWHAE
	IFI16		COX7A2L					PSME1
	HNRNPR		C8orf33					JPT1
	HNRNPC		TRAPPC1					DRAP1
	CD84		MRPS18B					ANKRD36B
	RPL36AL		UBL5					REX1BD
	PTGER4		EXOSC8					PSMB9
	BCLAF1		SLC25A45					GSTP1
	RBM3		KHDRBS1					ECH1
	NASP		TRAT1					H2AFZ
	XBP1		SUMO1					BZW1
	SAMHD1		RBM25					KTN1
	ATRX		ZRANB2					SFXN1
	MYH9		EIF5					BCL2
	ADAR		SNX6					R3HDM2
	HIST2H2AC		EEF1D					CDC42
	DIAPH1		VEGFB					HEBP2
	TRIM22		MHENCR					ARF5
	PRDX1		RNASET2					TPI1
	FAM13A		NMT2					PAN3
	SORL1		LITAF					ATP5ME
	SAMD9L		GLTP					COX7A2
	PBXIP1		PSMD8					RHOG
	ZMAT2		ZNF706					SRSF10
	HNRNPH3		C9orf16					HLA-DPA1
	OSBPL8		AURKAIP1					PSMB10
	RNF125		KRT10					SRP19
	MT-ATP8		BRD7					PTPRA
	SMAP2		MRPS6					HNRNPDL
	SETX		ATP5MC3					SAP18
	FKBP5		CISH					SELENOM
	TTN		SLCO3A1					AC013394.1
	IER5		CCNL2					SET
	FUBP1		MRPL52					F8A1
	OAS2		RBM17					SEC61G
	CHRM3-AS2		IRF9					UBE2D2
	ENO1		MRPL43					SVIP
	BTN3A2		FKBP1A					TMED4
	PNN		RHOF					ATP6V1G1
	CD4		ZBTB25					CIR1
	EIF4A1		CCT4					NDUFA1
	CANX		RPL17					SQSTM1
	CD27		ENSA					EML4
	SPTAN1		NDUFB4					SNRPG
	ARID5B		NDUFA12					CEBPZ
	GBP2		NKTR					TGFB1
	CHD2		PSMA7					RHOH
	IL10RA		TSPO					RNMT
	CDK13		TMEM71					GTF2B
	GPR183		FLT3LG					KRTCAP2
	ATP5F1B		CDC37					UBALD2
	VPS51		CHURC1					LEPROTL1
	MAP3K1		PCBP2					IFRD1
	CCT5		BIRC3					WTAP
	EIF2AK2		RNPC3					ZC3H15
	GSDMD		SSR2					GADD45B
	GPR155		SEC22B					NXT1
	DTX3L		LY6E					RBM8A
	GNAI2		KANSL1-AS1					BTG2
	LRRFIP1		CSK					AL445686.2
	2021-03-07		MAL					C16orf54
	ACAP1		PHF20					CHD1
	EIF2S3		MBP					KMT2E
	ZNF148		ABHD17A					HSP90AB1
	HNRNPA0		SH3KBP1					SEC62
	SUPT16H		CARD16					TOB1
	HLA-F		SCAF11					TRA2A
	CAB39		TCERG1					NINJ1
	TTC3		FXR1					IFITM2
	IL2RA		VAPA					MIF
	WNK1		CDC14A					HERPUD2
	ATF7IP		PKM					SAR1A
	PDE3B		MMP24OS					AC026979.2
	XRCC6		RNPS1					CTSW
	EIF3B		ZFX					SNHG9
	EDF1		CLEC2D					CNOT1
	GABPB1-AS1		THYN1					CDC42SE1
	CCDC167		WDR43					FTH1
	PPA1		ELF1
	MAT2A		PSIP1
	ZC3H13		HMGN1
	MANF		TMEM230
	BST2		CCDC85B
	SLC2A3		MAPKAPK5-AS1
	SELL		ERP29
	UXT		GOLGA8A
	LUC7L3		TRABD2A
	GLIPR1		NME3
	LARS		THRAP3
	SATB1		ARID5A
	ADD3		IAH1
	GNAQ		UQCR10
	ARHGAP45		CD53
	TESPA1		SKAP1
	AC007952.4		RCAN3
	ARHGAP15		NDUFB2
	GIMAP4		MRPL23
	CAP1		PDCD6
	ICOS		YTHDC1
	CD164		ERICH1
	TNFSF10		SNRPB2
	SPN		LBH
	TSHZ2		TOMM5
	HERC6		U2AF1L4
	INPP4B		MFNG
	TNFAIP3		GGNBP2
	KAT6A		C8orf59
	TRIP12		HNRNPL
	DYRK2		HAX1
	HMGN2		UQCR11
	PMPCB		ARPC4
	TPR		C19orf66
	XRCC5		NDUFC1
	IMMT		STUB1
	DYNLL1		MAZ
	NUFIP2		REL
	RECQL		NDUFB8
	YWHAZ		PPP4C
	WDR82		SELENOH
	PPP1R12A		COX5B
	MAP4K4		GMFG
	SRSF2		CGGBP1
	VPS13C		DHX36
	TMPO		PIM2
	ANKRD11		MEAF6
	TRIM56		CIB1
	CAPN2		VAMP8
	TTC14		PHF1
	PTPN22		PRPF4B
	MED4		NUCKS1
	ZNF33A		NSMCE3
	KPNB1		VPS28
	TM9SF3		SNHG25
	TMF1		PFDN1
	MYO1G		ATP5PF
	DHX9		EHMT1
	TC2N		NCOR1
	PARP14		MED10
	SUN2		SMCHD1
	LCP2		CCNH
	ADAM10		NFE2L2
	OXNAD1		DEF6
	BRK1		ARHGEF1
	MYADM		SEPT9
	RAD21		C11orf58
	PPM1K		RNF7
	CAND1		CD3D
	PRMT2		PSMB8
	CLSTN1		MINOS1
	TRIM38		SOD1
	HIVEP2		GCC2
	TRAPPC6A		CALM3
	EVI2B		POLR2F
	RAP1B		BDP1
	MVP		CD2
	GOLGB1		NECAP2
	PLAC8		ATP6V1F
	PRPF8		USP34
	TUBA1B		ARHGDIA
	EIF3I		CCND3
	SELPLG		PAK2
	COX11		ARL6IP4
	PARP9		RASSF3
	DYNC1H1		PTEN
	PCF11		CNOT4
	TOMM20		OCIAD2
	ZBTB44		SRSF3
	BIRC6		COX8A
	HP1BP3		NDUFA11
	FERMT3		DNAJC8
	TOP2B		MECP2
	RBMX		AMD1
	UQCRH		LDHB
	WDR26		CD6
	OAS1		PPIG
	UBE3A		AIF1
	TNFRSF1B		CBX3
	LGALS8		FNBP4
	POLR1D		BEX2
	OAZ1		NR3C1
	DAP3		CSNK2B
	DARS		RSRC2
	FOSB		ROMO1
	ERBIN		LAMTOR4
	NDUFB7		SEM1
	TLN1		HNRNPM
	IL6R		CAST
	DPP4		CD5
	ZNF622		U2SURP
	SOS1		NAP1L4
	PNPT1		PEBP1
	THEMIS		DNAJB1
	DDX46		DDX18
	ZKSCAN1		CD47
	LIMS1		TAF1D
	ISG20		ORMDL1
	EPM2AIP1		C19orf53
	CD2AP		ARL2BP
	APLP2		AQP3
	FHIT		DEK
	MORC3		TLE4
	TMEM30A		MYL12B
	VCP		CUTA
	LNPEP		PLP2
	TMED9		NDUFB1
	RPN2		AC243960.1
	COMMD8		RBM39
	SSBP1		NDUFB10
	TRIM28		SERP1
	PARP4		SNW1
	ANXA6		LSP1
	TAPBP		SYF2
	OGA		ITM2A
	OS9		BCL7C
	RUFY1		FOXN3
	NCKAP1L		NDUFA13
	SERINC3		PSME2
	FBXO32		MRPS21
	BBX		BLOC1S1
	HSD17B10		DOK2
	AL662844.4		SUMO2
	PDK1		EIF5B
	IRS2		HCST
	CUL3		CSTB
	DDX60		LDLRAP1
	KLF13		ARGLU1
	IPO5		NOSIP
	SPTBN1		CWF19L2
	PRKCQ		AKAP13
	RASAL3		SNRPN
	GBP4		FAM133B
	HNRNPD		SLC2A4RG
	CYLD		CD247
	CFLAR		NDFIP1
	RPS6KA3		SPOCK2
	IDS		ATP5MD
	HTATSF1		GIMAP7
	KDM1A		MDM4
	ATP1A1		TUT4
	G3BP1		TTC39C
	TAB2		RAC2
	PSMA4		PPP2R5C
	ASXL2		PPP1R2
	CELF2		CD7
	SMARCA5		SERINC5
	CCAR1		ANAPC16
	SETD2		CNN2
	KIDINS220		C1orf162
	SLC25A3		TCF25
	PSMB7		POLR2L
	CHD6		LEF1
	MPHOSPH10		SRSF11
	GPRIN3		TNRC6B
	BAZ1B		AAK1
	HERC5		MPHOSPH8
	ZBTB1		IL7R
	VSIR		XIST
	GOLGA4		MTRNR2L8
	DOCK10
	PDS5A
	PARP1
	TOP1
	MRPL54
	DPP8
	RAB29
	VCL
	FAM129A
	XPO1
	NBR1
	NUMA1
	TCP11L2
	SMC1A
	TCTN3
	ARRDC3
	MDFIC
	TMEM87A
	OXA1L
	LINC00402
	CNBP
	DOCK8
	DOCK2
	PSMB4
	FMNL1
	SLA
	LRRC58
	ZNF394
	KPNA4
	SP140
	EIF4H
	CITED4
	ZNF292
	PARP10
	STK10
	BLOC1S6
	FYTTD1
	IPO7
	CCDC91
	VASP
	CTSS
	EPRS
	VAV1
	CD63
	CASP8
	AGFG1
	CCT8
	PCNX1
	SEPHS2
	TACC3
	P2RY8
	CEP290
	LMAN2
	POLR2B
	PRKCA
	ARHGEF6
	API5
	TNPO1
	SIRT1
	APBA2
	MBNL1
	ADSS
	GADD45GIP1
	LY96
	INTS8
	UTRN
	NOLC1
	IFI35
	GTF2I
	WIPF1
	MYO1F
	CTR9
	BUB3
	EHD1
	ARHGEF3
	SRGN
	CYTIP
	SNRPB
	ST6GAL1
	TAF3
	STIM1
	UBL3
	PIAS1
	HCLS1
	FYN
	JAML
	CMIP
	CASP8AP2
	PTPN18
	OXLD1
	LRPPRC
	TRAK2
	CSDE1
	LPIN1
	ESYT2
	HECA
	MFHAS1
	ANKRD17
	ZNF430
	ADD1
	WAPL
	WASHC4
	AIDA
	MKLN1
	LBR
	ZNF277
	SLC9A9
	ZFAND5
	GIMAP2
	GTF2H5
	PGS1
	PLSCR1
	JTB
	NAAA
	TPM4
	CD226
	ETFA
	ICE2
	CDC16
	PRKCH
	WIPI2
	MAGED2
	CASC4
	DDX60L
	FBXO3
	MSI2
	TBC1D15
	CAPN1
	HLA-DRA
	ERP44
	IMPDH2
	FAM192A
	CEP85L
	THOC2
	TPM3
	ARID1B
	FASTK
	SAMSN1
	DNMT1
	PRRC2C
	PLCL2
	BIN2
	ESYT1
	RMDN1
	ORMDL3
	CCR4
	APP
	IFNAR1
	SLC40A1
	TXNRD1
	TMEM14C
	PPP4R3A
	AC044849.1
	POU2F2
	FAM98B
	SRP68
	PYHIN1
	ZNF107
	CBX4
	SNRNP200
	UBE2K
	ARMH1
	TMEM203
	MDN1
	SNX20
	STX16
	ITK
	NRDC
	UBTF
	CREBZF
	SEMA4D
	TMEM101
	DDX3Y
	ACAP2
	NDUFB3
	URI1
	ATG2A
	EBNA1BP2
	CBL
	SLC16A7
	KDM3A
	HNRNPUL1
	PIK3C3
	NFU1
	TMEM245
	DDOST
	ZNF91
	BAZ2B
	EEA1
	SPEN
	FAM117A
	HADHA
	DIDO1
	ARFGEF1
	TNIP1
	SRPRA
	STX4
	NFATC3
	TBCC
	AC092683.1
	HUWE1
	AKAP8L
	AFF1
	RPS6KA1
	OTUD1
	TMEM87B
	SOCS2
	ANTXR2
	ZBTB11
	KMT5B
	PDCD7
	LTN1
	ACIN1
	RAD23B
	VCPIP1
	PFKP
	RNF20
	LAMP2
	NEU1
	NIN
	C16orf72
	SH3YL1
	DICER1
	CALR
	TKT
	NNT
	ZNHIT6
	RPRD2
	TNFRSF14
	ACTR3
	PPHLN1
	SCFD1
	ARID1A
	PDIA4
	SLFN12L
	PREPL
	CBX1
	RARRES3
	TMEM43
	GADD45A
	ZNF138
	CALM2
	MX2
	AC245297.3
	KIAA1147
	ATP2B4
	TBC1D14
	ARIH1
	GOLGA3
	PSMD2
	GFM1
	EXOC5
	ATP5IF1
	SFI1
	DDX54
	TM9SF2
	NUCB1
	PDCD6IP
	WDFY2
	LASP1
	MAN1A2
	GLUD1
	PRR14L
	CLTC
	TTC37
	INPP5D
	HIKESHI
	SOD2
	ROCK2
	SYNE3
	LGALS3BP
	CALCOCO2
	AHSA1
	IK
	ABRAXAS1
	RABL6
	NME1
	RTN3
	SESN3
	GABPA
	EBPL
	SYNCRIP
	PURA
	RGS2
	GTF2H3
	PURB
	NAP1L1
	TSTA3
	RCBTB2
	MPRIP
	MTR
	ZNF217
	RBM28
	COPA
	HDLBP
	RETREG3
	AHCYL1
	ZBP1
	DYNC1LI2
	TMC6
	CARD11
	TMX1
	TRANK1
	KMT2A
	TRIM14
	PPT1
	NDUFS6
	TRIM33
	PTCD3
	CTDSPL2
	ZNF791
	ATG3
	CAPRIN1
	SART1
	FGD5-AS1
	RNF6
	PGRMC1
	LENG8
	NDUFS4
	MRFAP1L1
	CEP57
	SLU7
	CCDC69
	NLRC5
	AP3D1
	SBNO1
	DGKZ
	PSMD13
	SERINC1
	CREBRF
	COPE
	ZNF830
	COPB2
	CTSA
	NONO
	SNRK
	ARCN1
	RSF1
	VBP1
	SMARCC2
	MOAP1
	IKBKB
	CARHSP1
	PSTPIP1
	ADPGK
	APOBEC3G
	CBLB
	CELF1
	SMARCC1
	MARK2
	MAGT1
	PPP1R15A
	TXNDC15
	PABPN1
	UTP3
	SNX1
	DYNLRB1
	TCEAL4
	IKZF3
	DPH5
	PACS1
	CDK6
	ACTR2
	GNL3
	ANXA5
	MTREX
	GMPS
	COG2
	AATF
	YIPF4
	STAT4
	CNOT6L
	RRP1B
	FAM120A
	UQCRC2
	HERC1
	PUM2
	KIAA0586
	FLII
	METTL9
	ATP11B
	ZNF480
	ERCC6L2
	CHST11
	CUL1
	PRKDC
	ITGB7
	KLHDC3
	RAPGEF1
	SBNO2
	ZNF92
	DGLUCY
	TMEM167B
	ANP32B
	FCMR
	TAOK1
	FGFR1OP2
	GPR171
	GIGYF2
	SIPA1
	MAML2
	COQ7
	SH3BP5
	TRIM44
	NUCB2
	NFATC2IP
	TFAM
	HNRNPH2
	RRS1
	PGRMC2
	TAP2
	DDX42
	ELP2
	RETREG1
	PUM1
	PFDN4
	PABPC4
	CHMP5
	TRIM4
	PSMC4
	ZNF493
	KCNAB2
	PPP1CC
	SETDB2
	EID1
	DCAF5
	SYTL1
	UBE2Q1
	GALNT1
	NOL11
	METTL16
	NDRG1
	C6orf89
	WDR1
	TMEM173
	SREK1
	CBX5
	KAT6B
	DLGAP4
	GNB1
	RPA1
	MRPL51
	MAP3K2
	DDX58
	KARS
	TOPORS
	SPG11
	TADA3
	ZNF518A
	GMCL1
	DIS3
	ATXN7L3B
	GON4L
	MRPL47
	TRPV2
	ZNF101
	RANBP6
	IARS2
	FNTA
	GTF3C6
	RBM4
	PRPF38A
	ARFGAP3
	ST3GAL1
	EIF4EBP2
	CHID1
	CLPTM1L
	ZNF721
	PIBF1
	TAX1BP1
	EFCAB14
	MCL1
	USP16
	PLEKHA1
	MAF
	CREBBP
	CTSZ
	TDP2
	ZNF281
	PKN1
	C11orf1
	ACTN1
	DNM2
	PPP1CA
	TERF1
	MFF
	ZNF207
	EPS15
	HELB
	DNAJC9
	NUP210
	AKAP8
	TES
	ABLIM1
	TNRC6C
	DDB1
	PHF3
	PPP3R1
	DEXI
	WDR61
	REV3L
	TBC1D4
	MSL1
	RAB3GAP2
	STT3B
	SYNRG
	NOA1
	PATJ
	NUS1
	ATP6V1H
	CCT6A
	GOLPH3
	RTCA
	PRRC2B
	ABCE1
	JADE1
	NDUFA9
	CHD9
	SSRP1
	RNGTT
	BECN1
	XPC
	ELK4
	CHD4
	ME2
	NCOA1
	NUMB
	NOL8
	SLK
	TIAM1
	MPHOSPH9
	HNRNPF
	MAT2B
	S1PR1
	SNX2
	OARD1
	P2RY10
	SNRPF
	TMEM70
	TECPR1
	MNAT1
	ACO2
	PARVG
	KDSR
	IREB2
	PIK3CD
	LINC01550
	ITGB1BP1
	AFTPH
	NCOA3
	ODF2L
	MICU2
	PAICS
	UTY
	C6orf106
	MIA3
	ING4
	PFDN6
	DKC1
	UGP2
	PDE12
	HIPK3
	CHCHD1
	ACADVL
	IRF7
	DCAF7
	LMAN1
	ECI1
	HSD17B12
	AGO3
	FBXL5
	ASH1L
	ZC3H18
	USP25
	SFSWAP
	TGOLN2
	VPS36
	AGO2
	MED13
	FBXL3
	HECTD1
	RNPEPL1
	PHIP
	FAM208A
	TNIK
	SMARCE1
	UBLCP1
	NEFL
	AKNA
	USP9X
	HBP1
	CCDC47
	KDM5A
	CDK12
	SMARCAD1
	SLC25A24
	LTA4H
	GTF2H1
	SPTLC1
	VPS13D
	SHPRH
	SAFB2
	TMEM131L
	CLCN3
	MGA
	NPAT
	EID2
	PTPN11
	HNRNPK
	TIMMDC1
	FAM107B
	MBD2
	CIAO1
	ARMCX6
	GBP1
	LINC00476
	RBM43
	MTF2
	SDCCAG8
	FLOT2
	MZT2A
	PHF11
	SRSF4
	REST
	KLF12
	RSL1D1
	DGKD
	RALBP1
	STIP1
	TTC17
	NARF
	RPAP2
	CCDC7
	SND1
	STIM2
	ZNF274
	RBX1
	STAG1
	PHAX
	PIK3C2A
	ABI1
	TRIM69
	USO1
	UBR4
	XPO6
	SLC9A3R1
	TMEM160
	SEPT11
	FBXO33
	CCDC88B
	MAPK1
	SF3B3
	SRSF8
	PRNP
	BCCIP
	MOB1A
	NOP56
	CSNK2A1
	TSN
	FLI1
	HMOX2
	AGPAT3
	MARK3
	SNAP29
	ZCCHC8
	OPA1
	SLC25A28
	ZDHHC12
	CDC40
	NEK7
	ECI2
	IRF3
	TUBGCP2
	ERAP2
	MRPS25
	TRIP11
	RBM26
	STK11
	ARMC1
	DNAJC10
	GRAP2
	FAM102A
	SLC7A6OS
	ARHGAP25
	CREBL2
	ECE1
	RRBP1
	ATIC
	N4BP1
	SMARCA2
	PEF1
	ATL3
	C5orf24
	IBTK
	MBTPS1
	DESI1
	PDCL
	CENPK
	MED6
	GLRX3
	MED28
	SSR1
	SRP54
	TMEM204
	UBE2Z
	STX8
	ATXN2
	LMBRD1
	LEO1
	MAN2A1
	TRIM52
	WDR46
	PPIP5K2
	PXN
	DTNBP1
	PUS7L
	RPP30
	NR2C1
	DNAJA2
	CCPG1
	BAG5
	RNF169
	RBCK1
	MRPS7
	ASAP1
	MTERF4
	TECR
	ANAPC5
	MRPS11
	POLR1E
	MMGT1
	LPXN
	SSR4
	PPP1R21
	PDIA6
	GRAMD1A
	ARMCX3
	RIF1
	PSPC1
	USP33
	UBXN7
	NIPSNAP1
	GRK6
	CNST
	CTDSP2
	AKTIP
	EHBP1L1
	MRPL58
	CDC5L
	CCDC93
	CYBC1
	GIT2
	DDX23
	SNRNP35
	XIAP
	KLHDC2
	EXOC3
	GIMAP6
	CKAP2
	SF3A1
	EIF2D
	EIF2A
	BAG6
	ANP32A
	TRAF3
	ZNF276
	LZIC
	QARS
	IGF2R
	GDI2
	FRYL
	EHD4
	LPAR6
	IQGAP1
	PPP1R10
	UBQLN2
	AP2M1
	TM2D1
	GRB2
	SPAG7
	BORCS5
	IVNS1ABP
	MAPKAPK5
	ORC4
	STX17
	TYMP
	NKAPD1
	HELZ
	MAP4
	AKIRIN2
	ROCK1
	CEP135
	APOL6
	FLNA
	NDUFB6
	PIH1D1
	GAK
	BAZ2A
	VHL
	YY1
	CARD19
	BZW2
	NAE1
	ASNA1
	JADE2
	C12orf76
	KIF5B
	ARHGAP9
	CHMP7
	SNRPD3
	RBM5
	CYTH1
	UCKL1
	EIF3M
	ZSCAN16-AS1
	INTS6
	DUSP22
	RPA3
	CYFIP2
	ARL6IP6
	AZI2
	APOL3
	CLIP1
	USP10
	TMEM106B
	CPNE1
	DNAJC7
	RPS6KA5
	SUCLG2
	COG4
	SFT2D2
	REPIN1
	PCID2
	PRKAR2A
	GNPTAB
	MAP2K1
	HIPK1-AS1
	POLD2
	RBM7
	PPP6R1
	DUSP23
	PDLIM2
	ANGEL2
	VRK3
	METTL17
	CMAS
	PRKAR1A
	ATP9B
	CD96
	CDC27
	RTF1
	ANKH
	NELFB
	SMIM15
	PTTG1IP
	TCOF1
	GHITM
	IDH2
	DENND6A
	CWC27
	PPP4R3B
	SAFB
	PLIN2
	ZMYND11
	CERK
	AC118549.1
	FBXO9
	PRPSAP1
	COMT
	LATS1
	MEF2A
	ATP2B1
	ALG5
	EIF4G1
	RAF1
	PCNA
	CEMIP2
	IDH3B
	TMEM65
	ZNHIT1
	ASPSCR1
	VAMP5
	FKBP3
	MFSD12
	TERF2IP
	FAAP20
	PRKACB
	SOS2
	DBP
	IL17RA
	KTI12
	GPI
	KDM2A
	MSL3
	NSD1
	MAP7D1
	MRPS33
	BTN3A3
	CMPK1
	MALT1
	COIL
	LSM4
	EPC2
	MON2
	DHPS
	INPP4A
	AC097376.2
	ALG13
	STAMBPL1
	RFXANK
	TNFSF8
	ESCO1
	TSPAN14
	POLK
	SH2D1A
	IFNAR2
	CFAP298
	ENY2
	MTX1
	ANP32E
	DNASE2
	NEPRO
	RNF168
	SLMAP
	UBR5
	CHCHD7
	PPIE
	ASCC2
	COA4
	NT5DC1
	PCM1
	NTMT1
	NELFE
	MRPS12
	RTF2
	MAPK3
	FCGRT
	MGAT1
	SCP2
	NSMCE4A
	KAT8
	CBX7
	AFF4
	GGA2
	FAM13B
	TIMM8B
	MSH6
	STOML2
	SMC5
	FAM50A
	APMAP
	MGST3
	SENP7
	DCAF13
	STRBP
	SLIRP
	RABGAP1L
	ATMIN
	PHF6
	BCAS4
	NFAT5
	NOB1
	DYRK1A
	RAB10
	FTX
	DCTPP1
	RABEP1
	RGS1
	SLC35C2
	ZNHIT3
	LINS1
	UHMK1
	IDH3G
	HSPH1
	BNIP2
	STX5
	AKAP9
	NDUFV1
	LAMTOR5
	NAA50
	BORCS7
	CAMK4
	MAD1L1
	FBRS
	RCOR3
	LAP3
	ATP5PB
	GPATCH4
	UBE2E1
	UBE2F
	NSL1
	GALNT11
	GPR108
	GART
	USP8
	ATP5F1A
	DBNL
	ATG12
	RAB11A
	BCL9L
	ATP5PD
	ANKRA2
	MAPK9
	PPA2
	CDIPT
	PPM1B
	SUZ12
	TGFBR2
	ARID4A
	PBX2
	MORF4L2
	ATP6V1D
	RAB18
	ATF2
	PWWP2A
	PHF14
	NRDE2
	NUDCD3
	MFSD14C
	USP24
	KLHL36
	RSRC1
	PRKAA1
	STAT5B
	PKIA
	PFKL
	UCHL5
	FGD3
	ATP2A3
	RNF13
	HSBP1
	APC
	M6PR
	IKBKE
	PTP4A1
	LRRC8C
	CHD8
	ZNF302
	PSMG4
	DENND2D
	UTP18
	UXS1
	ITGAL
	DGKA
	GTPBP6
	SEC22C
	CTNNBL1
	TPST2
	CHMP1B
	MRPL19
	CLEC2B
	ECHDC1
	PRKCSH
	LAMP1
	ZNF160
	HDAC7
	ADK
	TMEM14B
	RUVBL1
	SMARCA4
	RSU1
	TMOD3
	NUP160
	TSTD1
	MIS18BP1
	NSUN5
	ANKIB1
	ASTE1
	CD40LG
	PEX16
	ZNF431
	GLYR1
	COA1
	PLK3
	RPS27L
	PANK2
	LSM8
	NIPBL
	MAP2K2
	SPTY2D1
	SLC25A26
	SIKE1
	EP300
	CCM2
	RB1
	HMGA1
	TMEM165
	CLPX
	DCK
	IPCEF1
	WDR54
	ZC3H14
	GPBP1L1
	RICTOR
	TSNAX
	SARS
	GGA1
	NUDCD2
	CBLL1
	USE1
	RANBP9
	TMEM59
	AP3M2
	ARF6
	ACAA1
	P4HB
	INTS10
	GGCT
	ZFC3H1
	PNP
	DCTN3
	IQSEC1
	PMVK
	N4BP2
	ECHS1
	WDR74
	GATAD2A
	NOL9
	ISY1
	TMEM208
	PLEKHO1
	STXBP3
	CTCF
	TRADD
	RFK
	COMMD9
	BTBD1
	GNL1
	NUDT21
	L3MBTL3
	DNTTIP2
	VPS13A
	BICDL1
	CPNE3
	POLR2M
	RASA3
	VIRMA
	DAD1
	AAMP
	MED29
	TPGS1
	KMT2E-AS1
	MSL2
	BBIP1
	CLTA
	R3HDM4
	LINC00649
	STAT6
	TAP1
	GATAD2B
	MLEC
	KATNBL1
	RNF220
	PRPF18
	DRG1
	CDV3
	KPNA1
	CWC22
	YBEY
	METTL4
	HMGB2
	AL133453.1
	OSTC
	CREB1
	EFR3A
	ANK3
	MRI1
	GLOD4
	LSM1
	BEX3
	MRPS15
	CCDC12
	WAC
	MRPL18
	LY9
	UPF3A
	RILPL2
	PSMC2
	ATP8B2
	ARFGAP2
	MPHOSPH6
	PRPF31
	MRPL21
	PLEKHB2
	DDB2
	PHC3
	SPATA13
	PSAP
	OSTF1
	NUBP2
	OLA1
	JOSD1
	NUDC
	ALKBH5
	CLUAP1
	ICE1
	NPC2
	DPY30
	PHACTR4
	CYTH2
	NAA16
	CDK5RAP3
	PTBP3
	GLS
	TBC1D2B
	EXOG
	UBE4A
	GNPAT
	THAP12
	MRFAP1
	NSMCE2
	RAP2B
	CHMP2A
	PSMC6
	TXN2
	SUCLG1
	IRF2
	DDX39B
	KIAA2026
	UBE2V2
	CYB5B
	NDUFB5
	RDH11
	MRPL44
	PRRC2A
	NMRK1
	ARMC10
	SYS1
	CHTOP
	TTC19
	PCMTD1
	NEMF
	NMI
	HEXIM1
	PHB2
	ZNF800
	GRSF1
	SDF2
	TBC1D1
	MPPE1
	UBE2Q2
	PDCD10
	FAM204A
	SS18
	ZSWIM7
	TMEM259
	ITPA
	TOR1A
	ARL14EP
	NR4A2
	POLR3GL
	SUSD3
	MAPKAPK3
	LRP10
	SF3A3
	FKBP4
	TXNDC12
	MAP4K2
	CSNK1G2
	MALSU1
	SCML4
	BID
	TCIRG1
	SMIM10L1
	SENP6
	CAPZA2
	PNPLA8
	ICAM2
	NANS
	TRAPPC12
	DCAF11
	TACC1
	RCSD1
	CDC26
	DEAF1
	DMAP1
	KMT2B
	COMMD3
	OTUD5
	MPLKIP
	TCP1
	NDUFS1
	NOC2L
	NDUFA8
	HAGH
	ATF6B
	VOPP1
	PREX1
	GRHPR
	TMEM167A
	LARP1
	ABTB1
	PCNP
	DNAJB12
	PRDX4
	ATP6AP1
	SPRTN
	IL27RA
	NSMCE1
	VPS35
	STK25
	PSMC3
	RRP36
	TMEM126B
	BRD4
	RAB6A
	CDKN2AIP
	ZNF581
	TANK
	FDPS
	USP1
	SDF4
	FBXO34
	LAMTOR2
	ZNF224
	ITGB2-AS1
	MYDGF
	ANKRD13A
	ABHD3
	DAXX
	MYO9B
	HAUS1
	DMAC1
	LSM3
	PTRHD1
	RAB8A
	MRPL42
	TNKS2
	HSPA9
	RPA2
	PHF19
	ASAH1
	CERS2
	NDUFS2
	PMF1
	NCF1
	DGKE
	ATG5
	TAPBPL
	HMCES
	BANF1
	LRCH4
	TSPYL4
	TMEM18
	KIAA1143
	FIP1L1
	AP3B1
	UQCRC1
	C6orf62
	DMTF1
	MED11
	CHCHD5
	HADHB
	LENG1
	UFM1
	SINHCAF
	LPIN2
	VDAC1
	HOOK3
	PSMA5
	TMEM63A
	SLC38A10
	PRDM2
	MRPL2
	NSFL1C
	PSMB8-AS1
	TPD52
	GLRX
	SMC3
	EXOC7
	SLAIN2
	ASB8
	FAM207A
	PRDX5
	EGLN1
	N4BP2L1
	RNF115
	SLC4A7
	PPP1R35
	C1orf122
	CCNT1
	ZC3H8
	SYNE1
	NDUFS3
	VMA21
	ENTR1
	ZAP70
	TOMM40
	LUC7L2
	GALM
	NELFCD
	ITPKB
	BRD2
	SMIM26
	HDDC2
	PWP1
	NCBP2
	SEC31A
	RASSF5
	MRPS23
	PEPD
	PRPSAP2
	UHRF2
	SMG1
	UBQLN1
	PHPT1
	METTL23
	IFT20
	RRP7A
	SMIM20
	NUDT5
	CARS2
	THEM4
	NDUFAF8
	PTPN6
	TSR3
	ZCCHC17
	PHB
	RELA
	RANBP1
	CARD8
	BLOC1S4
	FIBP
	ZBTB8OS
	SDHA
	CCT7
	USP14
	TRIM8
	MAPK13
	BAZ1A
	REXO2
	RNF139
	DYNLL2
	TIMM13
	CAMLG
	FUNDC2
	DUS1L
	CWC15
	YTHDF2
	FBXL15
	NDUFA2
	CMTM7
	TIMP1
	NBDY
	SPOP
	STX10
	RABGGTB
	COX14
	PHYKPL
	THAP11
	PLEC
	CUEDC2
	NUTM2B-AS1
	MRPL14
	PPP1R7
	GTF2A2
	PSMB3
	TUBA4A
	FKBP11
	TALDO1
	TSC22D4
	RNF187
	PUF60
	TPRKB
	FBXW5
	KLF9
	ZNF24
	CHMP4A
	POLR2A
	ARL2
	ANAPC11
	LINC00623
	DGUOK
	RSBN1L
	CSNK1D
	CLIC1
	ELOB
	PPP6C
	LTA
	H2AFV
	UQCRQ
	IST1
	SURF4
	YPEL3
	BHLHE40
	PPP3CA
	RGPD5
	BCL7B
	HSPA5
	DDIT3
	RAB5C
	RELB
	CST3
	PRDM1
	RWDD1
	PPP1CB
	OSER1
	UBE2S
	SERTAD1
	ETF1
	BTG3
	ARF1
	DNAJA1
	CCL5
	SELENOK
	DUSP5
	SOCS1
