# Supplementary material for: Dynamic response landscape of immune cells identified immune dysfunction which predicts disease progression in COVID-19 infected patients
Source: Int J Biol Sci. 2022 Apr 24;18(7):3066–81. doi: 10.7150/ijbs.71163 (PMC9066099; doi:10.7150/ijbs.71163)
Supplement: Supplementary file 2 — Supplementary tables. [file ijbsv18p3066s2.zip › s2/Table S10.xlsx]

## Sheet: H_L_Group
ID	Description	GeneRatio	BgRatio	pvalue	p.adjust	qvalue	Count	geneID
hsa00190	Oxidative phosphorylation	27/205	133/8102	1.62e-17	3.99e-15	3.01e-15	27	COX7C	COX7A2	ATP5F1D	COX6A1	COX6B1	NDUFB8	COX5B	COX8A	NDUFB10	NDUFB9	NDUFB11	COX17	ATP6V1G1	ATP5MC3	NDUFB4	ATP5PO	NDUFC1	NDUFA11	UQCRB	ATP5ME	COX5A	NDUFA13	NDUFA12	UQCRQ	ATP5PF	NDUFV2	UQCR11
hsa05012	Parkinson disease	35/205	249/8102	4.19e-17	5.18e-15	3.91e-15	35	SLC25A6	COX7C	COX7A2	ATP5F1D	COX6A1	SEM1	COX6B1	NDUFB8	COX5B	COX8A	NDUFB10	SLC25A5	NDUFB9	NDUFB11	PSMA7	VDAC2	ATP5MC3	NDUFB4	HSPA5	ATP5PO	NDUFC1	NDUFA11	UQCRB	BAX	CALM3	UBE2L3	COX5A	NDUFA13	NDUFA12	UQCRQ	ATP5PF	TXN	NDUFV2	PRKACB	UQCR11
hsa05020	Prion disease	35/205	273/8102	7.96e-16	6.55e-14	4.94e-14	35	SLC25A6	COX7C	COX7A2	ATP5F1D	COX6A1	RAC2	SEM1	COX6B1	NDUFB8	COX5B	COX8A	NDUFB10	SLC25A5	NDUFB9	NDUFB11	PSMA7	TNF	VDAC2	ATP5MC3	NDUFB4	HSPA5	ATP5PO	PPP3CC	NDUFC1	NDUFA11	UQCRB	BAX	COX5A	NDUFA13	NDUFA12	UQCRQ	ATP5PF	NDUFV2	PRKACB	UQCR11
hsa05016	Huntington disease	35/205	306/8102	2.76e-14	1.71e-12	1.29e-12	35	SLC25A6	COX7C	COX7A2	ATP5F1D	COX6A1	SEM1	COX6B1	NDUFB8	COX5B	COX8A	NDUFB10	SLC25A5	NDUFB9	NDUFB11	PSMA7	VDAC2	ATP5MC3	NDUFB4	ATP5PO	NDUFC1	NDUFA11	NRBF2	UQCRB	BAX	COX5A	NDUFA13	NDUFA12	CLTB	UQCRQ	ATP5PF	NDUFV2	CREBBP	POLR2E	UQCR11	WIPI2
hsa04932	Non-alcoholic fatty liver disease	25/205	150/8102	3.48e-14	1.72e-12	1.3e-12	25	COX7C	COX7A2	COX6A1	COX6B1	JUN	NDUFB8	COX5B	COX8A	CDC42	NDUFB10	NDUFB9	NDUFB11	TNF	NDUFB4	NDUFC1	NDUFA11	UQCRB	BAX	COX5A	NDUFA13	NDUFA12	UQCRQ	NDUFV2	ITCH	UQCR11
hsa05415	Diabetic cardiomyopathy	28/205	203/8102	1.28e-13	5.28e-12	3.98e-12	28	SLC25A6	COX7C	COX7A2	ATP5F1D	COX6A1	RAC2	COX6B1	NDUFB8	COX5B	COX8A	NDUFB10	SLC25A5	NDUFB9	NDUFB11	VDAC2	ATP5MC3	NDUFB4	ATP5PO	NDUFC1	NDUFA11	UQCRB	COX5A	NDUFA13	NDUFA12	UQCRQ	ATP5PF	NDUFV2	UQCR11
hsa05014	Amyotrophic lateral sclerosis	37/205	364/8102	1.94e-13	6.85e-12	5.17e-12	37	COX7C	COX7A2	ATP5F1D	COX6A1	SEM1	COX6B1	NDUFB8	COX5B	COX8A	NDUFB10	CHCHD10	NDUFB9	NDUFB11	PSMA7	TNF	BCL2	ATP5MC3	NDUFB4	NXT1	HSPA5	ATP5PO	PPP3CC	NDUFC1	NDUFA11	NRBF2	UQCRB	BAX	SQSTM1	HNRNPA1	COX5A	NDUFA13	NDUFA12	UQCRQ	ATP5PF	NDUFV2	UQCR11	WIPI2
hsa04714	Thermogenesis	28/205	232/8102	3.7e-12	1.14e-10	8.62e-11	28	COX7C	COX7A2	ATP5F1D	COX6A1	COX6B1	NDUFB8	COX5B	COX8A	NDUFB10	NDUFB9	NDUFB11	COX17	ATP5MC3	NDUFB4	ATP5PO	NDUFC1	NDUFA11	UQCRB	ATP5ME	COX5A	NDUFA13	NDUFA12	UQCRQ	ATP5PF	NDUFV2	PRKACB	UQCR11	RPS6KA3
hsa05010	Alzheimer disease	34/205	369/8102	3.36e-11	8.53e-10	6.43e-10	34	SLC25A6	COX7C	COX7A2	ATP5F1D	COX6A1	SEM1	COX6B1	NDUFB8	COX5B	COX8A	NDUFB10	SLC25A5	NDUFB9	NDUFB11	PSMA7	TNF	VDAC2	ATP5MC3	NDUFB4	ATP5PO	PPP3CC	NDUFC1	NDUFA11	NRBF2	UQCRB	CALM3	COX5A	NDUFA13	NDUFA12	UQCRQ	ATP5PF	NDUFV2	UQCR11	WIPI2
hsa05022	Pathways of neurodegeneration - multiple diseases	39/205	475/8102	3.45e-11	8.53e-10	6.43e-10	39	SLC25A6	COX7C	COX7A2	ATP5F1D	COX6A1	SEM1	COX6B1	NDUFB8	COX5B	COX8A	NDUFB10	SLC25A5	NDUFB9	NDUFB11	PSMA7	TNF	BCL2	VDAC2	ATP5MC3	NDUFB4	HSPA5	ATP5PO	PPP3CC	NDUFC1	NDUFA11	NRBF2	UQCRB	BAX	CALM3	SQSTM1	UBE2L3	COX5A	NDUFA13	NDUFA12	UQCRQ	ATP5PF	NDUFV2	UQCR11	WIPI2
hsa05164	Influenza A	17/205	172/8102	1.46e-06	3.27e-05	2.47e-05	17	SLC25A6	RSAD2	MX1	OAS2	HLA-DQA1	MX2	ADAR	SLC25A5	TNF	PYCARD	XPO1	NXT1	OAS1	BAX	HLA-DQB1	CREBBP	CCND3
hsa04120	Ubiquitin mediated proteolysis	15/205	140/8102	2.25e-06	4.64e-05	3.5e-05	15	SOCS1	UBE2N	UBE2D2	ELOC	RNF7	ELOB	BIRC6	UBE2S	UBE2L3	UBE2D3	UBE2M	ITCH	CBLB	HERC1	PIAS1
hsa05135	Yersinia infection	14/205	137/8102	8.64e-06	0.00016416	0.000123829	14	ARPC2	ARPC3	ARPC4	RAC2	JUN	CDC42	VAV3	TNF	PYCARD	NFATC3	RHOA	LAT	ARPC5L	RPS6KA3
hsa03060	Protein export	6/205	23/8102	1.72e-05	0.000303113	0.000228643	6	SEC61G	SEC61B	SRP19	SPCS2	HSPA5	SPCS1
hsa05131	Shigellosis	18/205	246/8102	4.79e-05	0.000788901	0.00059508	18	ARPC2	ARPC3	ARPC4	UBE2N	UBE2D2	JUN	CDC42	ARF1	TNF	PYCARD	BCL2	BAX	CBX3	SQSTM1	RHOA	ARPC5L	UBE2D3	WIPI2
hsa04260	Cardiac muscle contraction	10/205	87/8102	6.33e-05	0.000976755	0.000736781	10	COX7C	COX7A2	COX6A1	COX6B1	COX5B	COX8A	UQCRB	COX5A	UQCRQ	UQCR11
hsa05166	Human T-cell leukemia virus 1 infection	16/205	219/8102	0.000129798	0.00188588	0.00142255	16	SLC25A6	HLA-DQA1	RAN	JUN	SLC25A5	TNF	VDAC2	XPO1	PPP3CC	BAX	NFATC3	HLA-DQB1	CREBBP	CCND3	HLA-E	PRKACB
hsa05203	Viral carcinogenesis	15/205	204/8102	0.000196889	0.00270176	0.00203798	15	JUN	CDC42	YWHAB	YWHAE	GTF2B	LYN	BAX	RHOA	CHD4	SNW1	CREBBP	UBR4	CCND3	HLA-E	PRKACB
hsa04660	T cell receptor signaling pathway	10/205	104/8102	0.000284229	0.00369498	0.00278718	10	JUN	CDC42	VAV3	TNF	CARD11	PPP3CC	NFATC3	RHOA	LAT	CBLB
hsa04141	Protein processing in endoplasmic reticulum	13/205	171/8102	0.000381481	0.00471129	0.0035538	13	SEC61G	SEC61B	UBE2D2	SSR2	DNAJA1	BCL2	HSPA5	DERL2	BAX	ERP29	SELENOS	RRBP1	UBE2D3
hsa05132	Salmonella infection	16/205	249/8102	0.000555807	0.00653735	0.00493122	16	ARPC2	ARPC3	ARPC4	RAB5C	JUN	CDC42	ARF1	TNF	PYCARD	BCL2	BAX	RHOB	RHOA	ARPC5L	TXN	DYNLT3
hsa05169	Epstein-Barr virus infection	14/205	202/8102	0.000585785	0.00657677	0.00496095	14	OAS2	HLA-DQA1	SEM1	GADD45B	JUN	TNF	BCL2	LYN	OAS1	BAX	SNW1	HLA-DQB1	CCND3	HLA-E
hsa04144	Endocytosis	16/205	252/8102	0.000633452	0.00680273	0.0051314	16	ARPC2	ARPC3	ARPC4	RAB5C	CAPZB	CDC42	ARF1	VPS28	RHOA	CLTB	ARPC5L	ARRB2	ITCH	HLA-E	CHMP5	CBLB
hsa04666	Fc gamma R-mediated phagocytosis	9/205	97/8102	0.00074314	0.00757909	0.00571702	9	ARPC2	ARPC3	ARPC4	RAC2	CDC42	VAV3	LYN	LAT	ARPC5L
hsa05418	Fluid shear stress and atherosclerosis	11/205	139/8102	0.000767114	0.00757909	0.00571702	11	KLF2	RAC2	JUN	SUMO2	GSTO1	TNF	BCL2	CALM3	SQSTM1	RHOA	TXN
hsa03015	mRNA surveillance pathway	9/205	98/8102	0.000800697	0.00760662	0.00573779	9	RBM8A	ETF1	MAGOH	ACIN1	PPP2R5C	NXT1	RNMT	SRRM1	SAP18
hsa04722	Neurotrophin signaling pathway	10/205	119/8102	0.000834248	0.00763183	0.0057568	10	ARHGDIB	JUN	CDC42	YWHAE	BCL2	BAX	CALM3	RHOA	RAP1A	RPS6KA3
hsa05170	Human immunodeficiency virus 1 infection	14/205	212/8102	0.000943562	0.00832356	0.00627859	14	APOBEC3C	RAC2	JUN	ELOC	RNF7	TNF	BCL2	ELOB	PPP3CC	BAX	NFATC3	CALM3	HLA-E	AP1S2
hsa04625	C-type lectin receptor signaling pathway	9/205	104/8102	0.00122716	0.010452	0.00788409	9	JUN	TNF	PYCARD	PPP3CC	NFATC3	CALM3	RHOA	LSP1	CBLB
hsa04723	Retrograde endocannabinoid signaling	11/205	148/8102	0.00128733	0.010599	0.007995	11	NDUFB8	NDUFB10	NDUFB9	NDUFB11	NDUFB4	NDUFC1	NDUFA11	NDUFA13	NDUFA12	NDUFV2	PRKACB
hsa03040	Spliceosome	11/205	151/8102	0.00151468	0.0120686	0.00910352	11	SNRPG	RBM8A	SNRPB2	PRPF8	SNRPA	MAGOH	ACIN1	HNRNPA1	SNW1	LSM7	SF3A1
hsa05160	Hepatitis C	11/205	157/8102	0.00206844	0.0159658	0.0120432	11	RSAD2	MX1	IFIT1	OAS2	MX2	YWHAB	YWHAE	TNF	OAS1	BAX	PIAS1
hsa04217	Necroptosis	11/205	159/8102	0.00228599	0.0171103	0.0129066	11	SLC25A6	SLC25A5	ZBP1	TNF	PYCARD	BCL2	VDAC2	BAX	SQSTM1	HMGB1	CHMP5
hsa05162	Measles	10/205	139/8102	0.00269911	0.0196082	0.0147908	10	MX1	OAS2	JUN	MX2	ADAR	BCL2	OAS1	BAX	CCND3	CBLB
hsa05100	Bacterial invasion of epithelial cells	7/205	77/8102	0.00322071	0.022729	0.0171448	7	ARPC2	ARPC3	ARPC4	CDC42	RHOA	CLTB	ARPC5L
hsa04640	Hematopoietic cell lineage	8/205	99/8102	0.00349772	0.0239982	0.0181022	8	CD2	CD5	CD37	HLA-DQA1	IL7R	TNF	HLA-DQB1	FLT3LG
hsa04662	B cell receptor signaling pathway	7/205	82/8102	0.00458024	0.0305762	0.0230641	7	RAC2	JUN	VAV3	CARD11	LYN	PPP3CC	NFATC3
hsa05152	Tuberculosis	11/205	180/8102	0.00589402	0.0369886	0.0279011	11	RAB5C	HLA-DQA1	TNF	BCL2	PPP3CC	BAX	CALM3	RHOA	HLA-DQB1	CREBBP	LSP1
hsa05171	Coronavirus disease - COVID-19	13/205	232/8102	0.00592559	0.0369886	0.0279011	13	RPLP1	RPS23	MX1	RPS15	RPS24	OAS2	JUN	MX2	ADAR	RPL17	TNF	OAS1	RPS17
hsa04218	Cellular senescence	10/205	156/8102	0.00613376	0.0369886	0.0279011	10	SLC25A6	GADD45B	SLC25A5	VDAC2	PPP3CC	NFATC3	CALM3	SQSTM1	CCND3	HLA-E
hsa04621	NOD-like receptor signaling pathway	11/205	181/8102	0.00613981	0.0369886	0.0279011	11	OAS2	JUN	GBP5	YWHAE	TNF	PYCARD	BCL2	VDAC2	OAS1	RHOA	TXN
hsa03010	Ribosome	10/205	158/8102	0.00669648	0.038769	0.029244	10	RPLP1	RPS23	RPS15	RPS24	MRPL23	RPL17	MRPS21	MRPL22	MRPS6	RPS17
hsa04720	Long-term potentiation	6/205	67/8102	0.00674926	0.038769	0.029244	6	PPP3CC	CALM3	RAP1A	CREBBP	PRKACB	RPS6KA3
hsa05211	Renal cell carcinoma	6/205	69/8102	0.00777775	0.0436615	0.0329345	6	JUN	ELOC	CDC42	ELOB	RAP1A	CREBBP
hsa05110	Vibrio cholerae infection	5/205	50/8102	0.00830742	0.0455985	0.0343956	5	SEC61G	SEC61B	ARF1	ATP6V1G1	PRKACB
hsa04658	Th1 and Th2 cell differentiation	7/205	92/8102	0.00854606	0.0458886	0.0346145	7	HLA-DQA1	JUN	PPP3CC	NFATC3	LAT	HLA-DQB1	TBX21

## Sheet: L_H_Group
ID	Description	GeneRatio	BgRatio	pvalue	p.adjust	qvalue	Count	geneID
hsa05016	Huntington disease	48/375	306/8102	3.61e-14	1.03e-11	8.97e-12	48	TUBA1B	NDUFB7	PSMD13	NDUFS6	PSMB4	NDUFB2	PSMA4	UQCRH	DCTN3	PSMB7	TUBA4A	TUBB4B	NDUFA4	TFAM	PSMA3	NDUFB3	NDUFB1	UQCRC2	ATP5F1A	CASP8	NDUFV1	POLR2G	PSMC4	NDUFB6	NDUFS2	PSMD2	CLTC	ATP5PB	PSMB3	CLTA	NDUFS4	PSMA1	NDUFA9	SOD1	UQCR10	NDUFS3	POLR2H	NDUFA2	AP2M1	KIF5B	POLR2A	EP300
hsa05012	Parkinson disease	42/375	249/8102	1.31e-13	1.86e-11	1.63e-11	42	UBA52	TUBA1B	UBC	NDUFB7	CALM1	XBP1	PSMD13	GNAI2	NDUFS6	PSMB4	NDUFB2	PSMA4	UQCRH	PSMB7	TUBA4A	TUBB4B	NDUFA4	PSMA3	NDUFB3	NDUFB1	UQCRC2	ATP5F1A	NDUFV1	PSMC4	NDUFB6	NDUFS2	PSMD2	ATP5PB	PSMB3	NDUFS4	PSMA1	NDUFA9	UQCR10	NDUFS3	NDUFA2	GNAI3	KIF5B	PARK7	PSMC6	PSMC2	ATP5F1C	VDAC3
hsa05014	Amyotrophic lateral sclerosis	49/375	364/8102	7.17e-12	6.78e-10	5.93e-10	49	TUBA1B	ACTG1	NDUFB7	HNRNPA2B1	XBP1	SRSF3	PSMD13	FUS	NDUFS6	PSMB4	NDUFB2	PSMA4	UQCRH	DCTN3	PSMB7	TUBA4A	TUBB4B	NDUFA4	PSMA3	NDUFB3	NDUFB1	UQCRC2	ATP5F1A	NDUFV1	PSMC4	ANXA11	NDUFB6	NDUFS2	PSMD2	ATP5PB	BID	PSMB3	RAB8A	NDUFS4	PSMA1	NDUFA9	SOD1	ANXA7	UQCR10	NDUFS3	TNFRSF1B	MAPK14
hsa05020	Prion disease	40/375	273/8102	5.23e-11	3.72e-09	3.25e-09	40	TUBA1B	NDUFB7	PSMD13	NDUFS6	PSMB4	NDUFB2	PSMA4	UQCRH	PSMB7	TUBA4A	TUBB4B	NDUFA4	PSMA3	NDUFB3	NDUFB1	UQCRC2	ATP5F1A	NDUFV1	PSMC4	NDUFB6	NDUFS2	PSMD2	ATP5PB	PSMB3	NDUFS4	NCAM1	PSMA1	NDUFA9	SOD1	UQCR10	NDUFS3	MAPK14	NDUFA2	KIF5B	PSMC6	PSMC2	CREB3L2	ATP5F1C	PPP3CA	VDAC3
hsa05022	Pathways of neurodegeneration - multiple diseases	54/375	475/8102	4.11e-10	2.22e-08	1.94e-08	54	UBA52	TUBA1B	UBC	NDUFB7	CALM1	XBP1	PSMD13	FUS	NDUFS6	PSMB4	NDUFB2	PSMA4	UQCRH	DCTN3	PSMB7	HSD17B10	TUBA4A	TUBB4B	NDUFA4	PSMA3	NDUFB3	NDUFB1	UQCRC2	FRAT2	ATP5F1A	CASP8	NDUFV1	PSMC4	NDUFB6	NDUFS2	PSMD2	ATP5PB	BID	PSMB3	RAB8A	NDUFS4	PSMA1	NDUFA9	SOD1	UQCR10	NDUFS3	TNFRSF1B
hsa05010	Alzheimer disease	46/375	369/8102	4.69e-10	2.22e-08	1.94e-08	46	TUBA1B	NDUFB7	CALM1	XBP1	PSMD13	NDUFS6	RTN4	PSMB4	NDUFB2	PSMA4	UQCRH	PSMB7	HSD17B10	TUBA4A	TUBB4B	NDUFA4	IRS2	PSMA3	NDUFB3	NDUFB1	UQCRC2	FRAT2	ATP5F1A	CASP8	NDUFV1	PSMC4	NDUFB6	NDUFS2	PSMD2	ATP5PB	BID	PSMB3	NDUFS4	PSMA1	NDUFA9	UQCR10	NDUFS3	NDUFA2	KIF5B	APC	PSMC6	PSMC2
hsa03040	Spliceosome	27/375	151/8102	9.92e-10	4.02e-08	3.52e-08	27	SRSF2	SRSF3	DDX46	SNRPB	FUS	BUD31	SNRPF	LSM8	SNRPD3	SLU7	SNRPE	SNRNP200	CDC40	EFTUD2	SF3B6	SRSF9	CCDC12	LSM4	PRPF38B	RBM25	HNRNPK	CWC15	CDC5L	WBP11	LSM3	DDX42	ISY1
hsa00190	Oxidative phosphorylation	23/375	133/8102	3.45e-08	1.22e-06	1.07e-06	23	NDUFB7	NDUFS6	NDUFB2	UQCRH	COX11	NDUFA4	ATP5MG	NDUFB3	NDUFB1	UQCRC2	ATP5F1A	NDUFV1	ATP6V0E1	NDUFB6	NDUFS2	ATP5PB	NDUFS4	NDUFA9	UQCR10	NDUFS3	NDUFA2	ATP6V1H	ATP5F1C
hsa03050	Proteasome	13/375	46/8102	9.21e-08	2.9e-06	2.54e-06	13	PSMD13	PSMB4	PSMA4	PSMB8	PSMB7	PSMA3	PSMC4	PSMD2	PSMB3	PSMA1	PSME3	PSMC6	PSMC2
hsa04932	Non-alcoholic fatty liver disease	23/375	150/8102	3.37e-07	9.58e-06	8.38e-06	23	FOS	NDUFB7	XBP1	NDUFS6	NDUFB2	UQCRH	NDUFA4	IRS2	NDUFB3	NDUFB1	UQCRC2	CASP8	NDUFV1	NDUFB6	NDUFS2	BID	NDUFS4	NDUFA9	UQCR10	NDUFS3	NDUFA2	FASLG	PRKAG1
hsa05415	Diabetic cardiomyopathy	25/375	203/8102	6.65e-06	0.000171624	0.000150123	25	NDUFB7	NDUFS6	NDUFB2	UQCRH	NDUFA4	NDUFB3	CTSD	NDUFB1	UQCRC2	ATP5F1A	NDUFV1	NDUFB6	NDUFS2	ATP5PB	NDUFS4	NDUFA9	UQCR10	NDUFS3	MAPK14	NDUFA2	PPP1CA	MPC2	ATP5F1C	MPC1	VDAC3
hsa04714	Thermogenesis	27/375	232/8102	8.29e-06	0.000182106	0.000159292	27	ACTG1	NDUFB7	NDUFS6	NDUFB2	UQCRH	COX11	NDUFA4	RPS6KA1	ATP5MG	NDUFB3	NDUFB1	UQCRC2	ATP5F1A	NDUFV1	COX14	NDUFB6	NDUFS2	ATP5PB	NDUFS4	NDUFA9	UQCR10	NDUFS3	MAPK14	NDUFA2	CREB3L2	ATP5F1C	PRKAG1
hsa04650	Natural killer cell mediated cytotoxicity	19/375	131/8102	8.34e-06	0.000182106	0.000159292	19	HCST	ITGB2	TYROBP	CD48	SH2D1B	KLRC3	CD247	NFATC2	PTPN6	SH2D1A	SYK	LCP2	BID	SH3BP2	FASLG	RAF1	VAV1	KIR2DL3	PPP3CA
hsa03010	Ribosome	20/375	158/8102	3.77e-05	0.000764834	0.000669017	20	RPS18	RPL13	RPS19	RPL9	RPS27	RPL26	RPL37A	RPL10A	RPS11	UBA52	RPS5	RPL35	RPL36AL	RPL7	MRPL33	MRPL20	MRPS12	MRPL14	MRPS7	RPS4Y1
hsa04723	Retrograde endocannabinoid signaling	17/375	148/8102	0.000463784	0.00878097	0.00768091	17	NDUFB7	GNAI2	NDUFS6	NDUFB2	NDUFA4	GNG2	NDUFB3	NDUFB1	NDUFV1	NDUFB6	NDUFS2	NDUFS4	NDUFA9	NDUFS3	MAPK14	NDUFA2	GNAI3
hsa05135	Yersinia infection	16/375	137/8102	0.00056287	0.00999094	0.0087393	16	FOS	ACTG1	NFATC2	RPS6KA1	FYB1	ACTR2	ACTR3	LCP2	ARPC5	ARHGEF12	SKAP2	PXN	MAPK14	ARF6	VAV1	PKN2
hsa05130	Pathogenic Escherichia coli infection	20/375	197/8102	0.000764512	0.0127718	0.0111718	20	FOS	TUBA1B	ACTG1	BRK1	F2R	TUBA4A	TUBB4B	PTPN6	TMED10	MYH9	ACTR2	CASP8	ACTR3	ARPC5	ARHGEF12	CYTH1	MAPK14	CYTH2	ARF6	FASLG
hsa05132	Salmonella infection	23/375	249/8102	0.00117787	0.0185841	0.016256	23	FOS	TUBA1B	ACTG1	BRK1	DYNLL1	DCTN3	TUBA4A	TUBB4B	MYL12B	ACTR2	CASP8	ACTR3	ARPC5	CYTH1	VPS16	MAPK14	KIF5B	CYTH2	RAB7A	ARF6	DYNLL2	RAF1	HSP90B1
hsa05017	Spinocerebellar ataxia	15/375	143/8102	0.00247083	0.0368847	0.0322638	15	XBP1	PSMD13	PSMB4	PSMA4	PSMB7	PSMA3	PSMC4	PSMD2	PSMB3	PSMA1	KAT5	NOP56	PSMC6	PSMC2	VDAC3
hsa03020	RNA polymerase	6/375	31/8102	0.00259751	0.0368847	0.0322638	6	POLR2G	POLR1D	POLR2H	POLR2A	POLR3GL	POLR2I
hsa03430	Mismatch repair	5/375	23/8102	0.00348668	0.0471532	0.0412459	5	RPA2	SSBP1	PCNA	RPA3	RPA1
[truncated: 12 more columns]

## Sheet: Common_Group
ID	Description	GeneRatio	BgRatio	pvalue	p.adjust	qvalue	Count	geneID
hsa03010	Ribosome	35/69	158/8102	8.76e-43	1.11e-40	9.78e-41	35	RPL10	RPL34	RPL12	RPS12	RPL11	RPL28	RPS28	RPL8	RPL39	RPL18	RPS4X	RPL30	RPS7	RPL19	RPL41	FAU	RPS10	RPL37	RPL7A	RPS21	RPL22	RPL6	RPL35A	RPS8	RPL32	RPS13	RPS27A	RPL5	RPL36A	RPL14	RPL29	RPS15A	RPLP0	RPLP2	RPS29
hsa05171	Coronavirus disease - COVID-19	36/69	232/8102	4.15e-38	2.64e-36	2.32e-36	36	RPL10	RPL34	RPL12	RPS12	RPL11	RPL28	RPS28	RPL8	RPL39	RPL18	RPS4X	RPL30	RPS7	RPL19	RPL41	FAU	RPS10	RPL37	RPL7A	RPS21	RPL22	RPL6	RPL35A	RPS8	RPL32	RPS13	RPS27A	RPL5	RPL36A	RPL14	RPL29	RPS15A	RPLP0	RPLP2	RPS29	NFKBIA
hsa05144	Malaria	5/69	50/8102	6.09e-05	0.00257827	0.0022652	5	HBA1	HBB	HBA2	CD81	TGFB1
hsa04612	Antigen processing and presentation	5/69	78/8102	0.000504842	0.0160287	0.0140824	5	HLA-C	HLA-DPA1	CD74	PSME1	B2M
hsa05142	Chagas disease	5/69	102/8102	0.00170192	0.0432288	0.0379797	5	CD3E	CCL5	CD3G	TGFB1	NFKBIA
hsa04659	Th17 cell differentiation	5/69	107/8102	0.00210232	0.0444992	0.0390958	5	CD3E	HLA-DPA1	CD3G	TGFB1	NFKBIA
hsa05166	Human T-cell leukemia virus 1 infection	7/69	219/8102	0.00249207	0.0452133	0.0397233	7	CD3E	HLA-C	HLA-DPA1	CD3G	TGFB1	B2M	NFKBIA
