# Supplementary material for: Dynamic response landscape of immune cells identified immune dysfunction which predicts disease progression in COVID-19 infected patients
Source: Int J Biol Sci. 2022 Apr 24;18(7):3066–81. doi: 10.7150/ijbs.71163 (PMC9066099; doi:10.7150/ijbs.71163)
Supplement: Supplementary file 2 — Supplementary tables. [file ijbsv18p3066s2.zip › s2/Table S2.xlsx]

## Sheet: H_L_Group
ONTOLOGY	ID	Description	GeneRatio	BgRatio	pvalue	p.adjust	qvalue	geneID	Count
BP	GO:1903311	regulation of mRNA metabolic process	53/902	324/18670	4.65905e-15	2.35282e-11	1.91707e-11	TENT5C/PSMD9/SF3B4/PSMB5/PAIP1/EXOSC9/UBC/NELFE/DCP1A/CWC22/PSMD13/PSMB7/MAPKAPK2/ALKBH5/DIS3/TNPO1/SRSF2/RBMX/SREK1/AHCYL1/FMR1/PRKCA/DYRK1A/PSMD2/SUPT5H/ZFP36L1/SART3/RBM10/TIA1/PSME4/PABPC4/RBM3/RBM25/SUPT6H/GIGYF2/SAFB2/HNRNPC/TARDBP/HNRNPR/CELF2/SYNCRIP/ROCK1/SAFB/PUM1/CTR9/XPO1/REST/ZC3HAV1/SNRNP70/DHX9/CNOT6L/PSMB4/HNRNPD	53
BP	GO:0008380	RNA splicing	62/902	469/18670	5.12175e-13	1.29324e-09	1.05373e-09	LGALS3/ZPR1/SF3B4/SNRNP40/FASTK/PUF60/CWC22/AKAP8L/MPHOSPH10/PRPF38A/HTATSF1/SCAF8/SF3A3/SUGP2/PDCD7/SRSF2/DHX15/RBMX/USP4/POLR2B/SREK1/ZMAT2/KDM1A/GTF2F1/FMR1/AKAP17A/SLU7/DYRK1A/SF3B2/PRPF40A/IVNS1ABP/SF3B3/HNRNPH3/PRPF3/CDK12/PTBP3/SART1/SART3/RBM10/TIA1/RBM3/RBM25/SUPT6H/ZNF638/DDX23/SRRT/HNRNPC/TARDBP/SCAF11/SF3A1/HNRNPR/CELF2/SYNCRIP/PIK3R1/NONO/REST/SRSF11/SNRNP70/DHX9/THOC2/HNRNPD/ZC3H13	62
BP	GO:0045785	positive regulation of cell adhesion	54/902	403/18670	1.00268e-11	1.08724e-08	8.85879e-09	BCL10/ADAM19/ILK/CD40LG/FLOT1/RSU1/MYADM/IL7R/DENND6A/PTPN6/IRAK1/NFAT5/CD44/PRKCQ/NCKAP1L/SASH3/IL4R/RUNX3/PTPN11/PRKCA/HSPH1/PIEZO1/PLEKHA2/CD5/STX4/UNC13D/SART1/TNFRSF14/TGFBR2/CARD11/DNM2/FLOT2/IQGAP1/GRAP2/PREX1/GATA3/GRB2/ZBTB1/IL6ST/PTK2B/PIK3R1/ROCK1/CCDC88B/DOCK8/CITED2/RASAL3/ZAP70/MAP4K4/VAV1/ITGB2/FYN/CD6/AP3D1/CD4	54
BP	GO:0022409	positive regulation of cell-cell adhesion	41/902	255/18670	1.07445e-11	1.08724e-08	8.85879e-09	BCL10/ADAM19/CD40LG/FLOT1/IL7R/DENND6A/PTPN6/IRAK1/NFAT5/CD44/PRKCQ/NCKAP1L/SASH3/IL4R/RUNX3/PTPN11/HSPH1/PIEZO1/CD5/SART1/TNFRSF14/TGFBR2/CARD11/FLOT2/GRAP2/GATA3/GRB2/ZBTB1/IL6ST/PIK3R1/CCDC88B/DOCK8/CITED2/RASAL3/ZAP70/VAV1/ITGB2/FYN/CD6/AP3D1/CD4	41
BP	GO:0043487	regulation of RNA stability	34/902	183/18670	1.07647e-11	1.08724e-08	8.85879e-09	TENT5C/PSMD9/PSMB5/PAIP1/EXOSC9/UBC/DCP1A/PSMD13/PSMB7/MAPKAPK2/ALKBH5/DIS3/DKC1/TNPO1/FMR1/PRKCA/PSMD2/ZFP36L1/RBM10/PSME4/PABPC4/GIGYF2/HNRNPC/TARDBP/HNRNPR/SYNCRIP/ROCK1/PUM1/XPO1/DHX9/CNOT6L/PSMB4/HNRNPD/TNFRSF1B	34
BP	GO:0007159	leukocyte cell-cell adhesion	47/902	337/18670	5.67472e-11	4.1518e-08	3.38289e-08	LGALS3/PELI1/BCL10/CD40LG/PRNP/GOLPH3/IL7R/PTPN6/IRAK1/NFAT5/TIGIT/CD44/FERMT3/PRKCQ/NCKAP1L/SASH3/IL4R/MIA3/RUNX3/PTPN11/HSPH1/CD5/SART1/TNFRSF14/TGFBR2/CARD11/FLOT2/EZR/GRAP2/GATA3/GRB2/ZBTB1/IL6ST/PIK3R1/ROCK1/CCDC88B/DOCK8/RASAL3/ZAP70/ITGB7/VAV1/ITGB2/TNIP1/FYN/CD6/AP3D1/CD4	47
BP	GO:2001252	positive regulation of chromosome organization	32/902	174/18670	5.75497e-11	4.1518e-08	3.38289e-08	NELFE/AKAP8L/LMNA/CHTOP/GNL3/AKAP8/CUL3/DKC1/TADA2B/PRKCQ/SMAD4/KDM1A/TRIM28/SIRT1/TNKS2/MTF2/FMR1/BRD4/XRCC5/SART3/CCT3/ANAPC5/SIN3A/GATA3/MAPK1/DNMT1/C6orf89/CTR9/NUMA1/RIF1/HNRNPD/OGT	32
BP	GO:1903039	positive regulation of leukocyte cell-cell adhesion	36/902	218/18670	9.05287e-11	4.78298e-08	3.89717e-08	BCL10/CD40LG/IL7R/PTPN6/IRAK1/NFAT5/CD44/PRKCQ/NCKAP1L/SASH3/IL4R/RUNX3/PTPN11/HSPH1/CD5/SART1/TNFRSF14/TGFBR2/CARD11/FLOT2/GRAP2/GATA3/GRB2/ZBTB1/IL6ST/PIK3R1/CCDC88B/DOCK8/RASAL3/ZAP70/VAV1/ITGB2/FYN/CD6/AP3D1/CD4	36
BP	GO:0043488	regulation of mRNA stability	32/902	177/18670	9.14471e-11	4.78298e-08	3.89717e-08	TENT5C/PSMD9/PSMB5/PAIP1/EXOSC9/UBC/DCP1A/PSMD13/PSMB7/MAPKAPK2/ALKBH5/DIS3/TNPO1/FMR1/PRKCA/PSMD2/ZFP36L1/RBM10/PSME4/PABPC4/GIGYF2/HNRNPC/TARDBP/HNRNPR/SYNCRIP/ROCK1/PUM1/XPO1/DHX9/CNOT6L/PSMB4/HNRNPD	32
BP	GO:0033044	regulation of chromosome organization	47/902	342/18670	9.47124e-11	4.78298e-08	3.89717e-08	ATAD2/SPTY2D1/NELFE/AKAP8L/LMNA/CHTOP/GNL3/AKAP8/KMT2B/CUL3/DKC1/TADA2B/PRKCQ/SMAD4/KDM1A/TRIM28/SIRT1/TNKS2/MTF2/FMR1/BRD4/XRCC5/SART3/BUB3/APC/CCT3/SUPT6H/CTCF/ANAPC5/TACC3/HNRNPC/SIN3A/GATA3/MAPK1/PARP1/SKI/SETD5/DNMT1/YLPM1/C6orf89/CTR9/SENP6/NUMA1/NSD1/RIF1/HNRNPD/OGT	47
BP	GO:0032386	regulation of intracellular transport	48/902	370/18670	4.4292e-10	2.0334e-07	1.65682e-07	PMAIP1/ZPR1/NUP58/BORCS5/CHP1/TFDP1/YWHAH/TP53BP2/NDEL1/KIF20B/PRNP/SCFD1/BNIP3L/AKAP8L/MAP2K1/DMAP1/PPP1CC/USP36/OS9/IL4R/TRIM28/KIF5B/PTPN11/ANXA2/NUP62/EDEM1/UNC13D/IPO5/HCLS1/CEP290/SUPT6H/UBE2G2/EZR/TARDBP/MAPK1/UHMK1/CD84/PIK3R1/TMEM30A/NUMA1/XPO1/LDLRAP1/ITGB2/DHX9/RBM26/FYN/PPP1R12A/PCM1	48
BP	GO:0061013	regulation of mRNA catabolic process	33/902	199/18670	4.91956e-10	2.07031e-07	1.68689e-07	TENT5C/PSMD9/PSMB5/PAIP1/EXOSC9/UBC/DCP1A/PSMD13/PSMB7/MAPKAPK2/ALKBH5/DIS3/TNPO1/FMR1/PRKCA/PSMD2/ZFP36L1/RBM10/PSME4/PABPC4/GIGYF2/HNRNPC/TARDBP/HNRNPR/SYNCRIP/ROCK1/PUM1/XPO1/ZC3HAV1/DHX9/CNOT6L/PSMB4/HNRNPD	33
BP	GO:0016569	covalent chromatin modification	56/902	474/18670	5.69444e-10	2.21207e-07	1.80239e-07	SUPT3H/PER1/HAT1/KDM6B/ING4/NELFE/AKAP8L/LMNA/DMAP1/MBD2/RNF168/CHTOP/HDAC1/AKAP8/KMT2B/EZH1/TADA2B/SMAD4/KDM1A/USP36/HDAC7/NAA50/DNMT3A/TRIM28/SIRT1/MTF2/FMR1/ARID4A/PRKCA/PRDM2/BRD4/DDB1/CXXC1/SART3/KAT6B/APBB1/RSF1/NCOA1/SUPT6H/CTCF/SIN3A/GATA3/CUL4B/SKI/SETD5/JADE1/DNMT1/C6orf89/ELK4/CTR9/REST/ASH1L/NSD1/TRRAP/RIF1/OGT	56
BP	GO:0070646	protein modification by small protein removal	41/902	299/18670	1.61477e-09	5.8247e-07	4.74596e-07	PSMD9/JOSD2/USP12/UCHL3/UBE2D1/INO80E/SUPT3H/PSMB5/STAMBP/SENP5/OTUD1/UBC/RAD23B/GPS1/PSMD13/PSMB7/USP25/USP33/TADA2B/USP1/USP4/SMAD4/USP36/USP47/OTUD5/PSMD2/SART3/APC/PSME4/VCPIP1/GATA3/ASXL2/USP24/SENP6/TRRAP/YY1/TNIP1/PSMB4/VCP/BIRC3/OGT	41
BP	GO:0022407	regulation of cell-cell adhesion	49/902	402/18670	2.45644e-09	7.89124e-07	6.42977e-07	LGALS3/PELI1/BCL10/ADAM19/CD40LG/PRNP/FLOT1/MYADM/IL7R/DENND6A/PTPN6/IRAK1/NFAT5/TIGIT/CD44/FERMT3/PRKCQ/NCKAP1L/SASH3/IL4R/MIA3/RUNX3/PTPN11/PRKCA/HSPH1/PIEZO1/CD5/SART1/TNFRSF14/TGFBR2/CARD11/FLOT2/GRAP2/GATA3/GRB2/ZBTB1/IL6ST/PIK3R1/CCDC88B/DOCK8/CITED2/RASAL3/ZAP70/VAV1/ITGB2/FYN/CD6/AP3D1/CD4	49
BP	GO:0016570	histone modification	53/902	454/18670	2.54104e-09	7.89124e-07	6.42977e-07	SUPT3H/PER1/HAT1/KDM6B/ING4/NELFE/AKAP8L/LMNA/DMAP1/RNF168/CHTOP/HDAC1/AKAP8/KMT2B/EZH1/TADA2B/SMAD4/KDM1A/USP36/HDAC7/NAA50/SIRT1/MTF2/FMR1/ARID4A/PRKCA/PRDM2/BRD4/DDB1/CXXC1/SART3/KAT6B/APBB1/RSF1/NCOA1/SUPT6H/CTCF/SIN3A/GATA3/CUL4B/SKI/SETD5/JADE1/DNMT1/C6orf89/ELK4/CTR9/REST/ASH1L/NSD1/TRRAP/RIF1/OGT	53
BP	GO:1903037	regulation of leukocyte cell-cell adhesion	41/902	304/18670	2.65646e-09	7.89124e-07	6.42977e-07	LGALS3/PELI1/BCL10/CD40LG/PRNP/IL7R/PTPN6/IRAK1/NFAT5/TIGIT/CD44/PRKCQ/NCKAP1L/SASH3/IL4R/MIA3/RUNX3/PTPN11/HSPH1/CD5/SART1/TNFRSF14/TGFBR2/CARD11/FLOT2/GRAP2/GATA3/GRB2/ZBTB1/IL6ST/PIK3R1/CCDC88B/DOCK8/RASAL3/ZAP70/VAV1/ITGB2/FYN/CD6/AP3D1/CD4	41
BP	GO:0050870	positive regulation of T cell activation	32/902	202/18670	2.91374e-09	8.17467e-07	6.66072e-07	BCL10/CD40LG/IL7R/PTPN6/PRKCQ/NCKAP1L/SASH3/IL4R/RUNX3/PTPN11/HSPH1/CD5/SART1/TNFRSF14/TGFBR2/CARD11/FLOT2/GRAP2/GATA3/GRB2/ZBTB1/IL6ST/PIK3R1/CCDC88B/DOCK8/RASAL3/ZAP70/VAV1/FYN/CD6/AP3D1/CD4	32
BP	GO:0031056	regulation of histone modification	26/902	143/18670	4.64857e-09	1.17953e-06	9.61082e-07	NELFE/AKAP8L/LMNA/CHTOP/AKAP8/KMT2B/TADA2B/SMAD4/KDM1A/SIRT1/MTF2/FMR1/BRD4/SART3/SUPT6H/CTCF/SIN3A/GATA3/SKI/SETD5/DNMT1/C6orf89/CTR9/NSD1/RIF1/OGT	26
BP	GO:0018205	peptidyl-lysine modification	48/902	397/18670	4.67141e-09	1.17953e-06	9.61082e-07	EEF1AKMT2/NUP58/SUPT3H/PER1/HAT1/SENP5/ING4/NELFE/TOPORS/LMNA/DMAP1/GNL3/POM121C/KMT2B/EZH1/TADA2B/SMAD4/KDM1A/NAA50/CBX4/TRIM28/SIRT1/MTF2/ARID4A/PRDM2/BRD4/NUP62/CXXC1/KAT6B/BAG6/APBB1/RSF1/NCOA1/SUPT6H/CTCF/SIN3A/GATA3/NUP210/SETD5/JADE1/DNMT1/CTR9/SENP6/ASH1L/NSD1/TRRAP/RIF1/OGT	48
BP	GO:0042110	T cell activation	53/902	464/18670	5.44617e-09	1.30967e-06	1.06712e-06	LGALS3/TNFRSF4/PELI1/BCL10/ADAM17/CD40LG/PRNP/TCIRG1/LY9/THEMIS/IL7R/PTPN6/TIGIT/CD44/STK11/PRKCQ/PTGER4/NCKAP1L/SASH3/IL4R/RUNX3/PTPN11/HSPH1/CD5/ZFP36L1/SART1/CAMK4/TNFRSF14/TGFBR2/ITK/SLAMF6/CARD11/FLOT2/GRAP2/PREX1/GATA3/GRB2/ZBTB1/IL6ST/PIK3R1/CCDC88B/DOCK8/RASAL3/ZAP70/PRKDC/VAV1/DOCK2/FYN/CD6/NFATC2/AP3D1/CD4/TNFRSF1B	53
BP	GO:0031060	regulation of histone methylation	17/902	65/18670	7.6637e-09	1.75917e-06	1.43337e-06	NELFE/LMNA/CHTOP/KMT2B/SMAD4/KDM1A/SIRT1/MTF2/BRD4/SUPT6H/CTCF/GATA3/DNMT1/CTR9/NSD1/RIF1/OGT	17
BP	GO:0016579	protein deubiquitination	38/902	283/18670	1.14575e-08	2.51566e-06	2.04976e-06	PSMD9/JOSD2/USP12/UCHL3/UBE2D1/INO80E/SUPT3H/PSMB5/STAMBP/OTUD1/UBC/RAD23B/PSMD13/PSMB7/USP25/USP33/TADA2B/USP1/USP4/SMAD4/USP36/USP47/OTUD5/PSMD2/SART3/APC/PSME4/VCPIP1/GATA3/ASXL2/USP24/TRRAP/YY1/TNIP1/PSMB4/VCP/BIRC3/OGT	38
BP	GO:0034504	protein localization to nucleus	36/902	262/18670	1.51466e-08	3.1871e-06	2.59685e-06	ZPR1/NUP58/CHP1/PYHIN1/TOPORS/KPNA4/LMNA/CD2AP/DMAP1/POM121C/PTTG1IP/SUN1/MORC3/STK11/DKC1/TNPO1/KPNA5/TRIM28/TAF3/NUP62/IPO5/HCLS1/SUN2/CCT3/CDK5RAP3/NOL8/TARDBP/SIN3A/IPO7/MFHAS1/MAPK1/PARP1/PIK3R1/XPO1/MED1/FYN	36
BP	GO:0002831	regulation of response to biotic stimulus	47/902	400/18670	1.67563e-08	3.37101e-06	2.74669e-06	BCL10/PSMD9/IFNGR1/HERC5/SEC14L1/PSMB5/PYHIN1/CD226/APOBEC3G/PSMD13/PSMB7/RAF1/PTPN6/TRIM38/RNF125/CARD8/PSPC1/SH2D1A/UBE2K/CUL1/PTPN11/PRKCA/XIAP/XRCC5/PSMD2/PRKACB/IKBKB/CD96/XRCC6/SLAMF6/CARD11/PSME4/SIN3A/PARP14/HEXIM1/PUM1/NONO/ERAP1/PRKDC/VAV1/MED1/DHX9/FYN/PSMB4/BIRC3/ICAM3/SAMHD1	47
BP	GO:1905269	positive regulation of chromatin organization	21/902	103/18670	1.73557e-08	3.37101e-06	2.74669e-06	NELFE/AKAP8L/LMNA/CHTOP/AKAP8/TADA2B/SMAD4/KDM1A/TRIM28/SIRT1/MTF2/FMR1/BRD4/SART3/SIN3A/GATA3/DNMT1/C6orf89/CTR9/RIF1/OGT	21
BP	GO:1902275	regulation of chromatin organization	29/902	185/18670	2.03659e-08	3.80917e-06	3.10371e-06	ATAD2/SPTY2D1/NELFE/AKAP8L/LMNA/CHTOP/AKAP8/KMT2B/TADA2B/SMAD4/KDM1A/TRIM28/SIRT1/MTF2/FMR1/BRD4/SART3/SUPT6H/CTCF/SIN3A/GATA3/SKI/SETD5/DNMT1/C6orf89/CTR9/NSD1/RIF1/OGT	29
BP	GO:0045088	regulation of innate immune response	39/902	305/18670	2.8822e-08	5.19825e-06	4.23553e-06	BCL10/PSMD9/IFNGR1/PSMB5/PYHIN1/CD226/PSMD13/PSMB7/RAF1/PTPN6/PSPC1/SH2D1A/UBE2K/CUL1/PTPN11/XIAP/XRCC5/PSMD2/PRKACB/IKBKB/CD96/XRCC6/SLAMF6/CARD11/PSME4/SIN3A/PARP14/HEXIM1/NONO/ERAP1/PRKDC/VAV1/MED1/DHX9/FYN/PSMB4/BIRC3/ICAM3/SAMHD1	39
BP	GO:0000375	RNA splicing, via transesterification reactions	45/902	382/18670	3.13436e-08	5.38472e-06	4.38746e-06	SF3B4/SNRNP40/PUF60/CWC22/MPHOSPH10/PRPF38A/HTATSF1/SF3A3/PDCD7/SRSF2/DHX15/RBMX/USP4/POLR2B/SREK1/ZMAT2/KDM1A/GTF2F1/FMR1/SLU7/DYRK1A/SF3B2/PRPF40A/SF3B3/HNRNPH3/PRPF3/SART1/SART3/RBM10/TIA1/RBM3/RBM25/DDX23/SRRT/HNRNPC/SCAF11/SF3A1/HNRNPR/CELF2/SYNCRIP/REST/SRSF11/SNRNP70/DHX9/HNRNPD	45
BP	GO:1900180	regulation of protein localization to nucleus	22/902	116/18670	3.19884e-08	5.38472e-06	4.38746e-06	ZPR1/NUP58/CHP1/PYHIN1/LMNA/CD2AP/DMAP1/STK11/DKC1/TRIM28/NUP62/IPO5/HCLS1/CCT3/CDK5RAP3/TARDBP/SIN3A/MFHAS1/MAPK1/PARP1/PIK3R1/FYN	22
BP	GO:0050684	regulation of mRNA processing	24/902	137/18670	3.83064e-08	6.24023e-06	5.08454e-06	SF3B4/NELFE/CWC22/SRSF2/RBMX/SREK1/AHCYL1/FMR1/DYRK1A/SUPT5H/ZFP36L1/SART3/RBM10/TIA1/RBM3/RBM25/SUPT6H/SAFB2/CELF2/SAFB/CTR9/REST/SNRNP70/DHX9	24
BP	GO:0050852	T cell receptor signaling pathway	30/902	202/18670	4.11432e-08	6.49291e-06	5.29042e-06	LGALS3/BCL10/PSMD9/PSMB5/PDE4D/CD226/PRNP/HLA-DRA/PSMD13/THEMIS/PSMB7/PTPN6/STK11/PRKCQ/CUL1/PSMD2/IKBKB/UBASH3A/ITK/CARD11/PSME4/EZR/GRAP2/GATA3/MAPK1/PIK3R1/ZAP70/FYN/PSMB4/CD4	30
BP	GO:0031058	positive regulation of histone modification	19/902	90/18670	4.57628e-08	7.0031e-06	5.70612e-06	NELFE/AKAP8L/LMNA/CHTOP/AKAP8/TADA2B/SMAD4/KDM1A/SIRT1/MTF2/FMR1/BRD4/SART3/GATA3/DNMT1/C6orf89/CTR9/RIF1/OGT	19
BP	GO:0033157	regulation of intracellular protein transport	34/902	250/18670	4.90664e-08	7.2878e-06	5.93809e-06	PMAIP1/ZPR1/NUP58/CHP1/TFDP1/YWHAH/TP53BP2/NDEL1/KIF20B/PRNP/BNIP3L/AKAP8L/DMAP1/USP36/OS9/TRIM28/KIF5B/PTPN11/NUP62/EDEM1/IPO5/HCLS1/CEP290/SUPT6H/UBE2G2/TARDBP/MAPK1/UHMK1/PIK3R1/TMEM30A/XPO1/ITGB2/FYN/PCM1	34
BP	GO:0050863	regulation of T cell activation	39/902	314/18670	6.37075e-08	9.19209e-06	7.48971e-06	LGALS3/PELI1/BCL10/CD40LG/PRNP/IL7R/PTPN6/TIGIT/PRKCQ/NCKAP1L/SASH3/IL4R/RUNX3/PTPN11/HSPH1/CD5/SART1/CAMK4/TNFRSF14/TGFBR2/CARD11/FLOT2/GRAP2/GATA3/GRB2/ZBTB1/IL6ST/PIK3R1/CCDC88B/DOCK8/RASAL3/ZAP70/VAV1/FYN/CD6/NFATC2/AP3D1/CD4/TNFRSF1B	39
BP	GO:0000377	RNA splicing, via transesterification reactions with bulged adenosine as nucleophile	44/902	379/18670	6.83899e-08	9.33429e-06	7.60558e-06	SF3B4/SNRNP40/PUF60/CWC22/PRPF38A/HTATSF1/SF3A3/PDCD7/SRSF2/DHX15/RBMX/USP4/POLR2B/SREK1/ZMAT2/KDM1A/GTF2F1/FMR1/SLU7/DYRK1A/SF3B2/PRPF40A/SF3B3/HNRNPH3/PRPF3/SART1/SART3/RBM10/TIA1/RBM3/RBM25/DDX23/SRRT/HNRNPC/SCAF11/SF3A1/HNRNPR/CELF2/SYNCRIP/REST/SRSF11/SNRNP70/DHX9/HNRNPD	44
BP	GO:0000398	mRNA splicing, via spliceosome	44/902	379/18670	6.83899e-08	9.33429e-06	7.60558e-06	SF3B4/SNRNP40/PUF60/CWC22/PRPF38A/HTATSF1/SF3A3/PDCD7/SRSF2/DHX15/RBMX/USP4/POLR2B/SREK1/ZMAT2/KDM1A/GTF2F1/FMR1/SLU7/DYRK1A/SF3B2/PRPF40A/SF3B3/HNRNPH3/PRPF3/SART1/SART3/RBM10/TIA1/RBM3/RBM25/DDX23/SRRT/HNRNPC/SCAF11/SF3A1/HNRNPR/CELF2/SYNCRIP/REST/SRSF11/SNRNP70/DHX9/HNRNPD	44
BP	GO:0006401	RNA catabolic process	45/902	397/18670	9.83904e-08	1.30756e-05	1.0654e-05	TENT5C/TUT7/PSMD9/ZPR1/PYM1/PSMB5/PAIP1/EXOSC9/UBC/DCP1A/PSMD13/PSMB7/MAPKAPK2/ALKBH5/DIS3/DKC1/TNPO1/AGO3/SND1/FMR1/PRKCA/LRPPRC/PSMD2/OAS2/ZFP36L1/RBM10/TTC37/PSME4/PABPC4/GIGYF2/HNRNPC/TARDBP/HNRNPR/SYNCRIP/RPL15/ROCK1/PUM1/XPO1/ZC3HAV1/DHX9/RPL10A/CNOT6L/PSMB4/HNRNPD/TNFRSF1B	45
BP	GO:0046822	regulation of nucleocytoplasmic transport	20/902	104/18670	1.05568e-07	1.36697e-05	1.11381e-05	ZPR1/NUP58/CHP1/AKAP8L/DMAP1/PPP1CC/TRIM28/PTPN11/NUP62/IPO5/HCLS1/SUPT6H/TARDBP/MAPK1/UHMK1/PIK3R1/XPO1/DHX9/RBM26/PPP1R12A	20
BP	GO:0034968	histone lysine methylation	21/902	114/18670	1.10603e-07	1.39637e-05	1.13776e-05	NELFE/LMNA/KMT2B/EZH1/SMAD4/KDM1A/SIRT1/MTF2/ARID4A/PRDM2/BRD4/CXXC1/SUPT6H/GATA3/SETD5/DNMT1/CTR9/ASH1L/NSD1/RIF1/OGT	21
BP	GO:1903829	positive regulation of cellular protein localization	39/902	324/18670	1.47371e-07	1.81518e-05	1.47901e-05	LGALS3/PMAIP1/ZPR1/CHP1/TFDP1/YWHAH/TP53BP2/KIF20B/PYHIN1/PRNP/CD2AP/DMAP1/GNL3/STK11/DKC1/USP36/TRIM28/KIF5B/STX4/NUP62/EDEM1/IPO5/APC/HCLS1/CCT3/CEP290/CDK5RAP3/EZR/IQGAP1/TARDBP/MAPK1/PARP1/PIK3R1/TMEM30A/NUMA1/ITGB2/FYN/PCM1/PRKCH	39
BP	GO:0045089	positive regulation of innate immune response	30/902	214/18670	1.52534e-07	1.83404e-05	1.49437e-05	BCL10/PSMD9/PSMB5/PYHIN1/CD226/PSMD13/PSMB7/RAF1/PSPC1/SH2D1A/UBE2K/CUL1/XRCC5/PSMD2/PRKACB/IKBKB/XRCC6/SLAMF6/CARD11/PSME4/SIN3A/HEXIM1/NONO/PRKDC/VAV1/MED1/DHX9/FYN/PSMB4/ICAM3	30
BP	GO:0043161	proteasome-mediated ubiquitin-dependent protein catabolic process	46/902	419/18670	1.8253e-07	2.14366e-05	1.74666e-05	PELI1/DDIT3/PSMD9/ZFAND2A/UBE2D1/PSMB5/DERL1/UBC/MAEA/TOPORS/RAD23B/PSMD13/PSMB7/CD2AP/FBXO33/ARIH1/TRIM38/DCAF11/CUL3/LTN1/FBXL3/CUL4A/FBXW5/UBQLN1/UBE2K/AUP1/CUL1/OS9/CSNK1D/SIRT1/EDEM3/ANKZF1/PSMD2/UBE3A/EDEM1/DDB1/BAG6/BUB3/CDC16/PSME4/UBE2G2/ANAPC5/CUL4B/PSMB4/VCP/OGT	46
BP	GO:0032388	positive regulation of intracellular transport	31/902	229/18670	2.11273e-07	2.41937e-05	1.9713e-05	PMAIP1/ZPR1/BORCS5/CHP1/TFDP1/YWHAH/TP53BP2/KIF20B/PRNP/DMAP1/USP36/IL4R/TRIM28/KIF5B/ANXA2/EDEM1/IPO5/HCLS1/CEP290/EZR/TARDBP/MAPK1/PIK3R1/TMEM30A/NUMA1/LDLRAP1/ITGB2/DHX9/RBM26/FYN/PCM1	31
BP	GO:0016571	histone methylation	23/902	139/18670	2.15587e-07	2.41937e-05	1.9713e-05	NELFE/LMNA/CHTOP/KMT2B/EZH1/SMAD4/KDM1A/SIRT1/MTF2/ARID4A/PRDM2/BRD4/CXXC1/SUPT6H/CTCF/GATA3/SETD5/DNMT1/CTR9/ASH1L/NSD1/RIF1/OGT	23
BP	GO:0010498	proteasomal protein catabolic process	50/902	477/18670	2.26044e-07	2.45942e-05	2.00393e-05	PELI1/PMAIP1/DDIT3/PSMD9/ZFAND2A/UBE2D1/PSMB5/DERL1/UBC/MAEA/TOPORS/RAD23B/PSMD13/PSMB7/CD2AP/FBXO33/ARIH1/TRIM38/DCAF11/USP25/TMF1/CUL3/LTN1/FBXL3/CUL4A/FBXW5/UBQLN1/UBE2K/AUP1/CUL1/OS9/CSNK1D/SIRT1/FMR1/EDEM3/ANKZF1/PSMD2/UBE3A/EDEM1/DDB1/BAG6/BUB3/CDC16/PSME4/UBE2G2/ANAPC5/CUL4B/PSMB4/VCP/OGT	50
BP	GO:0018022	peptidyl-lysine methylation	22/902	129/18670	2.28896e-07	2.45942e-05	2.00393e-05	EEF1AKMT2/NELFE/LMNA/KMT2B/EZH1/SMAD4/KDM1A/SIRT1/MTF2/ARID4A/PRDM2/BRD4/CXXC1/SUPT6H/GATA3/SETD5/DNMT1/CTR9/ASH1L/NSD1/RIF1/OGT	22
BP	GO:0002218	activation of innate immune response	23/902	142/18670	3.20476e-07	3.37167e-05	2.74724e-05	BCL10/PSMD9/PSMB5/PYHIN1/PSMD13/PSMB7/RAF1/PSPC1/CUL1/XRCC5/PSMD2/PRKACB/IKBKB/XRCC6/CARD11/PSME4/SIN3A/HEXIM1/NONO/PRKDC/FYN/PSMB4/ICAM3	23
BP	GO:1900182	positive regulation of protein localization to nucleus	16/902	74/18670	3.71345e-07	3.82713e-05	3.11834e-05	ZPR1/PYHIN1/CD2AP/DMAP1/STK11/DKC1/TRIM28/IPO5/HCLS1/CCT3/CDK5RAP3/TARDBP/MAPK1/PARP1/PIK3R1/FYN	16
BP	GO:0002833	positive regulation of response to biotic stimulus	32/902	249/18670	4.46661e-07	4.51127e-05	3.67578e-05	BCL10/PSMD9/PSMB5/PYHIN1/CD226/PSMD13/PSMB7/RAF1/PSPC1/SH2D1A/UBE2K/CUL1/PRKCA/XRCC5/PSMD2/PRKACB/IKBKB/XRCC6/SLAMF6/CARD11/PSME4/SIN3A/HEXIM1/PUM1/NONO/PRKDC/VAV1/MED1/DHX9/FYN/PSMB4/ICAM3	32
BP	GO:0032784	regulation of DNA-templated transcription, elongation	13/902	50/18670	4.81379e-07	4.76659e-05	3.88382e-05	NELFE/NELFB/RNF168/HTATSF1/SCAF8/GTF2F1/ZMYND11/BRD4/CDK12/SUPT5H/SUPT6H/CTR9/SUPT16H	13
BP	GO:0030098	lymphocyte differentiation	40/902	353/18670	5.09338e-07	4.94645e-05	4.03037e-05	ADAM17/CEBPG/CD40LG/TCIRG1/LY9/THEMIS/IL7R/PTPN6/IRF2BP2/GON4L/STK11/ID2/PTGER4/NCKAP1L/SASH3/IL4R/RUNX3/ZFP36L1/SART1/CAMK4/PLCL2/TGFBR2/ITK/SLAMF6/CARD11/DOCK11/POU2F2/PREX1/GATA3/ZBTB1/PTK2B/PIK3R1/DOCK10/ZAP70/PRKDC/VAV1/DOCK2/NFATC2/AP3D1/CD4	40
BP	GO:0050851	antigen receptor-mediated signaling pathway	37/902	316/18670	6.10164e-07	5.81383e-05	4.7371e-05	LGALS3/BCL10/PSMD9/PSMB5/PDE4D/CD226/PRNP/HLA-DRA/TRBC2/PSMD13/THEMIS/PSMB7/PTPN6/LPXN/STK11/PRKCQ/NCKAP1L/CUL1/PSMD2/IKBKB/UBASH3A/PLCL2/ITK/KLHL6/CARD11/PSME4/EZR/GRAP2/GATA3/MAPK1/PIK3R1/ZAP70/FYN/NFATC2/PSMB4/PRKCH/CD4	37
BP	GO:0006403	RNA localization	30/902	230/18670	7.40224e-07	6.92247e-05	5.64042e-05	NUP58/NCBP3/ATXN2/AKAP8L/FLOT1/ZNHIT6/CHTOP/ALKBH5/AGFG1/POM121C/PURA/AHCTF1/DKC1/SRSF2/FMR1/SLU7/LRPPRC/NUP62/ZFP36L1/TGFBR2/CCT3/SUPT6H/NUP210/MVP/XPO1/SRSF11/DHX9/YY1/THOC2/RBM26	30
BP	GO:0034243	regulation of transcription elongation from RNA polymerase II promoter	10/902	30/18670	8.18617e-07	7.5164e-05	6.12436e-05	NELFE/NELFB/RNF168/GTF2F1/ZMYND11/BRD4/CDK12/SUPT6H/CTR9/SUPT16H	10
BP	GO:0051251	positive regulation of lymphocyte activation	38/902	334/18670	8.85477e-07	7.9851e-05	6.50626e-05	TNFRSF4/PELI1/BCL10/CD40LG/TRBC2/IL7R/PTPN6/PRKCQ/NCKAP1L/SASH3/IL4R/IRS2/RUNX3/PTPN11/HSPH1/CD5/SART1/TNFRSF14/TGFBR2/CARD11/FLOT2/GRAP2/GATA3/GRB2/ZBTB1/IL6ST/PIK3R1/CCDC88B/DOCK8/RASAL3/ZAP70/VAV1/FYN/CD6/NFATC2/RIF1/AP3D1/CD4	38
BP	GO:0018209	peptidyl-serine modification	37/902	322/18670	9.67272e-07	8.47813e-05	6.90798e-05	SGK1/ILK/HPF1/PDE4D/VRK3/RAF1/MAPKAPK2/MAP4K1/MORC3/CD44/PRKCQ/MKNK2/HIPK3/CSNK1D/CREBL2/MARK2/PRKCA/DYRK1A/MARK3/PRKACB/CAMK4/IKBKB/PLCL2/TGFBR2/HCLS1/MAPK1/PARP1/UHMK1/ROCK1/AKAP9/PRKDC/NSD1/PRKCH/CSNK1G2/STK4/RPS6KA3/ATP2B4	37
BP	GO:0043414	macromolecule methylation	36/902	309/18670	9.73726e-07	8.47813e-05	6.90798e-05	EEF1AKMT2/NSUN6/THUMPD3/HSD17B10/NELFE/LMNA/DMAP1/MBD2/CHTOP/KMT2B/GATAD2A/EZH1/SMAD4/KDM1A/DNMT3A/TRIM28/SIRT1/MTF2/ARID4A/PRDM2/PCMTD2/BRD4/CXXC1/DIMT1/SUPT6H/CTCF/GATA3/PARP1/SETD5/DNMT1/CTR9/ASH1L/NSD1/RIF1/OGT/ZC3H13	36
BP	GO:0000209	protein polyubiquitination	36/902	310/18670	1.05184e-06	9.00308e-05	7.3357e-05	PELI1/UBE2V1/PSMD9/HERC5/UBE2D1/PSMB5/UBC/RNF6/TOPORS/TRIM69/PSMD13/PSMB7/FBXO32/RNF168/ARIH1/TRIM38/TRIM56/RNF125/CUL3/FBXL3/FBXW5/UBE2K/CUL1/TNKS2/XIAP/TPP2/PSMD2/UBE3A/FBXW2/CBL/CDC16/PSME4/UBE2G2/ANAPC5/HECTD1/PSMB4	36
BP	GO:0034976	response to endoplasmic reticulum stress	34/902	285/18670	1.13005e-06	9.51129e-05	7.74979e-05	PMAIP1/DDIT3/NRBF2/ATP6V0D1/SRPRB/DERL1/TSPYL2/MANF/PPP1R15B/LMNA/FLOT1/PDIA4/USP25/ATF6/SEC31A/UBQLN1/UBE2K/AUP1/OS9/SIRT1/HDGF/EDEM3/ANKZF1/EDEM1/CXXC1/BAG6/ACADVL/CDK5RAP3/UBE2G2/TARDBP/SERINC3/PIK3R1/VCP/CANX	34
BP	GO:0018105	peptidyl-serine phosphorylation	35/902	299/18670	1.23071e-06	0.000101887	8.30171e-05	SGK1/ILK/PDE4D/VRK3/RAF1/MAPKAPK2/MAP4K1/MORC3/CD44/PRKCQ/MKNK2/HIPK3/CSNK1D/CREBL2/MARK2/PRKCA/DYRK1A/MARK3/PRKACB/CAMK4/IKBKB/PLCL2/TGFBR2/HCLS1/MAPK1/UHMK1/ROCK1/AKAP9/PRKDC/NSD1/PRKCH/CSNK1G2/STK4/RPS6KA3/ATP2B4	35
BP	GO:0002696	positive regulation of leukocyte activation	41/902	380/18670	1.32718e-06	0.000108101	8.80808e-05	TNFRSF4/PELI1/BCL10/CD40LG/CD226/TRBC2/IL7R/PTPN6/PRKCQ/NCKAP1L/SASH3/IL4R/IRS2/RUNX3/PTPN11/HSPH1/CD5/STX4/SART1/TNFRSF14/TGFBR2/CARD11/FLOT2/GRAP2/GATA3/GRB2/ZBTB1/IL6ST/PIK3R1/CCDC88B/DOCK8/RASAL3/ZAP70/VAV1/ITGB2/FYN/CD6/NFATC2/RIF1/AP3D1/CD4	41
BP	GO:0050867	positive regulation of cell activation	42/902	394/18670	1.35565e-06	0.000108667	8.85421e-05	TNFRSF4/PELI1/BCL10/CD40LG/CD226/TRBC2/IL7R/PTPN6/PRKCQ/NCKAP1L/SASH3/IL4R/IRS2/RUNX3/PTPN11/RPS6KA1/HSPH1/CD5/STX4/SART1/TNFRSF14/TGFBR2/CARD11/FLOT2/GRAP2/GATA3/GRB2/ZBTB1/IL6ST/PIK3R1/CCDC88B/DOCK8/RASAL3/ZAP70/VAV1/ITGB2/FYN/CD6/NFATC2/RIF1/AP3D1/CD4	42
BP	GO:0031062	positive regulation of histone methylation	11/902	39/18670	1.51898e-06	0.000118858	9.68456e-05	NELFE/LMNA/CHTOP/SMAD4/SIRT1/MTF2/BRD4/DNMT1/CTR9/RIF1/OGT	11
BP	GO:0046578	regulation of Ras protein signal transduction	30/902	238/18670	1.52986e-06	0.000118858	9.68456e-05	GPR65/STAMBP/FLOT1/RAF1/STMN3/CUL3/IRS2/ARHGEF1/MAPRE2/TIAM1/NUP62/CYTH4/CBL/DNM2/ARFGEF1/FGD3/PSD4/PREX1/ARHGEF3/GRB2/ITSN2/IQSEC1/AKAP13/RASAL3/MAP4K4/VAV1/SPATA13/RAPGEF1/CYTH1/OGT	30
BP	GO:0006913	nucleocytoplasmic transport	38/902	343/18670	1.70196e-06	0.000129839	0.000105793	ZPR1/NUP58/CHP1/KPNA4/AKAP8L/LMNA/DMAP1/CHTOP/ALKBH5/AGFG1/POM121C/PTTG1IP/PPP1CC/TNPO1/SRSF2/KPNA5/AHCYL1/TRIM28/PTPN11/SLU7/NUP62/IPO5/HCLS1/SUPT6H/TARDBP/IPO7/MAPK1/NUP210/UHMK1/PIK3R1/AKAP13/XPO1/SRSF11/MED1/DHX9/THOC2/RBM26/PPP1R12A	38
BP	GO:0006479	protein methylation	25/902	179/18670	1.74832e-06	0.000129839	0.000105793	EEF1AKMT2/NELFE/LMNA/CHTOP/KMT2B/EZH1/SMAD4/KDM1A/SIRT1/MTF2/ARID4A/PRDM2/PCMTD2/BRD4/CXXC1/SUPT6H/CTCF/GATA3/SETD5/DNMT1/CTR9/ASH1L/NSD1/RIF1/OGT	25
BP	GO:0008213	protein alkylation	25/902	179/18670	1.74832e-06	0.000129839	0.000105793	EEF1AKMT2/NELFE/LMNA/CHTOP/KMT2B/EZH1/SMAD4/KDM1A/SIRT1/MTF2/ARID4A/PRDM2/PCMTD2/BRD4/CXXC1/SUPT6H/CTCF/GATA3/SETD5/DNMT1/CTR9/ASH1L/NSD1/RIF1/OGT	25
BP	GO:0043484	regulation of RNA splicing	21/902	135/18670	2.03365e-06	0.00014884	0.000121275	ZPR1/SF3B4/FASTK/CWC22/SRSF2/RBMX/SREK1/FMR1/AKAP17A/DYRK1A/CDK12/PTBP3/SART3/RBM10/TIA1/RBM3/RBM25/CELF2/PIK3R1/REST/SNRNP70	21
BP	GO:0051169	nuclear transport	38/902	346/18670	2.10224e-06	0.000151662	0.000123574	ZPR1/NUP58/CHP1/KPNA4/AKAP8L/LMNA/DMAP1/CHTOP/ALKBH5/AGFG1/POM121C/PTTG1IP/PPP1CC/TNPO1/SRSF2/KPNA5/AHCYL1/TRIM28/PTPN11/SLU7/NUP62/IPO5/HCLS1/SUPT6H/TARDBP/IPO7/MAPK1/NUP210/UHMK1/PIK3R1/AKAP13/XPO1/SRSF11/MED1/DHX9/THOC2/RBM26/PPP1R12A	38
BP	GO:0050657	nucleic acid transport	26/902	193/18670	2.17882e-06	0.00015282	0.000124518	NUP58/NCBP3/ATXN2/AKAP8L/FLOT1/CHTOP/ALKBH5/AGFG1/POM121C/PURA/AHCTF1/SRSF2/FMR1/SLU7/LRPPRC/NUP62/ZFP36L1/TGFBR2/SUPT6H/NUP210/MVP/XPO1/SRSF11/DHX9/THOC2/RBM26	26
BP	GO:0050658	RNA transport	26/902	193/18670	2.17882e-06	0.00015282	0.000124518	NUP58/NCBP3/ATXN2/AKAP8L/FLOT1/CHTOP/ALKBH5/AGFG1/POM121C/PURA/AHCTF1/SRSF2/FMR1/SLU7/LRPPRC/NUP62/ZFP36L1/TGFBR2/SUPT6H/NUP210/MVP/XPO1/SRSF11/DHX9/THOC2/RBM26	26
BP	GO:0002429	immune response-activating cell surface receptor signaling pathway	47/902	473/18670	2.35135e-06	0.000160464	0.000130746	LGALS3/BCL10/PSMD9/PSMB5/PDE4D/CD226/PRNP/HLA-DRA/TRBC2/PSMD13/THEMIS/PSMB7/RAF1/PTPN6/LPXN/STK11/PRKCQ/NCKAP1L/CUL1/ACTG1/PSMD2/PRKACB/BAG6/IKBKB/UBASH3A/PLCL2/ITK/KLHL6/CARD11/PSME4/EZR/MYO1G/GRAP2/GATA3/MAPK1/GRB2/PIK3R1/ZAP70/VAV1/FYN/NFATC2/RAPGEF1/PSMB4/PRKCH/ACTR2/CD4/ICAM3	47
BP	GO:0002757	immune response-activating signal transduction	47/902	473/18670	2.35135e-06	0.000160464	0.000130746	LGALS3/BCL10/PSMD9/PSMB5/PDE4D/CD226/PRNP/HLA-DRA/TRBC2/PSMD13/THEMIS/PSMB7/RAF1/PTPN6/LPXN/STK11/PRKCQ/NCKAP1L/CUL1/ACTG1/PSMD2/PRKACB/BAG6/IKBKB/UBASH3A/PLCL2/ITK/KLHL6/CARD11/PSME4/EZR/MYO1G/GRAP2/GATA3/MAPK1/GRB2/PIK3R1/ZAP70/VAV1/FYN/NFATC2/RAPGEF1/PSMB4/PRKCH/ACTR2/CD4/ICAM3	47
BP	GO:0006402	mRNA catabolic process	39/902	364/18670	2.84216e-06	0.000191372	0.00015593	TENT5C/TUT7/PSMD9/PYM1/PSMB5/PAIP1/EXOSC9/UBC/DCP1A/PSMD13/PSMB7/MAPKAPK2/ALKBH5/DIS3/TNPO1/AGO3/FMR1/PRKCA/PSMD2/ZFP36L1/RBM10/TTC37/PSME4/PABPC4/GIGYF2/HNRNPC/TARDBP/HNRNPR/SYNCRIP/RPL15/ROCK1/PUM1/XPO1/ZC3HAV1/DHX9/RPL10A/CNOT6L/PSMB4/HNRNPD	39
BP	GO:0051236	establishment of RNA localization	26/902	196/18670	2.91565e-06	0.000193737	0.000157857	NUP58/NCBP3/ATXN2/AKAP8L/FLOT1/CHTOP/ALKBH5/AGFG1/POM121C/PURA/AHCTF1/SRSF2/FMR1/SLU7/LRPPRC/NUP62/ZFP36L1/TGFBR2/SUPT6H/NUP210/MVP/XPO1/SRSF11/DHX9/THOC2/RBM26	26
BP	GO:0051056	regulation of small GTPase mediated signal transduction	37/902	338/18670	3.08438e-06	0.000202287	0.000164824	GPR65/STAMBP/FLOT1/CD2AP/RAF1/FAM13B/STMN3/SIPA1/CUL3/RALBP1/IRS2/ARHGEF1/ARHGAP5/MAPRE2/TIAM1/NUP62/CYTH4/CBL/DNM2/ARFGEF1/FGD3/PSD4/TAGAP/PREX1/ARHGEF3/GRB2/ITSN2/IQSEC1/AKAP13/RASAL3/MAP4K4/VAV1/SPATA13/RAPGEF1/ARHGAP25/CYTH1/OGT	37
BP	GO:0070482	response to oxygen levels	41/902	394/18670	3.32155e-06	0.000215049	0.000175222	PMAIP1/LTA/PSMD9/NAMPT/ADAM17/ATP6V0D1/PSMB5/ACAA2/ACTN4/NR4A2/UBC/ATP6AP1/SCFD1/BNIP3L/PSMD13/LMNA/PSMB7/RAF1/EGLN1/ALKBH5/IRAK1/VHL/UBQLN1/SMAD4/DNMT3A/NDRG1/SIRT1/PSMD2/ZFP36L1/CREB1/TGFBR2/CBL/ITPR2/PSME4/PTK2B/REST/CITED2/CAPN2/GNB1/PSMB4/CXCR4	41
BP	GO:0036293	response to decreased oxygen levels	39/902	370/18670	4.22045e-06	0.000269789	0.000219824	PMAIP1/LTA/PSMD9/NAMPT/ADAM17/PSMB5/ACAA2/ACTN4/NR4A2/UBC/SCFD1/BNIP3L/PSMD13/LMNA/PSMB7/RAF1/EGLN1/ALKBH5/IRAK1/VHL/UBQLN1/SMAD4/DNMT3A/NDRG1/SIRT1/PSMD2/ZFP36L1/CREB1/TGFBR2/CBL/ITPR2/PSME4/PTK2B/REST/CITED2/CAPN2/GNB1/PSMB4/CXCR4	39
BP	GO:0032507	maintenance of protein location in cell	13/902	60/18670	4.4764e-06	0.000281464	0.000229336	GPAA1/TOPORS/GOLPH3/SUN1/MORC3/OS9/TAF3/VPS13A/SUN2/HK1/VPS13C/CD4/TMSB4X	13
BP	GO:0002446	neutrophil mediated immunity	48/902	499/18670	4.51456e-06	0.000281464	0.000229336	LGALS3/B4GALT1/ADAM17/TCIRG1/PSMD13/RAP2B/CAPN1/IMPDH2/AP1M1/PSMB7/LTA4H/GPI/PTPN6/CAND1/DBNL/MAGT1/GLIPR1/CD44/NCKAP1L/CPNE1/ANXA2/GSDMD/CTSB/XRCC5/PSMD2/ATP11B/UNC13D/PFKL/VCL/XRCC6/CEP290/IQGAP1/MAPK1/WDR1/ROCK1/SLC44A2/TMEM30A/MVP/TMEM63A/TBC1D10C/DOCK2/ITGB2/TSPAN14/ACTR2/VCP/BIN2/TNFRSF1B/CAP1	48
BP	GO:1904951	positive regulation of establishment of protein localization	45/902	456/18670	4.61169e-06	0.000282885	0.000230494	TNFRSF4/PMAIP1/PSMD9/IFNGR1/ZPR1/CHP1/TFDP1/YWHAH/TP53BP2/KIF20B/PRNP/GOLPH3/GPI/CD2AP/DMAP1/CARD8/DKC1/PTGER4/GLUD1/USP36/IL4R/IRS2/TRIM28/KIF5B/GSDMD/STX4/EDEM1/TNFRSF14/IPO5/APBB1/HCLS1/CCT3/CEP290/EZR/TARDBP/GATA3/MAPK1/CEP120/HK1/PIK3R1/TMEM30A/ITGB2/DHX9/FYN/PCM1	45
BP	GO:0051249	regulation of lymphocyte activation	47/902	485/18670	4.6494e-06	0.000282885	0.000230494	LGALS3/TNFRSF4/PELI1/BCL10/CD40LG/PRNP/TRBC2/IL7R/PTPN6/TIGIT/ID2/PRKCQ/NCKAP1L/IL27RA/SASH3/IL4R/IRS2/RUNX3/PTPN11/HSPH1/CD5/ZFP36L1/SART1/CAMK4/TNFRSF14/TGFBR2/CARD11/FLOT2/SUPT6H/GRAP2/GATA3/GRB2/ZBTB1/IL6ST/PIK3R1/CCDC88B/DOCK8/RASAL3/ZAP70/VAV1/FYN/CD6/NFATC2/RIF1/AP3D1/CD4/TNFRSF1B	47
BP	GO:1903312	negative regulation of mRNA metabolic process	15/902	79/18670	4.82076e-06	0.00028982	0.000236145	TENT5C/PAIP1/NELFE/MAPKAPK2/RBMX/FMR1/DYRK1A/SUPT5H/RBM10/HNRNPC/TARDBP/SYNCRIP/CTR9/DHX9/HNRNPD	15
BP	GO:0010256	endomembrane system organization	44/902	445/18670	5.58969e-06	0.000332094	0.00027059	COG3/REEP3/STX2/NDEL1/GOLPH3/AKAP8L/VPS51/MAP2K1/LMNA/FLOT1/SEC61A1/ASAP1/AGFG1/ATL3/SEC31A/TMF1/SUN1/PDCD6IP/MIA3/RAB3GAP2/NDRG1/CSNK1D/USO1/PRKCA/LPIN1/GAK/TMEM43/CREB1/BAG6/SUN2/DNM2/ARFGEF1/VCPIP1/TARDBP/TRIP11/MAPK1/BIN1/AKAP9/CHMP7/ANXA6/AP3D1/CXCR4/BIN2/GOLGB1	44
BP	GO:0033209	tumor necrosis factor-mediated signaling pathway	23/902	167/18670	5.70278e-06	0.000333911	0.000272071	TNFRSF4/LTA/PSMD9/ILK/ADAM17/TXNDC17/SPPL2A/PSMB5/ACTN4/CD40LG/PSMD13/PSMB7/CARD8/CPNE1/PSMD2/TNFRSF14/IKBKB/PSME4/PTK2B/PSMB4/BIRC3/TMSB4X/TNFRSF1B	23
BP	GO:0006294	nucleotide-excision repair, preincision complex assembly	9/902	29/18670	5.75253e-06	0.000333911	0.000272071	UBC/RPA2/RAD23B/XPC/CUL4A/RPA1/DDB1/CUL4B/PARP1	9
BP	GO:0006354	DNA-templated transcription, elongation	18/902	112/18670	6.74261e-06	0.000386934	0.000315274	TWISTNB/NELFE/NELFB/RNF168/ELP2/HTATSF1/SCAF8/POLR2B/GTF2F1/AFF4/ZMYND11/BRD4/CDK12/SUPT5H/PBRM1/SUPT6H/CTR9/SUPT16H	18
BP	GO:0001819	positive regulation of cytokine production	45/902	464/18670	7.24664e-06	0.000411186	0.000335034	PELI1/BCL10/LTA/DDIT3/IFNGR1/ADAM17/SEC14L1/CEBPG/PDE4D/PYHIN1/CD40LG/CD226/LY9/FLOT1/MAPKAPK2/IRAK1/RNF125/CARD8/TMF1/TIGIT/PRKCQ/PTGER4/IL27RA/SASH3/IL4R/PTPN11/GSDMD/XRCC5/CREB1/TNFRSF14/XRCC6/SLAMF6/CARD11/GATA3/IL6ST/HK1/PIK3R1/CCDC88B/PUM1/PRKDC/DHX9/CD6/BIRC3/CD4/LRRFIP1	45
BP	GO:0000715	nucleotide-excision repair, DNA damage recognition	8/902	23/18670	7.37385e-06	0.000413755	0.000337127	UBC/RAD23B/GPS1/XPC/CUL4A/DDB1/CUL4B/PARP1	8
BP	GO:0032259	methylation	38/902	366/18670	7.94357e-06	0.000440825	0.000359184	EEF1AKMT2/NSUN6/THUMPD3/MAT2A/HSD17B10/NELFE/LMNA/DMAP1/MBD2/CHTOP/KMT2B/GATAD2A/EZH1/SMAD4/KDM1A/DNMT3A/TRIM28/SIRT1/MTF2/ARID4A/PRDM2/PCMTD2/BRD4/CXXC1/DIMT1/SUPT6H/CTCF/GATA3/PARP1/MAT2B/SETD5/DNMT1/CTR9/ASH1L/NSD1/RIF1/OGT/ZC3H13	38
BP	GO:0042752	regulation of circadian rhythm	18/902	114/18670	8.69661e-06	0.000474623	0.000386723	BHLHE40/CREM/PER1/NR1D2/PPP1CC/PSPC1/FBXL3/ID2/CSNK1D/UBE3A/DDB1/CREB1/TARDBP/SIN3A/GNAQ/NONO/PRKDC/HNRNPD	18
BP	GO:0007623	circadian rhythm	26/902	208/18670	8.74059e-06	0.000474623	0.000386723	NAMPT/BHLHE40/CREM/PER1/DBP/IMPDH2/HDAC1/NR1D2/PPP1CC/PSPC1/FBXL3/ID2/CSNK1D/SIRT1/DYRK1A/UBE3A/DDB1/CREB1/TARDBP/SIN3A/HNRNPR/GNAQ/NONO/PRKDC/HNRNPD/OGT	26
BP	GO:0042119	neutrophil activation	47/902	498/18670	9.38882e-06	0.000504399	0.000410984	LGALS3/B4GALT1/TCIRG1/PSMD13/RAP2B/CAPN1/IMPDH2/AP1M1/PSMB7/LTA4H/GPI/PTPN6/CAND1/DBNL/MAGT1/GLIPR1/CD44/NCKAP1L/CPNE1/ANXA2/GSDMD/CTSB/XRCC5/PSMD2/ATP11B/UNC13D/PFKL/VCL/XRCC6/CEP290/IQGAP1/PREX1/MAPK1/ROCK1/SLC44A2/TMEM30A/MVP/TMEM63A/TBC1D10C/DOCK2/ITGB2/TSPAN14/ACTR2/VCP/BIN2/TNFRSF1B/CAP1	47
BP	GO:0046782	regulation of viral transcription	13/902	64/18670	9.51583e-06	0.000505842	0.000412159	NELFE/NELFB/HDAC1/POLR2B/GTF2F1/SUPT5H/TRIM14/RSF1/TARDBP/SMARCA4/REST/DHX9/SP1	13
BP	GO:0046777	protein autophosphorylation	28/902	235/18670	1.00323e-05	0.000527742	0.000430004	CHP1/ULK3/RAP2B/MAPKAPK2/MAP4K1/IRAK1/STK11/MKNK2/TRIM28/MARK2/DYRK1A/MARK3/CDK12/CAMK4/TNIK/ITK/PASK/EIF2AK1/SLA/IQGAP1/UHMK1/PTK2B/MVP/ZAP70/SLK/FYN/CSNK1G2/STK4	28
BP	GO:0043312	neutrophil degranulation	46/902	485/18670	1.02712e-05	0.000534739	0.000435705	LGALS3/B4GALT1/TCIRG1/PSMD13/RAP2B/CAPN1/IMPDH2/AP1M1/PSMB7/LTA4H/GPI/PTPN6/CAND1/DBNL/MAGT1/GLIPR1/CD44/NCKAP1L/CPNE1/ANXA2/GSDMD/CTSB/XRCC5/PSMD2/ATP11B/UNC13D/PFKL/VCL/XRCC6/CEP290/IQGAP1/MAPK1/ROCK1/SLC44A2/TMEM30A/MVP/TMEM63A/TBC1D10C/DOCK2/ITGB2/TSPAN14/ACTR2/VCP/BIN2/TNFRSF1B/CAP1	46
BP	GO:0031098	stress-activated protein kinase signaling cascade	34/902	315/18670	1.03957e-05	0.000535694	0.000436484	UBE2V1/PER1/CD40LG/UBC/GPS1/ZNF622/MAP2K1/MAPKAPK2/MAP4K1/CCM2/IRAK1/DBNL/PTGER4/CUL1/HIPK3/RB1CC1/DAXX/TIAM1/ZMYND11/ZFP36L1/IKBKB/TNIK/MAP3K2/EZR/MFHAS1/IGBP1/MAPK1/PTK2B/MAP4K4/NBR1/SLK/RAPGEF1/STK4/MAP3K1	34
BP	GO:0006368	transcription elongation from RNA polymerase II promoter	15/902	84/18670	1.057e-05	0.000539175	0.00043932	NELFE/NELFB/RNF168/ELP2/POLR2B/GTF2F1/AFF4/ZMYND11/BRD4/CDK12/SUPT5H/PBRM1/SUPT6H/CTR9/SUPT16H	15
BP	GO:0097193	intrinsic apoptotic signaling pathway	32/902	289/18670	1.11715e-05	0.000564162	0.000459679	PMAIP1/PTPMT1/DDIT3/PRKRA/TRIAP1/TP53BP2/TOPORS/ZNF622/SOD2/HDAC1/PTTG1IP/MOAP1/CUL3/CD44/STK11/CUL4A/UBQLN1/UBE2K/CUL1/KDM1A/SIRT1/USP47/IVNS1ABP/BAG6/SERINC3/PARP1/PIK3R1/SLC9A3R1/NONO/PRKDC/BCLAF1/TNFRSF1B	32
BP	GO:0035966	response to topologically incorrect protein	25/902	199/18670	1.1853e-05	0.000582738	0.000474815	DDIT3/ATP6V0D1/SRPRB/DERL1/TSPYL2/MANF/PPP1R15B/LMNA/HSPA4/ATF6/SEC31A/CUL3/DAXX/HDGF/HSPH1/EDEM3/ANKZF1/EDEM1/CXXC1/BAG6/ACADVL/CDK5RAP3/PIK3R1/VCP/CANX	25
BP	GO:1901990	regulation of mitotic cell cycle phase transition	43/902	444/18670	1.19343e-05	0.000582738	0.000474815	PSMD9/HUS1/ADAM17/UBE2D1/TFDP1/PSMB5/TRIAP1/RPA2/PSMD13/PSMB7/PTPN6/CEP57/CUL3/XPC/CUL4A/ID2/CUL1/CSNK1D/OFD1/USP47/BRD4/PSMD2/DDB1/ZFP36L1/SFI1/BUB3/APC/CDC16/PSME4/CEP290/CDK5RAP3/GIGYF2/ANAPC5/SIN3A/CUL4B/JADE1/CCND2/AKAP9/PRKDC/PCM1/CNOT6L/PSMB4/CNTRL	43
BP	GO:0002283	neutrophil activation involved in immune response	46/902	488/18670	1.2037e-05	0.000582738	0.000474815	LGALS3/B4GALT1/TCIRG1/PSMD13/RAP2B/CAPN1/IMPDH2/AP1M1/PSMB7/LTA4H/GPI/PTPN6/CAND1/DBNL/MAGT1/GLIPR1/CD44/NCKAP1L/CPNE1/ANXA2/GSDMD/CTSB/XRCC5/PSMD2/ATP11B/UNC13D/PFKL/VCL/XRCC6/CEP290/IQGAP1/MAPK1/ROCK1/SLC44A2/TMEM30A/MVP/TMEM63A/TBC1D10C/DOCK2/ITGB2/TSPAN14/ACTR2/VCP/BIN2/TNFRSF1B/CAP1	46
BP	GO:0071214	cellular response to abiotic stimulus	35/902	331/18670	1.21163e-05	0.000582738	0.000474815	BCL10/NAMPT/HUS1/CHP1/TRIAP1/SIPA1/XPC/STK11/PTGER4/LRRC8C/KDM1A/SIRT1/PTPN11/FMR1/USP47/PIEZO1/XRCC5/DDB1/ZFP36L1/XRCC6/MAP3K2/DNM2/GATA3/CUL4B/PARP1/GRB2/ZBTB1/PIK3R1/REST/YY1/GNB1/RCSD1/ATP1A1/CASP8AP2/MAP3K1	35
BP	GO:0104004	cellular response to environmental stimulus	35/902	331/18670	1.21163e-05	0.000582738	0.000474815	BCL10/NAMPT/HUS1/CHP1/TRIAP1/SIPA1/XPC/STK11/PTGER4/LRRC8C/KDM1A/SIRT1/PTPN11/FMR1/USP47/PIEZO1/XRCC5/DDB1/ZFP36L1/XRCC6/MAP3K2/DNM2/GATA3/CUL4B/PARP1/GRB2/ZBTB1/PIK3R1/REST/YY1/GNB1/RCSD1/ATP1A1/CASP8AP2/MAP3K1	35
BP	GO:0001666	response to hypoxia	37/902	359/18670	1.22956e-05	0.000585781	0.000477294	PMAIP1/LTA/PSMD9/ADAM17/PSMB5/ACAA2/ACTN4/NR4A2/UBC/SCFD1/BNIP3L/PSMD13/LMNA/PSMB7/RAF1/EGLN1/ALKBH5/IRAK1/VHL/UBQLN1/SMAD4/DNMT3A/NDRG1/SIRT1/PSMD2/ZFP36L1/CREB1/TGFBR2/ITPR2/PSME4/PTK2B/REST/CITED2/CAPN2/GNB1/PSMB4/CXCR4	37
BP	GO:0051028	mRNA transport	21/902	152/18670	1.36842e-05	0.000642903	0.000523837	NUP58/NCBP3/AKAP8L/CHTOP/ALKBH5/AGFG1/POM121C/AHCTF1/SRSF2/FMR1/SLU7/LRPPRC/NUP62/ZFP36L1/SUPT6H/NUP210/MVP/XPO1/SRSF11/DHX9/THOC2	21
BP	GO:0090316	positive regulation of intracellular protein transport	23/902	176/18670	1.37492e-05	0.000642903	0.000523837	PMAIP1/ZPR1/CHP1/TFDP1/YWHAH/TP53BP2/KIF20B/PRNP/DMAP1/USP36/TRIM28/KIF5B/EDEM1/IPO5/HCLS1/CEP290/TARDBP/MAPK1/PIK3R1/TMEM30A/ITGB2/FYN/PCM1	23
BP	GO:2001020	regulation of response to DNA damage stimulus	26/902	214/18670	1.45764e-05	0.000675328	0.000550257	PMAIP1/UBE2V1/CEBPG/EEF1E1/TRIAP1/PYHIN1/RPA2/RNF169/RNF168/PTTG1IP/CD44/CUL4A/USP1/KDM1A/TRIM28/SIRT1/FMR1/DYRK1A/USP47/APBB1/PARP1/PRKDC/DHX9/BCLAF1/RIF1/ACTR2	26
BP	GO:0007265	Ras protein signal transduction	43/902	448/18670	1.48681e-05	0.000678022	0.000552452	RAB1B/RIT1/GPR65/RASSF1/STAMBP/RAP2B/FLOT1/RAF1/STMN3/DBNL/CUL3/IRS2/TRIM28/ARHGEF1/ARHGAP5/MAPRE2/TIAM1/NUP62/CYTH4/RASGRP2/CBL/DNM2/ARFGEF1/FGD3/PSD4/GRAP2/PREX1/G3BP1/ARHGEF3/GRB2/ROCK1/ITSN2/IQSEC1/AKAP13/DNMT1/RASAL3/MAP4K4/VAV1/GNB1/SPATA13/RAPGEF1/CYTH1/OGT	43
BP	GO:0030217	T cell differentiation	28/902	240/18670	1.49031e-05	0.000678022	0.000552452	ADAM17/TCIRG1/LY9/THEMIS/IL7R/STK11/PTGER4/NCKAP1L/SASH3/IL4R/RUNX3/ZFP36L1/SART1/CAMK4/TGFBR2/ITK/SLAMF6/CARD11/PREX1/GATA3/ZBTB1/ZAP70/PRKDC/VAV1/DOCK2/NFATC2/AP3D1/CD4	28
BP	GO:0006997	nucleus organization	19/902	130/18670	1.54983e-05	0.000698807	0.000569387	ZPR1/REEP3/NDEL1/AKAP8L/LMNA/AGFG1/TMF1/AHCTF1/SUN1/USP36/PRKCA/LPIN1/TMEM43/SUN2/PSME4/TARDBP/BIN1/NUMA1/CHMP7	19
BP	GO:0071103	DNA conformation change	37/902	364/18670	1.67294e-05	0.000747642	0.000609178	HAT1/TSPYL2/UBC/SPTY2D1/RAD23B/AKAP8L/RECQL/MBD2/HDAC1/CHD9/AKAP8/PURA/XPC/CUL4A/DNMT3A/TRIM28/SIRT1/DAXX/RPA1/SMC4/NASP/XRCC5/DDB1/SART3/KAT6B/RSF1/XRCC6/PSME4/CHD6/CTCF/G3BP1/CUL4B/PARP1/DNMT1/ASH1L/DHX9/ZNFX1	37
BP	GO:0030183	B cell differentiation	19/902	131/18670	1.73214e-05	0.000767307	0.000625201	ADAM17/CEBPG/CD40LG/TCIRG1/PTPN6/IRF2BP2/GON4L/ID2/NCKAP1L/ZFP36L1/PLCL2/CARD11/DOCK11/POU2F2/ZBTB1/PTK2B/PIK3R1/DOCK10/PRKDC	19
BP	GO:0032011	ARF protein signal transduction	7/902	19/18670	1.81363e-05	0.000789553	0.000643328	MAPRE2/CYTH4/ARFGEF1/PSD4/IQSEC1/MAP4K4/CYTH1	7
BP	GO:0032012	regulation of ARF protein signal transduction	7/902	19/18670	1.81363e-05	0.000789553	0.000643328	MAPRE2/CYTH4/ARFGEF1/PSD4/IQSEC1/MAP4K4/CYTH1	7
BP	GO:0042113	B cell activation	33/902	310/18670	1.85893e-05	0.000802359	0.000653762	TNFRSF4/PELI1/ADAM17/CEBPG/CD40LG/TRBC2/TCIRG1/RNF168/IL7R/PTPN6/IRF2BP2/GON4L/ID2/NCKAP1L/IL27RA/SASH3/IRS2/AKAP17A/ZFP36L1/PLCL2/CARD11/SUPT6H/DOCK11/POU2F2/IGBP1/ZBTB1/PTK2B/PIK3R1/DOCK10/ZAP70/PRKDC/NFATC2/RIF1	33
BP	GO:1902369	negative regulation of RNA catabolic process	12/902	59/18670	2.05901e-05	0.000881188	0.000717991	TENT5C/PAIP1/MAPKAPK2/DKC1/FMR1/LRPPRC/RBM10/HNRNPC/TARDBP/SYNCRIP/DHX9/HNRNPD	12
BP	GO:0051222	positive regulation of protein transport	42/902	440/18670	2.12525e-05	0.000895696	0.000729813	TNFRSF4/PMAIP1/PSMD9/IFNGR1/ZPR1/CHP1/TFDP1/YWHAH/TP53BP2/KIF20B/PRNP/GOLPH3/GPI/CD2AP/DMAP1/CARD8/PTGER4/GLUD1/USP36/IL4R/IRS2/TRIM28/KIF5B/GSDMD/STX4/EDEM1/TNFRSF14/IPO5/APBB1/HCLS1/CEP290/EZR/TARDBP/GATA3/MAPK1/HK1/PIK3R1/TMEM30A/ITGB2/DHX9/FYN/PCM1	42
BP	GO:0048193	Golgi vesicle transport	37/902	368/18670	2.12839e-05	0.000895696	0.000729813	AREG/RAB1B/COG3/TRAPPC2/USE1/SCFD1/GOLPH3/KIF22/VPS51/GOPC/DYNC1LI2/ERGIC3/EPS15/PPP6R1/CCDC91/GGA2/COPB2/SEC31A/CUL3/ARCN1/RABEP1/MIA3/CSNK1D/USO1/SNX1/GAK/STX4/COPA/VPS13A/DNM2/TAPBP/GOLGA4/GOLGA3/VCP/AP3D1/VPS13C/GOLGB1	37
BP	GO:0051403	stress-activated MAPK cascade	31/902	286/18670	2.32248e-05	0.000969298	0.000789783	UBE2V1/PER1/CD40LG/UBC/GPS1/ZNF622/MAP2K1/MAPKAPK2/MAP4K1/CCM2/IRAK1/DBNL/PTGER4/CUL1/HIPK3/RB1CC1/DAXX/TIAM1/ZMYND11/ZFP36L1/IKBKB/TNIK/MAP3K2/EZR/MFHAS1/IGBP1/MAPK1/PTK2B/MAP4K4/NBR1/RAPGEF1	31
BP	GO:0006338	chromatin remodeling	26/902	220/18670	2.37553e-05	0.000983314	0.000801204	INO80E/CHRAC1/KDM6B/SPTY2D1/DMAP1/MBD2/HDAC1/EZH1/TADA2B/DNMT3A/TRIM28/SIRT1/DAXX/GATAD2B/NASP/PBRM1/RSF1/PSME4/SUPT6H/SMARCC2/HNRNPC/SMARCA4/GATA3/ZBTB1/DNMT1/ZNFX1	26
BP	GO:0050792	regulation of viral process	25/902	208/18670	2.54449e-05	0.00104469	0.000851212	APOBEC3C/NELFE/APOBEC3G/NELFB/HDAC1/TRIM38/POLR2B/GTF2F1/TRIM28/FMR1/FAM111A/ANXA2/SUPT5H/DDB1/TRIM14/RSF1/TARDBP/SMARCA4/REST/ZC3HAV1/DHX9/TNIP1/SP1/CXCR4/CD4	25
BP	GO:1903322	positive regulation of protein modification by small protein conjugation or removal	19/902	135/18670	2.66883e-05	0.0010869	0.000885606	PELI1/BCL10/UBE2D1/DERL1/TOPORS/GNL3/PTTG1IP/ARRDC3/CUL3/UBQLN1/KDM1A/XIAP/UBE3A/SART3/CDK5RAP3/CTR9/TNIP1/VCP/BIRC3	19
BP	GO:0051656	establishment of organelle localization	39/902	401/18670	2.73692e-05	0.00110572	0.000900937	AREG/RAB1B/BORCS5/SNAPIN/AP3S1/TRAPPC2/ACTN4/NDEL1/ATP6AP1/SCFD1/KIF22/PPP6R1/BLOC1S6/SEC31A/SUN1/TRAK2/CUL3/IL4R/CSNK1D/MAP4/KIF5B/USO1/LRPPRC/NUP62/UNC13D/SPG11/CBL/SUN2/DNM2/EZR/CEP120/CD84/SLC9A3R1/NUMA1/CHMP7/XPO1/PCM1/ACTR2/AP3D1	39
BP	GO:0030099	myeloid cell differentiation	40/902	416/18670	2.81319e-05	0.00112751	0.000918695	LGALS3/PRDX3/CEBPG/ATP6AP1/MAEA/TCIRG1/PTPN6/HDAC1/KMT2B/CUL4A/ID2/PRKCQ/NCKAP1L/PURB/AGO3/SIRT1/PTPN11/ARID4A/PRKCA/ANXA2/ZFP36L1/PTBP3/CAMK4/CREB1/TGFBR2/HCLS1/PABPC4/EIF2AK1/SIN3A/MFHAS1/GATA3/PARP1/PTK2B/PIK3R1/WDR1/CTR9/MED1/FLI1/KLF13/CD4	40
BP	GO:0006998	nuclear envelope organization	11/902	52/18670	3.07836e-05	0.00122407	0.000997374	REEP3/NDEL1/AKAP8L/LMNA/SUN1/PRKCA/LPIN1/TMEM43/SUN2/TARDBP/CHMP7	11
BP	GO:0018393	internal peptidyl-lysine acetylation	21/902	161/18670	3.30593e-05	0.00129418	0.0010545	SUPT3H/PER1/HAT1/ING4/DMAP1/TADA2B/SMAD4/NAA50/SIRT1/KAT6B/BAG6/APBB1/RSF1/NCOA1/CTCF/SIN3A/GATA3/SETD5/JADE1/TRRAP/OGT	21
BP	GO:0035967	cellular response to topologically incorrect protein	21/902	161/18670	3.30593e-05	0.00129418	0.0010545	DDIT3/ATP6V0D1/SRPRB/DERL1/TSPYL2/PPP1R15B/LMNA/ATF6/SEC31A/CUL3/DAXX/HDGF/ANKZF1/EDEM1/CXXC1/BAG6/ACADVL/CDK5RAP3/PIK3R1/VCP/CANX	21
BP	GO:0043547	positive regulation of GTPase activity	39/902	405/18670	3.41593e-05	0.00132696	0.0010812	GPR65/NDEL1/RGS2/RGS1/GIT2/RSU1/ASAP1/AGFG1/FAM13B/TBC1D15/SIPA1/NCKAP1L/RABEP1/RALBP1/RAB3GAP2/ARHGEF1/ARHGAP5/MAPRE2/TIAM1/RASGRP2/ARFGEF1/S1PR1/DOCK11/IQGAP1/TAGAP/PREX1/PTK2B/GNAQ/IQSEC1/ACAP2/DOCK10/DOCK8/RASAL3/MAP4K4/VAV1/TBC1D10C/DOCK2/RAPGEF1/ARHGAP25	39
BP	GO:1901987	regulation of cell cycle phase transition	44/902	480/18670	3.64713e-05	0.00140595	0.00114557	PSMD9/HUS1/ADAM17/UBE2D1/TFDP1/PSMB5/TRIAP1/RPA2/PSMD13/PSMB7/PTPN6/CEP57/CUL3/XPC/CUL4A/ID2/CUL1/CSNK1D/OFD1/USP47/BRD4/PSMD2/DDB1/ZFP36L1/SFI1/BUB3/APC/CDC16/PSME4/CEP290/CDK5RAP3/GIGYF2/ANAPC5/SIN3A/CUL4B/JADE1/CCND2/AKAP9/PRKDC/PCM1/CNOT6L/PSMB4/CNTRL/ATP2B4	44
BP	GO:2000114	regulation of establishment of cell polarity	7/902	21/18670	3.84428e-05	0.00147073	0.00119835	KIF20B/FLOT2/ARFGEF1/GATA3/PTK2B/ROCK1/DOCK8	7
BP	GO:0043620	regulation of DNA-templated transcription in response to stress	18/902	127/18670	3.9218e-05	0.0014891	0.00121332	DDIT3/PSMD9/PSMB5/UBC/PSMD13/PSMB7/EGLN1/ATF6/VHL/RPS6KA1/PSMD2/PSME4/CHD6/SIN3A/CITED2/BCLAF1/PSMB4/RPS6KA3	18
BP	GO:0006986	response to unfolded protein	22/902	176/18670	4.2043e-05	0.00158445	0.00129101	DDIT3/ATP6V0D1/SRPRB/DERL1/TSPYL2/MANF/PPP1R15B/LMNA/HSPA4/ATF6/SEC31A/DAXX/HDGF/HSPH1/EDEM3/EDEM1/CXXC1/ACADVL/CDK5RAP3/PIK3R1/VCP/CANX	22
BP	GO:0015931	nucleobase-containing compound transport	27/902	241/18670	4.32367e-05	0.00161737	0.00131783	NUP58/NCBP3/ATXN2/AKAP8L/FLOT1/CHTOP/ALKBH5/AGFG1/POM121C/PURA/AHCTF1/SRSF2/FMR1/SLU7/LRPPRC/NUP62/ZFP36L1/TGFBR2/SUPT6H/NUP210/MVP/XPO1/SLC35E2B/SRSF11/DHX9/THOC2/RBM26	27
BP	GO:1905897	regulation of response to endoplasmic reticulum stress	14/902	84/18670	4.6142e-05	0.00171336	0.00139604	PMAIP1/DDIT3/MANF/PPP1R15B/USP25/ATF6/UBQLN1/OS9/SIRT1/EDEM1/BAG6/UBE2G2/SERINC3/PIK3R1	14
BP	GO:0016050	vesicle organization	33/902	325/18670	4.81539e-05	0.00177502	0.00144628	AREG/RAB1B/SNAPIN/TRAPPC2/STX2/STX8/SCFD1/GOLPH3/AP1M1/CD2AP/EPS15/PPP6R1/TAP2/BLOC1S6/AGFG1/SEC31A/TMF1/CUL3/PDCD6IP/MIA3/CSNK1D/KIF5B/USO1/ANXA2/SAMD9L/STX4/SAMD9/CREB1/SPG11/DNM2/TAPBP/CHMP7/AP3D1	33
BP	GO:0006475	internal protein amino acid acetylation	21/902	166/18670	5.22234e-05	0.00191107	0.00155714	SUPT3H/PER1/HAT1/ING4/DMAP1/TADA2B/SMAD4/NAA50/SIRT1/KAT6B/BAG6/APBB1/RSF1/NCOA1/CTCF/SIN3A/GATA3/SETD5/JADE1/TRRAP/OGT	21
BP	GO:0042306	regulation of protein import into nucleus	11/902	55/18670	5.34141e-05	0.00194059	0.00158119	ZPR1/NUP58/CHP1/DMAP1/TRIM28/NUP62/IPO5/HCLS1/TARDBP/MAPK1/PIK3R1	11
BP	GO:0000717	nucleotide-excision repair, DNA duplex unwinding	7/902	22/18670	5.40396e-05	0.00194928	0.00158828	UBC/RAD23B/XPC/CUL4A/DDB1/CUL4B/PARP1	7
BP	GO:0050769	positive regulation of neurogenesis	43/902	474/18670	5.67773e-05	0.00202503	0.00164999	LTA/ILK/MOB2/NDEL1/KIF20B/RGS2/MAP2K1/CAPRIN1/HDAC1/DBNL/PPP1CC/MAN2A1/STK11/ID2/TRPV2/KDM1A/CSNK1D/CPNE1/MARK2/FMR1/TIAM1/ZMYND8/XRCC5/APBB1/NCOA1/DICER1/SRRT/IQGAP1/SIN3A/IL6ST/BIN1/PTK2B/ITSN2/TMEM30A/REST/KIDINS220/GOLGA4/FYN/RAPGEF1/PRKCH/ACTR2/CXCR4/TNFRSF1B	43
BP	GO:0046651	lymphocyte proliferation	29/902	272/18670	5.69414e-05	0.00202503	0.00164999	LGALS3/TNFRSF4/PELI1/HPRT1/CD40LG/PRNP/IMPDH2/IL7R/PTPN6/PURA/PRKCQ/NCKAP1L/SASH3/IRS2/TNFRSF14/PLCL2/TGFBR2/CARD11/IL6ST/CCDC88B/DOCK8/RASAL3/ZAP70/DOCK2/FYN/CD6/NFATC2/CD4/TNFRSF1B	29
BP	GO:0006606	protein import into nucleus	19/902	143/18670	5.98895e-05	0.00211498	0.00172328	ZPR1/NUP58/CHP1/KPNA4/LMNA/DMAP1/POM121C/PTTG1IP/TNPO1/KPNA5/TRIM28/NUP62/IPO5/HCLS1/TARDBP/IPO7/MAPK1/PIK3R1/MED1	19
BP	GO:2001022	positive regulation of response to DNA damage stimulus	15/902	97/18670	6.15303e-05	0.00215783	0.0017582	PMAIP1/CEBPG/EEF1E1/PYHIN1/RNF168/TRIM28/SIRT1/FMR1/APBB1/PARP1/PRKDC/DHX9/BCLAF1/RIF1/ACTR2	15
BP	GO:1905898	positive regulation of response to endoplasmic reticulum stress	9/902	38/18670	6.32749e-05	0.00218497	0.00178031	PMAIP1/DDIT3/ATF6/UBQLN1/SIRT1/EDEM1/BAG6/SERINC3/PIK3R1	9
BP	GO:0031295	T cell costimulation	11/902	56/18670	6.36021e-05	0.00218497	0.00178031	CD40LG/PTPN6/PTPN11/CD5/TNFRSF14/CARD11/GRAP2/GRB2/PIK3R1/VAV1/FYN	11
BP	GO:0051568	histone H3-K4 methylation	11/902	56/18670	6.36021e-05	0.00218497	0.00178031	NELFE/KMT2B/SMAD4/KDM1A/ARID4A/CXXC1/GATA3/DNMT1/CTR9/ASH1L/OGT	11
BP	GO:0016573	histone acetylation	20/902	156/18670	6.46358e-05	0.00218801	0.00178279	SUPT3H/PER1/HAT1/ING4/DMAP1/TADA2B/SMAD4/NAA50/SIRT1/KAT6B/APBB1/RSF1/NCOA1/CTCF/SIN3A/GATA3/SETD5/JADE1/TRRAP/OGT	20
BP	GO:0000380	alternative mRNA splicing, via spliceosome	13/902	76/18670	6.47361e-05	0.00218801	0.00178279	SRSF2/RBMX/SREK1/KDM1A/FMR1/SLU7/DYRK1A/SART3/RBM10/RBM25/CELF2/REST/DHX9	13
BP	GO:0032943	mononuclear cell proliferation	29/902	274/18670	6.49903e-05	0.00218801	0.00178279	LGALS3/TNFRSF4/PELI1/HPRT1/CD40LG/PRNP/IMPDH2/IL7R/PTPN6/PURA/PRKCQ/NCKAP1L/SASH3/IRS2/TNFRSF14/PLCL2/TGFBR2/CARD11/IL6ST/CCDC88B/DOCK8/RASAL3/ZAP70/DOCK2/FYN/CD6/NFATC2/CD4/TNFRSF1B	29
BP	GO:0018394	peptidyl-lysine acetylation	21/902	169/18670	6.79959e-05	0.002272	0.00185123	SUPT3H/PER1/HAT1/ING4/DMAP1/TADA2B/SMAD4/NAA50/SIRT1/KAT6B/BAG6/APBB1/RSF1/NCOA1/CTCF/SIN3A/GATA3/SETD5/JADE1/TRRAP/OGT	21
BP	GO:0071453	cellular response to oxygen levels	26/902	234/18670	6.83851e-05	0.002272	0.00185123	PMAIP1/PSMD9/NAMPT/ATP6V0D1/PSMB5/ACAA2/UBC/ATP6AP1/BNIP3L/PSMD13/LMNA/PSMB7/EGLN1/IRAK1/VHL/UBQLN1/DNMT3A/NDRG1/SIRT1/PSMD2/ZFP36L1/CBL/PSME4/CITED2/GNB1/PSMB4	26
BP	GO:0048024	regulation of mRNA splicing, via spliceosome	15/902	98/18670	6.9459e-05	0.0022926	0.00186801	SF3B4/CWC22/SRSF2/RBMX/SREK1/FMR1/DYRK1A/SART3/RBM10/TIA1/RBM3/RBM25/CELF2/REST/SNRNP70	15
BP	GO:0030968	endoplasmic reticulum unfolded protein response	17/902	121/18670	7.13318e-05	0.00233913	0.00190592	DDIT3/ATP6V0D1/SRPRB/DERL1/TSPYL2/PPP1R15B/LMNA/ATF6/SEC31A/HDGF/EDEM1/CXXC1/ACADVL/CDK5RAP3/PIK3R1/VCP/CANX	17
BP	GO:0043087	regulation of GTPase activity	43/902	479/18670	7.22475e-05	0.00235387	0.00191793	GPR65/NDEL1/RGS2/RGS1/GPS1/GIT2/RSU1/ASAP1/AGFG1/FAM13B/STMN3/TBC1D15/SIPA1/NCKAP1L/RABEP1/RALBP1/RAB3GAP2/ARHGEF1/ARHGAP5/MAPRE2/TIAM1/IPO5/RASGRP2/ARFGEF1/S1PR1/DOCK11/FGD3/IQGAP1/TAGAP/PREX1/PTK2B/GNAQ/IQSEC1/ACAP2/DOCK10/DOCK8/RASAL3/MAP4K4/VAV1/TBC1D10C/DOCK2/RAPGEF1/ARHGAP25	43
BP	GO:0043903	regulation of interspecies interactions between organisms	25/902	222/18670	7.53354e-05	0.00241942	0.00197134	APOBEC3C/NELFE/APOBEC3G/NELFB/HDAC1/TRIM38/POLR2B/GTF2F1/TRIM28/FMR1/FAM111A/ANXA2/SUPT5H/DDB1/TRIM14/RSF1/TARDBP/SMARCA4/REST/ZC3HAV1/DHX9/TNIP1/SP1/CXCR4/CD4	25
BP	GO:0031294	lymphocyte costimulation	11/902	57/18670	7.54111e-05	0.00241942	0.00197134	CD40LG/PTPN6/PTPN11/CD5/TNFRSF14/CARD11/GRAP2/GRB2/PIK3R1/VAV1/FYN	11
BP	GO:0032508	DNA duplex unwinding	16/902	110/18670	7.56967e-05	0.00241942	0.00197134	UBC/RAD23B/RECQL/CHD9/PURA/XPC/CUL4A/RPA1/XRCC5/DDB1/XRCC6/CHD6/G3BP1/CUL4B/PARP1/DHX9	16
BP	GO:0043967	histone H4 acetylation	12/902	67/18670	7.73212e-05	0.0024558	0.00200098	PER1/HAT1/ING4/DMAP1/NAA50/SIRT1/KAT6B/APBB1/NCOA1/JADE1/TRRAP/OGT	12
BP	GO:0061647	histone H3-K9 modification	10/902	48/18670	8.07854e-05	0.00254979	0.00207757	LMNA/SMAD4/KDM1A/SIRT1/ARID4A/GATA3/SETD5/DNMT1/ASH1L/RIF1	10
BP	GO:0042098	T cell proliferation	22/902	184/18670	8.25679e-05	0.00258986	0.00211022	LGALS3/TNFRSF4/PELI1/CD40LG/PRNP/PTPN6/PRKCQ/NCKAP1L/SASH3/TNFRSF14/TGFBR2/CARD11/IL6ST/CCDC88B/DOCK8/RASAL3/ZAP70/DOCK2/FYN/CD6/CD4/TNFRSF1B	22
BP	GO:0032786	positive regulation of DNA-templated transcription, elongation	8/902	31/18670	8.40619e-05	0.00260963	0.00212633	SCAF8/GTF2F1/BRD4/CDK12/SUPT5H/SUPT6H/CTR9/SUPT16H	8
BP	GO:0030522	intracellular receptor signaling pathway	29/902	278/18670	8.42317e-05	0.00260963	0.00212633	UBE2V1/SEC14L1/STRN3/YWHAH/CREM/PER1/ACTN4/NR4A2/UBC/RNF6/HDAC1/IRAK1/NR1D2/RNF125/DDX54/SIRT1/DAXX/XIAP/UBE3A/NCOA1/SAFB2/SMARCA4/PARP1/ASXL2/SAFB/PUM1/CITED2/MED1/BIRC3	29
BP	GO:1904589	regulation of protein import	11/902	58/18670	8.90471e-05	0.002742	0.00223418	ZPR1/NUP58/CHP1/DMAP1/TRIM28/NUP62/IPO5/HCLS1/TARDBP/MAPK1/PIK3R1	11
BP	GO:0006417	regulation of translation	39/902	424/18670	9.25877e-05	0.00283374	0.00230893	PYM1/MRPL13/MIF4GD/PAIP1/PER1/RGS2/ATXN2/PPP1R15B/CAPRIN1/PURA/LTN1/MKNK2/AGO3/FMR1/SECISBP2L/RPS6KA1/LRPPRC/CNBP/ZFP36L1/TIA1/PASK/RBM3/GIGYF2/EIF2AK1/LARP4B/MAPK1/HNRNPR/SYNCRIP/UHMK1/PTK2B/EIF4EBP2/ROCK1/PUM1/EIF3B/PTCD3/DHX9/CNOT6L/HNRNPD/RPS6KA3	39
BP	GO:0051052	regulation of DNA metabolic process	34/902	351/18670	9.51274e-05	0.00289394	0.00235798	UBE2V1/CEBPG/TFDP1/RPA2/RNF169/MBD2/RNF168/GNL3/IL7R/CUL4A/DKC1/PRKCQ/USP1/IL27RA/KDM1A/TRIM28/SIRT1/TNKS2/XRCC5/APBB1/CCT3/SUPT6H/HNRNPC/GATA3/MAPK1/PARP1/PTK2B/YLPM1/PRKDC/PARP4/DHX9/RIF1/HNRNPD/ACTR2	34
BP	GO:0009615	response to virus	32/902	323/18670	9.94257e-05	0.00300658	0.00244976	PMAIP1/IFNGR1/NCBP3/HERC5/IFI44/SEC14L1/PRKRA/APOBEC3C/APOBEC3G/BNIP3L/TRIM38/TRIM56/RNF125/GTF2F1/LGALS8/FMR1/FAM111A/ZMYND11/IVNS1ABP/OAS2/UNC13D/IKBKB/SIN3A/SERINC3/GATA3/G3BP1/PUM1/ZC3HAV1/DHX9/BIRC3/CXCR4/SAMHD1	32
BP	GO:0045185	maintenance of protein location	14/902	90/18670	0.000100463	0.00301064	0.00245306	GPAA1/TOPORS/GOLPH3/GOPC/SUN1/MORC3/OS9/TAF3/VPS13A/SUN2/HK1/VPS13C/CD4/TMSB4X	14
BP	GO:0032878	regulation of establishment or maintenance of cell polarity	7/902	24/18670	0.000100752	0.00301064	0.00245306	KIF20B/FLOT2/ARFGEF1/GATA3/PTK2B/ROCK1/DOCK8	7
BP	GO:0048511	rhythmic process	30/902	295/18670	0.000101713	0.00302149	0.00246191	NAMPT/BHLHE40/CREM/PER1/DBP/IMPDH2/HDAC1/NR1D2/PPP1CC/PSPC1/FBXL3/CUL4A/ID2/CSNK1D/SIRT1/DYRK1A/UBE3A/DDB1/CREB1/NCOA1/TARDBP/SIN3A/HNRNPR/GNAQ/NONO/PRKDC/DHX9/HNRNPD/SP1/OGT	30
BP	GO:0008088	axo-dendritic transport	12/902	69/18670	0.000104014	0.00307175	0.00250286	BORCS5/SNAPIN/AP3S1/NDEL1/BLOC1S6/PURA/TRAK2/KIF5B/FMR1/SPG11/FLOT2/AP3D1	12
BP	GO:0050779	RNA destabilization	8/902	32/18670	0.000107371	0.00315245	0.00256862	ZFP36L1/GIGYF2/HNRNPR/ROCK1/PUM1/CNOT6L/HNRNPD/TNFRSF1B	8
BP	GO:0038093	Fc receptor signaling pathway	26/902	241/18670	0.000111516	0.00325524	0.00265237	BCL10/PSMD9/PSMB5/PSMD13/PSMB7/PRKCQ/NCKAP1L/CUL1/ACTG1/PSMD2/IKBKB/ITK/CARD11/PSME4/MYO1G/GRAP2/MAPK1/GRB2/PIK3R1/VAV1/FYN/NFATC2/RAPGEF1/PSMB4/ACTR2/MAP3K1	26
BP	GO:0043489	RNA stabilization	10/902	50/18670	0.000116242	0.00336243	0.00273971	TENT5C/PAIP1/MAPKAPK2/DKC1/RBM10/HNRNPC/TARDBP/SYNCRIP/DHX9/HNRNPD	10
BP	GO:0031349	positive regulation of defense response	36/902	384/18670	0.00011652	0.00336243	0.00273971	BCL10/LTA/PSMD9/PSMB5/PYHIN1/CD226/PSMD13/PSMB7/RAF1/PSPC1/SH2D1A/UBE2K/PTGER4/CUL1/XRCC5/PSMD2/PRKACB/IKBKB/XRCC6/SLAMF6/CARD11/PSME4/SIN3A/IL6ST/HEXIM1/PUM1/NONO/PRKDC/VAV1/MED1/DHX9/TNIP1/FYN/CD6/PSMB4/ICAM3	36
BP	GO:0046631	alpha-beta T cell activation	18/902	138/18670	0.000118109	0.00338893	0.0027613	TCIRG1/LY9/PRKCQ/PTGER4/NCKAP1L/SASH3/IL4R/RUNX3/HSPH1/TNFRSF14/TGFBR2/ITK/SLAMF6/GATA3/RASAL3/ZAP70/DOCK2/AP3D1	18
BP	GO:0050434	positive regulation of viral transcription	9/902	41/18670	0.000119385	0.00340619	0.00277536	NELFE/NELFB/POLR2B/GTF2F1/SUPT5H/RSF1/SMARCA4/DHX9/SP1	9
BP	GO:0070661	leukocyte proliferation	30/902	298/18670	0.000121957	0.00344406	0.00280622	LGALS3/TNFRSF4/PELI1/HPRT1/CD40LG/PRNP/TCIRG1/IMPDH2/IL7R/PTPN6/PURA/PRKCQ/NCKAP1L/SASH3/IRS2/TNFRSF14/PLCL2/TGFBR2/CARD11/IL6ST/CCDC88B/DOCK8/RASAL3/ZAP70/DOCK2/FYN/CD6/NFATC2/CD4/TNFRSF1B	30
BP	GO:1903706	regulation of hemopoiesis	42/902	475/18670	0.000122139	0.00344406	0.00280622	LGALS3/PSMD9/PSMB5/ATP6AP1/PSMD13/PSMB7/IL7R/PTPN6/HDAC1/KMT2B/CUL4A/ID2/PRKCQ/NCKAP1L/SASH3/PURB/IL4R/AGO3/RUNX3/PRKCA/PSMD2/ZFP36L1/SART1/CAMK4/CREB1/TGFBR2/HCLS1/CARD11/PSME4/SIN3A/GATA3/ZBTB1/PTK2B/PIK3R1/CTR9/ZAP70/MED1/KLF13/NFATC2/PSMB4/AP3D1/CD4	42
BP	GO:0031647	regulation of protein stability	29/902	284/18670	0.000122759	0.00344406	0.00280622	CHP1/COG3/PRKRA/DERL1/PYHIN1/PRNP/LMNA/FLOT1/USP25/USP33/CUL3/FBXL3/MORC3/VHL/USP4/USP36/SIRT1/CREBL2/USP47/CREB1/BAG6/CCT3/FLOT2/TARDBP/MAPK1/GNAQ/PIK3R1/PRKDC/STK4	29
BP	GO:0031145	anaphase-promoting complex-dependent catabolic process	13/902	81/18670	0.000127348	0.00354901	0.00289173	PSMD9/UBE2D1/PSMB5/UBC/PSMD13/PSMB7/CUL3/PSMD2/BUB3/CDC16/PSME4/ANAPC5/PSMB4	13
BP	GO:0034248	regulation of cellular amide metabolic process	42/902	476/18670	0.000127905	0.00354901	0.00289173	IFNGR1/PYM1/MRPL13/MIF4GD/PAIP1/PER1/RGS2/ATXN2/PRNP/PPP1R15B/CAPRIN1/PURA/LTN1/MKNK2/AGO3/FMR1/SECISBP2L/RPS6KA1/LRPPRC/CNBP/ZFP36L1/TIA1/PASK/RBM3/GIGYF2/EIF2AK1/LARP4B/MAPK1/HNRNPR/SYNCRIP/UHMK1/BIN1/PTK2B/EIF4EBP2/ROCK1/PUM1/EIF3B/PTCD3/DHX9/CNOT6L/HNRNPD/RPS6KA3	42
BP	GO:0036294	cellular response to decreased oxygen levels	24/902	217/18670	0.000137811	0.00380299	0.00309867	PMAIP1/PSMD9/NAMPT/PSMB5/ACAA2/UBC/BNIP3L/PSMD13/LMNA/PSMB7/EGLN1/IRAK1/VHL/UBQLN1/DNMT3A/NDRG1/SIRT1/PSMD2/ZFP36L1/CBL/PSME4/CITED2/GNB1/PSMB4	24
BP	GO:0032968	positive regulation of transcription elongation from RNA polymerase II promoter	6/902	18/18670	0.000140684	0.00386116	0.00314607	GTF2F1/BRD4/CDK12/SUPT6H/CTR9/SUPT16H	6
BP	GO:0034620	cellular response to unfolded protein	18/902	140/18670	0.000142231	0.00387262	0.0031554	DDIT3/ATP6V0D1/SRPRB/DERL1/TSPYL2/PPP1R15B/LMNA/ATF6/SEC31A/DAXX/HDGF/EDEM1/CXXC1/ACADVL/CDK5RAP3/PIK3R1/VCP/CANX	18
BP	GO:1903320	regulation of protein modification by small protein conjugation or removal	25/902	231/18670	0.000142635	0.00387262	0.0031554	PELI1/BCL10/CHP1/UBE2D1/DERL1/TOPORS/GNL3/PTTG1IP/ARRDC3/CUL3/UBQLN1/USP4/KDM1A/DAXX/XIAP/IVNS1ABP/UBE3A/SART3/CDK5RAP3/CTR9/TNIP1/FYN/VCP/BIRC3/OGT	25
BP	GO:0034644	cellular response to UV	13/902	82/18670	0.000144754	0.00390913	0.00318515	TRIAP1/XPC/STK11/KDM1A/SIRT1/FMR1/USP47/DDB1/CUL4B/PARP1/ZBTB1/PIK3R1/YY1	13
BP	GO:0030168	platelet activation	19/902	153/18670	0.000149687	0.00402084	0.00327618	ILK/CD40LG/RAP2B/RAF1/PTPN6/FERMT3/PRKCQ/ACTG1/PTPN11/PRKCA/VCL/ITPR2/MAPK1/GNAQ/PIK3R1/VAV1/GNB1/FYN/PRKCH	19
BP	GO:1902373	negative regulation of mRNA catabolic process	10/902	52/18670	0.00016403	0.00438282	0.00357112	TENT5C/PAIP1/MAPKAPK2/FMR1/RBM10/HNRNPC/TARDBP/SYNCRIP/DHX9/HNRNPD	10
BP	GO:0030705	cytoskeleton-dependent intracellular transport	21/902	180/18670	0.000168249	0.00447189	0.0036437	TUBA1C/BORCS5/SNAPIN/AP3S1/ACTN4/NDEL1/BLOC1S6/PURA/SUN1/TRAK2/TNPO1/KIF5B/FMR1/LRPPRC/SPG11/SUN2/FLOT2/TRIP11/CCDC88B/PCM1/AP3D1	21
BP	GO:0043516	regulation of DNA damage response, signal transduction by p53 class mediator	8/902	34/18670	0.000170097	0.00449733	0.00366442	PMAIP1/EEF1E1/PYHIN1/PTTG1IP/CD44/KDM1A/SIRT1/DYRK1A	8
BP	GO:0070911	global genome nucleotide-excision repair	7/902	26/18670	0.000175942	0.00462763	0.00377059	UBC/RAD23B/XPC/CUL4A/DDB1/CUL4B/PARP1	7
BP	GO:0031146	SCF-dependent proteasomal ubiquitin-dependent protein catabolic process	14/902	95/18670	0.000181697	0.00475424	0.00387375	PSMD9/PSMB5/PSMD13/PSMB7/FBXO33/CUL3/FBXL3/CUL4A/FBXW5/CUL1/PSMD2/PSME4/CUL4B/PSMB4	14
BP	GO:0032392	DNA geometric change	16/902	119/18670	0.000194577	0.00506502	0.00412697	UBC/RAD23B/RECQL/CHD9/PURA/XPC/CUL4A/RPA1/XRCC5/DDB1/XRCC6/CHD6/G3BP1/CUL4B/PARP1/DHX9	16
BP	GO:0038095	Fc-epsilon receptor signaling pathway	20/902	169/18670	0.000196556	0.0050903	0.00414757	BCL10/PSMD9/PSMB5/PSMD13/PSMB7/PRKCQ/CUL1/PSMD2/IKBKB/ITK/CARD11/PSME4/GRAP2/MAPK1/GRB2/PIK3R1/VAV1/NFATC2/PSMB4/MAP3K1	20
BP	GO:0071375	cellular response to peptide hormone stimulus	31/902	321/18670	0.000200951	0.00517755	0.00421867	ATP6V0D1/AP3S1/ADIPOR1/NDEL1/NR4A2/ATP6AP1/TCIRG1/PRKAR2A/PRKCQ/AHCYL1/IRS2/SIRT1/PTPN11/USO1/LPIN1/PXN/PRKACB/ZFP36L1/CREB1/APC/GNAI2/PARP1/GRB2/PIK3R1/EIF4EBP2/ROCK1/PRKDC/PHIP/FYN/SP1/OGT	31
BP	GO:0002474	antigen processing and presentation of peptide antigen via MHC class I	14/902	96/18670	0.000203429	0.00519619	0.00423385	PSMD9/PSMB5/PSMD13/PSMB7/TAP2/SEC31A/PSMD2/IKBKB/PSME4/TAPBP/ERAP2/ERAP1/PSMB4/CANX	14
BP	GO:1902107	positive regulation of leukocyte differentiation	18/902	144/18670	0.000203732	0.00519619	0.00423385	ATP6AP1/IL7R/ID2/NCKAP1L/SASH3/IL4R/RUNX3/PRKCA/ZFP36L1/SART1/CREB1/TGFBR2/HCLS1/GATA3/ZBTB1/ZAP70/AP3D1/CD4	18
BP	GO:0007163	establishment or maintenance of cell polarity	23/902	210/18670	0.000217551	0.00552078	0.00449833	ILK/NDEL1/KIF20B/GOLPH3/LMNA/STK11/NCKAP1L/PDCD6IP/MAP4/MARK2/FLOT2/ARFGEF1/GATA3/PTK2B/WDR1/ROCK1/SLC9A3R1/DOCK8/NUMA1/DOCK2/ACTR2/CYTH1/CAP1	23
BP	GO:0051569	regulation of histone H3-K4 methylation	7/902	27/18670	0.000227687	0.00574909	0.00468436	NELFE/KMT2B/SMAD4/KDM1A/GATA3/DNMT1/CTR9	7
BP	GO:0031330	negative regulation of cellular catabolic process	26/902	253/18670	0.000243918	0.0061283	0.00499334	TENT5C/NAMPT/PAIP1/SCFD1/MAPKAPK2/USP25/DKC1/USP36/OS9/FMR1/LRPPRC/ANXA2/RBM10/BAG6/CDK5RAP3/UBE2G2/HNRNPC/TARDBP/SYNCRIP/ROCK1/SNRNP70/DHX9/IL10RA/HNRNPD/OGT/ATP2B4	26
BP	GO:0048255	mRNA stabilization	9/902	45/18670	0.000253923	0.00634807	0.0051724	TENT5C/PAIP1/MAPKAPK2/RBM10/HNRNPC/TARDBP/SYNCRIP/DHX9/HNRNPD	9
BP	GO:0006282	regulation of DNA repair	16/902	122/18670	0.000260219	0.00647343	0.00527455	UBE2V1/CEBPG/RPA2/RNF169/RNF168/CUL4A/USP1/KDM1A/TRIM28/SIRT1/APBB1/PARP1/PRKDC/DHX9/RIF1/ACTR2	16
BP	GO:0007599	hemostasis	32/902	341/18670	0.000268525	0.00664732	0.00541623	ILK/CD40LG/RAP2B/GPI/RAF1/PTPN6/HDAC1/PRKAR2A/FERMT3/PRKCQ/KDM1A/ACTG1/PTPN11/PRKCA/CBX5/ANXA2/PRKACB/VCL/MICAL1/ITPR2/PABPC4/DOCK11/GATA3/MAPK1/GNAQ/PIK3R1/DOCK8/VAV1/GNB1/FLI1/FYN/PRKCH	32
BP	GO:0050858	negative regulation of antigen receptor-mediated signaling pathway	7/902	28/18670	0.000291022	0.00716909	0.00584137	LGALS3/PRNP/PTPN6/LPXN/UBASH3A/PLCL2/EZR	7
BP	GO:0042307	positive regulation of protein import into nucleus	8/902	37/18670	0.00031808	0.00775993	0.00632279	ZPR1/DMAP1/TRIM28/IPO5/HCLS1/TARDBP/MAPK1/PIK3R1	8
BP	GO:0051567	histone H3-K9 methylation	8/902	37/18670	0.00031808	0.00775993	0.00632279	LMNA/KDM1A/SIRT1/ARID4A/SETD5/DNMT1/ASH1L/RIF1	8
BP	GO:0032869	cellular response to insulin stimulus	23/902	216/18670	0.000327964	0.00796258	0.0064879	ATP6V0D1/AP3S1/ADIPOR1/NDEL1/ATP6AP1/TCIRG1/PRKCQ/IRS2/SIRT1/PTPN11/USO1/LPIN1/ZFP36L1/APC/GNAI2/PARP1/GRB2/PIK3R1/EIF4EBP2/PRKDC/PHIP/SP1/OGT	23
BP	GO:0051170	import into nucleus	19/902	163/18670	0.000341426	0.00824976	0.0067219	ZPR1/NUP58/CHP1/KPNA4/LMNA/DMAP1/POM121C/PTTG1IP/TNPO1/KPNA5/TRIM28/NUP62/IPO5/HCLS1/TARDBP/IPO7/MAPK1/PIK3R1/MED1	19
BP	GO:1903313	positive regulation of mRNA metabolic process	12/902	78/18670	0.000344141	0.0082582	0.00672877	SF3B4/RBMX/ZFP36L1/RBM3/GIGYF2/HNRNPR/ROCK1/PUM1/ZC3HAV1/SNRNP70/CNOT6L/HNRNPD	12
BP	GO:2001233	regulation of apoptotic signaling pathway	36/902	406/18670	0.000345045	0.0082582	0.00672877	LGALS3/PMAIP1/BCL10/PTPMT1/DDIT3/PRKRA/TFDP1/YWHAH/ACAA2/TRIAP1/TP53BP2/NR4A2/LMNA/SOD2/RAF1/HDAC1/PTTG1IP/MOAP1/CD44/UBQLN1/KDM1A/SIRT1/RB1CC1/USP47/ZMYND11/IVNS1ABP/STX4/GNAI2/SERINC3/PARP1/SLC9A3R1/NONO/PHIP/BCLAF1/FYN/STK4	36
BP	GO:0002223	stimulatory C-type lectin receptor signaling pathway	15/902	113/18670	0.000351233	0.00836662	0.00681712	BCL10/PSMD9/PSMB5/PSMD13/PSMB7/RAF1/CUL1/PSMD2/PRKACB/IKBKB/CARD11/PSME4/FYN/PSMB4/ICAM3	15
BP	GO:0042326	negative regulation of phosphorylation	40/902	468/18670	0.000352977	0.0083687	0.00681881	DUSP5/ILK/CHP1/PRDX3/PER1/PDE4D/RGS2/PRNP/PPP1R15B/VRK3/GPS1/MYADM/PTPN6/PRKAR2A/SMAD4/HIPK3/IRS2/SIRT1/ZMYND11/NUP62/IBTK/IPO5/MICAL1/APC/CBL/CDK5RAP3/EZR/PIK3IP1/TARDBP/IPO7/IGBP1/PARP14/GNAQ/HEXIM1/SLC9A3R1/MVP/PRKDC/ASH1L/TNIP1/RAPGEF1	40
BP	GO:0045058	T cell selection	9/902	47/18670	0.000358097	0.00840663	0.00684971	LY9/THEMIS/STK11/SLAMF6/CARD11/GATA3/ZAP70/DOCK2/CD4	9
BP	GO:0071824	protein-DNA complex subunit organization	28/902	288/18670	0.00035953	0.00840663	0.00684971	HAT1/TSPYL2/UBC/SPTY2D1/RPA2/RAD23B/DMAP1/CAND1/XPC/CUL4A/DAXX/RPA1/NASP/DDB1/PBRM1/CREB1/SART3/KAT6B/RSF1/PSME4/SUPT6H/SMARCC2/CTCF/SMARCA4/CUL4B/PARP1/SENP6/SUPT16H	28
BP	GO:0022604	regulation of cell morphogenesis	41/902	484/18670	0.000359571	0.00840663	0.00684971	ILK/YWHAH/ACTN4/NDEL1/BCL9L/RNF6/PLEKHO1/MAP2K1/MYADM/CAPRIN1/MKLN1/DBNL/TRAK2/CD44/STK11/TRPV2/MARK2/FMNL1/FMR1/SH3KBP1/PRPF40A/TIAM1/UBE3A/UNC13D/TNIK/DNM2/QRICH1/EZR/FGD3/SIN3A/PREX1/PTK2B/WDR1/ITSN2/SLC9A3R1/ITGB2/GOLGA4/PHIP/FYN/ACTR2/CXCR4	41
BP	GO:0006293	nucleotide-excision repair, preincision complex stabilization	6/902	21/18670	0.000363067	0.0084105	0.00685287	RPA2/CUL4A/RPA1/DDB1/CUL4B/PARP1	6
BP	GO:0006295	nucleotide-excision repair, DNA incision, 3'-to lesion	6/902	21/18670	0.000363067	0.0084105	0.00685287	RPA2/CUL4A/RPA1/DDB1/CUL4B/PARP1	6
BP	GO:0051642	centrosome localization	7/902	29/18670	0.000367761	0.00848034	0.00690978	NDEL1/DYNC1LI2/SUN1/KIF5B/SUN2/EZR/AKAP9	7
BP	GO:0072659	protein localization to plasma membrane	26/902	260/18670	0.000373638	0.00857668	0.00698828	LGALS3/STX8/RILPL2/PRNP/GOLPH3/GOPC/FLOT1/MYADM/GGA2/KIF5B/GAK/ANXA2/STX4/IKBKB/TNIK/FLOT2/EZR/CLTC/PACS1/PIK3R1/ROCK1/SLC9A3R1/LDLRAP1/GOLGA4/TSPAN14/PRKCH	26
BP	GO:0048872	homeostasis of number of cells	25/902	246/18670	0.000377108	0.00861717	0.00702127	PMAIP1/BCL10/ADAM17/CEBPG/MAEA/CCR4/TCIRG1/IL7R/ID2/NCKAP1L/SASH3/PTPN11/ARID4A/ZFP36L1/PTBP3/UBAP2L/HCLS1/CARD11/GIGYF2/DOCK11/MFHAS1/GATA3/DOCK10/MED1/KLF13	25
BP	GO:0019080	viral gene expression	21/902	191/18670	0.000381392	0.00863691	0.00703735	NUP58/NELFE/EIF2D/NELFB/HDAC1/POM121C/POLR2B/GTF2F1/NUP62/SUPT5H/TRIM14/RSF1/TARDBP/SMARCA4/NUP210/RPL15/EIF3B/REST/DHX9/RPL10A/SP1	21
BP	GO:0071478	cellular response to radiation	21/902	191/18670	0.000381392	0.00863691	0.00703735	NAMPT/HUS1/TRIAP1/XPC/STK11/KDM1A/SIRT1/FMR1/USP47/XRCC5/DDB1/XRCC6/DNM2/GATA3/CUL4B/PARP1/GRB2/ZBTB1/PIK3R1/YY1/GNB1	21
BP	GO:0006900	vesicle budding from membrane	14/902	102/18670	0.00038678	0.00871403	0.00710019	AREG/RAB1B/TRAPPC2/SCFD1/GOLPH3/PPP6R1/SEC31A/CUL3/MIA3/CSNK1D/USO1/ANXA2/DNM2/AP3D1	14
BP	GO:1900034	regulation of cellular response to heat	12/902	79/18670	0.000388249	0.00871403	0.00710019	NUP58/RPA2/CAMK2G/MAPKAPK2/POM121C/SIRT1/RPA1/HSPH1/NUP62/MAPK1/NUP210/IER5	12
BP	GO:0002700	regulation of production of molecular mediator of immune response	17/902	139/18670	0.00039251	0.00877068	0.00714634	TNFRSF4/BCL10/CD40LG/CD226/GPI/IL27RA/SASH3/IL4R/STX4/TNFRSF14/CD96/SUPT6H/GATA3/HK1/PRKDC/RIF1/TNFRSF1B	17
BP	GO:2001242	regulation of intrinsic apoptotic signaling pathway	19/902	165/18670	0.000398674	0.00885318	0.00721356	PMAIP1/PTPMT1/DDIT3/PRKRA/TRIAP1/SOD2/HDAC1/PTTG1IP/CD44/UBQLN1/KDM1A/SIRT1/USP47/IVNS1ABP/SERINC3/PARP1/SLC9A3R1/NONO/BCLAF1	19
BP	GO:0051651	maintenance of location in cell	23/902	219/18670	0.000399708	0.00885318	0.00721356	DDIT3/PDE4D/GPAA1/TOPORS/GOLPH3/PTPN6/SUN1/MORC3/OS9/TAF3/IBTK/VPS13A/ITPR2/SUN2/HK1/PTK2B/AKAP9/ANXA6/PLCB2/AP3D1/VPS13C/CD4/TMSB4X	23
BP	GO:0017038	protein import	21/902	192/18670	0.000409224	0.00902436	0.00735305	ZPR1/NUP58/CHP1/TIMM44/KPNA4/LMNA/DMAP1/HSPA4/POM121C/PTTG1IP/TNPO1/KPNA5/TRIM28/NUP62/IPO5/HCLS1/TARDBP/IPO7/MAPK1/PIK3R1/MED1	21
BP	GO:0071356	cellular response to tumor necrosis factor	28/902	291/18670	0.000424944	0.0093303	0.00760232	TNFRSF4/LTA/PSMD9/ILK/ADAM17/TXNDC17/SPPL2A/PSMB5/ACTN4/CD40LG/PSMD13/PSMB7/CARD8/SIRT1/CPNE1/PSMD2/ZFP36L1/TNFRSF14/IKBKB/PSME4/GATA3/MAPK1/PTK2B/DHX9/PSMB4/BIRC3/TMSB4X/TNFRSF1B	28
BP	GO:0071456	cellular response to hypoxia	22/902	207/18670	0.00044951	0.00982696	0.008007	PMAIP1/PSMD9/PSMB5/ACAA2/UBC/BNIP3L/PSMD13/LMNA/PSMB7/EGLN1/IRAK1/VHL/UBQLN1/DNMT3A/NDRG1/SIRT1/PSMD2/ZFP36L1/PSME4/CITED2/GNB1/PSMB4	22
BP	GO:0061157	mRNA destabilization	7/902	30/18670	0.000459873	0.0098536	0.00802871	ZFP36L1/GIGYF2/HNRNPR/ROCK1/PUM1/CNOT6L/HNRNPD	7
BP	GO:0061842	microtubule organizing center localization	7/902	30/18670	0.000459873	0.0098536	0.00802871	NDEL1/DYNC1LI2/SUN1/KIF5B/SUN2/EZR/AKAP9	7
BP	GO:0008286	insulin receptor signaling pathway	17/902	141/18670	0.00046429	0.0098536	0.00802871	ATP6V0D1/AP3S1/ADIPOR1/NDEL1/ATP6AP1/TCIRG1/PRKCQ/IRS2/SIRT1/PTPN11/APC/GNAI2/GRB2/PIK3R1/EIF4EBP2/PHIP/OGT	17
BP	GO:2000117	negative regulation of cysteine-type endopeptidase activity	13/902	92/18670	0.000464638	0.0098536	0.00802871	PRDX3/CST7/TRIAP1/RAF1/CARD8/CD44/RPS6KA1/USP47/XIAP/MICAL1/IGBP1/BIRC3/RPS6KA3	13
BP	GO:0042769	DNA damage response, detection of DNA damage	8/902	39/18670	0.000465323	0.0098536	0.00802871	UBC/RPA2/CUL4A/USP1/RPA1/DDB1/CUL4B/PARP1	8
BP	GO:0072595	maintenance of protein localization in organelle	8/902	39/18670	0.000465323	0.0098536	0.00802871	GPAA1/TOPORS/SUN1/MORC3/OS9/TAF3/SUN2/HK1	8
BP	GO:1904591	positive regulation of protein import	8/902	39/18670	0.000465323	0.0098536	0.00802871	ZPR1/DMAP1/TRIM28/IPO5/HCLS1/TARDBP/MAPK1/PIK3R1	8
BP	GO:0002220	innate immune response activating cell surface receptor signaling pathway	15/902	116/18670	0.00046712	0.0098536	0.00802871	BCL10/PSMD9/PSMB5/PSMD13/PSMB7/RAF1/CUL1/PSMD2/PRKACB/IKBKB/CARD11/PSME4/FYN/PSMB4/ICAM3	15
BP	GO:0043405	regulation of MAP kinase activity	31/902	337/18670	0.00046829	0.0098536	0.00802871	DUSP5/UBE2V1/ILK/CD40LG/UBC/RGS2/GPS1/MAP2K1/RAF1/PTPN6/MAPKAPK2/MAP4K1/IRAK1/DBNL/HIPK3/DAXX/PTPN11/TIAM1/NUP62/CDK12/TNIK/MAP3K2/CDK5RAP3/IQGAP1/MAPK1/PTK2B/AKAP13/KIDINS220/RAPGEF1/CXCR4/MAP3K1	31
BP	GO:0051168	nuclear export	21/902	194/18670	0.000470242	0.00985363	0.00802873	NUP58/CHP1/AKAP8L/CHTOP/ALKBH5/AGFG1/POM121C/SRSF2/AHCYL1/PTPN11/SLU7/NUP62/SUPT6H/NUP210/UHMK1/AKAP13/XPO1/SRSF11/DHX9/THOC2/RBM26	21
BP	GO:0006892	post-Golgi vesicle-mediated transport	14/902	104/18670	0.000473158	0.00987375	0.00804512	SCFD1/GOLPH3/GOPC/EPS15/CCDC91/GGA2/RABEP1/GAK/STX4/VPS13A/DNM2/GOLGA4/AP3D1/VPS13C	14
BP	GO:0009895	negative regulation of catabolic process	29/902	308/18670	0.000483266	0.0100432	0.00818319	TENT5C/FMC1/NAMPT/PAIP1/SCFD1/MAPKAPK2/USP25/DKC1/USP36/OS9/FMR1/LRPPRC/ANXA2/SF3B3/RBM10/BAG6/CDK5RAP3/UBE2G2/HNRNPC/TARDBP/SYNCRIP/ROCK1/SNRNP70/DHX9/IL10RA/FYN/HNRNPD/OGT/ATP2B4	29
BP	GO:0001933	negative regulation of protein phosphorylation	37/902	429/18670	0.000488395	0.0101082	0.00823614	DUSP5/ILK/CHP1/PER1/PDE4D/RGS2/PRNP/PPP1R15B/VRK3/GPS1/MYADM/PTPN6/PRKAR2A/SMAD4/HIPK3/SIRT1/ZMYND11/NUP62/IBTK/IPO5/MICAL1/APC/CBL/CDK5RAP3/EZR/TARDBP/IPO7/IGBP1/PARP14/GNAQ/HEXIM1/SLC9A3R1/MVP/PRKDC/ASH1L/TNIP1/RAPGEF1	37
BP	GO:0033077	T cell differentiation in thymus	11/902	70/18670	0.00049929	0.0102497	0.00835141	ADAM17/IL7R/STK11/ZFP36L1/CAMK4/CARD11/GATA3/ZBTB1/ZAP70/PRKDC/DOCK2	11
BP	GO:0061515	myeloid cell development	11/902	70/18670	0.00049929	0.0102497	0.00835141	ATP6AP1/MAEA/PTPN6/NCKAP1L/PTPN11/ARID4A/ANXA2/PTBP3/PABPC4/MED1/FLI1	11
BP	GO:0002758	innate immune response-activating signal transduction	15/902	117/18670	0.000512391	0.0104338	0.00850143	BCL10/PSMD9/PSMB5/PSMD13/PSMB7/RAF1/CUL1/PSMD2/PRKACB/IKBKB/CARD11/PSME4/FYN/PSMB4/ICAM3	15
BP	GO:0031398	positive regulation of protein ubiquitination	15/902	117/18670	0.000512391	0.0104338	0.00850143	PELI1/BCL10/UBE2D1/DERL1/TOPORS/PTTG1IP/ARRDC3/CUL3/UBQLN1/KDM1A/XIAP/UBE3A/CDK5RAP3/CTR9/BIRC3	15
BP	GO:0043518	negative regulation of DNA damage response, signal transduction by p53 class mediator	5/902	15/18670	0.000520867	0.0105638	0.00860736	PTTG1IP/CD44/KDM1A/SIRT1/DYRK1A	5
BP	GO:0050671	positive regulation of lymphocyte proliferation	16/902	130/18670	0.000536311	0.0108335	0.00882711	TNFRSF4/PELI1/CD40LG/PRKCQ/NCKAP1L/SASH3/IRS2/TGFBR2/CARD11/IL6ST/CCDC88B/RASAL3/ZAP70/CD6/NFATC2/CD4	16
BP	GO:0010389	regulation of G2/M transition of mitotic cell cycle	21/902	196/18670	0.000539032	0.0108451	0.00883656	PSMD9/HUS1/PSMB5/PSMD13/PSMB7/CEP57/CUL1/CSNK1D/OFD1/USP47/BRD4/PSMD2/SFI1/PSME4/CEP290/CDK5RAP3/SIN3A/AKAP9/PCM1/PSMB4/CNTRL	21
BP	GO:0042129	regulation of T cell proliferation	18/902	156/18670	0.000547118	0.0109641	0.00893352	LGALS3/PELI1/CD40LG/PRNP/PTPN6/PRKCQ/NCKAP1L/SASH3/TNFRSF14/TGFBR2/CARD11/IL6ST/CCDC88B/RASAL3/ZAP70/CD6/CD4/TNFRSF1B	18
BP	GO:0051090	regulation of DNA-binding transcription factor activity	37/902	432/18670	0.00055676	0.0111132	0.00905502	TNFRSF4/PELI1/BCL10/UBE2V1/DDIT3/SGK1/BHLHE40/CHP1/PRDX3/CEBPG/CD40LG/UBC/PRNP/FLOT1/EGLN1/TRIM38/IRAK1/CARD8/ID2/PRKCQ/KDM1A/TAF3/SIRT1/TRIM14/IKBKB/HCLS1/CARD11/FLOT2/CDK5RAP3/SMARCA4/MAPK1/MED13/ITGB2/DHX9/PRKCH/LRRFIP1/TMSB4X	37
BP	GO:0002221	pattern recognition receptor signaling pathway	21/902	197/18670	0.000576591	0.0114544	0.00933302	PELI1/BCL10/UBE2V1/SEC14L1/UBE2D1/UBC/FLOT1/MAPKAPK2/IRAK1/RNF125/UBQLN1/XIAP/CTSB/IKBKB/MFHAS1/PUM1/ITGB2/TNIP1/BIRC3/RPS6KA3/MAP3K1	21
BP	GO:0014009	glial cell proliferation	9/902	50/18670	0.000578389	0.0114544	0.00933302	AREG/LTA/PPP1CC/CREB1/RNF10/DICER1/SKI/PTK2B/PRKCH	9
BP	GO:0032946	positive regulation of mononuclear cell proliferation	16/902	131/18670	0.000584146	0.0115232	0.00938909	TNFRSF4/PELI1/CD40LG/PRKCQ/NCKAP1L/SASH3/IRS2/TGFBR2/CARD11/IL6ST/CCDC88B/RASAL3/ZAP70/CD6/NFATC2/CD4	16
BP	GO:0034612	response to tumor necrosis factor	29/902	312/18670	0.000595527	0.011702	0.00953477	TNFRSF4/LTA/PSMD9/ILK/ADAM17/TXNDC17/SPPL2A/PSMB5/ACTN4/CD40LG/PSMD13/PSMB7/CARD8/SIRT1/CPNE1/PSMD2/ZFP36L1/TNFRSF14/IKBKB/PSME4/IGBP1/GATA3/MAPK1/PTK2B/DHX9/PSMB4/BIRC3/TMSB4X/TNFRSF1B	29
BP	GO:0051650	establishment of vesicle localization	20/902	184/18670	0.000602337	0.0117899	0.00960642	AREG/RAB1B/BORCS5/SNAPIN/AP3S1/TRAPPC2/ACTN4/NDEL1/SCFD1/PPP6R1/BLOC1S6/SEC31A/TRAK2/CUL3/CSNK1D/KIF5B/USO1/SPG11/DNM2/AP3D1	20
BP	GO:0048524	positive regulation of viral process	14/902	107/18670	0.000633246	0.0123471	0.0100604	NELFE/NELFB/TRIM38/POLR2B/GTF2F1/FMR1/ANXA2/SUPT5H/DDB1/RSF1/SMARCA4/DHX9/SP1/CD4	14
BP	GO:0070507	regulation of microtubule cytoskeleton organization	20/902	186/18670	0.000691227	0.0134258	0.0109393	SKA2/RASSF1/SLAIN2/STMN3/FBXW5/PDCD6IP/CLIP1/MARK2/DYRK1A/MAPRE2/NUP62/APC/CLTC/TACC3/SMC1A/CEP120/AKAP9/SENP6/NUMA1/XPO1	20
BP	GO:0046635	positive regulation of alpha-beta T cell activation	10/902	62/18670	0.00072086	0.0138944	0.0113212	PRKCQ/NCKAP1L/SASH3/IL4R/RUNX3/HSPH1/TGFBR2/RASAL3/ZAP70/AP3D1	10
BP	GO:0046824	positive regulation of nucleocytoplasmic transport	10/902	62/18670	0.00072086	0.0138944	0.0113212	ZPR1/DMAP1/TRIM28/IPO5/HCLS1/TARDBP/MAPK1/PIK3R1/DHX9/RBM26	10
BP	GO:0086103	G protein-coupled receptor signaling pathway involved in heart process	5/902	16/18670	0.000727646	0.0139719	0.0113843	PDE4D/RGS2/GNAI2/AKAP13/ATP2B4	5
BP	GO:0043618	regulation of transcription from RNA polymerase II promoter in response to stress	15/902	121/18670	0.000732883	0.0140192	0.0114228	DDIT3/PSMD9/PSMB5/UBC/PSMD13/PSMB7/EGLN1/ATF6/VHL/PSMD2/PSME4/CHD6/SIN3A/CITED2/PSMB4	15
BP	GO:0099518	vesicle cytoskeletal trafficking	9/902	52/18670	0.000779131	0.0148476	0.0120978	BORCS5/SNAPIN/AP3S1/ACTN4/NDEL1/BLOC1S6/TRAK2/KIF5B/AP3D1	9
BP	GO:0006509	membrane protein ectodomain proteolysis	8/902	42/18670	0.000785376	0.0149103	0.0121489	ADAM19/ADAM17/SPPL2A/PRKCQ/RBMX/ROCK1/ERAP1/TNFRSF1B	8
BP	GO:0010970	transport along microtubule	18/902	161/18670	0.000796451	0.015064	0.0122741	BORCS5/SNAPIN/AP3S1/NDEL1/BLOC1S6/PURA/SUN1/TRAK2/TNPO1/KIF5B/FMR1/LRPPRC/SPG11/SUN2/FLOT2/TRIP11/PCM1/AP3D1	18
BP	GO:0032147	activation of protein kinase activity	30/902	333/18670	0.000805969	0.0151638	0.0123555	DUSP5/UBE2V1/CD40LG/UBC/PRNP/MAP2K1/RAF1/MAPKAPK2/PRKAR2A/MAP4K1/IRAK1/DBNL/STK11/NCKAP1L/DAXX/PTPN11/MARK2/PRKACB/TGFBR2/TNIK/MAP3K2/MAPK1/PTK2B/MAP4K4/KIDINS220/SLK/RAPGEF1/STK4/CXCR4/MAP3K1	30
BP	GO:0014015	positive regulation of gliogenesis	11/902	74/18670	0.000809397	0.0151638	0.0123555	LTA/HDAC1/PPP1CC/ID2/TIAM1/DICER1/IL6ST/BIN1/PRKCH/CXCR4/TNFRSF1B	11
BP	GO:0006405	RNA export from nucleus	16/902	135/18670	0.000813742	0.0151638	0.0123555	NUP58/AKAP8L/CHTOP/ALKBH5/AGFG1/POM121C/SRSF2/SLU7/NUP62/SUPT6H/NUP210/XPO1/SRSF11/DHX9/THOC2/RBM26	16
BP	GO:0030010	establishment of cell polarity	16/902	135/18670	0.000813742	0.0151638	0.0123555	NDEL1/KIF20B/GOLPH3/STK11/MAP4/MARK2/FLOT2/ARFGEF1/GATA3/PTK2B/ROCK1/SLC9A3R1/DOCK8/NUMA1/DOCK2/CYTH1	16
BP	GO:0002637	regulation of immunoglobulin production	10/902	63/18670	0.000820412	0.0152319	0.0124109	TNFRSF4/CD40LG/GPI/IL27RA/SASH3/IL4R/STX4/SUPT6H/PRKDC/RIF1	10
BP	GO:0048002	antigen processing and presentation of peptide antigen	20/902	189/18670	0.000845727	0.0156254	0.0127316	PSMD9/PSMB5/HLA-DRA/KIF22/PSMD13/AP1M1/PSMB7/DYNC1LI2/TAP2/SEC31A/PSMD2/IKBKB/PSME4/DNM2/CLTC/TAPBP/ERAP2/ERAP1/PSMB4/CANX	20
BP	GO:1990778	protein localization to cell periphery	29/902	319/18670	0.000847795	0.0156254	0.0127316	LGALS3/STX8/RILPL2/PRNP/GOLPH3/GOPC/FLOT1/MYADM/GGA2/RABEP1/KIF5B/CLIP1/GAK/ANXA2/STX4/IKBKB/TNIK/FLOT2/EZR/CLTC/PACS1/PIK3R1/ROCK1/SLC9A3R1/NUMA1/LDLRAP1/GOLGA4/TSPAN14/PRKCH	29
BP	GO:0031124	mRNA 3'-end processing	13/902	98/18670	0.000857255	0.0157423	0.0128268	NELFE/CHTOP/GRSF1/SCAF8/SRSF2/AHCYL1/SLU7/SUPT5H/ZFP36L1/RPRD2/CTR9/SRSF11/THOC2	13
BP	GO:0051092	positive regulation of NF-kappaB transcription factor activity	17/902	149/18670	0.000875887	0.0160262	0.0130581	BCL10/UBE2V1/PRDX3/CD40LG/UBC/FLOT1/TRIM38/IRAK1/PRKCQ/TRIM14/IKBKB/CARD11/FLOT2/ITGB2/DHX9/PRKCH/LRRFIP1	17
BP	GO:0042176	regulation of protein catabolic process	33/902	381/18670	0.000895616	0.0162765	0.0132621	ZFAND2A/PYHIN1/RAD23B/ARIH1/USP25/PTTG1IP/TMF1/UBQLN1/UBE2K/OS9/CSNK1D/FMR1/SNX1/ANXA2/PSMD2/SF3B3/UBE3A/EDEM1/DDB1/BAG6/APC/CDK5RAP3/UBE2G2/EZR/CUL4B/PTK2B/ROCK1/XPO1/SNRNP70/FYN/VCP/OGT/TNFRSF1B	33
BP	GO:0031122	cytoplasmic microtubule organization	9/902	53/18670	0.000898913	0.0162765	0.0132621	CHP1/SLAIN2/STMN3/EZR/CEP120/CCDC88B/NUMA1/SLK/PCM1	9
BP	GO:1902237	positive regulation of endoplasmic reticulum stress-induced intrinsic apoptotic signaling pathway	4/902	10/18670	0.000899237	0.0162765	0.0132621	PMAIP1/DDIT3/SIRT1/SERINC3	4
BP	GO:0032886	regulation of microtubule-based process	22/902	218/18670	0.000905065	0.0162782	0.0132634	BORCS5/SKA2/RASSF1/SLAIN2/STMN3/FBXW5/PDCD6IP/CLIP1/MARK2/DYRK1A/MAPRE2/NUP62/APC/CLTC/TACC3/SMC1A/IGBP1/CEP120/AKAP9/SENP6/NUMA1/XPO1	22
BP	GO:0006473	protein acetylation	21/902	204/18670	0.000908998	0.0162782	0.0132634	SUPT3H/PER1/HAT1/ING4/DMAP1/TADA2B/SMAD4/NAA50/SIRT1/KAT6B/BAG6/APBB1/RSF1/NCOA1/CTCF/SIN3A/GATA3/SETD5/JADE1/TRRAP/OGT	21
BP	GO:0031396	regulation of protein ubiquitination	21/902	204/18670	0.000908998	0.0162782	0.0132634	PELI1/BCL10/CHP1/UBE2D1/DERL1/TOPORS/PTTG1IP/ARRDC3/CUL3/UBQLN1/USP4/KDM1A/DAXX/XIAP/IVNS1ABP/UBE3A/CDK5RAP3/CTR9/FYN/BIRC3/OGT	21
BP	GO:0031623	receptor internalization	14/902	111/18670	0.00091621	0.0163493	0.0133214	ATXN2/ANKRD13D/FLOT1/ANKRD13A/EPS15/MKLN1/FMR1/SNX1/DNM2/EZR/CLTC/GRB2/LDLRAP1/ITGB2	14
BP	GO:0007596	blood coagulation	30/902	336/18670	0.000930767	0.0165506	0.0134854	ILK/CD40LG/RAP2B/RAF1/PTPN6/HDAC1/PRKAR2A/FERMT3/PRKCQ/KDM1A/ACTG1/PTPN11/PRKCA/CBX5/ANXA2/PRKACB/VCL/MICAL1/ITPR2/PABPC4/DOCK11/GATA3/MAPK1/GNAQ/PIK3R1/DOCK8/VAV1/GNB1/FYN/PRKCH	30
BP	GO:0007568	aging	29/902	321/18670	0.00093519	0.0165709	0.013502	NAMPT/ILK/CISD2/EEF1E1/PDE4D/ULK3/ZNF277/PRNP/MAP2K1/LMNA/SOD2/MBD2/IRAK1/MORC3/ID2/SEC63/DNMT3A/SIRT1/PRDM2/NUP62/CREB1/TGFBR2/SIN3A/MAPK1/GRB2/PRKDC/ITGB2/TNFRSF1B/CANX	29
BP	GO:0031123	RNA 3'-end processing	17/902	150/18670	0.000944475	0.016647	0.0135639	TUT7/EXOSC9/HSD17B10/NELFE/CHTOP/GRSF1/SCAF8/DKC1/SRSF2/AHCYL1/SLU7/SUPT5H/ZFP36L1/RPRD2/CTR9/SRSF11/THOC2	17
BP	GO:0014013	regulation of gliogenesis	15/902	124/18670	0.000946994	0.016647	0.0135639	LTA/HDAC1/PPP1CC/ID2/TIAM1/CREB1/RNF10/DICER1/SKI/IL6ST/BIN1/WDR1/PRKCH/CXCR4/TNFRSF1B	15
BP	GO:0019083	viral transcription	19/902	177/18670	0.000949372	0.016647	0.0135639	NUP58/NELFE/NELFB/HDAC1/POM121C/POLR2B/GTF2F1/NUP62/SUPT5H/TRIM14/RSF1/TARDBP/SMARCA4/NUP210/RPL15/REST/DHX9/RPL10A/SP1	19
BP	GO:0034605	cellular response to heat	16/902	137/18670	0.000954767	0.0166836	0.0135938	NUP58/RPA2/CAMK2G/MAPKAPK2/IRAK1/POM121C/SIRT1/DAXX/RPA1/SLU7/HSPH1/NUP62/MAPK1/NUP210/IER5/VCP	16
BP	GO:0002697	regulation of immune effector process	38/902	462/18670	0.0010083	0.0175584	0.0143065	LGALS3/TNFRSF4/BCL10/LTA/HERC5/SEC14L1/CD40LG/CD226/APOBEC3G/GPI/IL7R/PTPN6/TRIM38/RNF125/SH2D1A/IL27RA/SASH3/IL4R/STX4/UNC13D/TNFRSF14/CD96/SLAMF6/SUPT6H/SIN3A/GATA3/ZBTB1/CD84/HK1/PUM1/PRKDC/VAV1/ITGB2/DHX9/RIF1/RAPGEF1/BIRC3/TNFRSF1B	38
BP	GO:0033120	positive regulation of RNA splicing	7/902	34/18670	0.00102688	0.0178204	0.01452	ZPR1/SF3B4/RBMX/DYRK1A/RBM3/PIK3R1/SNRNP70	7
BP	GO:0032663	regulation of interleukin-2 production	9/902	54/18670	0.00103322	0.0178338	0.014531	PDE4D/PRNP/PRKCQ/SASH3/HDAC7/CARD11/EZR/GATA3/CD4	9
BP	GO:0070498	interleukin-1-mediated signaling pathway	13/902	100/18670	0.00103825	0.0178338	0.014531	PELI1/UBE2V1/PSMD9/PSMB5/UBC/PSMD13/PSMB7/IRAK1/CUL1/PSMD2/IKBKB/PSME4/PSMB4	13
BP	GO:0090174	organelle membrane fusion	13/902	100/18670	0.00103825	0.0178338	0.014531	SNAPIN/STX2/STX8/TAP2/KIF5B/USO1/ANXA2/SAMD9L/STX4/SAMD9/SPG11/VCPIP1/TAPBP	13
BP	GO:0043044	ATP-dependent chromatin remodeling	12/902	88/18670	0.00104717	0.0178527	0.0145464	SPTY2D1/DMAP1/MBD2/HDAC1/GATAD2B/NASP/PBRM1/RSF1/PSME4/SMARCC2/HNRNPC/SMARCA4	12
BP	GO:0000381	regulation of alternative mRNA splicing, via spliceosome	10/902	65/18670	0.00105349	0.0178527	0.0145464	SRSF2/RBMX/SREK1/FMR1/DYRK1A/SART3/RBM10/RBM25/CELF2/REST	10
BP	GO:0045739	positive regulation of DNA repair	10/902	65/18670	0.00105349	0.0178527	0.0145464	CEBPG/RNF168/TRIM28/SIRT1/APBB1/PARP1/PRKDC/DHX9/RIF1/ACTR2	10
BP	GO:0050854	regulation of antigen receptor-mediated signaling pathway	10/902	65/18670	0.00105349	0.0178527	0.0145464	LGALS3/BCL10/CD226/PRNP/PTPN6/LPXN/UBASH3A/PLCL2/EZR/PRKCH	10
BP	GO:1901653	cellular response to peptide	33/902	385/18670	0.00106818	0.0180412	0.0147	NAMPT/ATP6V0D1/AP3S1/ADIPOR1/NDEL1/NR4A2/ATP6AP1/PRNP/TCIRG1/PRKAR2A/PRKCQ/AHCYL1/IRS2/SIRT1/PTPN11/USO1/LPIN1/PXN/PRKACB/ZFP36L1/CREB1/APC/GNAI2/PARP1/GRB2/PIK3R1/EIF4EBP2/ROCK1/PRKDC/PHIP/FYN/SP1/OGT	33
BP	GO:0051099	positive regulation of binding	19/902	179/18670	0.00108647	0.0182888	0.0149017	LGALS3/CEBPG/DERL1/PYHIN1/FLOT1/MBD2/USP33/KDM1A/TRIM28/FMR1/MARK3/ANXA2/TIAM1/PLCL2/GATA3/PARP1/SKI/DHX9/STK4	19
BP	GO:0070665	positive regulation of leukocyte proliferation	16/902	139/18670	0.001116	0.0187236	0.015256	TNFRSF4/PELI1/CD40LG/PRKCQ/NCKAP1L/SASH3/IRS2/TGFBR2/CARD11/IL6ST/CCDC88B/RASAL3/ZAP70/CD6/NFATC2/CD4	16
BP	GO:0016575	histone deacetylation	11/902	77/18670	0.00113471	0.0189119	0.0154094	PER1/AKAP8L/HDAC1/AKAP8/HDAC7/SIRT1/SIN3A/SKI/C6orf89/ELK4/REST	11
BP	GO:0061418	regulation of transcription from RNA polymerase II promoter in response to hypoxia	11/902	77/18670	0.00113471	0.0189119	0.0154094	PSMD9/PSMB5/UBC/PSMD13/PSMB7/EGLN1/VHL/PSMD2/PSME4/CITED2/PSMB4	11
BP	GO:1901796	regulation of signal transduction by p53 class mediator	19/902	180/18670	0.00116113	0.0192839	0.0157125	PMAIP1/HUS1/EEF1E1/TRIAP1/TP53BP2/PYHIN1/RPA2/HDAC1/PTTG1IP/CD44/STK11/KDM1A/TAF3/SIRT1/RPA1/DYRK1A/CDK5RAP3/HEXIM1/SUPT16H	19
BP	GO:0050670	regulation of lymphocyte proliferation	21/902	208/18670	0.00116467	0.0192839	0.0157125	LGALS3/TNFRSF4/PELI1/CD40LG/PRNP/PTPN6/PRKCQ/NCKAP1L/SASH3/IRS2/TNFRSF14/TGFBR2/CARD11/IL6ST/CCDC88B/RASAL3/ZAP70/CD6/NFATC2/CD4/TNFRSF1B	21
BP	GO:0044839	cell cycle G2/M phase transition	25/902	266/18670	0.00117896	0.0194566	0.0158532	PSMD9/HUS1/PSMB5/PSMD13/AKAP8L/PSMB7/AKAP8/CEP57/CUL1/CSNK1D/OFD1/USP47/BRD4/PSMD2/SFI1/PSME4/CEP290/DNM2/CDK5RAP3/SIN3A/AKAP9/PPP1R12A/PCM1/PSMB4/CNTRL	25
BP	GO:0060251	regulation of glial cell proliferation	7/902	35/18670	0.00123079	0.0201324	0.0164039	LTA/PPP1CC/CREB1/RNF10/DICER1/SKI/PRKCH	7
BP	GO:0050817	coagulation	30/902	342/18670	0.00123183	0.0201324	0.0164039	ILK/CD40LG/RAP2B/RAF1/PTPN6/HDAC1/PRKAR2A/FERMT3/PRKCQ/KDM1A/ACTG1/PTPN11/PRKCA/CBX5/ANXA2/PRKACB/VCL/MICAL1/ITPR2/PABPC4/DOCK11/GATA3/MAPK1/GNAQ/PIK3R1/DOCK8/VAV1/GNB1/FYN/PRKCH	30
BP	GO:0032944	regulation of mononuclear cell proliferation	21/902	209/18670	0.00123746	0.0201324	0.0164039	LGALS3/TNFRSF4/PELI1/CD40LG/PRNP/PTPN6/PRKCQ/NCKAP1L/SASH3/IRS2/TNFRSF14/TGFBR2/CARD11/IL6ST/CCDC88B/RASAL3/ZAP70/CD6/NFATC2/CD4/TNFRSF1B	21
BP	GO:0072331	signal transduction by p53 class mediator	25/902	267/18670	0.00124283	0.0201324	0.0164039	PMAIP1/HUS1/EEF1E1/TFDP1/TRIAP1/TP53BP2/PYHIN1/RPA2/ING4/TOPORS/HDAC1/PTTG1IP/CD44/STK11/KDM1A/TAF3/NDRG1/SIRT1/RPA1/DYRK1A/BAG6/CDK5RAP3/HEXIM1/SUPT16H/CNOT6L	25
BP	GO:0001701	in utero embryonic development	32/902	373/18670	0.00124382	0.0201324	0.0164039	TENT5C/ZPR1/NDEL1/CHST11/MAP2K1/RRP7A/CHTOP/MGAT1/CCM2/STMN3/CUL3/MAN2A1/CUL4A/SMAD4/TRIM28/NPAT/NASP/ZFP36L1/TGFBR2/NCOA1/SUPT6H/SIN3A/GATA3/MAPK1/GRB2/PTPN18/CTR9/CAPN2/KIDINS220/MED1/STK4/ANKRD11	32
BP	GO:0051098	regulation of binding	32/902	373/18670	0.00124382	0.0201324	0.0164039	LGALS3/DDIT3/CEBPG/SNAPIN/DERL1/PYHIN1/FLOT1/MBD2/USP33/ID2/SMAD4/KDM1A/GTF2F1/TRIM28/CPNE1/MARK2/FMR1/MARK3/ANXA2/TIAM1/PLCL2/RSF1/SIN3A/GATA3/PARP1/SKI/ROCK1/LDLRAP1/NSD1/DHX9/STK4/TMSB4X	32
BP	GO:0006346	DNA methylation-dependent heterochromatin assembly	6/902	26/18670	0.00125266	0.0202106	0.0164676	MBD2/HDAC1/DNMT3A/TRIM28/SIRT1/DNMT1	6
BP	GO:0061025	membrane fusion	17/902	154/18670	0.00126644	0.0203679	0.0165958	CHP1/SNAPIN/STX2/STX8/TAP2/RABEP1/KIF5B/USO1/ANXA2/SAMD9L/STX4/SAMD9/SPG11/VCPIP1/TAPBP/CXCR4/CD4	17
BP	GO:0022613	ribonucleoprotein complex biogenesis	38/902	468/18670	0.00127491	0.020439	0.0166537	RPP38/RPL26L1/EXOSC9/EIF2D/EBNA1BP2/ZNF622/ISG20L2/RRP7A/ZNHIT6/MPHOSPH10/DIS3/AATF/SF3A3/DDX54/CUL4A/DKC1/RBMX/USP4/USP36/AGO3/SIRT1/SLU7/PRPF3/DIMT1/SART1/SART3/NOP56/NOL8/DDX23/DICER1/SCAF11/SF3A1/CUL4B/CELF2/EIF3B/XPO1/DHX9/RPL10A	38
BP	GO:0019058	viral life cycle	29/902	328/18670	0.00130594	0.0208703	0.0170051	TNFRSF4/RAB1B/NUP58/APOBEC3C/UBC/APOBEC3G/EPS15/TRIM38/POM121C/HTATSF1/PDCD6IP/TRIM28/FMR1/FAM111A/ANXA2/CTSB/NUP62/DDB1/TNFRSF14/NUP210/PI4KA/CHMP7/XPO1/ITGB7/ZC3HAV1/TNIP1/VCP/CXCR4/CD4	29
BP	GO:0032606	type I interferon production	15/902	128/18670	0.00131277	0.0209132	0.0170401	HERC5/FLOT1/TRIM38/IRAK1/TRIM56/RNF125/PTPN11/OTUD5/XRCC5/XRCC6/G3BP1/PRKDC/DHX9/YY1/LRRFIP1	15
BP	GO:0019884	antigen processing and presentation of exogenous antigen	19/902	182/18670	0.00132366	0.0209545	0.0170737	PSMD9/PSMB5/HLA-DRA/KIF22/PSMD13/AP1M1/PSMB7/DYNC1LI2/TAP2/SEC31A/PSMD2/IKBKB/PSME4/DNM2/CLTC/TAPBP/PSMB4/AP3D1/CANX	19
BP	GO:0043401	steroid hormone mediated signaling pathway	19/902	182/18670	0.00132366	0.0209545	0.0170737	STRN3/YWHAH/PER1/NR4A2/RNF6/PGRMC2/HDAC1/NR1D2/DDX54/SIRT1/DAXX/UBE3A/NCOA1/SAFB2/SMARCA4/PARP1/AKAP13/SAFB/MED1	19
BP	GO:0061085	regulation of histone H3-K27 methylation	4/902	11/18670	0.00135924	0.0213837	0.0174234	MTF2/SUPT6H/GATA3/OGT	4
BP	GO:0086023	adenylate cyclase-activating adrenergic receptor signaling pathway involved in heart process	4/902	11/18670	0.00135924	0.0213837	0.0174234	PDE4D/GNAI2/AKAP13/ATP2B4	4
BP	GO:0038061	NIK/NF-kappaB signaling	19/902	183/18670	0.00141193	0.0221436	0.0180426	PSMD9/ILK/PSMB5/ADIPOR1/ACTN4/PSMD13/PSMB7/IRAK1/NFAT5/CUL1/HDAC7/AGO3/CPNE1/PSMD2/PSME4/DICER1/PSMB4/BIRC3/TMSB4X	19
BP	GO:0043687	post-translational protein modification	31/902	361/18670	0.00144847	0.0226464	0.0184523	RAB1B/PSMD9/UCHL3/PSMB5/UBA3/DCAF16/GPS1/PSMD13/PSMB7/FBXO32/DCAF11/CAND1/CUL3/FBXL3/VHL/CUL4A/FBXW5/CUL1/MIA3/WIPI2/PSMD2/FBXW2/DDB1/PSME4/PRKCSH/APLP2/DCAF8/CUL4B/UBXN7/PSMB4/TGOLN2	31
BP	GO:0060828	regulation of canonical Wnt signaling pathway	26/902	286/18670	0.00153394	0.0238679	0.0194475	DDIT3/PSMD9/ILK/PSMB5/PSMD13/PSMB7/RNF220/HDAC1/CUL3/STK11/CSNK1D/TNKS2/USP47/XIAP/PSMD2/APC/PSME4/G3BP1/GNAQ/JADE1/SLC9A3R1/RAPGEF1/PSMB4/CSNK1G2/VCP/STK4	26
BP	GO:0030518	intracellular steroid hormone receptor signaling pathway	15/902	130/18670	0.00153615	0.0238679	0.0194475	STRN3/YWHAH/PER1/RNF6/HDAC1/DDX54/SIRT1/DAXX/UBE3A/NCOA1/SAFB2/SMARCA4/PARP1/SAFB/MED1	15
BP	GO:0009649	entrainment of circadian clock	6/902	27/18670	0.0015455	0.0238679	0.0194475	BHLHE40/PER1/PPP1CC/FBXL3/ID2/GNAQ	6
BP	GO:0034067	protein localization to Golgi apparatus	6/902	27/18670	0.0015455	0.0238679	0.0194475	GOLPH3/CSNK1D/GAK/VPS13A/PACS1/VPS13C	6
BP	GO:0048194	Golgi vesicle budding	11/902	80/18670	0.00156077	0.0240301	0.0195797	AREG/RAB1B/TRAPPC2/SCFD1/GOLPH3/PPP6R1/SEC31A/CUL3/MIA3/CSNK1D/USO1	11
BP	GO:1902749	regulation of cell cycle G2/M phase transition	21/902	213/18670	0.00156891	0.0240821	0.0196221	PSMD9/HUS1/PSMB5/PSMD13/PSMB7/CEP57/CUL1/CSNK1D/OFD1/USP47/BRD4/PSMD2/SFI1/PSME4/CEP290/CDK5RAP3/SIN3A/AKAP9/PCM1/PSMB4/CNTRL	21
BP	GO:1903708	positive regulation of hemopoiesis	19/902	185/18670	0.00160355	0.0245392	0.0199946	ATP6AP1/IL7R/ID2/NCKAP1L/SASH3/IL4R/RUNX3/PRKCA/ZFP36L1/SART1/CREB1/TGFBR2/HCLS1/GATA3/ZBTB1/ZAP70/MED1/AP3D1/CD4	19
BP	GO:0032868	response to insulin	25/902	272/18670	0.00160893	0.0245471	0.0200009	ATP6V0D1/AP3S1/ADIPOR1/NDEL1/ATP6AP1/TCIRG1/EPM2AIP1/PRKCQ/IRS2/SIRT1/PTPN11/USO1/LPIN1/ZFP36L1/APC/GNAI2/HADHA/PARP1/GRB2/PIK3R1/EIF4EBP2/PRKDC/PHIP/SP1/OGT	25
BP	GO:0007254	JNK cascade	21/902	214/18670	0.0016627	0.0252911	0.0206072	UBE2V1/PER1/CD40LG/UBC/GPS1/ZNF622/MAP4K1/IRAK1/DBNL/PTGER4/HIPK3/RB1CC1/DAXX/TIAM1/ZMYND11/TNIK/MAP3K2/MFHAS1/PTK2B/MAP4K4/RAPGEF1	21
BP	GO:0043406	positive regulation of MAP kinase activity	24/902	258/18670	0.00168136	0.0254982	0.0207759	DUSP5/UBE2V1/ILK/CD40LG/UBC/MAP2K1/RAF1/MAPKAPK2/MAP4K1/IRAK1/DBNL/DAXX/PTPN11/TIAM1/TNIK/MAP3K2/IQGAP1/MAPK1/PTK2B/AKAP13/KIDINS220/RAPGEF1/CXCR4/MAP3K1	24
BP	GO:0047496	vesicle transport along microtubule	8/902	47/18670	0.00169118	0.0255105	0.0207859	BORCS5/SNAPIN/AP3S1/NDEL1/BLOC1S6/TRAK2/KIF5B/AP3D1	8
BP	GO:0006476	protein deacetylation	12/902	93/18670	0.00170502	0.0255105	0.0207859	PER1/AKAP8L/HDAC1/AKAP8/HDAC7/SIRT1/DYRK1A/SIN3A/SKI/C6orf89/ELK4/REST	12
BP	GO:0046634	regulation of alpha-beta T cell activation	12/902	93/18670	0.00170502	0.0255105	0.0207859	PRKCQ/NCKAP1L/SASH3/IL4R/RUNX3/HSPH1/TNFRSF14/TGFBR2/GATA3/RASAL3/ZAP70/AP3D1	12
BP	GO:0048490	anterograde synaptic vesicle transport	5/902	19/18670	0.00171663	0.0255105	0.0207859	BORCS5/SNAPIN/AP3S1/BLOC1S6/AP3D1	5
BP	GO:0099514	synaptic vesicle cytoskeletal transport	5/902	19/18670	0.00171663	0.0255105	0.0207859	BORCS5/SNAPIN/AP3S1/BLOC1S6/AP3D1	5
BP	GO:0099517	synaptic vesicle transport along microtubule	5/902	19/18670	0.00171663	0.0255105	0.0207859	BORCS5/SNAPIN/AP3S1/BLOC1S6/AP3D1	5
BP	GO:0071902	positive regulation of protein serine/threonine kinase activity	29/902	334/18670	0.00171914	0.0255105	0.0207859	DUSP5/UBE2V1/ILK/ADAM17/CD40LG/UBC/MAP2K1/RAF1/MAPKAPK2/MAP4K1/IRAK1/DBNL/SIRT1/DAXX/PTPN11/TIAM1/TNIK/MAP3K2/IQGAP1/MAPK1/PTK2B/AKAP13/CCND2/KIDINS220/RAPGEF1/STK4/CXCR4/ATP2B4/MAP3K1	29
BP	GO:0032204	regulation of telomere maintenance	11/902	81/18670	0.00172889	0.0255105	0.0207859	GNL3/DKC1/PRKCQ/TNKS2/XRCC5/CCT3/HNRNPC/MAPK1/PARP1/YLPM1/HNRNPD	11
BP	GO:0033238	regulation of cellular amine metabolic process	11/902	81/18670	0.00172889	0.0255105	0.0207859	PSMD9/HPRT1/PSMB5/NR4A2/PSMD13/PSMB7/PSMD2/PSME4/ITGB2/PSMB4/ATP2B4	11
BP	GO:0006296	nucleotide-excision repair, DNA incision, 5'-to lesion	7/902	37/18670	0.00173269	0.0255105	0.0207859	UBC/RPA2/CUL4A/RPA1/DDB1/CUL4B/PARP1	7
BP	GO:0098930	axonal transport	9/902	58/18670	0.00174199	0.0255728	0.0208367	BORCS5/SNAPIN/AP3S1/NDEL1/BLOC1S6/TRAK2/KIF5B/FMR1/AP3D1	9
BP	GO:0031334	positive regulation of protein-containing complex assembly	23/902	244/18670	0.00174958	0.0256098	0.0208668	PMAIP1/RPA2/SLAIN2/CAND1/ASAP1/VASP/CUL4A/NCKAP1L/CLIP1/RPA1/PIEZO1/DDB1/CREB1/CUL4B/PARP1/GRB2/BIN1/PTK2B/AKAP9/NUMA1/ACTR2/VCP/EVL	23
BP	GO:0060070	canonical Wnt signaling pathway	29/902	335/18670	0.00179796	0.0262419	0.0213819	DDIT3/PSMD9/ILK/PSMB5/NR4A2/BCL9L/PSMD13/PSMB7/RNF220/HDAC1/CUL3/STK11/CSNK1D/TNKS2/USP47/XIAP/PSMD2/APC/PSME4/GATA3/G3BP1/GNAQ/JADE1/SLC9A3R1/RAPGEF1/PSMB4/CSNK1G2/VCP/STK4	29
BP	GO:0099111	microtubule-based transport	19/902	187/18670	0.00181678	0.0263642	0.0214815	BORCS5/SNAPIN/AP3S1/NDEL1/BLOC1S6/PURA/SUN1/TRAK2/TNPO1/KIF5B/FMR1/OFD1/LRPPRC/SPG11/SUN2/FLOT2/TRIP11/PCM1/AP3D1	19
BP	GO:1905475	regulation of protein localization to membrane	19/902	187/18670	0.00181678	0.0263642	0.0214815	LGALS3/PMAIP1/CHP1/TFDP1/YWHAH/TP53BP2/STX8/PRNP/GOPC/KIF5B/ZMYND8/STX4/EZR/CLTC/PIK3R1/LDLRAP1/ITGB2/FYN/PRKCH	19
BP	GO:0006906	vesicle fusion	12/902	94/18670	0.00187059	0.0270299	0.0220239	SNAPIN/STX2/STX8/TAP2/KIF5B/USO1/ANXA2/SAMD9L/STX4/SAMD9/SPG11/TAPBP	12
BP	GO:0002224	toll-like receptor signaling pathway	16/902	146/18670	0.00187336	0.0270299	0.0220239	PELI1/BCL10/UBE2D1/UBC/FLOT1/MAPKAPK2/IRAK1/UBQLN1/CTSB/IKBKB/MFHAS1/ITGB2/TNIP1/BIRC3/RPS6KA3/MAP3K1	16
BP	GO:0050686	negative regulation of mRNA processing	6/902	28/18670	0.00188764	0.0270811	0.0220657	NELFE/RBMX/DYRK1A/SUPT5H/RBM10/CTR9	6
BP	GO:0051647	nucleus localization	6/902	28/18670	0.00188764	0.0270811	0.0220657	SUN1/SUN2/CEP120/BIN1/SLC9A3R1/PCM1	6
BP	GO:0051648	vesicle localization	20/902	202/18670	0.00190604	0.0272677	0.0222177	AREG/RAB1B/BORCS5/SNAPIN/AP3S1/TRAPPC2/ACTN4/NDEL1/SCFD1/PPP6R1/BLOC1S6/SEC31A/TRAK2/CUL3/CSNK1D/KIF5B/USO1/SPG11/DNM2/AP3D1	20
BP	GO:0002819	regulation of adaptive immune response	17/902	160/18670	0.00192082	0.0274015	0.0223267	LTA/CD226/IL7R/PTPN6/PRKCQ/IL27RA/SASH3/IL4R/SIRT1/TNFRSF14/SUPT6H/GATA3/ZBTB1/IL6ST/RIF1/CD4/TNFRSF1B	17
BP	GO:0042770	signal transduction in response to DNA damage	15/902	133/18670	0.00193028	0.0274364	0.0223552	PMAIP1/EEF1E1/TFDP1/TRIAP1/PYHIN1/ING4/PTTG1IP/CD44/KDM1A/NDRG1/SIRT1/DYRK1A/GRB2/PRKDC/CNOT6L	15
BP	GO:0030330	DNA damage response, signal transduction by p53 class mediator	13/902	107/18670	0.00194151	0.0274364	0.0223552	PMAIP1/EEF1E1/TFDP1/TRIAP1/PYHIN1/ING4/PTTG1IP/CD44/KDM1A/NDRG1/SIRT1/DYRK1A/CNOT6L	13
BP	GO:0008089	anterograde axonal transport	8/902	48/18670	0.001945	0.0274364	0.0223552	BORCS5/SNAPIN/AP3S1/BLOC1S6/TRAK2/KIF5B/FMR1/AP3D1	8
BP	GO:0061014	positive regulation of mRNA catabolic process	8/902	48/18670	0.001945	0.0274364	0.0223552	ZFP36L1/GIGYF2/HNRNPR/ROCK1/PUM1/ZC3HAV1/CNOT6L/HNRNPD	8
BP	GO:0071481	cellular response to X-ray	4/902	12/18670	0.00196131	0.0274366	0.0223553	XRCC5/XRCC6/DNM2/GATA3	4
BP	GO:0097340	inhibition of cysteine-type endopeptidase activity	4/902	12/18670	0.00196131	0.0274366	0.0223553	CST7/CARD8/XIAP/BIRC3	4
BP	GO:0097341	zymogen inhibition	4/902	12/18670	0.00196131	0.0274366	0.0223553	CST7/CARD8/XIAP/BIRC3	4
BP	GO:0042102	positive regulation of T cell proliferation	12/902	95/18670	0.00204911	0.0285175	0.0232361	CD40LG/PRKCQ/NCKAP1L/SASH3/TGFBR2/CARD11/IL6ST/CCDC88B/RASAL3/ZAP70/CD6/CD4	12
BP	GO:0000086	G2/M transition of mitotic cell cycle	23/902	247/18670	0.00204987	0.0285175	0.0232361	PSMD9/HUS1/PSMB5/PSMD13/PSMB7/CEP57/CUL1/CSNK1D/OFD1/USP47/BRD4/PSMD2/SFI1/PSME4/CEP290/DNM2/CDK5RAP3/SIN3A/AKAP9/PPP1R12A/PCM1/PSMB4/CNTRL	23
BP	GO:0002478	antigen processing and presentation of exogenous peptide antigen	18/902	175/18670	0.00206601	0.028663	0.0233546	PSMD9/PSMB5/HLA-DRA/KIF22/PSMD13/AP1M1/PSMB7/DYNC1LI2/TAP2/SEC31A/PSMD2/IKBKB/PSME4/DNM2/CLTC/TAPBP/PSMB4/CANX	18
BP	GO:0045582	positive regulation of T cell differentiation	11/902	83/18670	0.0021095	0.0291862	0.0237809	IL7R/NCKAP1L/SASH3/IL4R/RUNX3/SART1/TGFBR2/GATA3/ZBTB1/ZAP70/AP3D1	11
BP	GO:0009755	hormone-mediated signaling pathway	22/902	233/18670	0.00213234	0.0294216	0.0239727	STRN3/YWHAH/PER1/ADIPOR1/NR4A2/RNF6/PGRMC2/HDAC1/NR1D2/DDX54/SIRT1/DAXX/PTPN11/NUP62/UBE3A/NCOA1/SAFB2/SMARCA4/PARP1/AKAP13/SAFB/MED1	22
BP	GO:0071383	cellular response to steroid hormone stimulus	23/902	248/18670	0.00215925	0.0297118	0.0242092	STRN3/YWHAH/PER1/NR4A2/RNF6/PGRMC2/FBXO32/HDAC1/NR1D2/DDX54/SIRT1/DAXX/UBE3A/ZFP36L1/NCOA1/SAFB2/SMARCA4/PARP1/AKAP13/SAFB/REST/MED1/ATP1A1	23
BP	GO:0000723	telomere maintenance	17/902	162/18670	0.00219389	0.0299288	0.024386	HUS1/RPA2/GNL3/DKC1/PRKCQ/TNKS2/RPA1/XRCC5/XRCC6/CCT3/HNRNPC/MAPK1/PARP1/YLPM1/PRKDC/RIF1/HNRNPD	17
BP	GO:0031061	negative regulation of histone methylation	5/902	20/18670	0.00219873	0.0299288	0.024386	KDM1A/SIRT1/MTF2/SUPT6H/DNMT1	5
BP	GO:0050860	negative regulation of T cell receptor signaling pathway	5/902	20/18670	0.00219873	0.0299288	0.024386	LGALS3/PRNP/PTPN6/UBASH3A/EZR	5
BP	GO:0070932	histone H3 deacetylation	5/902	20/18670	0.00219873	0.0299288	0.024386	PER1/HDAC1/HDAC7/SIRT1/ELK4	5
BP	GO:0002699	positive regulation of immune effector process	21/902	219/18670	0.00220646	0.0299533	0.0244059	TNFRSF4/BCL10/LTA/CD226/GPI/SH2D1A/SASH3/IL4R/STX4/UNC13D/TNFRSF14/SLAMF6/GATA3/ZBTB1/CD84/HK1/PUM1/VAV1/ITGB2/RIF1/RAPGEF1	21
BP	GO:0043966	histone H3 acetylation	9/902	60/18670	0.00221933	0.0300472	0.0244825	SUPT3H/PER1/ING4/SMAD4/SIRT1/KAT6B/SIN3A/GATA3/JADE1	9
BP	GO:0002703	regulation of leukocyte mediated immunity	20/902	205/18670	0.00226891	0.0306364	0.0249625	LTA/CD226/IL7R/PTPN6/SH2D1A/IL27RA/SASH3/IL4R/STX4/UNC13D/CD96/SLAMF6/SUPT6H/GATA3/ZBTB1/CD84/VAV1/ITGB2/RIF1/TNFRSF1B	20
BP	GO:0030970	retrograde protein transport, ER to cytosol	6/902	29/18670	0.00228413	0.0306458	0.0249702	DERL1/AUP1/OS9/EDEM1/UBE2G2/VCP	6
BP	GO:1903513	endoplasmic reticulum to cytosol transport	6/902	29/18670	0.00228413	0.0306458	0.0249702	DERL1/AUP1/OS9/EDEM1/UBE2G2/VCP	6
BP	GO:1905477	positive regulation of protein localization to membrane	14/902	122/18670	0.00228781	0.0306458	0.0249702	LGALS3/PMAIP1/CHP1/TFDP1/YWHAH/TP53BP2/PRNP/KIF5B/STX4/EZR/PIK3R1/ITGB2/FYN/PRKCH	14
BP	GO:0006289	nucleotide-excision repair	13/902	109/18670	0.00229454	0.0306546	0.0249773	HUS1/UBC/RPA2/RAD23B/GPS1/XPC/CUL4A/POLR2B/SIRT1/RPA1/DDB1/CUL4B/PARP1	13
BP	GO:0016049	cell growth	38/902	484/18670	0.00230794	0.0307523	0.0250569	SGK1/ILK/ADAM17/EXOSC9/ADIPOR1/NDEL1/TSPYL2/RGS2/RNF6/DBNL/SIPA1/STK11/PRKCQ/TRPV2/SMAD4/SIRT1/CPNE1/RPS6KA1/USP47/TIAM1/RASGRP2/SPG11/APBB1/VCL/TGFBR2/DNM2/IQGAP1/SIN3A/SMARCA4/PTK2B/ITSN2/JADE1/AKAP13/YY1/GOLGA4/KIAA1109/CXCR4/RPS6KA3	38
BP	GO:0051054	positive regulation of DNA metabolic process	19/902	191/18670	0.00231569	0.0307744	0.0250749	CEBPG/RNF168/GNL3/DKC1/PRKCQ/TRIM28/SIRT1/TNKS2/XRCC5/APBB1/CCT3/MAPK1/PARP1/PTK2B/PRKDC/DHX9/RIF1/HNRNPD/ACTR2	19
BP	GO:0043154	negative regulation of cysteine-type endopeptidase activity involved in apoptotic process	11/902	84/18670	0.00232383	0.0307987	0.0250947	PRDX3/TRIAP1/RAF1/CD44/RPS6KA1/USP47/XIAP/MICAL1/IGBP1/BIRC3/RPS6KA3	11
BP	GO:0090114	COPII-coated vesicle budding	10/902	72/18670	0.00232972	0.0307987	0.0250947	AREG/RAB1B/TRAPPC2/SCFD1/PPP6R1/SEC31A/CUL3/MIA3/CSNK1D/USO1	10
BP	GO:0043434	response to peptide hormone	35/902	436/18670	0.00234795	0.0309586	0.0252251	AREG/ATP6V0D1/AP3S1/ADIPOR1/NDEL1/NR4A2/ATP6AP1/TCIRG1/EPM2AIP1/PRKAR2A/PRKCQ/AHCYL1/IRS2/SIRT1/PTPN11/USO1/LPIN1/PXN/PRKACB/ZFP36L1/CREB1/APC/GNAI2/IQGAP1/HADHA/PARP1/GRB2/PIK3R1/EIF4EBP2/ROCK1/PRKDC/PHIP/FYN/SP1/OGT	35
BP	GO:0033683	nucleotide-excision repair, DNA incision	7/902	39/18670	0.00238053	0.0312252	0.0254422	UBC/RPA2/CUL4A/RPA1/DDB1/CUL4B/PARP1	7
BP	GO:0050856	regulation of T cell receptor signaling pathway	7/902	39/18670	0.00238053	0.0312252	0.0254422	LGALS3/BCL10/CD226/PRNP/PTPN6/UBASH3A/EZR	7
BP	GO:0022406	membrane docking	18/902	178/18670	0.00249118	0.0325806	0.0265467	CHP1/IQCB1/STX2/STX8/SCFD1/BLOC1S6/CEP57/CSNK1D/USO1/OFD1/STX4/SFI1/CEP290/EZR/ROCK1/AKAP9/PCM1/CNTRL	18
BP	GO:0010976	positive regulation of neuron projection development	25/902	281/18670	0.00250323	0.0325806	0.0265467	ILK/MOB2/NDEL1/RGS2/MAP2K1/CAPRIN1/DBNL/STK11/TRPV2/KDM1A/MARK2/FMR1/TIAM1/ZMYND8/APBB1/IQGAP1/PTK2B/ITSN2/TMEM30A/KIDINS220/GOLGA4/FYN/RAPGEF1/ACTR2/CXCR4	25
BP	GO:0031503	protein-containing complex localization	25/902	281/18670	0.00250323	0.0325806	0.0265467	NUP58/SNAPIN/MZT1/AKAP8L/EPS15/CHTOP/ALKBH5/AGFG1/POM121C/PURA/TNPO1/SRSF2/SLU7/EXOC3/NUP62/DNM2/SUPT6H/EZR/TRIP11/NUP210/XPO1/SRSF11/THOC2/PCM1/AP3D1	25
BP	GO:0072698	protein localization to microtubule cytoskeleton	8/902	50/18670	0.00254207	0.0330012	0.0268894	KIF20B/CSNK1D/MAPRE2/NUP62/APC/NUMA1/PCM1/GOLGB1	8
BP	GO:0072384	organelle transport along microtubule	11/902	85/18670	0.00255547	0.03309	0.0269617	BORCS5/SNAPIN/AP3S1/NDEL1/BLOC1S6/SUN1/TRAK2/KIF5B/LRPPRC/SUN2/AP3D1	11
BP	GO:0070663	regulation of leukocyte proliferation	21/902	222/18670	0.00259981	0.0335781	0.0273594	LGALS3/TNFRSF4/PELI1/CD40LG/PRNP/PTPN6/PRKCQ/NCKAP1L/SASH3/IRS2/TNFRSF14/TGFBR2/CARD11/IL6ST/CCDC88B/RASAL3/ZAP70/CD6/NFATC2/CD4/TNFRSF1B	21
BP	GO:0043122	regulation of I-kappaB kinase/NF-kappaB signaling	22/902	237/18670	0.00263406	0.0339337	0.0276492	PELI1/BCL10/UBE2V1/PER1/HDAC1/TRIM38/IRAK1/CARD8/SIRT1/CPNE1/ZMYND11/BRD4/NUP62/IKBKB/CARD11/AKAP13/SLC44A2/ASH1L/TNIP1/FYN/BIRC3/CD4	22
BP	GO:0006611	protein export from nucleus	18/902	179/18670	0.00264823	0.033943	0.0276567	NUP58/CHP1/AKAP8L/CHTOP/ALKBH5/AGFG1/POM121C/SRSF2/AHCYL1/PTPN11/SLU7/NUP62/SUPT6H/NUP210/UHMK1/XPO1/SRSF11/THOC2	18
BP	GO:0030177	positive regulation of Wnt signaling pathway	18/902	179/18670	0.00264823	0.033943	0.0276567	PSMD9/ILK/PSMB5/PSMD13/PSMB7/RNF220/MBD2/CSNK1D/TNKS2/USP47/XIAP/PSMD2/PSME4/SMARCA4/SKI/PSMB4/CSNK1G2/VCP	18
BP	GO:0051101	regulation of DNA binding	14/902	124/18670	0.00266368	0.0340547	0.0277477	DDIT3/CEBPG/PYHIN1/ID2/KDM1A/TRIM28/CPNE1/RSF1/SIN3A/GATA3/PARP1/SKI/NSD1/TMSB4X	14
BP	GO:0006406	mRNA export from nucleus	13/902	111/18670	0.00269863	0.0342414	0.0278999	NUP58/AKAP8L/CHTOP/ALKBH5/AGFG1/POM121C/SRSF2/SLU7/NUP62/SUPT6H/NUP210/SRSF11/THOC2	13
BP	GO:0035305	negative regulation of dephosphorylation	13/902	111/18670	0.00269863	0.0342414	0.0278999	LGALS3/CHP1/ZCCHC9/MPHOSPH10/NCKAP1L/SFI1/IKBKB/GNAI2/IQGAP1/MFHAS1/ROCK1/RBM26/BOD1L1	13
BP	GO:0071427	mRNA-containing ribonucleoprotein complex export from nucleus	13/902	111/18670	0.00269863	0.0342414	0.0278999	NUP58/AKAP8L/CHTOP/ALKBH5/AGFG1/POM121C/SRSF2/SLU7/NUP62/SUPT6H/NUP210/SRSF11/THOC2	13
BP	GO:0044764	multi-organism cellular process	4/902	13/18670	0.00272543	0.0343228	0.0279662	EPS15/PI4KA/CXCR4/CD4	4
BP	GO:0046831	regulation of RNA export from nucleus	4/902	13/18670	0.00272543	0.0343228	0.0279662	AKAP8L/SUPT6H/DHX9/RBM26	4
BP	GO:0070914	UV-damage excision repair	4/902	13/18670	0.00272543	0.0343228	0.0279662	XPC/SIRT1/DDB1/CUL4B	4
BP	GO:1904292	regulation of ERAD pathway	6/902	30/18670	0.00274019	0.0343351	0.0279762	USP25/UBQLN1/OS9/EDEM1/BAG6/UBE2G2	6
BP	GO:1902115	regulation of organelle assembly	19/902	194/18670	0.0027614	0.0343351	0.0279762	RAB1B/ATXN2/SCFD1/ASAP1/ATMIN/SMAD4/PDCD6IP/RAB3GAP2/MAP4/NUP62/DNM2/EZR/SMC1A/G3BP1/CEP120/AKAP13/SENP6/NUMA1/CNOT6L	19
BP	GO:0035357	peroxisome proliferator activated receptor signaling pathway	5/902	21/18670	0.00277237	0.0343351	0.0279762	ACTN4/SIRT1/ASXL2/CITED2/MED1	5
BP	GO:0043153	entrainment of circadian clock by photoperiod	5/902	21/18670	0.00277237	0.0343351	0.0279762	BHLHE40/PER1/PPP1CC/FBXL3/ID2	5
BP	GO:0045061	thymic T cell selection	5/902	21/18670	0.00277237	0.0343351	0.0279762	STK11/CARD11/GATA3/ZAP70/DOCK2	5
BP	GO:0070734	histone H3-K27 methylation	5/902	21/18670	0.00277237	0.0343351	0.0279762	EZH1/MTF2/SUPT6H/GATA3/OGT	5
BP	GO:0051607	defense response to virus	22/902	238/18670	0.002774	0.0343351	0.0279762	PMAIP1/NCBP3/HERC5/SEC14L1/APOBEC3C/APOBEC3G/BNIP3L/TRIM38/TRIM56/RNF125/FAM111A/ZMYND11/OAS2/UNC13D/SIN3A/SERINC3/G3BP1/PUM1/ZC3HAV1/DHX9/BIRC3/SAMHD1	22
BP	GO:0032623	interleukin-2 production	9/902	62/18670	0.00279528	0.0344296	0.0280533	PDE4D/PRNP/PRKCQ/SASH3/HDAC7/CARD11/EZR/GATA3/CD4	9
BP	GO:0032922	circadian regulation of gene expression	9/902	62/18670	0.00279528	0.0344296	0.0280533	NAMPT/BHLHE40/PER1/HDAC1/PPP1CC/ID2/CSNK1D/SIRT1/OGT	9
BP	GO:0006890	retrograde vesicle-mediated transport, Golgi to endoplasmic reticulum	11/902	86/18670	0.0028054	0.0344702	0.0280863	RAB1B/COG3/USE1/SCFD1/GOLPH3/KIF22/ERGIC3/COPB2/ARCN1/COPA/TAPBP	11
BP	GO:0032206	positive regulation of telomere maintenance	8/902	51/18670	0.00288987	0.035422	0.0288618	GNL3/DKC1/PRKCQ/TNKS2/XRCC5/CCT3/MAPK1/HNRNPD	8
BP	GO:0007249	I-kappaB kinase/NF-kappaB signaling	24/902	269/18670	0.00291164	0.0356024	0.0290088	PELI1/BCL10/UBE2V1/PER1/UBC/HDAC1/TRIM38/IRAK1/CARD8/SIRT1/CPNE1/ZMYND11/BRD4/NUP62/IKBKB/CARD11/ROCK1/AKAP13/SLC44A2/ASH1L/TNIP1/FYN/BIRC3/CD4	24
BP	GO:0048015	phosphatidylinositol-mediated signaling	18/902	181/18670	0.0029872	0.0364381	0.0296897	STAMBP/PTPN6/IRS2/SIRT1/UBE3A/ZFP36L1/HCLS1/CBL/EZR/PIK3IP1/GATA3/MAPK1/PIK3R1/PI4KA/SLC9A3R1/FYN/PLCB2/OGT	18
BP	GO:0007018	microtubule-based movement	25/902	285/18670	0.0030195	0.0367433	0.0299384	BORCS5/SNAPIN/AP3S1/NDEL1/KIF20B/KIF22/DYNC1LI2/BLOC1S6/PURA/SUN1/TRAK2/TNPO1/MAP4/KIF5B/FMR1/OFD1/LRPPRC/SPG11/SUN2/FLOT2/IGBP1/TRIP11/PCM1/ACTR2/AP3D1	25
BP	GO:0030111	regulation of Wnt signaling pathway	30/902	363/18670	0.00304523	0.0369673	0.0301209	DDIT3/PSMD9/ILK/PSMB5/PSMD13/PSMB7/RNF220/MBD2/HDAC1/CUL3/STK11/CSNK1D/TNKS2/USP47/XIAP/TIAM1/PSMD2/APC/PSME4/SMARCA4/G3BP1/SKI/GNAQ/JADE1/SLC9A3R1/RAPGEF1/PSMB4/CSNK1G2/VCP/STK4	30
BP	GO:0032479	regulation of type I interferon production	14/902	126/18670	0.0030889	0.0374075	0.0304796	HERC5/FLOT1/TRIM38/IRAK1/TRIM56/RNF125/PTPN11/OTUD5/XRCC5/XRCC6/PRKDC/DHX9/YY1/LRRFIP1	14
BP	GO:0071897	DNA biosynthetic process	19/902	196/18670	0.00309673	0.0374126	0.0304838	TFDP1/CHRAC1/UBC/RPA2/DKC1/PRKCQ/REV3L/SIRT1/TNKS2/RPA1/XRCC5/CCT3/HNRNPC/MAPK1/ZBTB1/PTK2B/PARP4/HNRNPD/VCP	19
BP	GO:0002479	antigen processing and presentation of exogenous peptide antigen via MHC class I, TAP-dependent	10/902	75/18670	0.00316346	0.0380369	0.0309924	PSMD9/PSMB5/PSMD13/PSMB7/TAP2/PSMD2/IKBKB/PSME4/TAPBP/PSMB4	10
BP	GO:0010611	regulation of cardiac muscle hypertrophy	10/902	75/18670	0.00316346	0.0380369	0.0309924	RGS2/LMNA/SMAD4/PRKCA/PARP1/IL6ST/ROCK1/YY1/ATP2B4/TNFRSF1B	10
BP	GO:0030890	positive regulation of B cell proliferation	7/902	41/18670	0.0032004	0.0383896	0.0312799	TNFRSF4/PELI1/NCKAP1L/SASH3/IRS2/CARD11/NFATC2	7
BP	GO:0019882	antigen processing and presentation	21/902	226/18670	0.00321478	0.0384707	0.0313459	PSMD9/PSMB5/HLA-DRA/KIF22/PSMD13/AP1M1/PSMB7/DYNC1LI2/TAP2/SEC31A/PSMD2/IKBKB/PSME4/DNM2/CLTC/TAPBP/ERAP2/ERAP1/PSMB4/AP3D1/CANX	21
BP	GO:0043254	regulation of protein-containing complex assembly	34/902	429/18670	0.00329378	0.039323	0.0320403	PMAIP1/RPA2/MYADM/SLAIN2/RAF1/CAND1/ASAP1/VASP/DBNL/CUL4A/PTGER4/NCKAP1L/PTPN11/CLIP1/RPA1/DYRK1A/PIEZO1/DDB1/CREB1/HCLS1/ARFGEF1/PREX1/CUL4B/PARP1/GRB2/BIN1/PTK2B/AKAP9/SENP6/NUMA1/ACTR2/VCP/EVL/TMSB4X	34
BP	GO:0071426	ribonucleoprotein complex export from nucleus	14/902	127/18670	0.00332147	0.03956	0.0322334	NUP58/AKAP8L/CHTOP/ALKBH5/AGFG1/POM121C/SRSF2/SLU7/NUP62/SUPT6H/NUP210/XPO1/SRSF11/THOC2	14
BP	GO:1902105	regulation of leukocyte differentiation	24/902	272/18670	0.00335633	0.0398811	0.0324951	ATP6AP1/IL7R/PTPN6/CUL4A/ID2/NCKAP1L/SASH3/IL4R/RUNX3/PRKCA/ZFP36L1/SART1/CAMK4/CREB1/TGFBR2/HCLS1/CARD11/GATA3/ZBTB1/PIK3R1/ZAP70/NFATC2/AP3D1/CD4	24
BP	GO:0009411	response to UV	15/902	141/18670	0.00340973	0.0402007	0.0327555	HUS1/TRIAP1/XPC/STK11/USP1/KDM1A/SIRT1/FMR1/USP47/DDB1/CUL4B/PARP1/ZBTB1/PIK3R1/YY1	15
BP	GO:0045446	endothelial cell differentiation	13/902	114/18670	0.00341223	0.0402007	0.0327555	PDE4D/KDM6B/MYADM/CCM2/SMAD4/VEZF1/ANXA2/IKBKB/S1PR1/EZR/ROCK1/RAPGEF1/CXCR4	13
BP	GO:0045619	regulation of lymphocyte differentiation	17/902	169/18670	0.00341823	0.0402007	0.0327555	IL7R/PTPN6/ID2/NCKAP1L/SASH3/IL4R/RUNX3/ZFP36L1/SART1/CAMK4/TGFBR2/CARD11/GATA3/ZBTB1/ZAP70/NFATC2/AP3D1	17
BP	GO:0046632	alpha-beta T cell differentiation	12/902	101/18670	0.00343581	0.0402007	0.0327555	LY9/PTGER4/NCKAP1L/SASH3/IL4R/RUNX3/TGFBR2/ITK/SLAMF6/GATA3/ZAP70/AP3D1	12
BP	GO:0010155	regulation of proton transport	5/902	22/18670	0.00344691	0.0402007	0.0327555	CHP1/ACTN4/TCIRG1/SLC9A3R1/TMSB4X	5
BP	GO:0048305	immunoglobulin secretion	5/902	22/18670	0.00344691	0.0402007	0.0327555	TNFRSF4/CD40LG/GPI/STX4/POU2F2	5
BP	GO:0051457	maintenance of protein location in nucleus	5/902	22/18670	0.00344691	0.0402007	0.0327555	TOPORS/SUN1/MORC3/TAF3/SUN2	5
BP	GO:1901798	positive regulation of signal transduction by p53 class mediator	5/902	22/18670	0.00344691	0.0402007	0.0327555	PMAIP1/EEF1E1/PYHIN1/CDK5RAP3/HEXIM1	5
BP	GO:0036498	IRE1-mediated unfolded protein response	9/902	64/18670	0.00348335	0.040532	0.0330255	ATP6V0D1/SRPRB/TSPYL2/LMNA/SEC31A/HDGF/EDEM1/CXXC1/ACADVL	9
BP	GO:0051260	protein homooligomerization	29/902	351/18670	0.00355188	0.0412338	0.0335973	BCL10/B4GALT1/NUP58/HPRT1/DERL1/PRNP/HSD17B10/ALDH9A1/GOPC/IMPDH2/SOD2/FLOT1/DYNC1LI2/VASP/ATL3/CEP57/RBMX/SMAD4/PDCD6IP/GSDMD/PFKP/PFKL/APC/SKI/ZBTB1/ANXA6/VCP/EVL/SAMHD1	29
BP	GO:0048017	inositol lipid-mediated signaling	18/902	184/18670	0.00356285	0.0412338	0.0335973	STAMBP/PTPN6/IRS2/SIRT1/UBE3A/ZFP36L1/HCLS1/CBL/EZR/PIK3IP1/GATA3/MAPK1/PIK3R1/PI4KA/SLC9A3R1/FYN/PLCB2/OGT	18
BP	GO:0071166	ribonucleoprotein complex localization	14/902	128/18670	0.00356815	0.0412338	0.0335973	NUP58/AKAP8L/CHTOP/ALKBH5/AGFG1/POM121C/SRSF2/SLU7/NUP62/SUPT6H/NUP210/XPO1/SRSF11/THOC2	14
BP	GO:0043433	negative regulation of DNA-binding transcription factor activity	17/902	170/18670	0.00363214	0.0417068	0.0339827	TNFRSF4/PELI1/DDIT3/BHLHE40/CHP1/CEBPG/PRNP/EGLN1/IRAK1/CARD8/ID2/KDM1A/TAF3/SIRT1/CDK5RAP3/MED13/TMSB4X	17
BP	GO:0009314	response to radiation	35/902	448/18670	0.00363925	0.0417068	0.0339827	NAMPT/BHLHE40/HUS1/PER1/TRIAP1/CCR4/RNF168/PPP1CC/XPC/FBXL3/STK11/ID2/USP1/KDM1A/DNMT3A/SIRT1/FMR1/USP47/XRCC5/DDB1/CREB1/XRCC6/CBL/DNM2/SMC1A/GATA3/CUL4B/PARP1/GRB2/ZBTB1/GNAQ/PIK3R1/PRKDC/YY1/GNB1	35
BP	GO:0007030	Golgi organization	15/902	142/18670	0.00364702	0.0417068	0.0339827	COG3/GOLPH3/VPS51/MAP2K1/ATL3/CSNK1D/USO1/GAK/DNM2/ARFGEF1/VCPIP1/TRIP11/MAPK1/AKAP9/GOLGB1	15
BP	GO:0038127	ERBB signaling pathway	15/902	142/18670	0.00364702	0.0417068	0.0339827	AREG/ADAM17/EPS15/PTPN11/PRKCA/SH3KBP1/NUP62/CBL/IQGAP1/MAPK1/GRB2/PTPN18/PTK2B/PIK3R1/MVP	15
BP	GO:0001771	immunological synapse formation	4/902	14/18670	0.00367097	0.0417068	0.0339827	LGALS3/DOCK8/DOCK2/CD6	4
BP	GO:0032785	negative regulation of DNA-templated transcription, elongation	4/902	14/18670	0.00367097	0.0417068	0.0339827	NELFE/NELFB/RNF168/SUPT5H	4
BP	GO:0106070	regulation of adenylate cyclase-activating G protein-coupled receptor signaling pathway	4/902	14/18670	0.00367097	0.0417068	0.0339827	ARRDC3/PRKCA/GNAI2/ATP2B4	4
BP	GO:0031057	negative regulation of histone modification	7/902	42/18670	0.00368341	0.0417068	0.0339827	KDM1A/SIRT1/MTF2/SUPT6H/SIN3A/SKI/DNMT1	7
BP	GO:0048489	synaptic vesicle transport	7/902	42/18670	0.00368341	0.0417068	0.0339827	BORCS5/SNAPIN/AP3S1/BLOC1S6/SPG11/DNM2/AP3D1	7
BP	GO:0042063	gliogenesis	25/902	290/18670	0.00378896	0.042806	0.0348783	AREG/LTA/IFNGR1/ILK/MAP2K1/HDAC1/PPP1CC/SUN1/ID2/NDRG1/PTPN11/TIAM1/CREB1/RNF10/SUN2/DICER1/MAPK1/SKI/IL6ST/BIN1/PTK2B/WDR1/PRKCH/CXCR4/TNFRSF1B	25
BP	GO:0071482	cellular response to light stimulus	14/902	129/18670	0.00382957	0.0431681	0.0351734	TRIAP1/XPC/STK11/KDM1A/SIRT1/FMR1/USP47/DDB1/CUL4B/PARP1/ZBTB1/PIK3R1/YY1/GNB1	14
BP	GO:1905508	protein localization to microtubule organizing center	6/902	32/18670	0.00385245	0.0433294	0.0353047	CSNK1D/NUP62/APC/NUMA1/PCM1/GOLGB1	6
BP	GO:0010975	regulation of neuron projection development	38/902	499/18670	0.0038675	0.0434019	0.0353639	ILK/SNAPIN/YWHAH/MOB2/NDEL1/RGS2/RNF6/MAP2K1/CAPRIN1/ASAP1/DBNL/TRAK2/STK11/TRPV2/KDM1A/MARK2/FMR1/GAK/TIAM1/ZMYND8/UBE3A/APBB1/TNIK/DNM2/IQGAP1/SIN3A/PREX1/GATA3/PTK2B/ITSN2/TMEM30A/MAP4K4/KIDINS220/GOLGA4/FYN/RAPGEF1/ACTR2/CXCR4	38
BP	GO:0007034	vacuolar transport	15/902	143/18670	0.00389766	0.0435003	0.0354441	ATP6V0D1/SNAPIN/STX8/USE1/VPS51/CCDC91/TRAK2/GAK/GNPTAB/VPS13A/BIN1/CHMP7/VCP/AP3D1/VPS13C	15
BP	GO:0048813	dendrite morphogenesis	15/902	143/18670	0.00389766	0.0435003	0.0354441	ILK/HPRT1/YWHAH/CAPRIN1/DBNL/TRAK2/STK11/FMR1/TIAM1/UBE3A/TNIK/DOCK10/KIDINS220/FYN/ACTR2	15
BP	GO:0019827	stem cell population maintenance	16/902	157/18670	0.00390211	0.0435003	0.0354441	BCL9L/GNL3/RAF1/CUL4A/POLR2B/SMAD4/MTF2/SRRT/SMC1A/MED15/SKI/CTR9/REST/PCM1/RIF1/ZC3H13	16
BP	GO:0035601	protein deacylation	12/902	103/18670	0.00403823	0.0448789	0.0365673	PER1/AKAP8L/HDAC1/AKAP8/HDAC7/SIRT1/DYRK1A/SIN3A/SKI/C6orf89/ELK4/REST	12
BP	GO:0006979	response to oxidative stress	35/902	451/18670	0.00404355	0.0448789	0.0365673	AREG/PRDX3/PRKRA/PSMB5/PYROXD1/STX2/NR4A2/ZNF277/KDM6B/PRNP/PPP1R15B/KPNA4/ZNF622/SOD2/EGLN1/ERCC6L2/UBQLN1/SIRT1/ANKZF1/PXN/STX4/UBE3A/DNM2/CHD6/SIN3A/MAPK1/PARP1/PTK2B/NONO/IPCEF1/REST/CAPN2/FYN/HNRNPD/SP1	35
BP	GO:0002683	negative regulation of immune system process	34/902	435/18670	0.00408917	0.0452858	0.0368988	LGALS3/PELI1/BCL10/SEC14L1/CST7/PRNP/IL7R/PTPN6/TRIM38/RNF125/TIGIT/LPXN/CUL4A/ID2/PTGER4/IL27RA/IL4R/MIA3/RUNX3/ZFP36L1/TNFRSF14/UBASH3A/PLCL2/CD96/EZR/PARP14/CD84/PTK2B/PIK3R1/CTR9/PRKDC/KLF13/PSMB4/SAMHD1	34
BP	GO:0007409	axonogenesis	36/902	468/18670	0.00412945	0.0456317	0.0371807	ILK/NDEL1/NR4A2/RNF6/MAP2K1/FLOT1/VASP/USP33/DBNL/TRAK2/STK11/PRKCQ/TRPV2/SMAD4/IRS2/PTPN11/MARK2/PRKCA/SH3KBP1/EMB/TIAM1/CREB1/SPG11/APBB1/VCL/DNM2/EZR/SIN3A/GATA3/MAPK1/GRB2/PIK3R1/GOLGA4/FYN/CXCR4/EVL	36
BP	GO:0045666	positive regulation of neuron differentiation	30/902	371/18670	0.00417664	0.0460525	0.0375236	ILK/MOB2/NDEL1/RGS2/MAP2K1/CAPRIN1/DBNL/STK11/TRPV2/KDM1A/CSNK1D/CPNE1/MARK2/FMR1/TIAM1/ZMYND8/APBB1/NCOA1/IQGAP1/SIN3A/PTK2B/ITSN2/TMEM30A/REST/KIDINS220/GOLGA4/FYN/RAPGEF1/ACTR2/CXCR4	30
BP	GO:0014743	regulation of muscle hypertrophy	10/902	78/18670	0.00421896	0.046056	0.0375264	RGS2/LMNA/SMAD4/PRKCA/PARP1/IL6ST/ROCK1/YY1/ATP2B4/TNFRSF1B	10
BP	GO:0030433	ubiquitin-dependent ERAD pathway	10/902	78/18670	0.00421896	0.046056	0.0375264	DERL1/UBQLN1/AUP1/OS9/EDEM3/ANKZF1/EDEM1/BAG6/UBE2G2/VCP	10
BP	GO:0072332	intrinsic apoptotic signaling pathway by p53 class mediator	10/902	78/18670	0.00421896	0.046056	0.0375264	PMAIP1/TRIAP1/TP53BP2/TOPORS/PTTG1IP/CD44/STK11/KDM1A/SIRT1/BAG6	10
BP	GO:0045687	positive regulation of glial cell differentiation	7/902	43/18670	0.00421984	0.046056	0.0375264	HDAC1/ID2/DICER1/IL6ST/BIN1/CXCR4/TNFRSF1B	7
BP	GO:0051570	regulation of histone H3-K9 methylation	5/902	23/18670	0.00423168	0.046056	0.0375264	LMNA/KDM1A/SIRT1/DNMT1/RIF1	5
BP	GO:1902254	negative regulation of intrinsic apoptotic signaling pathway by p53 class mediator	5/902	23/18670	0.00423168	0.046056	0.0375264	TRIAP1/PTTG1IP/CD44/KDM1A/SIRT1	5
BP	GO:0048207	vesicle targeting, rough ER to cis-Golgi	9/902	66/18670	0.00429781	0.046575	0.0379493	AREG/RAB1B/TRAPPC2/SCFD1/PPP6R1/SEC31A/CUL3/CSNK1D/USO1	9
BP	GO:0048208	COPII vesicle coating	9/902	66/18670	0.00429781	0.046575	0.0379493	AREG/RAB1B/TRAPPC2/SCFD1/PPP6R1/SEC31A/CUL3/CSNK1D/USO1	9
BP	GO:1903362	regulation of cellular protein catabolic process	22/902	247/18670	0.00433976	0.0469288	0.0382376	ZFAND2A/PYHIN1/RAD23B/ARIH1/USP25/PTTG1IP/TMF1/UBQLN1/UBE2K/OS9/CSNK1D/FMR1/ANXA2/UBE3A/EDEM1/BAG6/CDK5RAP3/UBE2G2/EZR/PTK2B/VCP/OGT	22
BP	GO:0098732	macromolecule deacylation	12/902	104/18670	0.00436972	0.0471519	0.0384194	PER1/AKAP8L/HDAC1/AKAP8/HDAC7/SIRT1/DYRK1A/SIN3A/SKI/C6orf89/ELK4/REST	12
BP	GO:0098727	maintenance of cell number	16/902	159/18670	0.00441662	0.0475563	0.0387489	BCL9L/GNL3/RAF1/CUL4A/POLR2B/SMAD4/MTF2/SRRT/SMC1A/MED15/SKI/CTR9/REST/PCM1/RIF1/ZC3H13	16
BP	GO:0070536	protein K63-linked deubiquitination	6/902	33/18670	0.00451956	0.0484581	0.0394836	STAMBP/OTUD1/USP25/USP33/OTUD5/VCP	6
BP	GO:1901797	negative regulation of signal transduction by p53 class mediator	6/902	33/18670	0.00451956	0.0484581	0.0394836	TRIAP1/PTTG1IP/CD44/KDM1A/SIRT1/DYRK1A	6
BP	GO:0042590	antigen processing and presentation of exogenous peptide antigen via MHC class I	10/902	79/18670	0.0046266	0.0495007	0.0403331	PSMD9/PSMB5/PSMD13/PSMB7/TAP2/PSMD2/IKBKB/PSME4/TAPBP/PSMB4	10
BP	GO:0044380	protein localization to cytoskeleton	8/902	55/18670	0.00466535	0.0498098	0.040585	KIF20B/CSNK1D/MAPRE2/NUP62/APC/NUMA1/PCM1/GOLGB1	8
CC	GO:0016607	nuclear speck	63/930	397/19717	1.72687e-17	1.06202e-14	7.88905e-15	SGK1/NAMPT/NCBP3/SNRNP40/NR4A2/PYHIN1/RNF169/TOPORS/TRIM69/BNIP3L/KIF22/CWC22/AKAP8L/LMNA/API5/CHTOP/RAF1/TAP2/ALKBH5/PPP1CC/PSPC1/GATAD2A/SF3A3/LPXN/SRSF2/DHX15/SREK1/USP36/CBX4/GATAD2B/AKAP17A/SLU7/SMC4/DYRK1A/SF3B2/GLYR1/ZC3H18/PRPF40A/PRPF3/CDK12/CXXC1/SART1/SART3/RBM10/APBB1/PSME4/RBM25/ZNF638/TARDBP/TRIP11/SF3A1/JADE1/PUM1/YLPM1/NONO/CTR9/SRSF11/IL16/SNRNP70/THOC2/BCLAF1/PNISR/ZC3H13	63
CC	GO:0005681	spliceosomal complex	31/930	185/19717	7.21781e-10	2.21948e-07	1.6487e-07	LGALS3/SF3B4/SNRNP40/CWC22/API5/PRPF38A/HTATSF1/SCAF8/SF3A3/PDCD7/SRSF2/DHX15/RBMX/SREK1/ZMAT2/AKAP17A/SLU7/SF3B2/PRPF40A/IVNS1ABP/SF3B3/HNRNPH3/PRPF3/SART1/RBM3/DDX23/HNRNPC/SF3A1/HNRNPR/SYNCRIP/SNRNP70	31
CC	GO:0005925	focal adhesion	48/930	405/19717	4.27866e-09	8.77126e-07	6.51558e-07	ILK/ADAM17/CHP1/LAP3/ACTN4/GIT2/MAP2K1/CAPN1/FLOT1/RSU1/SRP68/PRKAR2A/VASP/USP33/PPP1CC/CD44/LPXN/PDCD6IP/ACTG1/MTF2/SH3KBP1/GAK/MAPRE2/PXN/LASP1/VCL/CBL/DNM2/FLOT2/EZR/CLTC/IQGAP1/TES/MAPK1/G3BP1/PTK2B/PI4KA/MAP4K4/CAPN2/ITGB7/ITGB2/ANXA6/RPL10A/PPP1R12A/ACTR2/MPRIP/EVL/CAP1	48
CC	GO:0030055	cell-substrate junction	48/930	412/19717	7.468e-09	1.1482e-06	8.52924e-07	ILK/ADAM17/CHP1/LAP3/ACTN4/GIT2/MAP2K1/CAPN1/FLOT1/RSU1/SRP68/PRKAR2A/VASP/USP33/PPP1CC/CD44/LPXN/PDCD6IP/ACTG1/MTF2/SH3KBP1/GAK/MAPRE2/PXN/LASP1/VCL/CBL/DNM2/FLOT2/EZR/CLTC/IQGAP1/TES/MAPK1/G3BP1/PTK2B/PI4KA/MAP4K4/CAPN2/ITGB7/ITGB2/ANXA6/RPL10A/PPP1R12A/ACTR2/MPRIP/EVL/CAP1	48
CC	GO:0098687	chromosomal region	41/930	347/19717	6.30557e-08	7.75585e-06	5.7613e-06	SKA2/PMF1/HAT1/NDEL1/RPA2/CBX1/KIF22/DYNC1LI2/PURA/PPP1CC/AHCTF1/EZH1/ZNF276/CENPB/POLR2B/KDM1A/DNMT3A/TNKS2/DAXX/CLIP1/RPA1/FMR1/CBX5/XRCC5/DDB1/BUB3/APC/XRCC6/SUN2/CTCF/SMC1A/SIN3A/PARP1/DNMT1/XPO1/PRKDC/ZNFX1/THOC2/PPP1R12A/RIF1/BOD1L1	41
CC	GO:0000790	nuclear chromatin	41/930	376/19717	5.55388e-07	5.69272e-05	4.22874e-05	INO80E/CHRAC1/HAT1/CBX1/DMAP1/MBD2/MCMBP/HDAC1/GATAD2A/RBMX/CENPB/SMAD4/KDM1A/DNMT3A/TRIM28/SIRT1/RUNX3/GATAD2B/CBX5/PHF12/NASP/CDK12/PBRM1/CREB1/KAT6B/RSF1/NCOA1/SMARCC2/HNRNPC/TARDBP/SIN3A/SMARCA4/GATA3/ASXL2/CITED2/TRRAP/DHX9/YY1/NFATC2/RIF1/SP1	41
CC	GO:0005635	nuclear envelope	46/930	464/19717	1.71558e-06	0.000150726	0.000111964	NUP58/OTULINL/PDE4D/NDEL1/PRNP/RNF6/BNIP3L/KPNA4/LMNA/PGRMC2/PRPF38A/ATP2A3/AGFG1/POM121C/ATF6/AHCTF1/SUN1/KPNA5/TAF3/SIRT1/TNKS2/RB1CC1/CLIP1/CPNE1/CBX5/LPIN1/LRPPRC/TMEM43/NUP62/ATP11B/IPO5/SP140/AGPAT3/SUN2/IPO7/PARP1/NUP210/ZBTB1/BIN1/GNAQ/CCND2/MVP/CHMP7/XPO1/PCM1/RIF1	46
CC	GO:0016605	PML body	17/930	99/19717	3.51965e-06	0.000270573	0.00020099	THAP1/RPA2/RNF6/TOPORS/AKAP8L/TDP2/MORC3/LRCH4/MKNK2/HIPK3/SIRT1/DAXX/RPA1/CBX5/SP140/SKI/CASP8AP2	17
CC	GO:0000775	chromosome, centromeric region	25/930	193/19717	4.58585e-06	0.00030759	0.000228488	SKA2/PMF1/NDEL1/CBX1/KIF22/DYNC1LI2/PPP1CC/AHCTF1/ZNF276/CENPB/DNMT3A/DAXX/CLIP1/FMR1/CBX5/BUB3/APC/CTCF/SMC1A/SIN3A/DNMT1/XPO1/ZNFX1/PPP1R12A/BOD1L1	25
CC	GO:0101002	ficolin-1-rich granule	19/930	124/19717	5.51938e-06	0.00030759	0.000228488	PSMD13/CAPN1/IMPDH2/PSMB7/LTA4H/GPI/CAND1/DBNL/GSDMD/CTSB/PSMD2/PFKL/VCL/XRCC6/MAPK1/MVP/ACTR2/VCP/BIN2	19
CC	GO:1904813	ficolin-1-rich granule lumen	19/930	124/19717	5.51938e-06	0.00030759	0.000228488	PSMD13/CAPN1/IMPDH2/PSMB7/LTA4H/GPI/CAND1/DBNL/GSDMD/CTSB/PSMD2/PFKL/VCL/XRCC6/MAPK1/MVP/ACTR2/VCP/BIN2	19
CC	GO:0098589	membrane region	35/930	328/19717	6.00175e-06	0.00030759	0.000228488	BCL10/ADAM17/CD226/PRNP/RAP2B/FLOT1/MYADM/PRKAR2A/ANXA2/NUP62/IKBKB/TGFBR2/CBL/CARD11/FLOT2/GNAI2/S1PR1/STIM1/EZR/IQGAP1/TRIP11/MAPK1/HK1/PTK2B/SLC9A3R1/XPO1/ZAP70/CAPN2/ITGB2/FYN/ATP1A1/BIRC3/CD4/ATP2B4/TNFRSF1B	35
CC	GO:0090734	site of DNA damage	14/930	73/19717	6.72166e-06	0.000317986	0.000236211	HUS1/RPA2/RNF169/CBX1/RNF168/XPC/RPA1/CBX5/XRCC5/PARP1/RIF1/ACTR2/VCP/SAMHD1	14
CC	GO:0010494	cytoplasmic stress granule	13/930	66/19717	1.0518e-05	0.000456639	0.000339206	ATXN2/CAPRIN1/FMR1/TIA1/PABPC4/GIGYF2/TARDBP/LARP4B/G3BP1/ROCK1/PUM1/NUFIP2/VCP	13
CC	GO:0000151	ubiquitin ligase complex	31/930	282/19717	1.11375e-05	0.000456639	0.000339206	UBE2V1/UBE2D1/DERL1/DCAF16/MAEA/TOPORS/FBXO32/RNF168/FBXO33/ARIH1/MKLN1/DCAF11/CAND1/USP33/CUL3/FBXL3/VHL/CUL4A/FBXW5/AUP1/CUL1/OS9/CBX4/PHC3/USP47/DDB1/CDC16/ANAPC5/DCAF8/CUL4B/MED1	31
CC	GO:0031252	cell leading edge	39/930	403/19717	1.81804e-05	0.000698808	0.000519098	ILK/ADAM17/STX2/NDEL1/PLEKHO1/FLOT1/CD2AP/MYADM/MKLN1/VASP/DBNL/PSTPIP1/CD44/CLIP1/SNX1/PXN/ANXA2/TIAM1/PIEZO1/STX4/RASGRP2/APBB1/APC/DNM2/FLOT2/EZR/FGD3/MYO1G/PSD4/IQGAP1/PTK2B/ROCK1/SLC9A3R1/DOCK8/SLK/SPATA13/ACTR2/CXCR4/EVL	39
CC	GO:0000502	proteasome complex	12/930	63/19717	3.25879e-05	0.00117892	0.000875738	PSMD9/ZFAND2A/PSMB5/RAD23B/PSMD13/PSMB7/UBQLN1/PSMD2/UBE3A/PSME4/PSMB4/VCP	12
CC	GO:1905369	endopeptidase complex	12/930	64/19717	3.84066e-05	0.00122617	0.000910841	PSMD9/ZFAND2A/PSMB5/RAD23B/PSMD13/PSMB7/UBQLN1/PSMD2/UBE3A/PSME4/PSMB4/VCP	12
CC	GO:0045121	membrane raft	32/930	315/19717	3.9533e-05	0.00122617	0.000910841	BCL10/ADAM17/CD226/PRNP/RAP2B/FLOT1/MYADM/PRKAR2A/ANXA2/IKBKB/TGFBR2/CBL/CARD11/FLOT2/GNAI2/S1PR1/STIM1/EZR/IQGAP1/MAPK1/HK1/PTK2B/SLC9A3R1/ZAP70/CAPN2/ITGB2/FYN/ATP1A1/BIRC3/CD4/ATP2B4/TNFRSF1B	32
CC	GO:0098857	membrane microdomain	32/930	316/19717	4.20518e-05	0.00122617	0.000910841	BCL10/ADAM17/CD226/PRNP/RAP2B/FLOT1/MYADM/PRKAR2A/ANXA2/IKBKB/TGFBR2/CBL/CARD11/FLOT2/GNAI2/S1PR1/STIM1/EZR/IQGAP1/MAPK1/HK1/PTK2B/SLC9A3R1/ZAP70/CAPN2/ITGB2/FYN/ATP1A1/BIRC3/CD4/ATP2B4/TNFRSF1B	32
CC	GO:0030027	lamellipodium	23/930	193/19717	4.21778e-05	0.00122617	0.000910841	ILK/STX2/FLOT1/VASP/DBNL/PSTPIP1/CD44/SNX1/PXN/PIEZO1/STX4/APBB1/APC/DNM2/FLOT2/FGD3/MYO1G/PTK2B/ROCK1/DOCK8/SPATA13/ACTR2/EVL	23
CC	GO:0034399	nuclear periphery	18/930	131/19717	4.38631e-05	0.00122617	0.000910841	HAT1/MAEA/EBNA1BP2/AKAP8L/LMNA/AKAP8/PSPC1/AHCTF1/SCAF8/MORC3/DNMT3A/PRPF40A/CXXC1/ARFGEF1/SMC1A/NONO/NUMA1/YY1	18
CC	GO:0016363	nuclear matrix	16/930	109/19717	5.11215e-05	0.00136695	0.00101541	HAT1/MAEA/AKAP8L/AKAP8/PSPC1/AHCTF1/SCAF8/MORC3/DNMT3A/PRPF40A/CXXC1/ARFGEF1/SMC1A/NONO/NUMA1/YY1	16
CC	GO:0002102	podosome	8/930	30/19717	5.50168e-05	0.00140981	0.00104725	ASAP1/DBNL/LPXN/FERMT3/VCL/WDR1/ACTR2/BIN2	8
CC	GO:0000784	nuclear chromosome, telomeric region	17/930	123/19717	6.57611e-05	0.00161772	0.0012017	HAT1/RPA2/CBX1/PURA/PPP1CC/POLR2B/KDM1A/TNKS2/RPA1/CBX5/XRCC5/DDB1/XRCC6/SUN2/PARP1/PRKDC/THOC2	17
CC	GO:0008023	transcription elongation factor complex	11/930	58/19717	7.19881e-05	0.0017028	0.00126489	NELFE/NELFB/ELP2/AFF4/AFF1/CDK12/SUPT5H/SUPT6H/SETD5/CTR9/SUPT16H	11
CC	GO:0005667	transcription regulator complex	38/930	415/19717	7.67723e-05	0.00171507	0.00127401	DDIT3/TFDP1/PMF1/SUPT3H/CREM/MED23/NR4A2/BCL9L/SSBP3/HDAC1/NR1D2/NFAT5/GATAD2A/SMAD4/KDM1A/GTF2F1/TRIM28/TAF3/RUNX3/GATAD2B/HDGF/ARID4A/CBX5/PHF12/IVNS1ABP/CREB1/HCLS1/XRCC6/SIN3A/PARP1/SKI/NONO/REST/PRKDC/TRRAP/YY1/NFATC2/SP1	38
CC	GO:0005684	U2-type spliceosomal complex	14/930	90/19717	7.80845e-05	0.00171507	0.00127401	SF3B4/SNRNP40/CWC22/PRPF38A/HTATSF1/SF3A3/DHX15/ZMAT2/SF3B2/PRPF40A/SF3B3/PRPF3/SART1/SF3A1	14
CC	GO:1904949	ATPase complex	13/930	80/19717	8.8079e-05	0.00186788	0.00138752	INO80E/CHRAC1/DMAP1/HDAC1/GATAD2A/GATAD2B/PBRM1/RSF1/SMARCC2/SMARCA4/TRRAP/YY1/VCP	13
CC	GO:0071005	U2-type precatalytic spliceosome	10/930	50/19717	9.54909e-05	0.00195756	0.00145414	SF3B4/CWC22/PRPF38A/SF3A3/ZMAT2/SF3B2/SF3B3/PRPF3/SART1/SF3A1	10
CC	GO:0071011	precatalytic spliceosome	10/930	51/19717	0.000113816	0.00221175	0.00164296	SF3B4/CWC22/PRPF38A/SF3A3/ZMAT2/SF3B2/SF3B3/PRPF3/SART1/SF3A1	10
CC	GO:0080008	Cul4-RING E3 ubiquitin ligase complex	8/930	33/19717	0.000115083	0.00221175	0.00164296	DCAF16/ARIH1/DCAF11/CUL4A/FBXW5/DDB1/DCAF8/CUL4B	8
CC	GO:0120111	neuron projection cytoplasm	13/930	84/19717	0.000147005	0.00266014	0.00197604	SNAPIN/AP3S1/NDEL1/BLOC1S6/PURA/TRAK2/KIF5B/FMR1/FLOT2/MAPK1/UHMK1/AP3D1/CANX	13
CC	GO:0035770	ribonucleoprotein granule	24/930	223/19717	0.000147065	0.00266014	0.00197604	APOBEC3C/ATXN2/APOBEC3G/DCP1A/CAPRIN1/CHTOP/GRSF1/AGO3/FMR1/HELZ/ZFP36L1/TIA1/PABPC4/GIGYF2/IQGAP1/TARDBP/LARP4B/G3BP1/UHMK1/ROCK1/PUM1/NUFIP2/DHX9/VCP	24
CC	GO:0000781	chromosome, telomeric region	19/930	158/19717	0.000169089	0.00297114	0.00220706	HAT1/RPA2/CBX1/PURA/PPP1CC/EZH1/POLR2B/KDM1A/TNKS2/RPA1/CBX5/XRCC5/DDB1/XRCC6/SUN2/PARP1/PRKDC/THOC2/RIF1	19
CC	GO:0036464	cytoplasmic ribonucleoprotein granule	23/930	212/19717	0.000177942	0.00303984	0.00225809	APOBEC3C/ATXN2/APOBEC3G/DCP1A/CAPRIN1/CHTOP/AGO3/FMR1/HELZ/ZFP36L1/TIA1/PABPC4/GIGYF2/IQGAP1/TARDBP/LARP4B/G3BP1/UHMK1/ROCK1/PUM1/NUFIP2/DHX9/VCP	23
CC	GO:0000776	kinetochore	17/930	135/19717	0.000210093	0.00340133	0.00252662	SKA2/PMF1/NDEL1/KIF22/DYNC1LI2/PPP1CC/AHCTF1/ZNF276/CLIP1/CBX5/BUB3/APC/SMC1A/SIN3A/XPO1/PPP1R12A/BOD1L1	17
CC	GO:0071013	catalytic step 2 spliceosome	13/930	87/19717	0.000211023	0.00340133	0.00252662	SNRNP40/CWC22/SF3A3/RBMX/SLU7/SF3B2/SF3B3/SART1/DDX23/HNRNPC/SF3A1/HNRNPR/SYNCRIP	13
CC	GO:0070603	SWI/SNF superfamily-type complex	12/930	76/19717	0.000215877	0.00340133	0.00252662	INO80E/CHRAC1/DMAP1/HDAC1/GATAD2A/GATAD2B/PBRM1/RSF1/SMARCC2/SMARCA4/TRRAP/YY1	12
CC	GO:0001772	immunological synapse	8/930	36/19717	0.000221225	0.00340133	0.00252662	LGALS3/BCL10/PRKCQ/PDCD6IP/CARD11/EZR/ZAP70/CD6	8
CC	GO:0030427	site of polarized growth	20/930	176/19717	0.000248997	0.00373495	0.00277444	ZPR1/NDEL1/KIF20B/STMN3/DBNL/TRAK2/TRPV2/KIF5B/FMR1/TIAM1/EXOC3/APBB1/HCLS1/CBL/DNM2/DICER1/IQGAP1/PREX1/HNRNPR/PTK2B	20
CC	GO:1905368	peptidase complex	13/930	89/19717	0.000265861	0.00389297	0.00289183	PSMD9/ZFAND2A/PSMB5/RAD23B/PSMD13/PSMB7/UBQLN1/PSMD2/UBE3A/PSME4/TRRAP/PSMB4/VCP	13
CC	GO:0030863	cortical cytoskeleton	15/930	116/19717	0.000364169	0.00520847	0.00386902	ACTN4/MAEA/FLOT1/MYADM/DBNL/LASP1/HCLS1/FLOT2/EZR/WDR1/AKAP13/NUMA1/CAPN2/ACTR2/CAP1	15
CC	GO:0031965	nuclear membrane	28/930	296/19717	0.000384754	0.00537781	0.00399482	NUP58/PDE4D/PRNP/RNF6/KPNA4/LMNA/PRPF38A/ATP2A3/POM121C/AHCTF1/SUN1/TAF3/SIRT1/RB1CC1/CPNE1/LPIN1/LRPPRC/TMEM43/NUP62/ATP11B/SUN2/NUP210/ZBTB1/GNAQ/CCND2/XPO1/PCM1/RIF1	28
CC	GO:0030532	small nuclear ribonucleoprotein complex	14/930	105/19717	0.000412247	0.00563405	0.00418516	SNRNP40/HTATSF1/SF3A3/ZMAT2/SLU7/SF3B2/PRPF40A/PRPF3/SART1/SART3/ARFGEF1/DDX23/SF3A1/SNRNP70	14
CC	GO:0001726	ruffle	19/930	172/19717	0.000502917	0.00672379	0.00499465	ADAM17/PLEKHO1/CD2AP/MYADM/MKLN1/DBNL/CLIP1/ANXA2/TIAM1/RASGRP2/APC/DNM2/EZR/FGD3/PSD4/IQGAP1/ROCK1/SLC9A3R1/SPATA13	19
CC	GO:0000153	cytoplasmic ubiquitin ligase complex	5/930	16/19717	0.000652513	0.0085382	0.00634245	DERL1/USP33/VHL/AUP1/OS9	5
CC	GO:0005938	cell cortex	28/930	308/19717	0.000721922	0.00924963	0.00687092	ACTN4/MAEA/CRIP2/FLOT1/MYADM/MKLN1/DBNL/FMNL1/PXN/ANXA2/LASP1/EXOC3/HCLS1/ITPR2/FRYL/FLOT2/STIM1/EZR/PTK2B/WDR1/AKAP13/NUMA1/RASAL3/CAPN2/FNBP1/ACTR2/BIN2/CAP1	28
CC	GO:0019005	SCF ubiquitin ligase complex	10/930	64/19717	0.000775815	0.00973726	0.00723316	FBXO32/FBXO33/ARIH1/CUL3/FBXL3/CUL4A/FBXW5/CUL1/USP47/CUL4B	10
CC	GO:0017053	transcription repressor complex	11/930	77/19717	0.000935412	0.0115056	0.00854671	HDAC1/GATAD2A/GATAD2B/HDGF/ARID4A/CBX5/PHF12/SIN3A/SKI/REST/SP1	11
CC	GO:0030864	cortical actin cytoskeleton	12/930	90/19717	0.00104311	0.0125787	0.00934384	MAEA/FLOT1/MYADM/DBNL/LASP1/HCLS1/FLOT2/WDR1/AKAP13/CAPN2/ACTR2/CAP1	12
CC	GO:0120114	Sm-like protein family complex	14/930	116/19717	0.00112828	0.0133441	0.00991246	SNRNP40/HTATSF1/SF3A3/ZMAT2/SLU7/SF3B2/PRPF40A/PRPF3/SART1/SART3/ARFGEF1/DDX23/SF3A1/SNRNP70	14
CC	GO:0030426	growth cone	18/930	171/19717	0.00122573	0.0142231	0.0105654	ZPR1/NDEL1/KIF20B/STMN3/TRAK2/TRPV2/KIF5B/FMR1/TIAM1/EXOC3/APBB1/CBL/DNM2/DICER1/IQGAP1/PREX1/HNRNPR/PTK2B	18
CC	GO:0031461	cullin-RING ubiquitin ligase complex	17/930	158/19717	0.00130173	0.0148252	0.0110127	DCAF16/FBXO32/FBXO33/ARIH1/DCAF11/CAND1/CUL3/FBXL3/CUL4A/FBXW5/CUL1/USP47/DDB1/CDC16/ANAPC5/DCAF8/CUL4B	17
CC	GO:0034774	secretory granule lumen	28/930	321/19717	0.00135552	0.0151572	0.0112592	ACTN4/PSMD13/IMPDH2/MAGED2/PSMB7/GPI/PTPN6/CAND1/DBNL/FERMT3/ANXA2/GSDMD/XRCC5/PSMD2/UNC13D/PFKL/VCL/XRCC6/CEP290/MAPK1/ROCK1/MVP/DOCK2/ACTR2/VCP/BIN2/TMSB4X/CAP1	28
CC	GO:0031519	PcG protein complex	8/930	47/19717	0.00145372	0.0156716	0.0116414	EZH1/CBX4/SIRT1/MTF2/PHC3/UBAP2L/ASXL2/YY1	8
CC	GO:0030120	vesicle coat	9/930	58/19717	0.00147798	0.0156716	0.0116414	NECAP1/EPS15/COPB2/SEC31A/ARCN1/COPA/CLTC/AFTPH/SYNRG	9
CC	GO:0035861	site of double-strand break	9/930	58/19717	0.00147798	0.0156716	0.0116414	HUS1/RPA2/RNF169/RNF168/PARP1/RIF1/ACTR2/VCP/SAMHD1	9
CC	GO:0000118	histone deacetylase complex	10/930	70/19717	0.00157573	0.016425	0.012201	DMAP1/MBD2/HDAC1/GATAD2A/HDAC7/GATAD2B/CBX5/PHF12/SIN3A/TRRAP	10
CC	GO:0060205	cytoplasmic vesicle lumen	28/930	325/19717	0.00162892	0.0166964	0.0124026	ACTN4/PSMD13/IMPDH2/MAGED2/PSMB7/GPI/PTPN6/CAND1/DBNL/FERMT3/ANXA2/GSDMD/XRCC5/PSMD2/UNC13D/PFKL/VCL/XRCC6/CEP290/MAPK1/ROCK1/MVP/DOCK2/ACTR2/VCP/BIN2/TMSB4X/CAP1	28
CC	GO:0019898	extrinsic component of membrane	26/930	295/19717	0.00170917	0.0172318	0.0128003	NRBF2/OTULINL/PRNP/RGS1/SYTL1/BLOC1S6/WIPI2/RB1CC1/FMR1/ANXA2/TIAM1/VPS13A/APC/GNAI2/EZR/IQGAP1/PTK2B/GNAQ/PIK3R1/AKAP9/NUMA1/GNB1/GOLGA3/FYN/CYTH1/VPS13C	26
CC	GO:0031983	vesicle lumen	28/930	327/19717	0.00178259	0.0176734	0.0131284	ACTN4/PSMD13/IMPDH2/MAGED2/PSMB7/GPI/PTPN6/CAND1/DBNL/FERMT3/ANXA2/GSDMD/XRCC5/PSMD2/UNC13D/PFKL/VCL/XRCC6/CEP290/MAPK1/ROCK1/MVP/DOCK2/ACTR2/VCP/BIN2/TMSB4X/CAP1	28
CC	GO:0030117	membrane coat	12/930	96/19717	0.00183919	0.0176734	0.0131284	AP3S1/NECAP1/AP1M1/EPS15/COPB2/SEC31A/ARCN1/COPA/CLTC/AFTPH/AP3D1/SYNRG	12
CC	GO:0048475	coated membrane	12/930	96/19717	0.00183919	0.0176734	0.0131284	AP3S1/NECAP1/AP1M1/EPS15/COPB2/SEC31A/ARCN1/COPA/CLTC/AFTPH/AP3D1/SYNRG	12
CC	GO:0005798	Golgi-associated vesicle	18/930	178/19717	0.00192789	0.0182408	0.0135499	AREG/SPPL2A/CHIC2/HLA-DRA/SCFD1/GOPC/ERGIC3/COPB2/SEC31A/ARCN1/USO1/COPA/CLTC/AFTPH/PACS1/PI4KA/SYNRG/TGOLN2	18
CC	GO:0031984	organelle subcompartment	31/930	380/19717	0.0022376	0.0208504	0.0154884	B4GALT1/COG3/LAP3/STX8/ATXN2/HLA-DRA/SCFD1/GOLPH3/VPS51/AP1M1/CCDC91/GGA2/UXS1/ATL3/MAN2A1/CSGALNACT1/USO1/STX4/ATP11B/DNM2/ARFGEF1/VCPIP1/STIM1/CLTC/AFTPH/AKAP9/ST6GAL1/GOLGA4/GOLGA3/GOLGB1/TGOLN2	31
CC	GO:0097525	spliceosomal snRNP complex	12/930	99/19717	0.00239354	0.0219407	0.0162983	SNRNP40/HTATSF1/SF3A3/ZMAT2/SF3B2/PRPF40A/PRPF3/SART1/SART3/DDX23/SF3A1/SNRNP70	12
CC	GO:0030662	coated vesicle membrane	18/930	182/19717	0.00246318	0.0219407	0.0162983	AREG/NECAP1/HLA-DRA/AP1M1/EPS15/IL7R/COPB2/DBNL/SEC31A/ARCN1/USO1/COPA/CLTC/AFTPH/LDLRAP1/SYNRG/CD4/TGOLN2	18
CC	GO:0001931	uropod	4/930	13/19717	0.00249731	0.0219407	0.0162983	FLOT1/PSTPIP1/FLOT2/EZR	4
CC	GO:0031254	cell trailing edge	4/930	13/19717	0.00249731	0.0219407	0.0162983	FLOT1/PSTPIP1/FLOT2/EZR	4
CC	GO:0005874	microtubule	33/930	416/19717	0.00257254	0.0222833	0.0165527	BCL10/TUBA1C/SKA2/REEP3/RASSF1/SRPRB/NDEL1/KIF20B/KIF22/DYNC1LI2/SLAIN2/CEP57/CUL3/NDRG1/CSNK1D/MAP4/KIF5B/CLIP1/HSPH1/MAPRE2/LRPPRC/TIAM1/APC/CDC16/CCT3/DNM2/CDK5RAP3/STIM1/CLTC/IQGAP1/NUMA1/PARP4/BOD1L1	33
CC	GO:0030135	coated vesicle	25/930	289/19717	0.00266561	0.0227687	0.0169134	AREG/NECAP1/HLA-DRA/GOPC/AP1M1/ERGIC3/EPS15/IL7R/GGA2/COPB2/DBNL/SEC31A/ARCN1/USO1/UNC13D/COPA/ECE1/DNM2/CLTC/AFTPH/PACS1/LDLRAP1/SYNRG/CD4/TGOLN2	25
CC	GO:0030660	Golgi-associated vesicle membrane	13/930	114/19717	0.00278455	0.0234589	0.017426	AREG/SPPL2A/HLA-DRA/GOPC/COPB2/SEC31A/ARCN1/USO1/COPA/CLTC/AFTPH/PI4KA/SYNRG	13
CC	GO:1902555	endoribonuclease complex	6/930	31/19717	0.00289575	0.0240661	0.0178771	RPP38/PRKRA/HSD17B10/AGO3/DICER1/DHX9	6
CC	GO:0000792	heterochromatin	10/930	76/19717	0.00294264	0.0241296	0.0179243	CBX1/MBD2/HDAC1/UBA1/CENPB/DNMT3A/TRIM28/SIRT1/CBX5/DNMT1	10
CC	GO:0030665	clathrin-coated vesicle membrane	13/930	115/19717	0.0030074	0.0243362	0.0180777	AREG/NECAP1/HLA-DRA/AP1M1/EPS15/IL7R/DBNL/CLTC/AFTPH/LDLRAP1/SYNRG/CD4/TGOLN2	13
CC	GO:0030496	midbody	17/930	173/19717	0.00342229	0.0269682	0.0200329	CCDC124/LYRM1/LAP3/KIF20B/TOPORS/PPP1CC/PDCD6IP/ANXA2/EXOC3/NUP62/MICAL1/DNM2/GNAI2/IQGAP1/TACC1/C6orf89/CNTRL	17
CC	GO:0032839	dendrite cytoplasm	6/930	32/19717	0.00342408	0.0269682	0.0200329	PURA/TRAK2/FLOT2/MAPK1/UHMK1/CANX	6
CC	GO:0030136	clathrin-coated vesicle	18/930	188/19717	0.00349541	0.0269682	0.0200329	AREG/NECAP1/HLA-DRA/GOPC/AP1M1/EPS15/IL7R/GGA2/DBNL/UNC13D/ECE1/DNM2/CLTC/AFTPH/LDLRAP1/SYNRG/CD4/TGOLN2	18
CC	GO:0098791	Golgi apparatus subcompartment	29/930	359/19717	0.00350806	0.0269682	0.0200329	B4GALT1/COG3/LAP3/STX8/ATXN2/HLA-DRA/SCFD1/GOLPH3/VPS51/AP1M1/CCDC91/GGA2/UXS1/MAN2A1/CSGALNACT1/USO1/STX4/ATP11B/DNM2/ARFGEF1/VCPIP1/CLTC/AFTPH/AKAP9/ST6GAL1/GOLGA4/GOLGA3/GOLGB1/TGOLN2	29
CC	GO:0030133	transport vesicle	31/930	392/19717	0.0035713	0.0271107	0.0201387	AREG/RAB1B/BORCS5/ATP6V0D1/CHP1/SNAPIN/AP3S1/YIPF3/PLEKHF2/STX2/NDEL1/HLA-DRA/GOPC/SYTL1/BLOC1S6/COPB2/SIPA1/SEC31A/ARCN1/TPRG1L/USO1/STX4/UNC13D/COPA/CLTC/TRIP11/AFTPH/BIN1/TMEM30A/SYNRG/TGOLN2	31
CC	GO:0030175	filopodium	12/930	104/19717	0.00361475	0.0271107	0.0201387	B4GALT1/VASP/UBE2K/FMR1/APBB1/EZR/MYO1G/SLC9A3R1/TBC1D10C/ARL4C/UBE2Q1/SPATA13	12
CC	GO:0005720	nuclear heterochromatin	6/930	33/19717	0.00402085	0.0297931	0.0221313	CBX1/CENPB/DNMT3A/TRIM28/SIRT1/CBX5	6
CC	GO:0042470	melanosome	12/930	106/19717	0.00422567	0.0305739	0.0227113	FLOT1/PDIA4/SYTL1/TRPV2/PDCD6IP/SND1/ANXA2/CTSB/CLTC/ANXA6/ATP1A1/CANX	12
CC	GO:0048770	pigment granule	12/930	106/19717	0.00422567	0.0305739	0.0227113	FLOT1/PDIA4/SYTL1/TRPV2/PDCD6IP/SND1/ANXA2/CTSB/CLTC/ANXA6/ATP1A1/CANX	12
CC	GO:0005662	DNA replication factor A complex	4/930	15/19717	0.0044214	0.0316181	0.023487	RPA2/PURA/PURB/RPA1	4
CC	GO:0150034	distal axon	24/930	285/19717	0.00450006	0.0318108	0.0236301	ZPR1/ILK/ATP6V0D1/NDEL1/KIF20B/STMN3/TRAK2/TPRG1L/TRPV2/ACTG1/KIF5B/FMR1/TIAM1/EXOC3/APBB1/MICAL1/CBL/DNM2/DICER1/IQGAP1/PREX1/HNRNPR/PTK2B/AP3D1	24
CC	GO:0098562	cytoplasmic side of membrane	17/930	178/19717	0.00457412	0.0319669	0.023746	BORCS5/SPPL2A/RGS2/RGS1/EPM2AIP1/TIAM1/IKBKB/GNAI2/EZR/IQGAP1/PTK2B/GNAQ/RASAL3/LDLRAP1/GNB1/FYN/CYTH1	17
CC	GO:0005911	cell-cell junction	32/930	416/19717	0.0046971	0.0324575	0.0241105	B4GALT1/ILK/ADAM17/YWHAH/ACTN4/TMEM204/RAP2B/FLOT1/THEMIS/CD2AP/MYADM/PTPN6/VASP/UBA1/PDCD6IP/SH3KBP1/PXN/TIAM1/VCL/CD96/APC/ITK/FLOT2/IQGAP1/GRB2/PIK3R1/WDR1/ZAP70/ASH1L/VAV1/ATP1A1/CYTH1	32
CC	GO:1904115	axon cytoplasm	8/930	57/19717	0.00505133	0.0339862	0.025246	SNAPIN/AP3S1/NDEL1/BLOC1S6/TRAK2/KIF5B/FMR1/AP3D1	8
CC	GO:0031248	protein acetyltransferase complex	11/930	95/19717	0.00508411	0.0339862	0.025246	SUPT3H/ING4/DMAP1/TADA2B/NAA50/KAT6B/UBAP2L/RSF1/JADE1/TRRAP/OGT	11
CC	GO:1902493	acetyltransferase complex	11/930	95/19717	0.00508411	0.0339862	0.025246	SUPT3H/ING4/DMAP1/TADA2B/NAA50/KAT6B/UBAP2L/RSF1/JADE1/TRRAP/OGT	11
CC	GO:0005765	lysosomal membrane	28/930	354/19717	0.00542595	0.0358813	0.0266538	B4GALT1/BORCS5/ATP6V0D1/SPPL2A/SNAPIN/STX8/HLA-DRA/TCIRG1/GOPC/AP1M1/FLOT1/MAGT1/GLIPR1/UBA1/CPNE1/ANXA2/ATP11B/SPG11/ECE1/CLTC/TECPR1/GNAQ/SLC44A2/TMEM30A/TMEM63A/GNB1/ANXA6/AP3D1	28
CC	GO:0098852	lytic vacuole membrane	28/930	355/19717	0.00563464	0.0368649	0.0273845	B4GALT1/BORCS5/ATP6V0D1/SPPL2A/SNAPIN/STX8/HLA-DRA/TCIRG1/GOPC/AP1M1/FLOT1/MAGT1/GLIPR1/UBA1/CPNE1/ANXA2/ATP11B/SPG11/ECE1/CLTC/TECPR1/GNAQ/SLC44A2/TMEM30A/TMEM63A/GNB1/ANXA6/AP3D1	28
CC	GO:0005884	actin filament	12/930	111/19717	0.00611915	0.0396134	0.0294262	CD2AP/DBNL/PSTPIP1/ACTG1/MARK2/HCLS1/EZR/IQGAP1/WDR1/AKAP13/FYN/RCSD1	12
CC	GO:0005876	spindle microtubule	8/930	59/19717	0.00624279	0.0399928	0.029708	SKA2/CUL3/CSNK1D/CDC16/CLTC/NUMA1/PARP4/BOD1L1	8
CC	GO:0000123	histone acetyltransferase complex	10/930	85/19717	0.00660627	0.0418851	0.0311136	SUPT3H/ING4/DMAP1/TADA2B/KAT6B/UBAP2L/RSF1/JADE1/TRRAP/OGT	10
CC	GO:0031143	pseudopodium	4/930	17/19717	0.00715122	0.0442475	0.0328685	ACTN4/RAF1/MAPK1/CAPN2	4
CC	GO:0016592	mediator complex	6/930	37/19717	0.00719472	0.0442475	0.0328685	MED19/MED23/MED13L/MED15/MED13/MED1	6
CC	GO:1905348	endonuclease complex	6/930	37/19717	0.00719472	0.0442475	0.0328685	RPP38/PRKRA/HSD17B10/AGO3/DICER1/DHX9	6
CC	GO:0030667	secretory granule membrane	24/930	298/19717	0.00773063	0.0470726	0.0349671	LGALS3/B4GALT1/TCIRG1/RAP2B/AP1M1/MAGT1/GLIPR1/CD44/NCKAP1L/CPNE1/EXOC3/ATP11B/ITPR2/FLOT2/IQGAP1/APLP2/TRIP11/SLC44A2/TMEM30A/TMEM63A/TBC1D10C/ITGB2/TSPAN14/TNFRSF1B	24
CC	GO:0005689	U12-type spliceosomal complex	5/930	27/19717	0.00784334	0.0472907	0.0351291	SF3B4/PDCD7/DHX15/SF3B2/SF3B3	5
MF	GO:0042393	histone binding	30/913	197/17696	9.68192e-08	5.0417e-05	4.33112e-05	HPF1/ATAD2/HAT1/SPTY2D1/ING4/PWWP2A/RNF168/EZH1/CBX4/SIRT1/DAXX/MTF2/FMR1/CBX5/NASP/GLYR1/ZMYND8/ZMYND11/BRD4/SART3/KAT6B/APBB1/RSF1/PSME4/SUPT6H/SMARCC2/IPO7/SMARCA4/SUPT16H/PHIP	30
MF	GO:0031625	ubiquitin protein ligase binding	38/913	290/17696	1.21195e-07	5.0417e-05	4.33112e-05	BCL10/UBE2D1/PER1/DERL1/STX8/PYHIN1/UBC/RPA2/GPI/ARIH1/PRKAR2A/USP25/ATF6/MOAP1/CUL3/CUL4A/UBE2K/CUL1/TRIM28/ACTG1/DAXX/LRPPRC/PXN/XRCC5/PRKACB/TNFRSF14/BAG6/APBB1/VCL/APC/MFHAS1/CUL4B/SKI/PTK2B/UBXN7/VCP/CXCR4/TNFRSF1B	38
MF	GO:0044389	ubiquitin-like protein ligase binding	39/913	308/17696	2.0631e-07	5.72168e-05	4.91526e-05	BCL10/UBE2D1/PER1/DERL1/STX8/PYHIN1/UBC/RPA2/GPI/ARIH1/PRKAR2A/USP25/ATF6/MOAP1/CUL3/CUL4A/UBE2K/CUL1/TRIM28/ACTG1/DAXX/LRPPRC/PXN/XRCC5/PRKACB/TNFRSF14/BAG6/APBB1/VCL/APC/CDK5RAP3/MFHAS1/CUL4B/SKI/PTK2B/UBXN7/VCP/CXCR4/TNFRSF1B	39
MF	GO:0140030	modification-dependent protein binding	24/913	144/17696	3.38661e-07	7.04415e-05	6.05134e-05	ING4/RNF169/RAD23B/ANKRD13D/ANKRD13A/RNF168/EPS15/PTPN6/UBQLN1/CBX4/MTF2/FMR1/CBX5/GLYR1/ZMYND8/ZMYND11/BRD4/BAG6/PSME4/SMARCA4/ZBTB1/TNIP1/PHIP/VCP	24
MF	GO:0004674	protein serine/threonine kinase activity	46/913	439/17696	4.04423e-06	0.00067296	0.000578112	SGK1/ILK/ULK3/FASTK/VRK3/MAP2K1/CAMK2G/RAF1/MAPKAPK2/MAP4K1/IRAK1/STK11/PRKCQ/MKNK2/HIPK3/CSNK1D/MARK2/RPS6KA1/PRKCA/DYRK1A/MARK3/GAK/GRK6/BRD4/CDK12/PRKACB/CAMK4/IKBKB/TGFBR2/TNIK/PASK/MAP3K2/EIF2AK1/MAPK1/UHMK1/PTK2B/ROCK1/AKAP13/MAP4K4/PRKDC/SLK/PRKCH/CSNK1G2/STK4/RPS6KA3/MAP3K1	46
MF	GO:0003714	transcription corepressor activity	30/913	238/17696	5.64719e-06	0.000783078	0.00067271	DDIT3/BHLHE40/TDP2/DMAP1/HDAC1/GON4L/DDX54/EZH1/SRSF2/HDAC7/ZNF281/DNMT3A/CBX4/TRIM28/SIRT1/NPAT/DAXX/HDGF/PHF12/ZMYND8/ZMYND11/CTCF/SIN3A/SMARCA4/SKI/CITED2/NSD1/MED1/YY1/CASP8AP2	30
MF	GO:0019902	phosphatase binding	24/913	185/17696	2.96069e-05	0.00310822	0.00267015	LGALS3/STRN3/RPA2/VRK3/PPP6R1/PPP1CC/GTF2F1/IRS2/PXN/SFI1/ANAPC5/IQGAP1/MFHAS1/IGBP1/MAPK1/GRB2/PIK3R1/SLC9A3R1/MVP/AKAP11/NFATC2/VCP/ATP2B4/BOD1L1	24
MF	GO:0140297	DNA-binding transcription factor binding	37/913	351/17696	3.06795e-05	0.00310822	0.00267015	BCL10/DDIT3/PSMD9/BHLHE40/YWHAH/CREM/EXOSC9/ACTN4/TP53BP2/UBA3/NR4A2/RNF6/DMAP1/HDAC1/AKAP8/DDX54/KDM1A/HDAC7/SIRT1/DAXX/CPNE1/CBX5/ZMYND8/NUP62/CREB1/NCOA1/CDK5RAP3/SIN3A/TACC1/SMARCA4/MGA/PARP1/SKI/NSD1/MED13/MED1/SP1	37
MF	GO:0019903	protein phosphatase binding	20/913	140/17696	3.36226e-05	0.00310822	0.00267015	LGALS3/STRN3/RPA2/VRK3/PPP6R1/PPP1CC/GTF2F1/IRS2/PXN/ANAPC5/IQGAP1/MFHAS1/IGBP1/GRB2/PIK3R1/MVP/AKAP11/VCP/ATP2B4/BOD1L1	20
MF	GO:0051018	protein kinase A binding	11/913	50/17696	3.8023e-05	0.00316352	0.00271765	ACBD3/AKAP8L/PRKAR2A/AKAP8/AKAP17A/PRKACB/ARFGEF1/EZR/AKAP13/AKAP9/AKAP11	11
MF	GO:0050839	cell adhesion molecule binding	47/913	499/17696	5.07178e-05	0.00383611	0.00329544	ILK/ADAM17/ACTN4/CD226/AHSA1/PUF60/CD2AP/EPS15/PTPN6/ASAP1/VASP/PDXDC1/DBNL/FERMT3/NDRG1/CSNK1D/LGALS8/SND1/KIF5B/PTPN11/MARK2/USO1/PRKCA/SNX1/PXN/ANXA2/LASP1/PFKP/EXOC3/VCL/CBL/NOP56/GIGYF2/EZR/IQGAP1/TES/RPL15/PI4KA/ITGB7/SLK/ZC3HAV1/ITGB2/GOLGA3/HDLBP/MPRIP/ICAM3/LRRFIP1	47
MF	GO:0034237	protein kinase A regulatory subunit binding	7/913	21/17696	5.84427e-05	0.00405203	0.00348093	ACBD3/AKAP8L/AKAP8/PRKACB/ARFGEF1/EZR/AKAP9	7
MF	GO:0005521	lamin binding	6/913	16/17696	9.50542e-05	0.00587405	0.00504615	PRNP/BNIP3L/AKAP8L/PPP1CC/SUN1/SUN2	6
MF	GO:0061629	RNA polymerase II-specific DNA-binding transcription factor binding	30/913	277/17696	0.000103635	0.00587405	0.00504615	BCL10/BHLHE40/YWHAH/EXOSC9/ACTN4/TP53BP2/UBA3/NR4A2/RNF6/DMAP1/HDAC1/AKAP8/DDX54/KDM1A/SIRT1/DAXX/CPNE1/NUP62/CREB1/NCOA1/CDK5RAP3/SIN3A/TACC1/SMARCA4/MGA/PARP1/NSD1/MED13/MED1/SP1	30
MF	GO:0045296	cadherin binding	34/913	331/17696	0.000105902	0.00587405	0.00504615	AHSA1/PUF60/CD2AP/EPS15/ASAP1/VASP/PDXDC1/DBNL/NDRG1/CSNK1D/SND1/KIF5B/MARK2/USO1/SNX1/ANXA2/LASP1/PFKP/EXOC3/VCL/CBL/NOP56/GIGYF2/EZR/IQGAP1/TES/RPL15/PI4KA/SLK/ZC3HAV1/GOLGA3/HDLBP/MPRIP/LRRFIP1	34
MF	GO:0005085	guanyl-nucleotide exchange factor activity	25/913	214/17696	0.000116521	0.00605179	0.00519884	DENND6A/DIS3/RAB3GAP2/ARHGEF1/TIAM1/DENND2D/CYTH4/RASGRP2/ARFGEF1/DOCK11/FGD3/PSD4/TAGAP/PREX1/ARHGEF3/ITSN2/IQSEC1/AKAP13/DOCK10/DOCK8/VAV1/DOCK2/SPATA13/RAPGEF1/CYTH1	25
MF	GO:0002039	p53 binding	12/913	66/17696	0.000123654	0.00605179	0.00519884	TRIAP1/TP53BP2/HDAC1/RNF125/PTTG1IP/STK11/KDM1A/TAF3/SIRT1/DAXX/BRD4/SMARCA4	12
MF	GO:0001784	phosphotyrosine residue binding	9/913	40/17696	0.000160151	0.00740256	0.00635923	PTPN6/PTPN11/CBL/MAPK1/GRB2/PIK3R1/ZAP70/LDLRAP1/VAV1	9
MF	GO:0019783	ubiquitin-like protein-specific protease activity	17/913	123/17696	0.000192659	0.00843645	0.00724741	JOSD2/USP12/UCHL3/STAMBP/SENP5/OTUD1/USP25/USP33/USP1/USP4/USP36/ANKZF1/USP47/OTUD5/VCPIP1/USP24/SENP6	17
MF	GO:0045309	protein phosphorylated amino acid binding	10/913	51/17696	0.000235821	0.00981014	0.00842749	PTPN6/SCAF8/PTPN11/CBL/MAPK1/GRB2/PIK3R1/ZAP70/LDLRAP1/VAV1	10
MF	GO:0004843	thiol-dependent ubiquitin-specific protease activity	15/913	106/17696	0.000347609	0.0137719	0.0118309	JOSD2/USP12/UCHL3/STAMBP/OTUD1/USP25/USP33/USP1/USP4/USP36/ANKZF1/USP47/OTUD5/VCPIP1/USP24	15
MF	GO:0017124	SH3 domain binding	17/913	130/17696	0.000376079	0.0142226	0.0122181	ADAM19/SH2D2A/ILK/ADAM17/TP53BP2/CD2AP/EPS15/PTPN6/VASP/SH3KBP1/MICAL1/HCLS1/CBL/DNM2/GRB2/RAPGEF1/EVL	17
MF	GO:0031267	small GTPase binding	40/913	443/17696	0.000428567	0.0155029	0.0133179	DIAPH2/STRN3/RAB11FIP1/RILPL2/ATP6AP1/PPP6R1/SYTL1/DENND6A/GGA2/USP33/TBC1D15/TNPO1/NCKAP1L/RALBP1/RAB3GAP2/NDRG1/ARHGEF1/FMNL1/ANXA2/TIAM1/DENND2D/UNC13D/IPO5/MICAL1/DOCK11/FGD3/IQGAP1/IPO7/PREX1/ARHGEF3/ROCK1/ITSN2/AKAP13/ACAP2/XPO1/VAV1/TBC1D10C/DOCK2/SPATA13/RAPGEF1	40
MF	GO:0019787	ubiquitin-like protein transferase activity	37/913	407/17696	0.000610603	0.0211395	0.0181601	PELI1/UBE2V1/G2E3/HERC5/UBE2D1/IRF2BPL/UBA3/MAEA/RNF6/TOPORS/TRIM69/RNF220/RNF168/ARIH1/RNF38/TRIM56/RNF125/CUL3/LTN1/FBXL3/VHL/UBE2K/UBE2Z/CBX4/TRIM28/XIAP/UBE3A/FBXW2/RNF10/CBL/UBE2G2/ANAPC5/TRIM33/HECTD1/MED1/UBE2Q1/BIRC3	37
MF	GO:0050321	tau-protein kinase activity	6/913	22/17696	0.000678559	0.0211395	0.0181601	CSNK1D/MARK2/DYRK1A/MARK3/ROCK1/FYN	6
MF	GO:0043548	phosphatidylinositol 3-kinase binding	7/913	30/17696	0.000681117	0.0211395	0.0181601	IRS2/CBL/DNM2/PIK3IP1/PIK3R1/FYN/ATP1A1	7
MF	GO:0003697	single-stranded DNA binding	15/913	113/17696	0.000694332	0.0211395	0.0181601	RPA2/HMCES/RAD23B/TDP2/SSBP3/PURA/XPC/PURB/RPA1/SMC4/LRPPRC/CNBP/FUBP1/DHX9/SAMHD1	15
MF	GO:0004842	ubiquitin-protein transferase activity	35/913	382/17696	0.000737023	0.0211395	0.0181601	PELI1/UBE2V1/G2E3/HERC5/UBE2D1/IRF2BPL/MAEA/RNF6/TOPORS/TRIM69/RNF220/RNF168/ARIH1/RNF38/TRIM56/RNF125/CUL3/LTN1/FBXL3/VHL/UBE2K/UBE2Z/TRIM28/XIAP/UBE3A/FBXW2/RNF10/CBL/UBE2G2/ANAPC5/TRIM33/HECTD1/MED1/UBE2Q1/BIRC3	35
MF	GO:0036459	thiol-dependent ubiquitinyl hydrolase activity	15/913	114/17696	0.000762243	0.0211395	0.0181601	JOSD2/USP12/UCHL3/STAMBP/OTUD1/USP25/USP33/USP1/USP4/USP36/ANKZF1/USP47/OTUD5/VCPIP1/USP24	15
MF	GO:0101005	ubiquitinyl hydrolase activity	15/913	114/17696	0.000762243	0.0211395	0.0181601	JOSD2/USP12/UCHL3/STAMBP/OTUD1/USP25/USP33/USP1/USP4/USP36/ANKZF1/USP47/OTUD5/VCPIP1/USP24	15
MF	GO:0017016	Ras GTPase binding	38/913	429/17696	0.000846683	0.0227239	0.0195211	DIAPH2/STRN3/RAB11FIP1/ATP6AP1/PPP6R1/SYTL1/DENND6A/USP33/TBC1D15/TNPO1/NCKAP1L/RALBP1/RAB3GAP2/NDRG1/ARHGEF1/FMNL1/ANXA2/TIAM1/DENND2D/UNC13D/IPO5/MICAL1/DOCK11/FGD3/IQGAP1/IPO7/PREX1/ARHGEF3/ROCK1/ITSN2/AKAP13/ACAP2/XPO1/VAV1/TBC1D10C/DOCK2/SPATA13/RAPGEF1	38
MF	GO:0031593	polyubiquitin modification-dependent protein binding	9/913	51/17696	0.00107177	0.0274791	0.0236061	RNF169/RAD23B/RNF168/EPS15/UBQLN1/BAG6/ZBTB1/TNIP1/VCP	9
MF	GO:0051219	phosphoprotein binding	12/913	83/17696	0.00108992	0.0274791	0.0236061	PTPN6/SCAF8/CBX4/PTPN11/CBL/PRKCSH/MAPK1/GRB2/PIK3R1/ZAP70/LDLRAP1/VAV1	12
MF	GO:0003713	transcription coactivator activity	30/913	319/17696	0.00113569	0.0277911	0.0238742	BCL10/PSMD9/TFDP1/PMF1/SUPT3H/ACTN4/MED23/ING4/BCL9L/NR1D2/ATF6/TADA2B/KDM1A/GTF2F1/TRIM28/NPAT/DAXX/LPIN1/UBE3A/NCOA1/SMARCC2/TRIP11/SMARCA4/GATA3/JADE1/CITED2/MED13/MED1/DHX9/YY1	30
MF	GO:0032182	ubiquitin-like protein binding	13/913	96/17696	0.00128092	0.0280309	0.0240802	UCHL3/RAD23B/RNF168/USP25/AUP1/CBX4/DAXX/NUP62/BUB3/UBXN7/NBR1/CXCR4/CASP8AP2	13
MF	GO:0030676	Rac guanyl-nucleotide exchange factor activity	5/913	17/17696	0.00132991	0.0280309	0.0240802	TIAM1/PREX1/VAV1/DOCK2/SPATA13	5
MF	GO:0051010	microtubule plus-end binding	5/913	17/17696	0.00132991	0.0280309	0.0240802	CLIP1/MAPRE2/APC/STIM1/NUMA1	5
MF	GO:1990381	ubiquitin-specific protease binding	5/913	17/17696	0.00132991	0.0280309	0.0240802	DERL1/SART3/BAG6/CLTC/VCP	5
MF	GO:0008234	cysteine-type peptidase activity	20/913	184/17696	0.0013392	0.0280309	0.0240802	JOSD2/USP12/UCHL3/STAMBP/SENP5/OTUD1/CAPN1/USP25/USP33/USP1/USP4/USP36/ANKZF1/USP47/OTUD5/CTSB/VCPIP1/USP24/SENP6/CAPN2	20
MF	GO:0031491	nucleosome binding	12/913	85/17696	0.00134764	0.0280309	0.0240802	RNF169/MBD2/RNF168/HDAC1/EZH1/MTF2/GATAD2B/SUPT6H/SMARCC2/HNRNPC/SMARCA4/SUPT16H	12
MF	GO:0061980	regulatory RNA binding	8/913	43/17696	0.00141044	0.0286215	0.0245876	TUT7/MBD2/AGO3/FMR1/RBM10/DICER1/PUM1/DHX9	8
MF	GO:0005522	profilin binding	4/913	11/17696	0.00173492	0.0324446	0.0278718	VASP/ACTG1/FMNL1/EVL	4
MF	GO:0035197	siRNA binding	4/913	11/17696	0.00173492	0.0324446	0.0278718	MBD2/FMR1/DICER1/DHX9	4
MF	GO:0042974	retinoic acid receptor binding	6/913	26/17696	0.00175482	0.0324446	0.0278718	ACTN4/NR4A2/NCOA1/TACC1/NSD1/MED1	6
MF	GO:0051019	mitogen-activated protein kinase binding	6/913	26/17696	0.00175482	0.0324446	0.0278718	MAPKAPK2/SIRT1/CDK5RAP3/IQGAP1/NBR1/TNIP1	6
MF	GO:0048156	tau protein binding	8/913	45/17696	0.00191432	0.0346242	0.0297442	AATF/MARK2/DYRK1A/MARK3/APBB1/BIN1/ROCK1/FYN	8
MF	GO:0017048	Rho GTPase binding	19/913	177/17696	0.00201755	0.0357149	0.0306812	DIAPH2/STRN3/PPP6R1/NCKAP1L/RALBP1/ARHGEF1/FMNL1/TIAM1/DOCK11/FGD3/IQGAP1/PREX1/ARHGEF3/ROCK1/ITSN2/AKAP13/VAV1/DOCK2/SPATA13	19
MF	GO:0035257	nuclear hormone receptor binding	17/913	152/17696	0.00219889	0.0374102	0.0321376	YWHAH/ACTN4/UBA3/NR4A2/RNF6/DDX54/KDM1A/SIRT1/DAXX/NUP62/NCOA1/TACC1/SMARCA4/PARP1/NSD1/MED13/MED1	17
MF	GO:0005086	ARF guanyl-nucleotide exchange factor activity	5/913	19/17696	0.00229317	0.0374102	0.0321376	CYTH4/ARFGEF1/PSD4/IQSEC1/CYTH1	5
MF	GO:0070577	lysine-acetylated histone binding	5/913	19/17696	0.00229317	0.0374102	0.0321376	ZMYND8/BRD4/PSME4/SMARCA4/PHIP	5
MF	GO:0140033	acetylation-dependent protein binding	5/913	19/17696	0.00229317	0.0374102	0.0321376	ZMYND8/BRD4/PSME4/SMARCA4/PHIP	5
MF	GO:0005089	Rho guanyl-nucleotide exchange factor activity	11/913	79/17696	0.0023578	0.0377248	0.0324078	ARHGEF1/TIAM1/DOCK11/FGD3/PREX1/ARHGEF3/ITSN2/AKAP13/VAV1/DOCK2/SPATA13	11
MF	GO:0003730	mRNA 3'-UTR binding	12/913	91/17696	0.00243814	0.0381846	0.0328028	EXOSC9/FMR1/SECISBP2L/ZFP36L1/TIA1/PABPC4/RBM3/HNRNPC/TARDBP/HNRNPR/PUM1/HNRNPD	12
MF	GO:0042162	telomeric DNA binding	7/913	37/17696	0.0025155	0.0381846	0.0328028	RPA2/PURA/KDM1A/RPA1/XRCC5/XRCC6/HNRNPD	7
MF	GO:0015631	tubulin binding	30/913	336/17696	0.00252422	0.0381846	0.0328028	CHP1/SKA2/GPAA1/NDEL1/KIF20B/RGS2/PRNP/KIF22/STMN3/CEP57/NDRG1/MAP4/KIF5B/CLIP1/FMR1/HSPH1/MAPRE2/OFD1/LRPPRC/TIAM1/APC/SUN2/DNM2/STIM1/EZR/CCDC88B/NUMA1/MAP4K4/ARL4C/FYN	30
MF	GO:0035258	steroid hormone receptor binding	12/913	92/17696	0.00267543	0.0397493	0.034147	YWHAH/NR4A2/RNF6/DDX54/KDM1A/DAXX/NCOA1/TACC1/SMARCA4/PARP1/NSD1/MED1	12
MF	GO:0051059	NF-kappaB binding	6/913	29/17696	0.00317307	0.0463157	0.0397879	BCL10/TP53BP2/HDAC1/AKAP8/CPNE1/CDK5RAP3	6
MF	GO:0051427	hormone receptor binding	19/913	185/17696	0.00332636	0.047716	0.0409909	YWHAH/ACTN4/UBA3/NR4A2/RNF6/DDX54/KDM1A/SIRT1/DAXX/PTPN11/NUP62/NCOA1/TACC1/SMARCA4/PARP1/NSD1/MED13/MED1/FYN	19
MF	GO:0003727	single-stranded RNA binding	12/913	95/17696	0.00350203	0.0493846	0.0424243	RBMX/CBX4/AGO3/FMR1/CNBP/TIA1/PABPC4/RBM3/HNRNPC/TARDBP/SYNCRIP/DHX9	12

## Sheet: L_H_Group
ONTOLOGY	ID	Description	GeneRatio	BgRatio	pvalue	p.adjust	qvalue	geneID	Count
BP	GO:1903311	regulation of mRNA metabolic process	33/483	324/18670	2.07144e-11	7.9046e-08	7.17589e-08	RBM4/PSMC6/FAM172A/NPM1/PABPN1/PSMC4/ELAVL1/SRPK2/POLR2G/APEX1/PSMC3/RBM38/SRPK1/PSMC5/PCID2/PSMD4/NCBP2/ZBTB7A/YTHDF2/SMU1/PSMD1/FXR1/CNOT7/THRAP3/PSMD11/CIRBP/KHDRBS1/CPSF6/CDK11B/SECISBP2/HNRNPM/YWHAB/ANP32A	33
BP	GO:0008380	RNA splicing	38/483	469/18670	5.38599e-10	1.02765e-06	9.32909e-07	RBM4/FAM172A/LSM10/PABPN1/C2orf49/RSRC1/CWC15/PCBP1/CWC27/LSM4/ZRSR2/RNF113A/PRPF31/ELAVL1/SRPK2/POLR2G/RBM38/PQBP1/SRPK1/RTCB/CDC40/THOC1/FIP1L1/HNRNPF/NCBP2/CWC25/ZBTB7A/IK/SMU1/RBM22/THRAP3/PPP2CA/CIRBP/PRPF6/KHDRBS1/PPIG/HNRNPM/SRRM2	38
BP	GO:0043161	proteasome-mediated ubiquitin-dependent protein catabolic process	34/483	419/18670	4.34071e-09	5.52139e-06	5.01238e-06	FHIT/ANAPC11/PSMC6/CRBN/PSMC4/RBCK1/PCNP/CUL2/FBXL15/UBE2G1/CAMLG/BIRC2/SDCBP/PSMC3/UBE2J2/BFAR/PSMC5/PSMD4/ZFAND2B/TLK2/UBQLN2/STYX/PSMD1/UFL1/USP14/UBE2R2/PSMD11/SPOP/BAG5/UBR2/NEMF/ARIH2/HERC2/HSP90B1	34
BP	GO:0061013	regulation of mRNA catabolic process	22/483	199/18670	1.09002e-08	1.03988e-05	9.44013e-06	PSMC6/NPM1/PSMC4/ELAVL1/POLR2G/APEX1/PSMC3/RBM38/PSMC5/PCID2/PSMD4/YTHDF2/PSMD1/FXR1/CNOT7/THRAP3/PSMD11/CIRBP/SECISBP2/HNRNPM/YWHAB/ANP32A	22
BP	GO:0000377	RNA splicing, via transesterification reactions with bulged adenosine as nucleophile	31/483	379/18670	1.7694e-08	1.12534e-05	1.0216e-05	RBM4/FAM172A/PABPN1/RSRC1/CWC15/PCBP1/CWC27/LSM4/ZRSR2/RNF113A/PRPF31/ELAVL1/SRPK2/POLR2G/PQBP1/SRPK1/CDC40/FIP1L1/HNRNPF/NCBP2/CWC25/ZBTB7A/IK/SMU1/RBM22/THRAP3/CIRBP/PRPF6/KHDRBS1/HNRNPM/SRRM2	31
BP	GO:0000398	mRNA splicing, via spliceosome	31/483	379/18670	1.7694e-08	1.12534e-05	1.0216e-05	RBM4/FAM172A/PABPN1/RSRC1/CWC15/PCBP1/CWC27/LSM4/ZRSR2/RNF113A/PRPF31/ELAVL1/SRPK2/POLR2G/PQBP1/SRPK1/CDC40/FIP1L1/HNRNPF/NCBP2/CWC25/ZBTB7A/IK/SMU1/RBM22/THRAP3/CIRBP/PRPF6/KHDRBS1/HNRNPM/SRRM2	31
BP	GO:0000375	RNA splicing, via transesterification reactions	31/483	382/18670	2.12423e-08	1.15801e-05	1.05125e-05	RBM4/FAM172A/PABPN1/RSRC1/CWC15/PCBP1/CWC27/LSM4/ZRSR2/RNF113A/PRPF31/ELAVL1/SRPK2/POLR2G/PQBP1/SRPK1/CDC40/FIP1L1/HNRNPF/NCBP2/CWC25/ZBTB7A/IK/SMU1/RBM22/THRAP3/CIRBP/PRPF6/KHDRBS1/HNRNPM/SRRM2	31
BP	GO:0006457	protein folding	23/483	227/18670	2.65579e-08	1.26681e-05	1.15003e-05	PPID/NUDCD2/CWC27/GNB2/VBP1/NUDCD3/LMAN1/ERP44/NUDC/P4HB/BAG1/DNAJA2/DNAJC2/TTC1/MLEC/CCT7/GNAI3/CSNK2A1/BAG5/CCT2/HSPA9/PPIG/HSP90B1	23
BP	GO:0010498	proteasomal protein catabolic process	34/483	477/18670	1.05572e-07	4.47624e-05	4.06358e-05	FHIT/ANAPC11/PSMC6/CRBN/PSMC4/RBCK1/PCNP/CUL2/FBXL15/UBE2G1/CAMLG/BIRC2/SDCBP/PSMC3/UBE2J2/BFAR/PSMC5/PSMD4/ZFAND2B/TLK2/UBQLN2/STYX/PSMD1/UFL1/USP14/UBE2R2/PSMD11/SPOP/BAG5/UBR2/NEMF/ARIH2/HERC2/HSP90B1	34
BP	GO:0043488	regulation of mRNA stability	19/483	177/18670	1.75383e-07	6.6926e-05	6.07562e-05	PSMC6/NPM1/PSMC4/ELAVL1/APEX1/PSMC3/RBM38/PSMC5/PCID2/PSMD4/YTHDF2/PSMD1/FXR1/THRAP3/PSMD11/CIRBP/HNRNPM/YWHAB/ANP32A	19
BP	GO:0043487	regulation of RNA stability	19/483	183/18670	2.96313e-07	0.000102794	9.33173e-05	PSMC6/NPM1/PSMC4/ELAVL1/APEX1/PSMC3/RBM38/PSMC5/PCID2/PSMD4/YTHDF2/PSMD1/FXR1/THRAP3/PSMD11/CIRBP/HNRNPM/YWHAB/ANP32A	19
BP	GO:0006414	translational elongation	16/483	133/18670	3.49132e-07	0.000111024	0.000100789	MRPL54/MRPL40/MRPS33/MRPS7/MRPL21/MRPL11/MRPS16/MRPS12/MRPS18B/MRPS10/MRPL16/MRPL18/ABTB1/USP16/SECISBP2/NEMF	16
BP	GO:0006402	mRNA catabolic process	27/483	364/18670	1.03351e-06	0.000303376	0.000275408	PSMC6/NPM1/PSMC4/LSM4/ELAVL1/POLR2G/APEX1/PPP2R2A/PSMC3/RBM38/PSMC5/PCID2/PSMD4/NCBP2/YTHDF2/PSMD1/FXR1/CNOT7/THRAP3/PSMD11/PPP2CA/CIRBP/PNRC2/SECISBP2/HNRNPM/YWHAB/ANP32A	27
BP	GO:0019884	antigen processing and presentation of exogenous antigen	18/483	182/18670	1.24055e-06	0.000338138	0.000306965	PSMC6/DCTN3/HLA-C/CTSD/PSMC4/CLTA/PSMC3/AP3B1/DCTN2/PSMC5/PSMD4/PSMD1/PSMD11/RAB7A/AP2B1/TAP1/HLA-DPB1/CTSS	18
BP	GO:0006401	RNA catabolic process	28/483	397/18670	1.76372e-06	0.000448692	0.000407328	PSMC6/SLIRP/NPM1/PSMC4/LSM4/ELAVL1/POLR2G/APEX1/PPP2R2A/PSMC3/RBM38/PSMC5/PCID2/PSMD4/NCBP2/YTHDF2/PSMD1/FXR1/CNOT7/THRAP3/PSMD11/PPP2CA/CIRBP/PNRC2/SECISBP2/HNRNPM/YWHAB/ANP32A	28
BP	GO:0070125	mitochondrial translational elongation	12/483	88/18670	2.70862e-06	0.000628117	0.000570212	MRPL54/MRPL40/MRPS33/MRPS7/MRPL21/MRPL11/MRPS16/MRPS12/MRPS18B/MRPS10/MRPL16/MRPL18	12
BP	GO:0006415	translational termination	13/483	104/18670	2.83917e-06	0.000628117	0.000570212	MRPL54/MRPL40/MRPS33/MRPS7/MRPL21/MRPL11/MRPS16/MRPS12/MRPS18B/MRPS10/MRPL16/MRPL18/ABCE1	13
BP	GO:0070126	mitochondrial translational termination	12/483	89/18670	3.05841e-06	0.000628117	0.000570212	MRPL54/MRPL40/MRPS33/MRPS7/MRPL21/MRPL11/MRPS16/MRPS12/MRPS18B/MRPS10/MRPL16/MRPL18	12
BP	GO:0002478	antigen processing and presentation of exogenous peptide antigen	17/483	175/18670	3.12742e-06	0.000628117	0.000570212	PSMC6/DCTN3/HLA-C/CTSD/PSMC4/CLTA/PSMC3/DCTN2/PSMC5/PSMD4/PSMD1/PSMD11/RAB7A/AP2B1/TAP1/HLA-DPB1/CTSS	17
BP	GO:0048524	positive regulation of viral process	13/483	107/18670	3.91828e-06	0.000747607	0.000678687	CHMP2A/SUPT4H1/PPID/P4HB/NUCKS1/SRPK2/POLR2G/SRPK1/CNOT7/CHMP3/RAB7A/CHMP4B/LEF1	13
BP	GO:0044839	cell cycle G2/M phase transition	21/483	266/18670	6.32268e-06	0.00112725	0.00102333	NDE1/PSMC6/DCTN3/BABAM1/NPM1/PSMC4/TUBA4A/FBXL15/PPP2R2A/PSMC3/NAE1/TUBB/DCTN2/PSMC5/PSMD4/RAB11A/ARPP19/PSMD1/PSMD11/KHDRBS1/FOXN3	21
BP	GO:0000209	protein polyubiquitination	23/483	310/18670	6.49882e-06	0.00112725	0.00102333	ANAPC11/PSMC6/PSMC4/RBCK1/NMI/RNF167/RNF115/FBXL15/UBE2G1/BIRC2/PSMC3/UBE2J2/SHPRH/BFAR/PSMC5/PSMD4/PSMD1/TRIM44/UBE2R2/PSMD11/WSB1/UBR2/ARIH2	23
BP	GO:0016197	endosomal transport	19/483	226/18670	7.09543e-06	0.00117722	0.0010687	DPY30/CHMP2A/SNX17/TMEM50B/SNX9/DNM1L/AP3B1/SNX2/ARFRP1/TMEM87A/VPS35/STX10/RAB11A/ERC1/GGA1/VPS36/CHMP3/RAB7A/CHMP4B	19
BP	GO:0048002	antigen processing and presentation of peptide antigen	17/483	189/18670	8.82806e-06	0.00140366	0.00127426	PSMC6/DCTN3/HLA-C/CTSD/PSMC4/CLTA/PSMC3/DCTN2/PSMC5/PSMD4/PSMD1/PSMD11/RAB7A/AP2B1/TAP1/HLA-DPB1/CTSS	17
BP	GO:2000736	regulation of stem cell differentiation	13/483	116/18670	9.63758e-06	0.00147108	0.00133546	PSMC6/PSMC4/PSMC3/PSMC5/PSMD4/PWP1/KDM4C/YTHDF2/PSMD1/PSMD11/HSPA9/CDK6/LBH	13
BP	GO:1901532	regulation of hematopoietic progenitor cell differentiation	11/483	85/18670	1.17773e-05	0.00172854	0.00156919	PSMC6/FNIP1/PSMC4/PSMC3/PSMC5/PSMD4/YTHDF2/PSMD1/PSMD11/HSPA9/CDK6	11
BP	GO:0051168	nuclear export	17/483	194/18670	1.24665e-05	0.00173958	0.00157922	NPM1/PABPN1/ANP32B/ABCE1/CDC40/THOC1/PCID2/FIP1L1/NCBP2/STYX/RBM22/NUP50/KHDRBS1/CTDSPL2/HSPA9/CPSF6/NEMF	17
BP	GO:0051169	nuclear transport	24/483	346/18670	1.27642e-05	0.00173958	0.00157922	RBM4/NPM1/PABPN1/HDAC3/ANP32B/RSRC1/HMGA1/ABCE1/CDC40/THOC1/PCID2/FIP1L1/NCBP2/STYX/APPL1/PHB2/RBM22/NUP50/KHDRBS1/CTDSPL2/HSPA9/CPSF6/NEMF/ANP32A	24
BP	GO:1902036	regulation of hematopoietic stem cell differentiation	10/483	72/18670	1.55982e-05	0.00205251	0.0018633	PSMC6/PSMC4/PSMC3/PSMC5/PSMD4/YTHDF2/PSMD1/PSMD11/HSPA9/CDK6	10
BP	GO:0050852	T cell receptor signaling pathway	17/483	202/18670	2.11144e-05	0.00268576	0.00243816	TRAC/PSMC6/NCK1/PSMC4/RBCK1/EIF2B1/STOML2/PSMC3/PSMC5/PSMD4/CSK/PSMD1/LCK/PSMD11/GBP1/HLA-DPB1/ELF1	17
BP	GO:1901987	regulation of cell cycle phase transition	29/483	480/18670	2.28512e-05	0.00278961	0.00253244	ANAPC11/NDE1/PSMC6/DCTN3/BABAM1/LSM10/NPM1/CDK2AP2/PSMC4/TUBA4A/APEX1/PSMC3/MAD1L1/NAE1/TUBB/DCTN2/PSMC5/PCID2/PSMD4/RAB11A/IK/PSMD1/PHB2/CNOT7/PTEN/PSMD11/CTDSP1/CDK6/FOXN3	29
BP	GO:0000086	G2/M transition of mitotic cell cycle	19/483	247/18670	2.49398e-05	0.00278961	0.00253244	NDE1/PSMC6/DCTN3/PSMC4/TUBA4A/FBXL15/PPP2R2A/PSMC3/NAE1/TUBB/DCTN2/PSMC5/PSMD4/RAB11A/ARPP19/PSMD1/PSMD11/KHDRBS1/FOXN3	19
BP	GO:1903902	positive regulation of viral life cycle	9/483	61/18670	2.52972e-05	0.00278961	0.00253244	CHMP2A/PPID/P4HB/NUCKS1/SRPK2/SRPK1/CNOT7/CHMP3/CHMP4B	9
BP	GO:0010948	negative regulation of cell cycle process	24/483	361/18670	2.55751e-05	0.00278961	0.00253244	PSMC6/CHMP2A/BABAM1/NPM1/CDK2AP2/PSMC4/PSMC3/MAD1L1/NAE1/PSMC5/PCID2/PSMD4/IK/PSMD1/CNOT7/EHMT1/PTEN/PSMD11/CTDSP1/PRKAR1A/CDK6/RBBP7/SUZ12/FOXN3	24
BP	GO:0019882	antigen processing and presentation	18/483	226/18670	2.55861e-05	0.00278961	0.00253244	PSMC6/DCTN3/HLA-C/CTSD/PSMC4/CLTA/PSMC3/AP3B1/DCTN2/PSMC5/PSMD4/PSMD1/PSMD11/RAB7A/AP2B1/TAP1/HLA-DPB1/CTSS	18
BP	GO:0032435	negative regulation of proteasomal ubiquitin-dependent protein catabolic process	7/483	35/18670	2.66427e-05	0.00282413	0.00256378	FHIT/CAMLG/SDCBP/TLK2/STYX/USP14/BAG5	7
BP	GO:2000059	negative regulation of ubiquitin-dependent protein catabolic process	8/483	48/18670	2.87722e-05	0.00296742	0.00269386	FHIT/CAMLG/SDCBP/TLK2/STYX/CSNK2A1/USP14/BAG5	8
BP	GO:0006913	nucleocytoplasmic transport	23/483	343/18670	3.2882e-05	0.00330204	0.00299764	RBM4/NPM1/PABPN1/HDAC3/ANP32B/RSRC1/ABCE1/CDC40/THOC1/PCID2/FIP1L1/NCBP2/STYX/APPL1/PHB2/RBM22/NUP50/KHDRBS1/CTDSPL2/HSPA9/CPSF6/NEMF/ANP32A	23
BP	GO:0006446	regulation of translational initiation	10/483	79/18670	3.56642e-05	0.0034896	0.0031679	RBM4/NPM1/RPS6KB2/NCK1/EIF2B1/POLR2G/EIF2S1/NCBP2/YTHDF2/KHDRBS1	10
BP	GO:0033108	mitochondrial respiratory chain complex assembly	11/483	96/18670	3.77173e-05	0.00359823	0.00326651	NDUFB3/NDUFS6/NDUFB7/COA4/SMIM20/NDUFB6/TMEM126B/NDUFA10/NDUFS2/TTC19/COA1	11
BP	GO:1901990	regulation of mitotic cell cycle phase transition	27/483	444/18670	3.90338e-05	0.003633	0.00329808	ANAPC11/NDE1/PSMC6/DCTN3/LSM10/CDK2AP2/PSMC4/TUBA4A/APEX1/PSMC3/MAD1L1/NAE1/TUBB/DCTN2/PSMC5/PCID2/PSMD4/RAB11A/IK/PSMD1/PHB2/CNOT7/PTEN/PSMD11/CTDSP1/CDK6/FOXN3	27
BP	GO:1902749	regulation of cell cycle G2/M phase transition	17/483	213/18670	4.15867e-05	0.00377845	0.00343012	NDE1/PSMC6/DCTN3/BABAM1/NPM1/PSMC4/TUBA4A/PSMC3/NAE1/TUBB/DCTN2/PSMC5/PSMD4/RAB11A/PSMD1/PSMD11/FOXN3	17
BP	GO:0043484	regulation of RNA splicing	13/483	135/18670	4.91183e-05	0.00435896	0.00395712	RBM4/FAM172A/SRPK2/RBM38/PQBP1/SRPK1/HNRNPF/ZBTB7A/SMU1/RBM22/THRAP3/CIRBP/KHDRBS1	13
BP	GO:0060218	hematopoietic stem cell differentiation	10/483	83/18670	5.49148e-05	0.00476261	0.00432356	PSMC6/PSMC4/PSMC3/PSMC5/PSMD4/YTHDF2/PSMD1/PSMD11/HSPA9/CDK6	10
BP	GO:0050684	regulation of mRNA processing	13/483	137/18670	5.72623e-05	0.00485584	0.00440819	RBM4/FAM172A/PABPN1/SRPK2/SRPK1/NCBP2/ZBTB7A/SMU1/THRAP3/CIRBP/KHDRBS1/CPSF6/CDK11B	13
BP	GO:0110096	cellular response to aldehyde	4/483	10/18670	8.20776e-05	0.00680887	0.00618118	ADH5/AKR1B1/AKR1A1/RDH11	4
BP	GO:0070936	protein K48-linked ubiquitination	8/483	56/18670	9.03844e-05	0.00733844	0.00666193	NMI/RNF115/UBE2G1/BIRC2/BFAR/TRIM44/UBE2R2/ARIH2	8
BP	GO:1990182	exosomal secretion	5/483	19/18670	9.77412e-05	0.00777043	0.00705409	CHMP2A/COPS5/SDCBP/RAB11A/RAB7A	5
BP	GO:0098781	ncRNA transcription	11/483	107/18670	0.000102724	0.00799987	0.00726238	ICE2/GTF3C6/ZC3H8/INTS6/POLR2G/SIRT7/PWP1/NCBP2/INTS10/RPAP2/NCL	11
BP	GO:0070646	protein modification by small protein removal	20/483	299/18670	0.000109767	0.00837742	0.00760513	PSMC6/BABAM1/PSMC4/COPS5/SUDS3/BIRC2/PSMC3/USP10/PSMC5/PSMD4/TADA3/MYC/PSMD1/USP14/PTEN/PSMD11/USP8/SENP7/USP16/INO80D	20
BP	GO:0061951	establishment of protein localization to plasma membrane	8/483	58/18670	0.000116578	0.00872277	0.00791864	VAMP5/GOLGA7/ARFRP1/VPS35/RAB11A/CSK/GGA1/CNST	8
BP	GO:0045899	positive regulation of RNA polymerase II transcription preinitiation complex assembly	4/483	11/18670	0.000126345	0.00918458	0.00833787	PSMC6/PSMC4/PSMC3/PSMC5	4
BP	GO:0097734	extracellular exosome biogenesis	5/483	20/18670	0.000127564	0.00918458	0.00833787	CHMP2A/COPS5/SDCBP/RAB11A/RAB7A	5
BP	GO:0002479	antigen processing and presentation of exogenous peptide antigen via MHC class I, TAP-dependent	9/483	75/18670	0.000133087	0.00940482	0.00853781	PSMC6/HLA-C/PSMC4/PSMC3/PSMC5/PSMD4/PSMD1/PSMD11/TAP1	9
BP	GO:0000380	alternative mRNA splicing, via spliceosome	9/483	76/18670	0.000147563	0.0102382	0.00929436	RBM4/FAM172A/RSRC1/PQBP1/ZBTB7A/SMU1/THRAP3/KHDRBS1/HNRNPM	9
BP	GO:0016579	protein deubiquitination	19/483	283/18670	0.000154441	0.0105241	0.00955389	PSMC6/BABAM1/PSMC4/COPS5/SUDS3/BIRC2/PSMC3/USP10/PSMC5/PSMD4/TADA3/MYC/PSMD1/USP14/PTEN/PSMD11/USP8/USP16/INO80D	19
BP	GO:0061418	regulation of transcription from RNA polymerase II promoter in response to hypoxia	9/483	77/18670	0.00016333	0.0109345	0.00992648	PSMC6/PSMC4/CUL2/PSMC3/PSMC5/PSMD4/PSMD1/RBPJ/PSMD11	9
BP	GO:0031146	SCF-dependent proteasomal ubiquitin-dependent protein catabolic process	10/483	95/18670	0.000173146	0.0113918	0.0103416	PSMC6/PSMC4/CUL2/FBXL15/PSMC3/PSMC5/PSMD4/STYX/PSMD1/PSMD11	10
BP	GO:0010389	regulation of G2/M transition of mitotic cell cycle	15/483	196/18670	0.000185172	0.0119499	0.0108482	NDE1/PSMC6/DCTN3/PSMC4/TUBA4A/PSMC3/NAE1/TUBB/DCTN2/PSMC5/PSMD4/RAB11A/PSMD1/PSMD11/FOXN3	15
BP	GO:0006521	regulation of cellular amino acid metabolic process	8/483	62/18670	0.000187891	0.0119499	0.0108482	PSMC6/PSMC4/ODC1/PSMC3/PSMC5/PSMD4/PSMD1/PSMD11	8
BP	GO:0043687	post-translational protein modification	22/483	361/18670	0.000194425	0.0121627	0.0110415	PNPLA2/PSMC6/PSMC4/CUL2/COPS5/RABGGTB/FBXL15/P4HB/PSMC3/NAE1/PSMC5/PSMD4/ATG12/RAB11A/ESCO1/PSMD1/NUCB1/PSMD11/WSB1/RBBP7/SHISA5/HSP90B1	22
BP	GO:0042590	antigen processing and presentation of exogenous peptide antigen via MHC class I	9/483	79/18670	0.000199095	0.012188	0.0110644	PSMC6/HLA-C/PSMC4/PSMC3/PSMC5/PSMD4/PSMD1/PSMD11/TAP1	9
BP	GO:0032543	mitochondrial translation	12/483	135/18670	0.000204021	0.012188	0.0110644	MRPL54/MRPL40/MRPS33/MRPS7/MRPL21/MRPL11/MRPS16/MRPS12/MRPS18B/MRPS10/MRPL16/MRPL18	12
BP	GO:0006338	chromatin remodeling	16/483	220/18670	0.000205393	0.012188	0.0110644	FAM172A/NPM1/SUPT4H1/CENPK/ZNHIT1/HMGA1/NUDT5/SMARCE1/KDM4C/ZBTB7A/TOP1/MYC/MIS18BP1/BAZ1A/RBBP7/CHD7	16
BP	GO:0140112	extracellular vesicle biogenesis	5/483	22/18670	0.000207605	0.012188	0.0110644	CHMP2A/COPS5/SDCBP/RAB11A/RAB7A	5
BP	GO:0006099	tricarboxylic acid cycle	6/483	34/18670	0.000211146	0.0121916	0.0110677	SDHB/PDHB/SUCLG1/SUCLG2/ME2/IDH3G	6
BP	GO:0001959	regulation of cytokine-mediated signaling pathway	14/483	177/18670	0.000214057	0.0121916	0.0110677	NR1H2/RBCK1/CASP1/RNF113A/BIRC2/ABCE1/PARP9/YTHDF2/CASP4/CNOT7/TRIM44/TAX1BP1/ELF1/LSM14A	14
BP	GO:1901988	negative regulation of cell cycle phase transition	18/483	267/18670	0.00021728	0.0121933	0.0110692	PSMC6/BABAM1/CDK2AP2/PSMC4/PSMC3/MAD1L1/NAE1/PSMC5/PCID2/PSMD4/IK/PSMD1/CNOT7/PTEN/PSMD11/CTDSP1/CDK6/FOXN3	18
BP	GO:0010257	NADH dehydrogenase complex assembly	8/483	64/18670	0.000235125	0.0126241	0.0114603	NDUFB3/NDUFS6/NDUFB7/NDUFB6/TMEM126B/NDUFA10/NDUFS2/COA1	8
BP	GO:0032981	mitochondrial respiratory chain complex I assembly	8/483	64/18670	0.000235125	0.0126241	0.0114603	NDUFB3/NDUFS6/NDUFB7/NDUFB6/TMEM126B/NDUFA10/NDUFS2/COA1	8
BP	GO:0006611	protein export from nucleus	14/483	179/18670	0.00024052	0.0126241	0.0114603	NPM1/PABPN1/ANP32B/ABCE1/CDC40/THOC1/PCID2/FIP1L1/NCBP2/STYX/RBM22/NUP50/CTDSPL2/HSPA9	14
BP	GO:0033238	regulation of cellular amine metabolic process	9/483	81/18670	0.000241143	0.0126241	0.0114603	PSMC6/PSMC4/ODC1/PSMC3/PSMC5/PSMD4/VPS35/PSMD1/PSMD11	9
BP	GO:0042180	cellular ketone metabolic process	17/483	246/18670	0.000241499	0.0126241	0.0114603	NR1H2/PRKAG2/PSMC6/HAGH/PSMC4/ODC1/KDSR/PSMC3/GLO1/PSMC5/PSMD4/AKR1B1/AKR1A1/PSMD1/PDK1/PSMD11/LONP2	17
BP	GO:1901991	negative regulation of mitotic cell cycle phase transition	17/483	248/18670	0.000265604	0.0136965	0.0124339	PSMC6/CDK2AP2/PSMC4/PSMC3/MAD1L1/NAE1/PSMC5/PCID2/PSMD4/IK/PSMD1/CNOT7/PTEN/PSMD11/CTDSP1/CDK6/FOXN3	17
BP	GO:0018205	peptidyl-lysine modification	23/483	397/18670	0.000291017	0.0148069	0.0134419	DHPS/DPY30/GLRX5/KAT7/ING5/RNF113A/UBA2/WBP2/PWP1/MSL3/KDM4C/EID1/TADA3/ESCO1/PHF10/EHMT1/NUP50/SENP7/PHF20/ZNF451/LEF1/BAZ1A/SUZ12	23
BP	GO:0006403	RNA localization	16/483	230/18670	0.000338904	0.0170165	0.0154478	NPM1/PABPN1/ZNHIT3/MRPL18/ABCE1/CDC40/THOC1/PCID2/FIP1L1/CCT7/NCBP2/NUP50/CCT2/PRPF6/KHDRBS1/CPSF6	16
BP	GO:1903363	negative regulation of cellular protein catabolic process	9/483	86/18670	0.000379371	0.018801	0.0170678	FHIT/CAMLG/SDCBP/VPS35/TLK2/STYX/CSNK2A1/USP14/BAG5	9
BP	GO:1902750	negative regulation of cell cycle G2/M phase transition	10/483	105/18670	0.000393025	0.019228	0.0174554	PSMC6/BABAM1/PSMC4/PSMC3/NAE1/PSMC5/PSMD4/PSMD1/PSMD11/FOXN3	10
BP	GO:0071453	cellular response to oxygen levels	16/483	234/18670	0.000410292	0.0198187	0.0179916	PSMC6/CCDC115/PSMC4/CUL2/P4HB/DNM1L/PSMC3/PSMC5/PSMD4/MYC/PSMD1/PHB2/PDK1/RBPJ/PTEN/PSMD11	16
BP	GO:0060759	regulation of response to cytokine stimulus	14/483	190/18670	0.000442096	0.021088	0.0191439	NR1H2/RBCK1/CASP1/RNF113A/BIRC2/ABCE1/PARP9/YTHDF2/CASP4/CNOT7/TRIM44/TAX1BP1/ELF1/LSM14A	14
BP	GO:0031647	regulation of protein stability	18/483	284/18670	0.000457786	0.0211129	0.0191666	ZSWIM7/HDAC3/SUGT1/TBRG1/CAMLG/GOLGA7/SH3GLB1/VPS35/CCT7/GTPBP4/TADA3/RTN4/PHB2/TRIM44/PTEN/USP8/BAG5/CCT2	18
BP	GO:0032506	cytokinetic process	6/483	39/18670	0.000459218	0.0211129	0.0191666	MITD1/CHMP2A/SNX9/CHMP3/CHMP4B/ANXA11	6
BP	GO:0043001	Golgi to plasma membrane protein transport	6/483	39/18670	0.000459218	0.0211129	0.0191666	VAMP5/GOLGA7/ARFRP1/CSK/GGA1/CNST	6
BP	GO:0045898	regulation of RNA polymerase II transcription preinitiation complex assembly	4/483	15/18670	0.000481285	0.0218641	0.0198485	PSMC6/PSMC4/PSMC3/PSMC5	4
BP	GO:2000058	regulation of ubiquitin-dependent protein catabolic process	12/483	149/18670	0.000505854	0.0227099	0.0206163	FHIT/CAMLG/SDCBP/TLK2/UBQLN2/STYX/UFL1/CSNK2A1/USP14/PTEN/BAG5/ARIH2	12
BP	GO:1903051	negative regulation of proteolysis involved in cellular protein catabolic process	8/483	72/18670	0.000531066	0.0235645	0.0213921	FHIT/CAMLG/SDCBP/TLK2/STYX/CSNK2A1/USP14/BAG5	8
BP	GO:0036294	cellular response to decreased oxygen levels	15/483	217/18670	0.000549985	0.0241235	0.0218996	PSMC6/PSMC4/CUL2/P4HB/DNM1L/PSMC3/PSMC5/PSMD4/MYC/PSMD1/PHB2/PDK1/RBPJ/PTEN/PSMD11	15
BP	GO:1901799	negative regulation of proteasomal protein catabolic process	7/483	57/18670	0.000641822	0.0278317	0.025266	FHIT/CAMLG/SDCBP/TLK2/STYX/USP14/BAG5	7
BP	GO:0010972	negative regulation of G2/M transition of mitotic cell cycle	9/483	93/18670	0.000676904	0.0289075	0.0262425	PSMC6/PSMC4/PSMC3/NAE1/PSMC5/PSMD4/PSMD1/PSMD11/FOXN3	9
BP	GO:0060260	regulation of transcription initiation from RNA polymerase II promoter	5/483	28/18670	0.00068178	0.0289075	0.0262425	PSMC6/PSMC4/PSMC3/PSMC5/ZNF451	5
BP	GO:0050821	protein stabilization	13/483	178/18670	0.000760594	0.0310442	0.0281823	ZSWIM7/SUGT1/TBRG1/CAMLG/GOLGA7/CCT7/GTPBP4/RTN4/PHB2/TRIM44/PTEN/BAG5/CCT2	13
BP	GO:0045454	cell redox homeostasis	8/483	76/18670	0.000764756	0.0310442	0.0281823	GLRX5/TXNDC12/KRIT1/ERP44/P4HB/GLRX/APEX1/TXN2	8
BP	GO:0006405	RNA export from nucleus	11/483	135/18670	0.000777726	0.0310442	0.0281823	NPM1/PABPN1/ABCE1/CDC40/THOC1/PCID2/FIP1L1/NCBP2/NUP50/KHDRBS1/CPSF6	11
BP	GO:0060337	type I interferon signaling pathway	9/483	95/18670	0.000790255	0.0310442	0.0281823	HLA-C/IRF2/ABCE1/YTHDF2/STAT2/CNOT7/XAF1/IFNAR1/LSM14A	9
BP	GO:0071357	cellular response to type I interferon	9/483	95/18670	0.000790255	0.0310442	0.0281823	HLA-C/IRF2/ABCE1/YTHDF2/STAT2/CNOT7/XAF1/IFNAR1/LSM14A	9
BP	GO:0032984	protein-containing complex disassembly	19/483	323/18670	0.000798831	0.0310442	0.0281823	MRPL54/MRPL40/MRPS33/MRPS7/MRPL21/CHMP2A/MRPL11/MRPS16/MRPS12/MRPS18B/MRPS10/MRPL16/HMGA1/MRPL18/ABCE1/STX17/SMARCE1/MYC/CHMP3	19
BP	GO:0016570	histone modification	24/483	454/18670	0.000803309	0.0310442	0.0281823	DPY30/HDAC3/BRMS1/KAT7/ZNHIT1/ING5/SUDS3/PKN1/SIRT7/WBP2/PWP1/MSL3/KDM4C/EID1/TADA3/PHF10/EHMT1/PHF20/UBR2/ZNF451/USP16/LEF1/BAZ1A/SUZ12	24
BP	GO:0045324	late endosome to vacuole transport	4/483	17/18670	0.000805393	0.0310442	0.0281823	CHMP2A/TMEM50B/VPS36/CHMP3	4
BP	GO:0061952	midbody abscission	4/483	17/18670	0.000805393	0.0310442	0.0281823	MITD1/CHMP2A/CHMP3/CHMP4B	4
BP	GO:0002474	antigen processing and presentation of peptide antigen via MHC class I	9/483	96/18670	0.000852465	0.032208	0.0292388	PSMC6/HLA-C/PSMC4/PSMC3/PSMC5/PSMD4/PSMD1/PSMD11/TAP1	9
BP	GO:0098876	vesicle-mediated transport to the plasma membrane	9/483	96/18670	0.000852465	0.032208	0.0292388	VAMP5/SNX17/GOLGA7/ARFRP1/VPS35/RAB11A/CSK/GGA1/CNST	9
BP	GO:0036258	multivesicular body assembly	5/483	30/18670	0.000947428	0.0349813	0.0317564	CHMP2A/RAB11A/VPS36/CHMP3/CHMP4B	5
BP	GO:0045948	positive regulation of translational initiation	5/483	30/18670	0.000947428	0.0349813	0.0317564	RPS6KB2/NCK1/POLR2G/YTHDF2/KHDRBS1	5
BP	GO:0031330	negative regulation of cellular catabolic process	16/483	253/18670	0.000953368	0.0349813	0.0317564	FHIT/SLIRP/CAMLG/ELAVL1/SDCBP/RBM38/VPS35/TLK2/STYX/CSNK2A1/USP14/THRAP3/CIRBP/BAG5/CHMP4B/SECISBP2	16
BP	GO:0048024	regulation of mRNA splicing, via spliceosome	9/483	98/18670	0.000988837	0.0359371	0.0326242	RBM4/FAM172A/SRPK2/SRPK1/ZBTB7A/SMU1/THRAP3/CIRBP/KHDRBS1	9
BP	GO:0031468	nuclear envelope reassembly	4/483	18/18670	0.00101448	0.0361801	0.0328447	CHMP2A/PPP2R2A/PPP2CA/CHMP4B	4
BP	GO:0043555	regulation of translation in response to stress	4/483	18/18670	0.00101448	0.0361801	0.0328447	RBM4/NPM1/NCK1/EIF2S1	4
BP	GO:0071456	cellular response to hypoxia	14/483	207/18670	0.00102844	0.0363382	0.0329882	PSMC6/PSMC4/CUL2/P4HB/PSMC3/PSMC5/PSMD4/MYC/PSMD1/PHB2/PDK1/RBPJ/PTEN/PSMD11	14
BP	GO:0140053	mitochondrial gene expression	12/483	162/18670	0.00106076	0.0367037	0.03332	MRPL54/MRPL40/MRPS33/MRPS7/MRPL21/MRPL11/MRPS16/MRPS12/MRPS18B/MRPS10/MRPL16/MRPL18	12
BP	GO:0034340	response to type I interferon	9/483	99/18670	0.00106337	0.0367037	0.03332	HLA-C/IRF2/ABCE1/YTHDF2/STAT2/CNOT7/XAF1/IFNAR1/LSM14A	9
BP	GO:0046824	positive regulation of nucleocytoplasmic transport	7/483	62/18670	0.00106873	0.0367037	0.03332	HDAC3/ANP32B/NCBP2/RBM22/KHDRBS1/CTDSPL2/CPSF6	7
BP	GO:0050792	regulation of viral process	14/483	208/18670	0.00107726	0.0367037	0.03332	CHMP2A/SUPT4H1/PPID/P4HB/NUCKS1/SRPK2/POLR2G/PSMC3/SRPK1/CNOT7/CHMP3/RAB7A/CHMP4B/LEF1	14
BP	GO:0036257	multivesicular body organization	5/483	31/18670	0.00110589	0.0373457	0.0339029	CHMP2A/RAB11A/VPS36/CHMP3/CHMP4B	5
BP	GO:0022900	electron transport chain	13/483	186/18670	0.00114095	0.0377172	0.0342401	NDUFB3/NDUFS6/NDUFB7/GLRX5/SDHB/NDUFB6/ADH5/GLRX/ME2/AKR1B1/NDUFA10/NDUFS2/AKR1A1	13
BP	GO:0061640	cytoskeleton-dependent cytokinesis	9/483	100/18670	0.00114238	0.0377172	0.0342401	MITD1/DCTN3/CHMP2A/SNX9/TTC19/CHMP3/USP8/CHMP4B/ACTR3	9
BP	GO:0001666	response to hypoxia	20/483	359/18670	0.00114654	0.0377172	0.0342401	PSMC6/PSMC4/CUL2/P4HB/BIRC2/DNM1L/PSMC3/PSMC5/PSMD4/HMOX2/TXN2/MYC/PSMD1/PHB2/PDK1/DPP4/RBPJ/PTEN/PSMD11/HSP90B1	20
BP	GO:0031145	anaphase-promoting complex-dependent catabolic process	8/483	81/18670	0.00116616	0.0380347	0.0345283	ANAPC11/PSMC6/PSMC4/PSMC3/PSMC5/PSMD4/PSMD1/PSMD11	8
BP	GO:0043618	regulation of transcription from RNA polymerase II promoter in response to stress	10/483	121/18670	0.00119572	0.0386685	0.0351037	PSMC6/NCK1/PSMC4/CUL2/PSMC3/PSMC5/PSMD4/PSMD1/RBPJ/PSMD11	10
BP	GO:0006367	transcription initiation from RNA polymerase II promoter	13/483	188/18670	0.00125755	0.0403261	0.0366085	NR1H2/PSMC6/PSMC4/MED4/POLR2G/PSMC3/GTF2H5/PSMC5/RBPJ/PTEN/THRAP3/ZNF451/NRBP1	13
BP	GO:0032434	regulation of proteasomal ubiquitin-dependent protein catabolic process	10/483	122/18670	0.00127311	0.0404849	0.0367527	FHIT/CAMLG/SDCBP/TLK2/UBQLN2/STYX/UFL1/USP14/BAG5/ARIH2	10
BP	GO:0033209	tumor necrosis factor-mediated signaling pathway	12/483	167/18670	0.00137863	0.0434783	0.0394701	PSMC6/PSMC4/RBCK1/CASP1/BIRC2/PSMC3/PSMC5/PSMD4/PSMD1/CASP4/PSMD11/TAX1BP1	12
BP	GO:0035601	protein deacylation	9/483	103/18670	0.00140829	0.0438504	0.039808	HDAC3/BRMS1/ZNHIT1/SUDS3/SIRT7/MSL3/FNTA/TADA3/PPT1	9
BP	GO:0072665	protein localization to vacuole	7/483	65/18670	0.00141581	0.0438504	0.039808	LAMTOR5/SH3GLB1/AP3B1/RTN4/VPS36/RAB7A/GBP1	7
BP	GO:0071824	protein-DNA complex subunit organization	17/483	288/18670	0.00142491	0.0438504	0.039808	PSMC6/RPA3/NPM1/ASF1A/ANP32B/CENPK/PSMC4/ZNHIT1/HMGA1/PSMC3/SHPRH/GTF2H5/PSMC5/SMARCE1/MYC/MIS18BP1/RBBP7	17
BP	GO:0016569	covalent chromatin modification	24/483	474/18670	0.00144276	0.0440445	0.0399842	DPY30/HDAC3/BRMS1/KAT7/ZNHIT1/ING5/SUDS3/PKN1/SIRT7/WBP2/PWP1/MSL3/KDM4C/EID1/TADA3/PHF10/EHMT1/PHF20/UBR2/ZNF451/USP16/LEF1/BAZ1A/SUZ12	24
BP	GO:2000116	regulation of cysteine-type endopeptidase activity	15/483	239/18670	0.00146598	0.0443645	0.0402747	ANP32B/LAMTOR5/FNIP1/CTSD/TNFSF10/CASP1/BIRC2/PCID2/ARL6IP1/MYC/CASP4/CSNK2A1/LCK/LEF1/MTCH1	15
BP	GO:0043281	regulation of cysteine-type endopeptidase activity involved in apoptotic process	14/483	215/18670	0.00147649	0.0443645	0.0402747	ANP32B/LAMTOR5/FNIP1/CTSD/TNFSF10/CASP1/BIRC2/ARL6IP1/MYC/CASP4/CSNK2A1/LCK/LEF1/MTCH1	14
BP	GO:0098732	macromolecule deacylation	9/483	104/18670	0.00150724	0.0446848	0.0405654	HDAC3/BRMS1/ZNHIT1/SUDS3/SIRT7/MSL3/FNTA/TADA3/PPT1	9
BP	GO:0070482	response to oxygen levels	21/483	394/18670	0.00151057	0.0446848	0.0405654	PSMC6/CCDC115/PSMC4/CUL2/P4HB/BIRC2/DNM1L/PSMC3/PSMC5/PSMD4/HMOX2/TXN2/MYC/PSMD1/PHB2/PDK1/DPP4/RBPJ/PTEN/PSMD11/HSP90B1	21
BP	GO:0018394	peptidyl-lysine acetylation	12/483	169/18670	0.00152608	0.0447962	0.0406666	KAT7/ING5/WBP2/MSL3/EID1/TADA3/ESCO1/PHF10/PHF20/ZNF451/LEF1/BAZ1A	12
BP	GO:0060261	positive regulation of transcription initiation from RNA polymerase II promoter	4/483	20/18670	0.00154179	0.0449121	0.0407717	PSMC6/PSMC4/PSMC3/PSMC5	4
BP	GO:0033044	regulation of chromosome organization	19/483	342/18670	0.00155796	0.0450393	0.0408872	ANAPC11/ASF1A/KAT7/ZNHIT1/HMGA1/MAD1L1/WBP2/PCID2/CCT7/KDM4C/TLK2/EID1/TADA3/IK/MYC/TINF2/CCT2/ZNF451/SMC5	19
BP	GO:0006413	translational initiation	13/483	193/18670	0.00159312	0.0457094	0.0414955	RBM4/NPM1/RPS6KB2/NCK1/COPS5/EIF2B1/ABCE1/POLR2G/EIF2S1/NCBP2/YTHDF2/EIF2A/KHDRBS1	13
BP	GO:0036293	response to decreased oxygen levels	20/483	370/18670	0.00164319	0.0467941	0.0424802	PSMC6/PSMC4/CUL2/P4HB/BIRC2/DNM1L/PSMC3/PSMC5/PSMD4/HMOX2/TXN2/MYC/PSMD1/PHB2/PDK1/DPP4/RBPJ/PTEN/PSMD11/HSP90B1	20
BP	GO:0000910	cytokinesis	12/483	171/18670	0.00168628	0.0476656	0.0432714	MITD1/DCTN3/CHMP2A/SNX9/SH3GLB1/RAB11A/TTC19/CHMP3/USP8/CHMP4B/ANXA11/ACTR3	12
BP	GO:0043620	regulation of DNA-templated transcription in response to stress	10/483	127/18670	0.00172367	0.0480112	0.0435852	PSMC6/NCK1/PSMC4/CUL2/PSMC3/PSMC5/PSMD4/PSMD1/RBPJ/PSMD11	10
BP	GO:0045727	positive regulation of translation	10/483	127/18670	0.00172367	0.0480112	0.0435852	NPM1/RPS6KB2/NCK1/ELAVL1/POLR2G/YTHDF2/FXR1/CIRBP/KHDRBS1/USP16	10
BP	GO:0043653	mitochondrial fragmentation involved in apoptotic process	3/483	10/18670	0.00180296	0.0498557	0.0452596	MFF/DNM1L/VPS35	3
CC	GO:0005743	mitochondrial inner membrane	34/501	473/19717	5.77379e-08	2.84648e-05	2.16365e-05	NDUFB3/NDUFS6/NDUFB7/MRPL54/MRPL40/MRPS33/MRPS7/MRPL21/MPC1/TOMM40/MRPL11/TIMM13/MRPS16/MRPS12/SMIM20/HADHB/THEM4/SDHB/SLC25A45/MRPS18B/NDUFB6/MRPS10/MRPL16/TMEM126B/STOML2/MRPL18/SLC25A39/GHITM/NDUFA10/NDUFS2/PHB2/TTC19/COA1/MTCH1	34
CC	GO:0008540	proteasome regulatory particle, base subcomplex	6/501	12/19717	2.11978e-07	3.61184e-05	2.74541e-05	PSMC6/PSMC4/PSMC3/PSMC5/PSMD4/PSMD1	6
CC	GO:0098798	mitochondrial protein complex	23/501	259/19717	2.19787e-07	3.61184e-05	2.74541e-05	NDUFB3/NDUFS6/NDUFB7/MRPL54/MRPL40/MRPS33/MRPS7/MRPL21/TOMM40/MRPL11/TIMM13/MRPS16/MRPS12/SDHB/MRPS18B/NDUFB6/MRPS10/MRPL16/MRPL18/SUCLG2/NDUFA10/NDUFS2/PDK1	23
CC	GO:0016607	nuclear speck	29/501	397/19717	3.97586e-07	4.90025e-05	3.72475e-05	RBM4/PABPN1/NSL1/RSRC1/CWC15/PCBP1/FIBP/RNF113A/ACADM/PRPF31/MBD4/APEX1/PQBP1/CDC40/THOC1/DGKZ/CWC25/IK/SMU1/CNOT7/FAM76B/THRAP3/SPOP/PRPF6/TKT/CPSF6/PPIG/SMC5/SRRM2	29
CC	GO:0005838	proteasome regulatory particle	7/501	21/19717	5.59912e-07	5.52073e-05	4.19639e-05	PSMC6/PSMC4/PSMC3/PSMC5/PSMD4/PSMD1/PSMD11	7
CC	GO:0022624	proteasome accessory complex	7/501	24/19717	1.55981e-06	0.000123172	9.36248e-05	PSMC6/PSMC4/PSMC3/PSMC5/PSMD4/PSMD1/PSMD11	7
CC	GO:0000313	organellar ribosome	12/501	87/19717	1.99873e-06	0.000123172	9.36248e-05	MRPL54/MRPL40/MRPS33/MRPS7/MRPL21/MRPL11/MRPS16/MRPS12/MRPS18B/MRPS10/MRPL16/MRPL18	12
CC	GO:0005761	mitochondrial ribosome	12/501	87/19717	1.99873e-06	0.000123172	9.36248e-05	MRPL54/MRPL40/MRPS33/MRPS7/MRPL21/MRPL11/MRPS16/MRPS12/MRPS18B/MRPS10/MRPL16/MRPL18	12
CC	GO:0005684	U2-type spliceosomal complex	12/501	90/19717	2.88094e-06	0.000157812	0.000119955	CWC15/CWC27/LSM4/RNF113A/PRPF31/CDC40/CWC25/IK/SMU1/RBM22/PRPF6/SRRM2	12
CC	GO:0005759	mitochondrial matrix	30/501	469/19717	3.90406e-06	0.00019247	0.000146299	MRPL54/MRPL40/MRPS33/HAGH/MRPS7/MRPL21/GLRX5/MRPL11/MRPS16/MRPS12/HADHB/THEM4/MRPS18B/ECHS1/PDHB/SUCLG1/MRPS10/MRPL16/ACADM/MRPL18/ABCE1/SUCLG2/ME2/IDH3G/NDUFA10/TXN2/NDUFS2/PDK1/PHYKPL/HSPA9	30
CC	GO:1905368	peptidase complex	11/501	89/19717	1.56175e-05	0.000699947	0.00053204	PSMC6/PSMC4/PSMC3/PSMC5/PSMD4/ZFAND2B/TADA3/PSMD1/USP14/PSMD11/SUPT20H	11
CC	GO:0005681	spliceosomal complex	16/501	185/19717	2.12879e-05	0.000874576	0.000664779	CWC15/CWC27/LSM4/ZRSR2/RNF113A/PRPF31/CDC40/HNRNPF/CWC25/IK/SMU1/RBM22/CIRBP/PRPF6/HNRNPM/SRRM2	16
CC	GO:0000502	proteasome complex	9/501	63/19717	2.87401e-05	0.00106369	0.000808527	PSMC6/PSMC4/PSMC3/PSMC5/PSMD4/ZFAND2B/PSMD1/USP14/PSMD11	9
CC	GO:0036464	cytoplasmic ribonucleoprotein granule	17/501	212/19717	3.15268e-05	0.00106369	0.000808527	RBM4/PCBP1/LSM4/ELAVL1/POLR2G/PSMC3/TUBB/EIF2S1/EID1/TOP1/YTHDF2/FXR1/CNOT7/CIRBP/NCL/PNRC2/LSM14A	17
CC	GO:1905369	endopeptidase complex	9/501	64/19717	3.27001e-05	0.00106369	0.000808527	PSMC6/PSMC4/PSMC3/PSMC5/PSMD4/ZFAND2B/PSMD1/USP14/PSMD11	9
CC	GO:0071005	U2-type precatalytic spliceosome	8/501	50/19717	3.45214e-05	0.00106369	0.000808527	CWC27/LSM4/RNF113A/PRPF31/IK/SMU1/PRPF6/SRRM2	8
CC	GO:0071011	precatalytic spliceosome	8/501	51/19717	4.00436e-05	0.00116127	0.000882696	CWC27/LSM4/RNF113A/PRPF31/IK/SMU1/PRPF6/SRRM2	8
CC	GO:0035770	ribonucleoprotein granule	17/501	223/19717	5.96442e-05	0.00150714	0.0011456	RBM4/PCBP1/LSM4/ELAVL1/POLR2G/PSMC3/TUBB/EIF2S1/EID1/TOP1/YTHDF2/FXR1/CNOT7/CIRBP/NCL/PNRC2/LSM14A	17
CC	GO:0000314	organellar small ribosomal subunit	6/501	28/19717	6.11416e-05	0.00150714	0.0011456	MRPS33/MRPS7/MRPS16/MRPS12/MRPS18B/MRPS10	6
CC	GO:0005763	mitochondrial small ribosomal subunit	6/501	28/19717	6.11416e-05	0.00150714	0.0011456	MRPS33/MRPS7/MRPS16/MRPS12/MRPS18B/MRPS10	6
CC	GO:0044391	ribosomal subunit	14/501	190/19717	0.000371315	0.00871707	0.00662598	MRPL54/MRPL40/MRPS33/MRPS7/MRPL21/MRPL11/MRPS16/MRPS12/MRPS18B/MRPS10/MRPL16/MRPL18/EIF2A/RPL7L1	14
CC	GO:0005840	ribosome	17/501	272/19717	0.000628832	0.0140019	0.010643	MRPL54/MRPL40/MRPS33/MRPS7/MRPL21/MRPL11/METTL17/MRPS16/NCK1/MRPS12/MRPS18B/MRPS10/MRPL16/MRPL18/APEX1/EIF2A/RPL7L1	17
CC	GO:1990204	oxidoreductase complex	10/501	114/19717	0.00065926	0.0140019	0.010643	NDUFB3/NDUFS6/NDUFB7/SDHB/PDHB/NDUFB6/P4HB/NDUFA10/NDUFS2/PDK1	10
CC	GO:0070603	SWI/SNF superfamily-type complex	8/501	76/19717	0.000681633	0.0140019	0.010643	ZNHIT1/SMARCE1/ZBTB7A/PHF10/CSNK2A1/BAZ1A/RBBP7/SUZ12	8
CC	GO:1904949	ATPase complex	8/501	80/19717	0.000959448	0.0189203	0.0143816	ZNHIT1/SMARCE1/ZBTB7A/PHF10/CSNK2A1/BAZ1A/RBBP7/SUZ12	8
CC	GO:0000932	P-body	8/501	84/19717	0.00132132	0.0248355	0.0188778	LSM4/POLR2G/PSMC3/TOP1/YTHDF2/CNOT7/PNRC2/LSM14A	8
CC	GO:0005793	endoplasmic reticulum-Golgi intermediate compartment	10/501	126/19717	0.00142578	0.0248355	0.0188778	CCDC115/NUCB2/LMAN1/ERP44/P4HB/STX17/TMED2/LMAN2/NUCB1/TAP1	10
CC	GO:0005747	mitochondrial respiratory chain complex I	6/501	50/19717	0.00160911	0.0248355	0.0188778	NDUFB3/NDUFS6/NDUFB7/NDUFB6/NDUFA10/NDUFS2	6
CC	GO:0030964	NADH dehydrogenase complex	6/501	50/19717	0.00160911	0.0248355	0.0188778	NDUFB3/NDUFS6/NDUFB7/NDUFB6/NDUFA10/NDUFS2	6
CC	GO:0045271	respiratory chain complex I	6/501	50/19717	0.00160911	0.0248355	0.0188778	NDUFB3/NDUFS6/NDUFB7/NDUFB6/NDUFA10/NDUFS2	6
CC	GO:0000790	nuclear chromatin	20/501	376/19717	0.00161833	0.0248355	0.0188778	ASF1A/BRMS1/KAT7/ZNHIT1/SUDS3/NUCKS1/SIRT7/WBP2/MEF2A/SMARCE1/KDM4C/POLR3GL/ZBTB7A/MYC/PHF10/CSNK2A1/CPSF6/BAZ1A/RBBP7/SUZ12	20
CC	GO:0071013	catalytic step 2 spliceosome	8/501	87/19717	0.001658	0.0248355	0.0188778	CWC15/CWC27/CDC40/HNRNPF/RBM22/PRPF6/HNRNPM/SRRM2	8
CC	GO:0031301	integral component of organelle membrane	19/501	350/19717	0.00166355	0.0248355	0.0188778	VAMP5/EMC10/EMC7/MPC1/TOMM40/HLA-C/FUNDC2/MFF/BFAR/ARL6IP1/VOPP1/STX10/MFNG/RTN4/LBR/CSGALNACT2/COA1/TAP1/HLA-DPB1	19
CC	GO:0000815	ESCRT III complex	3/501	10/19717	0.00171279	0.0248355	0.0188778	CHMP2A/CHMP3/CHMP4B	3
CC	GO:0031300	intrinsic component of organelle membrane	20/501	381/19717	0.00188961	0.0266165	0.0202316	VAMP5/EMC10/EMC7/MPC1/TOMM40/HLA-C/FUNDC2/MFF/GOLGA7/BFAR/ARL6IP1/VOPP1/STX10/MFNG/RTN4/LBR/CSGALNACT2/COA1/TAP1/HLA-DPB1	20
CC	GO:0000118	histone deacetylase complex	7/501	70/19717	0.00197559	0.0270546	0.0205646	HDAC3/BRMS1/ZNHIT1/SUDS3/ZBTB7A/CSNK2A1/RBBP7	7
CC	GO:0015935	small ribosomal subunit	7/501	72/19717	0.00232476	0.0309759	0.0235452	MRPS33/MRPS7/MRPS16/MRPS12/MRPS18B/MRPS10/EIF2A	7
CC	GO:0005770	late endosome	15/501	256/19717	0.00241394	0.0313177	0.023805	VAMP5/LAMTOR2/MITD1/CHMP2A/LAMTOR5/MAP2K2/VPS35/RAB11A/VPS36/CHMP3/IFNAR1/RAB7A/CHMP4B/RAP1A/CTSS	15
CC	GO:0010008	endosome membrane	23/501	479/19717	0.00281686	0.0356079	0.0270661	LAMTOR2/MITD1/CHMP2A/HLA-C/LAMTOR5/CTSD/SNX17/CLTA/SNX2/VPS35/RAB11A/APPL1/SCAMP2/GGA1/VPS36/IRAK4/CHMP3/USP8/RAB7A/AP2B1/CHMP4B/CD164/HLA-DPB1	23
CC	GO:0045121	membrane raft	17/501	315/19717	0.00303286	0.0362984	0.027591	ADTRP/LAMTOR2/LAMTOR5/CTSD/LDHB/ORAI1/STOML2/BIRC2/SDCBP/TUBB/GNAI3/CSK/DPP4/PPT1/LCK/PPP2CA/PRKAR1A	17
CC	GO:0098857	membrane microdomain	17/501	316/19717	0.00313233	0.0362984	0.027591	ADTRP/LAMTOR2/LAMTOR5/CTSD/LDHB/ORAI1/STOML2/BIRC2/SDCBP/TUBB/GNAI3/CSK/DPP4/PPT1/LCK/PPP2CA/PRKAR1A	17
CC	GO:0000315	organellar large ribosomal subunit	6/501	57/19717	0.00316599	0.0362984	0.027591	MRPL54/MRPL40/MRPL21/MRPL11/MRPL16/MRPL18	6
CC	GO:0005762	mitochondrial large ribosomal subunit	6/501	57/19717	0.00316599	0.0362984	0.027591	MRPL54/MRPL40/MRPL21/MRPL11/MRPL16/MRPL18	6
CC	GO:0036452	ESCRT complex	4/501	26/19717	0.0039501	0.0428478	0.0325693	CHMP2A/VPS36/CHMP3/CHMP4B	4
CC	GO:0070469	respirasome	8/501	100/19717	0.00397064	0.0428478	0.0325693	NDUFB3/NDUFS6/NDUFB7/SDHB/NDUFB6/NDUFA10/NDUFS2/TTC19	8
CC	GO:0005635	nuclear envelope	22/501	464/19717	0.00399797	0.0428478	0.0325693	CUEDC2/CHMP2A/TMEM170A/NUCB2/KLHDC2/SDCBP/TMEM109/MAD1L1/RTCB/TUBB/PCID2/DNAJC2/GTPBP4/RTN4/AKIRIN1/LBR/NUP50/PHF20/CHMP4B/MTDH/SHISA5/ANXA11	22
CC	GO:0030137	COPI-coated vesicle	4/501	27/19717	0.00454531	0.0467538	0.0355383	CCDC115/ARFGAP2/TMED2/COPZ1	4
CC	GO:0098589	membrane region	17/501	328/19717	0.0045521	0.0467538	0.0355383	ADTRP/LAMTOR2/LAMTOR5/CTSD/LDHB/ORAI1/STOML2/BIRC2/SDCBP/TUBB/GNAI3/CSK/DPP4/PPT1/LCK/PPP2CA/PRKAR1A	17
MF	GO:0051082	unfolded protein binding	14/491	131/17696	1.67811e-05	0.00757897	0.00700124	NPM1/PPID/NUDCD2/CCDC115/NUDCD3/LMAN1/NUDC/DNAJA2/TTC1/CCT7/CCT2/HSPA9/PPIG/HSP90B1	14
MF	GO:0061629	RNA polymerase II-specific DNA-binding transcription factor binding	21/491	277/17696	3.284e-05	0.00757897	0.00700124	NPM1/HDAC3/BRMS1/PPID/ZNHIT3/MED4/HMGA1/PKN1/APEX1/WBP2/SMARCE1/KDM4C/TADA3/ZBTB7A/PHB2/RBPJ/THRAP3/PRPF6/MTDH/LEF1/TCERG1	21
MF	GO:0140297	DNA-binding transcription factor binding	24/491	351/17696	4.91133e-05	0.00757897	0.00700124	NPM1/HDAC3/BRMS1/PPID/ZNHIT3/MED4/HMGA1/PKN1/APEX1/WBP2/MEF2A/SMARCE1/KDM4C/TADA3/ZBTB7A/MYC/PHB2/RBPJ/THRAP3/PRPF6/CRTC3/MTDH/LEF1/TCERG1	24
MF	GO:0044389	ubiquitin-like protein ligase binding	22/491	308/17696	5.28374e-05	0.00757897	0.00700124	FHIT/CUL2/SNX9/UBE2G1/CAMLG/BAG1/DNM1L/UBE2J2/SHPRH/NAE1/TUBB/NDUFS2/PARP9/RTN4/PSMD1/STAT2/SPOP/BAG5/CCT2/PRKAR1A/HSPA9/HERC2	22
MF	GO:0051427	hormone receptor binding	16/491	185/17696	6.02462e-05	0.00757897	0.00700124	PPID/ZNHIT3/MED4/HMGA1/PKN1/WBP2/PSMC5/SMARCE1/KDM4C/TADA3/ZBTB7A/PHB2/THRAP3/PRPF6/LEF1/GNAS	16
MF	GO:0035257	nuclear hormone receptor binding	14/491	152/17696	8.7796e-05	0.00796772	0.00736035	PPID/ZNHIT3/MED4/HMGA1/PKN1/WBP2/SMARCE1/KDM4C/TADA3/ZBTB7A/PHB2/THRAP3/PRPF6/LEF1	14
MF	GO:0003713	transcription coactivator activity	22/491	319/17696	8.86709e-05	0.00796772	0.00736035	CITED4/NR1H2/SS18L2/NPM1/MED4/COPS5/HMGA1/PKN1/BIRC2/APEX1/PQBP1/WBP2/MEF2A/SMARCE1/TADA3/THRAP3/ZEB1/PRPF6/USP16/MTDH/TCERG1/LPIN2	22
MF	GO:0031625	ubiquitin protein ligase binding	20/491	290/17696	0.000183509	0.0144284	0.0133285	FHIT/CUL2/SNX9/UBE2G1/CAMLG/BAG1/DNM1L/UBE2J2/SHPRH/NAE1/TUBB/NDUFS2/RTN4/PSMD1/SPOP/BAG5/CCT2/PRKAR1A/HSPA9/HERC2	20
MF	GO:0016922	nuclear receptor binding	11/491	110/17696	0.000241077	0.0168486	0.0155643	PPID/HMGA1/PKN1/WBP2/SMARCE1/KDM4C/TADA3/ZBTB7A/PHB2/PRPF6/LEF1	11
MF	GO:0042393	histone binding	15/491	197/17696	0.000409613	0.0257647	0.0238007	NPM1/ASF1A/ANP32B/KAT7/ING5/PKN1/DNAJC2/PWP1/MSL3/PARP9/PHF10/USP16/LEF1/SUZ12/ANP32A	15
MF	GO:0015037	peptide disulfide oxidoreductase activity	4/491	15/17696	0.000626464	0.0358224	0.0330917	GLRX5/TXNDC12/P4HB/GLRX	4
MF	GO:0015036	disulfide oxidoreductase activity	6/491	40/17696	0.000762249	0.0399545	0.0369089	GLRX5/CCS/TXNDC12/P4HB/GLRX/TXN2	6

## Sheet: Common_Group
ONTOLOGY	ID	Description	GeneRatio	BgRatio	pvalue	p.adjust	qvalue	geneID	Count
BP	GO:0045047	protein targeting to ER	70/669	118/18670	1.13742e-70	4.98076e-67	4.16056e-67	RPL39/RPL30/RPL10/RPL41/RPL28/RPL36A/RPS10/RPS28/RPS15A/RPS7/RPL29/RPL12/RPS13/RPL37/RPS24/RPL32/RPS27A/RPL34/RPS12/SRP14/RPL11/RPL36/SEC61G/RPS8/RPL22/SEC61B/RPLP1/RPL7A/SPCS1/RPL14/RPL5/RPS27/RPL35A/RPL17/RPL6/RPS15/RPS25/RPS23/RPL26/RPL8/SPCS2/RPS3A/RPS29/RPS21/RPL24/RPL18A/SRP19/RPSA/SEC62/RPL18/RPS4Y1/RPS26/RPL21/RPLP2/RPL19/CHMP4A/SPCS3/SRP9/RPL38/RPS5/RPS16/RPL27/RPL13A/RPS20/RPL31/RPS6/RP…	70
BP	GO:0072599	establishment of protein localization to endoplasmic reticulum	70/669	122/18670	3.24244e-69	7.09933e-66	5.93025e-66	RPL39/RPL30/RPL10/RPL41/RPL28/RPL36A/RPS10/RPS28/RPS15A/RPS7/RPL29/RPL12/RPS13/RPL37/RPS24/RPL32/RPS27A/RPL34/RPS12/SRP14/RPL11/RPL36/SEC61G/RPS8/RPL22/SEC61B/RPLP1/RPL7A/SPCS1/RPL14/RPL5/RPS27/RPL35A/RPL17/RPL6/RPS15/RPS25/RPS23/RPL26/RPL8/SPCS2/RPS3A/RPS29/RPS21/RPL24/RPL18A/SRP19/RPSA/SEC62/RPL18/RPS4Y1/RPS26/RPL21/RPLP2/RPL19/CHMP4A/SPCS3/SRP9/RPL38/RPS5/RPS16/RPL27/RPL13A/RPS20/RPL31/RPS6/RP…	70
BP	GO:0006613	cotranslational protein targeting to membrane	66/669	109/18670	1.69125e-67	2.46866e-64	2.06214e-64	RPL39/RPL30/RPL10/RPL41/RPL28/RPL36A/RPS10/RPS28/RPS15A/RPS7/RPL29/RPL12/RPS13/RPL37/RPS24/RPL32/RPS27A/RPL34/RPS12/SRP14/RPL11/RPL36/RPS8/RPL22/SEC61B/RPLP1/RPL7A/RPL14/RPL5/RPS27/RPL35A/RPL17/RPL6/RPS15/RPS25/RPS23/RPL26/RPL8/RPS3A/RPS29/RPS21/RPL24/RPL18A/SRP19/RPSA/SEC62/RPL18/RPS4Y1/RPS26/RPL21/RPLP2/RPL19/SSR2/SRP9/RPL38/RPS5/RPS16/RPL27/RPL13A/RPS20/RPL31/RPS6/RPS11/RPL3/RPL27A/RPL4	66
BP	GO:0006614	SRP-dependent cotranslational protein targeting to membrane	64/669	105/18670	9.8848e-66	1.08214e-62	9.03939e-63	RPL39/RPL30/RPL10/RPL41/RPL28/RPL36A/RPS10/RPS28/RPS15A/RPS7/RPL29/RPL12/RPS13/RPL37/RPS24/RPL32/RPS27A/RPL34/RPS12/SRP14/RPL11/RPL36/RPS8/RPL22/SEC61B/RPLP1/RPL7A/RPL14/RPL5/RPS27/RPL35A/RPL17/RPL6/RPS15/RPS25/RPS23/RPL26/RPL8/RPS3A/RPS29/RPS21/RPL24/RPL18A/SRP19/RPSA/RPL18/RPS4Y1/RPS26/RPL21/RPLP2/RPL19/SRP9/RPL38/RPS5/RPS16/RPL27/RPL13A/RPS20/RPL31/RPS6/RPS11/RPL3/RPL27A/RPL4	64
BP	GO:0070972	protein localization to endoplasmic reticulum	71/669	147/18670	5.07902e-63	4.4482e-60	3.7157e-60	RPL39/RPL30/RPL10/RPL41/RPL28/RPL36A/RPS10/RPS28/RPS15A/RPS7/RPL29/RPL12/RPS13/RPL37/RPS24/RPL32/RPS27A/RPL34/RPS12/SRP14/RPL11/RPL36/SEC61G/RPS8/RPL22/SEC61B/RPLP1/RPL7A/SPCS1/RPL14/RPL5/RPS27/RPL35A/RPL17/RPL6/RPS15/RPS25/RPS23/RPL26/RPL8/SPCS2/RPS3A/RPS29/RPS21/RPL24/RPL18A/SRP19/RPSA/SEC62/RPL18/RPS4Y1/RPS26/RPL21/RPLP2/RPL19/CHMP4A/VAPA/SPCS3/SRP9/RPL38/RPS5/RPS16/RPL27/RPL13A/RPS20/RPL31/RP…	71
BP	GO:0000184	nuclear-transcribed mRNA catabolic process, nonsense-mediated decay	65/669	120/18670	5.11812e-62	3.73537e-59	3.12026e-59	RPL39/RPL30/RPL10/RPL41/RPL28/RPL36A/RPS10/RPS28/RPS15A/RPS7/RPL29/RPL12/RPS13/RPL37/RPS24/RPL32/RPS27A/RPL34/RPS12/RPL11/RPL36/RPS8/RPL22/RPLP1/RPL7A/RPL14/RPL5/RPS27/RPL35A/RPL17/RPL6/RPS15/RPS25/RPS23/RPL26/RPL8/RPS3A/RPS29/RPS21/RPL24/RPL18A/RPSA/RBM8A/RPL18/MAGOH/RPS4Y1/RPS26/RPL21/RPLP2/RPL19/RNPS1/RPL38/UPF2/RPS5/RPS16/RPL27/RPL13A/RPS20/RPL31/RPS6/PABPC1/RPS11/RPL3/RPL27A/RPL4	65
BP	GO:0000956	nuclear-transcribed mRNA catabolic process	79/669	207/18670	3.36997e-60	2.10816e-57	1.761e-57	RPL39/RPL30/RPL10/RPL41/RPL28/RPL36A/RPS10/RPS28/RPS15A/RPS7/RPL29/RPL12/RPS13/RPL37/RPS24/RPL32/RPS27A/RPL34/RPS12/RPL11/RPL36/RPS8/RPL22/RPLP1/RPL7A/RPL14/RPL5/RPS27/RPL35A/TUT4/RPL17/RPL6/RPS15/RPS25/RPS23/LSM7/RPL26/RPL8/RPS3A/RPS29/RPS21/NBDY/RPL24/RPL18A/RPSA/RBM8A/RPL18/LSM5/MAGOH/RPS4Y1/RPS26/RPL21/RPLP2/RPL19/SSB/CNOT4/ZFP36L2/EXOSC8/RNPS1/EXOSC6/RPL38/TOB1/UPF2/CNOT1/RPS5/RPS16/RPL27/RP…	79
BP	GO:0006401	RNA catabolic process	101/669	397/18670	1.26896e-57	6.94595e-55	5.80214e-55	RPL39/RPL30/RPL10/RPL41/RPL28/RPL36A/RPS10/RPS28/RPS15A/RPS7/RPL29/RPL12/RPS13/RPL37/RPS24/RPL32/RPS27A/RPL34/RPS12/RPL11/RPL36/RPS8/RPL22/RPLP1/RPL7A/RPL14/TRIR/RPL5/RPS27/RPL35A/TUT4/RPL17/RPL6/UBB/RPS15/RPS25/RPS23/LSM7/PSMB10/RPL26/RPL8/HSPB1/RPS3A/RPS29/RPS21/NBDY/RPL24/RPL18A/RPSA/RBM8A/RPL18/LSM5/MAGOH/PSME2/RPS4Y1/RPS26/YBX1/PSMA7/RPL21/PSMB1/RPLP2/SET/PSME1/RPL19/VIM/PSMB9/RNASET2/PSMB3/…	101
BP	GO:0006402	mRNA catabolic process	97/669	364/18670	2.51395e-57	1.22318e-54	1.02175e-54	RPL39/RPL30/RPL10/RPL41/RPL28/RPL36A/RPS10/RPS28/RPS15A/RPS7/RPL29/RPL12/RPS13/RPL37/RPS24/RPL32/RPS27A/RPL34/RPS12/RPL11/RPL36/RPS8/RPL22/RPLP1/RPL7A/RPL14/RPL5/RPS27/RPL35A/TUT4/RPL17/RPL6/UBB/RPS15/RPS25/RPS23/LSM7/PSMB10/RPL26/RPL8/HSPB1/RPS3A/RPS29/RPS21/NBDY/RPL24/RPL18A/RPSA/RBM8A/RPL18/LSM5/MAGOH/PSME2/RPS4Y1/RPS26/YBX1/PSMA7/RPL21/PSMB1/RPLP2/SET/PSME1/RPL19/VIM/PSMB9/PSMB3/PSMD8/SSB/CNO…	97
BP	GO:0006413	translational initiation	73/669	193/18670	2.71416e-55	1.18853e-52	9.9281e-53	RPL39/RPL30/RPL10/RPL41/RPL28/RPL36A/RPS10/RPS28/RPS15A/RPS7/RPL29/RPL12/RPS13/RPL37/RPS24/RPL32/RPS27A/RPL34/RPS12/RPL11/RPL36/RPS8/RPL22/RPLP1/RPL7A/RPL14/RPL5/RPS27/RPL35A/RPL17/EIF1/RPL6/RPS15/RPS25/RPS23/RPL26/RPL8/HSPB1/RPS3A/RPS29/RPS21/RPL24/RPL18A/RPSA/PAIP2/EIF1B/RPL18/EIF2S2/RPS4Y1/RPS26/EIF3K/EIF3J/RPL21/RPLP2/RPL19/RPL38/RPS5/RPS16/RPL27/EIF3L/EIF3D/RPL13A/EIF4G2/RPS20/RPL31/RPS6/PAB…	73
BP	GO:0006612	protein targeting to membrane	69/669	202/18670	8.91043e-49	3.41687e-46	2.8542e-46	RPL39/RPL30/RPL10/RPL41/RPL28/RPL36A/RPS10/RPS28/RPS15A/RPS7/RPL29/RPL12/RPS13/RPL37/RPS24/RPL32/RPS27A/RPL34/RPS12/SRP14/RPL11/RPL36/RPS8/RPL22/SEC61B/RPLP1/RPL7A/RPL14/RPL5/RPS27/RPL35A/RPL17/RPL6/RPS15/RPS25/RPS23/RPL26/RPL8/RPS3A/RPS29/RPS21/RPL24/RPL18A/SRP19/RPSA/SEC62/RPL18/RPS4Y1/RPS26/FIS1/RPL21/RPLP2/RPL19/SSR2/CHMP4A/CIB1/SRP9/RPL38/RPS5/RPS16/RPL27/RPL13A/RPS20/RPL31/RPS6/RPS11/RPL3/R…	69
BP	GO:0006605	protein targeting	96/669	435/18670	9.36342e-49	3.41687e-46	2.8542e-46	RPL39/RPL30/RPL10/RPL41/RPL28/RPL36A/RPS10/RPS28/RPS15A/RPS7/RPL29/RPL12/RPS13/RPL37/RPS24/RPL32/RPS27A/RPL34/RPS12/SRP14/RPL11/RPL36/SEC61G/RPS8/RPL22/SEC61B/RPLP1/RPL7A/SPCS1/RPL14/RPL5/RPS27/RPL35A/RPL17/RPL6/UBB/RPS15/RPS25/RPS23/ATP5IF1/RPL26/NDUFA13/RPL8/SPCS2/RPS3A/RPS29/UBE2D2/RPS21/ROMO1/TSPO/RPL24/UBL5/RPL18A/SRP19/RPSA/SEC62/RAC2/RPL18/YWHAE/RPS4Y1/RPS26/GSTK1/FIS1/ECH1/RPL21/PDCD5/RPL…	96
BP	GO:0019080	viral gene expression	67/669	191/18670	3.02053e-48	1.01745e-45	8.49906e-46	RPL39/RPL30/RPL10/RPL41/RPL28/RPL36A/RPS10/RPS28/RPS15A/RPS7/RPL29/RPL12/RPS13/RPL37/RPS24/RPL32/RPS27A/RPL34/RPS12/RPL11/RPL36/RPS8/RPL22/RPLP1/RPL7A/RPL14/JUN/RPL5/RPS27/RPL35A/POLR2L/RPL17/RPL6/RPS15/RPS25/RPS23/RPL26/RPL8/RPS3A/RPS29/RPS21/RPL24/RPL18A/RPSA/RPL18/RPS4Y1/RPS26/RPL21/RPLP2/RPL19/POLR2J/SSB/SNW1/RPL38/RPS5/RPS16/RPL27/EIF3L/EIF3D/RPL13A/RPS20/RPL31/RPS6/RPS11/RPL3/RPL27A/RPL4	67
BP	GO:0019083	viral transcription	64/669	177/18670	4.57356e-47	1.43054e-44	1.19497e-44	RPL39/RPL30/RPL10/RPL41/RPL28/RPL36A/RPS10/RPS28/RPS15A/RPS7/RPL29/RPL12/RPS13/RPL37/RPS24/RPL32/RPS27A/RPL34/RPS12/RPL11/RPL36/RPS8/RPL22/RPLP1/RPL7A/RPL14/JUN/RPL5/RPS27/RPL35A/POLR2L/RPL17/RPL6/RPS15/RPS25/RPS23/RPL26/RPL8/RPS3A/RPS29/RPS21/RPL24/RPL18A/RPSA/RPL18/RPS4Y1/RPS26/RPL21/RPLP2/RPL19/POLR2J/SNW1/RPL38/RPS5/RPS16/RPL27/RPL13A/RPS20/RPL31/RPS6/RPS11/RPL3/RPL27A/RPL4	64
BP	GO:0090150	establishment of protein localization to membrane	80/669	332/18670	1.2704e-43	3.70873e-41	3.098e-41	RPL39/RPL30/RPL10/RPL41/RPL28/RPL36A/RPS10/RPS28/RPS15A/RPS7/RPL29/RACK1/RPL12/RPS13/RPL37/RPS24/RPL32/RPS27A/RPL34/RPS12/SRP14/RPL11/RPL36/RPS8/RPL22/SEC61B/RPLP1/RPL7A/RPL14/RPL5/RPS27/RPL35A/RPL17/RPL6/RPS15/RPS25/RPS23/RPL26/NDUFA13/RPL8/BAX/RPS3A/RPS29/RPS21/ROMO1/RPL24/RPL18A/SRP19/RPSA/SEC62/RPL18/YWHAE/VAMP2/RPS4Y1/RPS26/FIS1/RPL21/PDCD5/RPLP2/RPL19/SSR2/CHMP4A/CIB1/SRP9/CALM3/RPL38/BCL2/…	80
BP	GO:0006119	oxidative phosphorylation	52/669	145/18670	3.69782e-38	1.01205e-35	8.4539e-36	ATP5F1E/ATP5MC2/NDUFA3/ATP5ME/ATP5MG/ATP5F1D/ATP5MF/ATP5PF/COX8A/ATP5MC3/COX6A1/COX7C/UQCR10/NDUFA1/COX7A2/ATP5PD/COX6C/NDUFV2/ATP5PO/NDUFB11/NDUFB8/NDUFA11/COX6B1/UQCR11/ATP5F1C/ATP5MC1/NDUFC1/NDUFA13/NDUFC2/UQCRQ/COX7B/NDUFB4/NDUFB1/NDUFA12/COX5B/NDUFA4/CHCHD10/PARK7/NDUFB2/COX5A/NDUFB9/NDUFA2/UQCRB/ISCU/ATP5F1A/NDUFB10/CYCS/NDUFS5/DNAJC15/UQCRH/COX4I1/MECP2	52
BP	GO:0002181	cytoplasmic translation	38/669	100/18670	2.90535e-29	7.48385e-27	6.25146e-27	RPL39/RPL30/RPL41/RPL36A/RPS28/TMA7/RPL29/RPL32/RPL11/RPL36/RPLP1/RPL35A/RPL17/RPL6/RPS23/RPL26/RPL8/RPS29/RWDD1/RPS21/RPL24/RPL18A/RPSA/RPL18/EIF2S2/RPS26/EIF3K/EIF3J/ZC3H15/RPL19/RPL38/EIF3L/EIF3D/RPL13A/RPL31/EIF3C/EIF4B/EEF2	38
BP	GO:0042775	mitochondrial ATP synthesis coupled electron transport	37/669	97/18670	1.35486e-28	3.29608e-26	2.7533e-26	NDUFA3/COX8A/COX6A1/COX7C/UQCR10/NDUFA1/COX6C/NDUFV2/NDUFB11/NDUFB8/NDUFA11/COX6B1/UQCR11/NDUFC1/NDUFA13/NDUFC2/UQCRQ/COX7B/NDUFB4/NDUFB1/NDUFA12/COX5B/NDUFA4/PARK7/NDUFB2/COX5A/NDUFB9/NDUFA2/UQCRB/ISCU/NDUFB10/CYCS/NDUFS5/DNAJC15/UQCRH/COX4I1/MECP2	37
BP	GO:0042773	ATP synthesis coupled electron transport	37/669	98/18670	2.10466e-28	4.85068e-26	4.0519e-26	NDUFA3/COX8A/COX6A1/COX7C/UQCR10/NDUFA1/COX6C/NDUFV2/NDUFB11/NDUFB8/NDUFA11/COX6B1/UQCR11/NDUFC1/NDUFA13/NDUFC2/UQCRQ/COX7B/NDUFB4/NDUFB1/NDUFA12/COX5B/NDUFA4/PARK7/NDUFB2/COX5A/NDUFB9/NDUFA2/UQCRB/ISCU/NDUFB10/CYCS/NDUFS5/DNAJC15/UQCRH/COX4I1/MECP2	37
BP	GO:0046034	ATP metabolic process	60/669	304/18670	9.2948e-28	2.0351e-25	1.69997e-25	ATP5F1E/GAPDH/ATP5MC2/NDUFA3/ATP5ME/ATP5MG/ATP5F1D/ATP5MF/ATP5PF/COX8A/ATP5MC3/COX6A1/COX7C/UQCR10/NDUFA1/DDIT4/COX7A2/ATP5PD/COX6C/NDUFV2/ATP5PO/NDUFB11/NDUFB8/NDUFA11/COX6B1/UQCR11/ATP5F1C/ATP5IF1/ATP5MC1/NDUFC1/NDUFA13/NDUFC2/UQCRQ/COX7B/NDUFB4/TSPO/NDUFB1/NDUFA12/COX5B/NDUFA4/TGFB1/CHCHD10/PARK7/NDUFB2/TPI1/COX5A/NDUFB9/NDUFA2/UQCRB/ISCU/ATP5F1A/NDUFB10/CYCS/NDUFS5/DNAJC15/UQCRH/LDHA/COX4I1/G…	60
BP	GO:0022613	ribonucleoprotein complex biogenesis	74/669	468/18670	1.40411e-27	2.92789e-25	2.44575e-25	RPL10/RPS10/RPS28/RPS7/RPL12/RPS24/RPL11/RPS8/RPL7A/RPL14/SNU13/RPL5/SNRPG/RPS27/RPL35A/RPL6/RPS15/NOP10/DDX21/RPL26/TRMT112/RPS21/DDX24/RPL24/PTGES3/RAN/RPSA/EIF2S2/MRPL20/EIF3K/PA2G4/SNRPD1/SBDS/EIF3J/NSA2/SNRPD2/RPS27L/NOP53/SF1/GTF3A/CLNS1A/CEBPZ/C1QBP/SNRPF/SNRPE/ISG20/HSP90AB1/SRSF9/EXOSC8/SNRPC/DDX18/SRSF10/EXOSC6/RSL24D1/RPL38/SNRPB/ESF1/WDR43/RPS5/RPS16/RPL27/EIF3L/EIF3D/SRSF5/RPL13A/MDN…	74
BP	GO:0022904	respiratory electron transport chain	37/669	117/18670	3.31683e-25	6.602e-23	5.51483e-23	NDUFA3/COX8A/COX6A1/COX7C/UQCR10/NDUFA1/COX6C/NDUFV2/NDUFB11/NDUFB8/NDUFA11/COX6B1/UQCR11/NDUFC1/NDUFA13/NDUFC2/UQCRQ/COX7B/NDUFB4/NDUFB1/NDUFA12/COX5B/NDUFA4/PARK7/NDUFB2/COX5A/NDUFB9/NDUFA2/UQCRB/ISCU/NDUFB10/CYCS/NDUFS5/DNAJC15/UQCRH/COX4I1/MECP2	37
BP	GO:0022618	ribonucleoprotein complex assembly	45/669	229/18670	5.48211e-21	1.04375e-18	8.71869e-19	RPL10/RPS10/RPS28/RPL12/RPL11/SNU13/RPL5/SNRPG/RPS27/RPL6/RPS15/RPL24/PTGES3/RPSA/EIF2S2/MRPL20/EIF3K/SNRPD1/EIF3J/SNRPD2/RPS27L/NOP53/SF1/CLNS1A/SNRPF/SNRPE/HSP90AB1/SRSF9/SNRPC/SRSF10/RSL24D1/RPL38/SNRPB/RPS5/EIF3L/EIF3D/SRSF5/RPL13A/MDN1/SETX/EIF3C/EIF4B/ATM/SF3B1/RPL3	45
BP	GO:0045333	cellular respiration	41/669	194/18670	1.85844e-20	3.39087e-18	2.83249e-18	NDUFA3/ATP5F1D/COX8A/COX6A1/COX7C/UQCR10/NDUFA1/COX6C/NDUFV2/NDUFB11/NDUFB8/NDUFA11/COX6B1/UQCR11/NDUFC1/NDUFA13/PRELID1/NDUFC2/UQCRQ/COX7B/BLOC1S1/NDUFB4/NDUFB1/NDUFA12/COX5B/NDUFA4/PARK7/NDUFB2/COX5A/NDUFB9/NDUFA2/UQCRB/ISCU/NDUFB10/CYCS/NDUFS5/NOP53/DNAJC15/UQCRH/COX4I1/MECP2	41
BP	GO:0071826	ribonucleoprotein complex subunit organization	45/669	236/18670	1.94729e-20	3.41087e-18	2.84919e-18	RPL10/RPS10/RPS28/RPL12/RPL11/SNU13/RPL5/SNRPG/RPS27/RPL6/RPS15/RPL24/PTGES3/RPSA/EIF2S2/MRPL20/EIF3K/SNRPD1/EIF3J/SNRPD2/RPS27L/NOP53/SF1/CLNS1A/SNRPF/SNRPE/HSP90AB1/SRSF9/SNRPC/SRSF10/RSL24D1/RPL38/SNRPB/RPS5/EIF3L/EIF3D/SRSF5/RPL13A/MDN1/SETX/EIF3C/EIF4B/ATM/SF3B1/RPL3	45
BP	GO:0022900	electron transport chain	40/669	186/18670	2.80086e-20	4.71729e-18	3.94048e-18	SH3BGRL3/NDUFA3/COX8A/COX6A1/COX7C/UQCR10/NDUFA1/COX7A2/COX6C/NDUFV2/NDUFB11/NDUFB8/NDUFA11/COX6B1/UQCR11/NDUFC1/NDUFA13/NDUFC2/UQCRQ/COX7B/NDUFB4/NDUFB1/NDUFA12/COX5B/NDUFA4/CYBA/PARK7/NDUFB2/COX5A/NDUFB9/NDUFA2/UQCRB/ISCU/NDUFB10/CYCS/NDUFS5/DNAJC15/UQCRH/COX4I1/MECP2	40
BP	GO:0042254	ribosome biogenesis	49/669	297/18670	2.36585e-19	3.83706e-17	3.2052e-17	RPL10/RPS10/RPS28/RPS7/RPL12/RPS24/RPL11/RPS8/RPL7A/RPL14/SNU13/RPL5/RPS27/RPL35A/RPL6/RPS15/NOP10/DDX21/RPL26/TRMT112/RPS21/DDX24/RPL24/RAN/RPSA/MRPL20/PA2G4/SBDS/NSA2/RPS27L/NOP53/GTF3A/CEBPZ/C1QBP/ISG20/EXOSC8/DDX18/EXOSC6/RSL24D1/RPL38/ESF1/WDR43/RPS5/RPS16/RPL27/MDN1/FBL/RPS6/RPL3	49
BP	GO:0006120	mitochondrial electron transport, NADH to ubiquinone	21/669	55/18670	8.59726e-17	1.34455e-14	1.12314e-14	NDUFA3/NDUFA1/NDUFV2/NDUFB11/NDUFB8/NDUFA11/NDUFC1/NDUFA13/NDUFC2/NDUFB4/NDUFB1/NDUFA12/NDUFA4/PARK7/NDUFB2/NDUFB9/NDUFA2/ISCU/NDUFB10/NDUFS5/DNAJC15	21
BP	GO:0015980	energy derivation by oxidation of organic compounds	44/669	286/18670	2.52416e-16	3.81147e-14	3.18383e-14	NDUFA3/ATP5F1D/COX8A/COX6A1/COX7C/UQCR10/NDUFA1/COX6C/NDUFV2/NDUFB11/NDUFB8/NDUFA11/COX6B1/UQCR11/NDUFC1/NDUFA13/PRELID1/NDUFC2/UQCRQ/COX7B/BLOC1S1/NDUFB4/NDUFB1/NDUFA12/COX5B/NDUFA4/PARK7/NDUFB2/COX5A/NDUFB9/NDUFA2/UQCRB/ISCU/NDUFB10/CYCS/NDUFS5/NOP53/DNAJC15/PPP1CB/UQCRH/PPP1R2/CALM1/COX4I1/MECP2	44
BP	GO:0006839	mitochondrial transport	41/669	258/18670	8.51732e-16	1.24325e-13	1.03852e-13	ATP5F1E/ATP5MC2/ATP5ME/ATP5MG/ATP5F1D/ATP5MF/ATP5PF/ATP5MC3/ATP5PD/MCUB/SMDT1/ATP5PO/ATP5F1C/ATP5IF1/ATP5MC1/NDUFA13/BAX/ROMO1/TSPO/UBL5/COX5B/UCP2/CHCHD10/RAC2/YWHAE/ATP5F1A/FIS1/PDCD5/SLC25A5/UBE2L3/HSPD1/DNAJC15/DYNLT1/TOMM7/DNAJC19/HAX1/HEBP2/ALKBH7/SLC25A6/BCL2/HUWE1	41
BP	GO:0042255	ribosome assembly	21/669	63/18670	2.15436e-15	3.04321e-13	2.54207e-13	RPL10/RPS10/RPS28/RPL12/RPL11/RPL5/RPS27/RPL6/RPS15/RPL24/RPSA/MRPL20/SBDS/RPS27L/NOP53/C1QBP/RSL24D1/RPL38/RPS5/MDN1/RPL3	21
BP	GO:0042776	mitochondrial ATP synthesis coupled proton transport	14/669	23/18670	3.05307e-15	4.17794e-13	3.48994e-13	ATP5F1E/ATP5MC2/ATP5ME/ATP5MG/ATP5F1D/ATP5MF/ATP5PF/ATP5MC3/ATP5PD/ATP5PO/ATP5F1C/ATP5MC1/COX5B/ATP5F1A	14
BP	GO:1902600	proton transmembrane transport	31/669	163/18670	1.95126e-14	2.58926e-12	2.16288e-12	ATP5F1E/ATP5MC2/ATP5ME/ATP5MG/ATP5F1D/ATP5MF/ATP5PF/COX8A/ATP5MC3/COX6A1/COX7C/COX17/COX7A2/ATP5PD/COX6C/ATP5PO/COX6B1/ATP5F1C/ATP5MC1/ATP6V0E1/COX7B/ATP6V1G1/COX5B/NDUFA4/UCP2/ATP6V1F/CHCHD10/PARK7/COX5A/ATP5F1A/COX4I1	31
BP	GO:0015985	energy coupled proton transport, down electrochemical gradient	14/669	26/18670	3.26531e-14	4.08537e-12	3.41262e-12	ATP5F1E/ATP5MC2/ATP5ME/ATP5MG/ATP5F1D/ATP5MF/ATP5PF/ATP5MC3/ATP5PD/ATP5PO/ATP5F1C/ATP5MC1/COX5B/ATP5F1A	14
BP	GO:0015986	ATP synthesis coupled proton transport	14/669	26/18670	3.26531e-14	4.08537e-12	3.41262e-12	ATP5F1E/ATP5MC2/ATP5ME/ATP5MG/ATP5F1D/ATP5MF/ATP5PF/ATP5MC3/ATP5PD/ATP5PO/ATP5F1C/ATP5MC1/COX5B/ATP5F1A	14
BP	GO:0002479	antigen processing and presentation of exogenous peptide antigen via MHC class I, TAP-dependent	21/669	75/18670	1.09516e-13	1.33215e-11	1.11278e-11	B2M/PSMB10/CYBA/PSME2/PSMA7/PSMB1/PSME1/PSMB9/PSMB3/PSMD8/PSMB6/PSMA5/PSMB8/VAMP8/SEC22B/PSMA1/PDIA3/HLA-A/HLA-F/HLA-B/HLA-E	21
BP	GO:1903311	regulation of mRNA metabolic process	43/669	324/18670	1.16773e-13	1.38203e-11	1.15444e-11	RPS27A/UBB/PSMB10/HSPB1/RBM8A/MAGOH/PSME2/YBX1/PSMA7/SAP18/PSMB1/SET/PSME1/TRA2A/VIM/PSMB9/WTAP/PSMB3/C1QBP/PSMD8/NSRP1/ZFP36L2/SRSF9/CDK11A/EXOSC8/PRDX6/RNPS1/SNW1/PSMB6/SRSF10/EXOSC6/PSMA5/PSMB8/TOB1/PSMA1/RBM17/SERBP1/CNOT1/TRA2B/HNRNPK/SRSF5/DDX5/PABPC1	43
BP	GO:0008380	RNA splicing	53/669	469/18670	1.23352e-13	1.42147e-11	1.18739e-11	RPS13/HNRNPH1/SNU13/SNRPG/POLR2L/ARL6IP4/SNRPN/SF3B6/LSM7/RTRAF/UBL5/LSM8/RBM8A/SNRPB2/LSM5/MAGOH/RPS26/SRRM1/YBX1/SNRPD1/SAP18/SNRPD2/TRA2A/THOC3/SF1/POLR2J/WTAP/DNAJC8/CLNS1A/C1QBP/SNRPF/SREK1IP1/SYF2/SNRPE/NSRP1/ZRANB2/SRSF9/SNRPC/PRDX6/RNPS1/SNW1/CIR1/SRSF10/SNRPB/RBM17/TRA2B/HNRNPK/SRSF5/DDX5/PABPC1/SETX/SF3B1/AHNAK	53
BP	GO:0033108	mitochondrial respiratory chain complex assembly	23/669	96/18670	2.83055e-13	3.1782e-11	2.65484e-11	NDUFA3/UQCR10/COX17/PET100/NDUFA1/NDUFV2/NDUFB11/NDUFB8/NDUFA11/NDUFC1/NDUFA13/NDUFC2/NDUFAF3/NDUFB4/NDUFB1/NDUFA12/NDUFB2/NDUFB9/NDUFA2/UQCRB/NDUFB10/NDUFS5/COX14	23
BP	GO:0042590	antigen processing and presentation of exogenous peptide antigen via MHC class I	21/669	79/18670	3.38955e-13	3.71071e-11	3.09965e-11	B2M/PSMB10/CYBA/PSME2/PSMA7/PSMB1/PSME1/PSMB9/PSMB3/PSMD8/PSMB6/PSMA5/PSMB8/VAMP8/SEC22B/PSMA1/PDIA3/HLA-A/HLA-F/HLA-B/HLA-E	21
BP	GO:0007007	inner mitochondrial membrane organization	16/669	44/18670	1.01308e-12	1.08202e-10	9.03836e-11	ATP5F1E/ATP5MC2/ATP5ME/ATP5MG/ATP5F1D/ATP5MF/ATP5PF/ATP5MC3/ATP5PD/ATP5PO/ATP5F1C/ATP5MC1/NDUFA13/ROMO1/CHCHD10/ATP5F1A	16
BP	GO:0016072	rRNA metabolic process	34/669	225/18670	1.13155e-12	1.17977e-10	9.85496e-11	RPS28/RPS7/RPS24/RPL11/RPS8/RPL7A/RPL14/SNU13/TRIR/RPL5/RPS27/RPL35A/RPS15/NOP10/DDX21/RPL26/TRMT112/RPS21/DDX24/PA2G4/SBDS/NSA2/NOP53/ISG20/EXOSC8/DDX18/EXOSC6/ESF1/WDR43/RPS16/RPL27/MDN1/FBL/RPS6	34
BP	GO:0006364	rRNA processing	33/669	214/18670	1.37283e-12	1.39805e-10	1.16783e-10	RPS28/RPS7/RPS24/RPL11/RPS8/RPL7A/RPL14/SNU13/RPL5/RPS27/RPL35A/RPS15/NOP10/DDX21/RPL26/TRMT112/RPS21/DDX24/PA2G4/SBDS/NSA2/NOP53/ISG20/EXOSC8/DDX18/EXOSC6/ESF1/WDR43/RPS16/RPL27/MDN1/FBL/RPS6	33
BP	GO:1990542	mitochondrial transmembrane transport	22/669	94/18670	1.55581e-12	1.51687e-10	1.26708e-10	ATP5F1E/ATP5MC2/ATP5ME/ATP5MG/ATP5F1D/ATP5MF/ATP5PF/ATP5MC3/ATP5PD/MCUB/SMDT1/ATP5PO/ATP5F1C/ATP5MC1/ROMO1/COX5B/UCP2/ATP5F1A/HSPD1/DNAJC15/TOMM7/DNAJC19	22
BP	GO:0007006	mitochondrial membrane organization	26/669	134/18670	1.55878e-12	1.51687e-10	1.26708e-10	ATP5F1E/ATP5MC2/ATP5ME/ATP5MG/ATP5F1D/ATP5MF/ATP5PF/ATP5MC3/ATP5PD/ATP5PO/ATP5F1C/ATP5IF1/ATP5MC1/NDUFA13/BAX/ROMO1/CHCHD10/YWHAE/ATP5F1A/PDCD5/SLC25A5/DYNLT1/HEBP2/CALM3/ALKBH7/BCL2	26
BP	GO:0042407	cristae formation	14/669	33/18670	2.19335e-12	2.08798e-10	1.74414e-10	ATP5F1E/ATP5MC2/ATP5ME/ATP5MG/ATP5F1D/ATP5MF/ATP5PF/ATP5MC3/ATP5PD/ATP5PO/ATP5F1C/ATP5MC1/CHCHD10/ATP5F1A	14
BP	GO:0042273	ribosomal large subunit biogenesis	19/669	71/18670	3.99614e-12	3.72321e-10	3.1101e-10	RPL10/RPL12/RPL11/RPL7A/RPL14/SNU13/RPL5/RPL35A/RPL6/RPL26/RPL24/MRPL20/NOP53/GTF3A/DDX18/RSL24D1/RPL38/MDN1/RPL3	19
BP	GO:0010257	NADH dehydrogenase complex assembly	18/669	64/18670	5.83387e-12	5.21358e-10	4.35504e-10	NDUFA3/NDUFA1/NDUFV2/NDUFB11/NDUFB8/NDUFA11/NDUFC1/NDUFA13/NDUFC2/NDUFAF3/NDUFB4/NDUFB1/NDUFA12/NDUFB2/NDUFB9/NDUFA2/NDUFB10/NDUFS5	18
BP	GO:0032981	mitochondrial respiratory chain complex I assembly	18/669	64/18670	5.83387e-12	5.21358e-10	4.35504e-10	NDUFA3/NDUFA1/NDUFV2/NDUFB11/NDUFB8/NDUFA11/NDUFC1/NDUFA13/NDUFC2/NDUFAF3/NDUFB4/NDUFB1/NDUFA12/NDUFB2/NDUFB9/NDUFA2/NDUFB10/NDUFS5	18
BP	GO:0000377	RNA splicing, via transesterification reactions with bulged adenosine as nucleophile	44/669	379/18670	6.45393e-12	5.54152e-10	4.62898e-10	HNRNPH1/SNU13/SNRPG/POLR2L/SNRPN/SF3B6/LSM7/UBL5/LSM8/RBM8A/SNRPB2/LSM5/MAGOH/SRRM1/YBX1/SNRPD1/SAP18/SNRPD2/TRA2A/SF1/POLR2J/WTAP/DNAJC8/CLNS1A/C1QBP/SNRPF/SYF2/SNRPE/NSRP1/SRSF9/SNRPC/PRDX6/RNPS1/SNW1/SRSF10/SNRPB/RBM17/TRA2B/HNRNPK/SRSF5/DDX5/PABPC1/SETX/SF3B1	44
BP	GO:0000398	mRNA splicing, via spliceosome	44/669	379/18670	6.45393e-12	5.54152e-10	4.62898e-10	HNRNPH1/SNU13/SNRPG/POLR2L/SNRPN/SF3B6/LSM7/UBL5/LSM8/RBM8A/SNRPB2/LSM5/MAGOH/SRRM1/YBX1/SNRPD1/SAP18/SNRPD2/TRA2A/SF1/POLR2J/WTAP/DNAJC8/CLNS1A/C1QBP/SNRPF/SYF2/SNRPE/NSRP1/SRSF9/SNRPC/PRDX6/RNPS1/SNW1/SRSF10/SNRPB/RBM17/TRA2B/HNRNPK/SRSF5/DDX5/PABPC1/SETX/SF3B1	44
BP	GO:0000375	RNA splicing, via transesterification reactions	44/669	382/18670	8.4294e-12	7.09853e-10	5.92959e-10	HNRNPH1/SNU13/SNRPG/POLR2L/SNRPN/SF3B6/LSM7/UBL5/LSM8/RBM8A/SNRPB2/LSM5/MAGOH/SRRM1/YBX1/SNRPD1/SAP18/SNRPD2/TRA2A/SF1/POLR2J/WTAP/DNAJC8/CLNS1A/C1QBP/SNRPF/SYF2/SNRPE/NSRP1/SRSF9/SNRPC/PRDX6/RNPS1/SNW1/SRSF10/SNRPB/RBM17/TRA2B/HNRNPK/SRSF5/DDX5/PABPC1/SETX/SF3B1	44
BP	GO:0002474	antigen processing and presentation of peptide antigen via MHC class I	21/669	96/18670	2.00845e-11	1.65943e-09	1.38617e-09	B2M/PSMB10/CYBA/PSME2/PSMA7/PSMB1/PSME1/PSMB9/PSMB3/PSMD8/PSMB6/PSMA5/PSMB8/VAMP8/SEC22B/PSMA1/PDIA3/HLA-A/HLA-F/HLA-B/HLA-E	21
BP	GO:0006123	mitochondrial electron transport, cytochrome c to oxygen	11/669	21/18670	2.93309e-11	2.33528e-09	1.95072e-09	COX8A/COX6A1/COX7C/COX6C/COX6B1/COX7B/COX5B/NDUFA4/COX5A/CYCS/COX4I1	11
BP	GO:0019646	aerobic electron transport chain	11/669	21/18670	2.93309e-11	2.33528e-09	1.95072e-09	COX8A/COX6A1/COX7C/COX6C/COX6B1/COX7B/COX5B/NDUFA4/COX5A/CYCS/COX4I1	11
BP	GO:0038093	Fc receptor signaling pathway	33/669	241/18670	3.77809e-11	2.95433e-09	2.46783e-09	ACTB/IGKC/ARPC3/JUN/IGLC2/FOS/LAT/SKP1/PSMB10/CDC42/CD3G/PSME2/IGLC3/PSMA7/PSMB1/PSME1/PSMB9/ARPC1B/PLCG2/PSMB3/ARPC4/PSMD8/HSP90AB1/CALM1/PSMB6/PSMA5/RAC1/PSMB8/CD47/WAS/PSMA1/PAK2/ARPC2	33
BP	GO:0071349	cellular response to interleukin-12	15/669	49/18670	8.96852e-11	6.89003e-09	5.75542e-09	MIF/PPIA/CDC42/CAPZA1/PSME2/SOD1/HNRNPDL/ARF1/CFL1/CD47/RAP1B/CNN2/PAK2/MSN/LCP1	15
BP	GO:0009144	purine nucleoside triphosphate metabolic process	19/669	85/18670	1.22567e-10	9.19768e-09	7.68306e-09	ATP5F1E/ATP5MC2/ATP5ME/ATP5MG/ATP5F1D/ATP5MF/ATP5PF/ATP5MC3/ATP5PD/ATP5PO/ATP5F1C/ATP5MC1/RAN/COX5B/TGFB1/ATP5F1A/NME3/GIMAP7/GUK1	19
BP	GO:0070671	response to interleukin-12	15/669	50/18670	1.23924e-10	9.19768e-09	7.68306e-09	MIF/PPIA/CDC42/CAPZA1/PSME2/SOD1/HNRNPDL/ARF1/CFL1/CD47/RAP1B/CNN2/PAK2/MSN/LCP1	15
BP	GO:0009205	purine ribonucleoside triphosphate metabolic process	18/669	77/18670	1.71275e-10	1.25002e-08	1.04418e-08	ATP5F1E/ATP5MC2/ATP5ME/ATP5MG/ATP5F1D/ATP5MF/ATP5PF/ATP5MC3/ATP5PD/ATP5PO/ATP5F1C/ATP5MC1/RAN/COX5B/TGFB1/ATP5F1A/NME3/GIMAP7	18
BP	GO:0000027	ribosomal large subunit assembly	12/669	30/18670	1.94463e-10	1.39599e-08	1.16611e-08	RPL10/RPL12/RPL11/RPL5/RPL6/RPL24/MRPL20/NOP53/RSL24D1/RPL38/MDN1/RPL3	12
BP	GO:0043312	neutrophil degranulation	48/669	485/18670	2.02363e-10	1.42927e-08	1.19391e-08	S100A8/FTH1/S100A11/MIF/SRP14/B2M/HMGB1/COTL1/LYZ/CSTB/PPIA/FTL/NDUFC2/GMFG/TRAPPC1/SVIP/CSNK2B/S100A9/CYBA/GSTP1/PA2G4/ADGRE5/RHOG/RAB5C/EEF1A1/PSMB1/DYNLT1/RNASET2/APRT/VAPA/HSP90AB1/HEBP2/PRDX6/YPEL5/PDAP1/PSMA5/RAC1/VAMP8/CD47/RAP1B/CNN2/HBB/ARHGAP9/PSAP/KPNB1/HUWE1/DIAPH1/EEF2	48
BP	GO:0006754	ATP biosynthetic process	15/669	52/18670	2.30831e-10	1.60446e-08	1.34025e-08	ATP5F1E/ATP5MC2/ATP5ME/ATP5MG/ATP5F1D/ATP5MF/ATP5PF/ATP5MC3/ATP5PD/ATP5PO/ATP5F1C/ATP5MC1/COX5B/TGFB1/ATP5F1A	15
BP	GO:0002283	neutrophil activation involved in immune response	48/669	488/18670	2.49702e-10	1.70851e-08	1.42716e-08	S100A8/FTH1/S100A11/MIF/SRP14/B2M/HMGB1/COTL1/LYZ/CSTB/PPIA/FTL/NDUFC2/GMFG/TRAPPC1/SVIP/CSNK2B/S100A9/CYBA/GSTP1/PA2G4/ADGRE5/RHOG/RAB5C/EEF1A1/PSMB1/DYNLT1/RNASET2/APRT/VAPA/HSP90AB1/HEBP2/PRDX6/YPEL5/PDAP1/PSMA5/RAC1/VAMP8/CD47/RAP1B/CNN2/HBB/ARHGAP9/PSAP/KPNB1/HUWE1/DIAPH1/EEF2	48
BP	GO:0009206	purine ribonucleoside triphosphate biosynthetic process	16/669	63/18670	4.72174e-10	3.181e-08	2.65717e-08	ATP5F1E/ATP5MC2/ATP5ME/ATP5MG/ATP5F1D/ATP5MF/ATP5PF/ATP5MC3/ATP5PD/ATP5PO/ATP5F1C/ATP5MC1/COX5B/TGFB1/ATP5F1A/NME3	16
BP	GO:0042119	neutrophil activation	48/669	498/18670	4.95982e-10	3.29077e-08	2.74886e-08	S100A8/FTH1/S100A11/MIF/SRP14/B2M/HMGB1/COTL1/LYZ/CSTB/PPIA/FTL/NDUFC2/GMFG/TRAPPC1/SVIP/CSNK2B/S100A9/CYBA/GSTP1/PA2G4/ADGRE5/RHOG/RAB5C/EEF1A1/PSMB1/DYNLT1/RNASET2/APRT/VAPA/HSP90AB1/HEBP2/PRDX6/YPEL5/PDAP1/PSMA5/RAC1/VAMP8/CD47/RAP1B/CNN2/HBB/ARHGAP9/PSAP/KPNB1/HUWE1/DIAPH1/EEF2	48
BP	GO:0002446	neutrophil mediated immunity	48/669	499/18670	5.30581e-10	3.46778e-08	2.89673e-08	S100A8/FTH1/S100A11/MIF/SRP14/B2M/HMGB1/COTL1/LYZ/CSTB/PPIA/FTL/NDUFC2/GMFG/TRAPPC1/SVIP/CSNK2B/S100A9/CYBA/GSTP1/PA2G4/ADGRE5/RHOG/RAB5C/EEF1A1/PSMB1/DYNLT1/RNASET2/APRT/VAPA/HSP90AB1/HEBP2/PRDX6/YPEL5/PDAP1/PSMA5/RAC1/VAMP8/CD47/RAP1B/CNN2/HBB/ARHGAP9/PSAP/KPNB1/HUWE1/DIAPH1/EEF2	48
BP	GO:0035722	interleukin-12-mediated signaling pathway	14/669	47/18670	5.74773e-10	3.70137e-08	3.09185e-08	MIF/PPIA/CDC42/CAPZA1/PSME2/SOD1/HNRNPDL/ARF1/CFL1/RAP1B/CNN2/PAK2/MSN/LCP1	14
BP	GO:0009145	purine nucleoside triphosphate biosynthetic process	16/669	64/18670	6.089e-10	3.86431e-08	3.22796e-08	ATP5F1E/ATP5MC2/ATP5ME/ATP5MG/ATP5F1D/ATP5MF/ATP5PF/ATP5MC3/ATP5PD/ATP5PO/ATP5F1C/ATP5MC1/COX5B/TGFB1/ATP5F1A/NME3	16
BP	GO:0009199	ribonucleoside triphosphate metabolic process	18/669	83/18670	6.40115e-10	4.00438e-08	3.34496e-08	ATP5F1E/ATP5MC2/ATP5ME/ATP5MG/ATP5F1D/ATP5MF/ATP5PF/ATP5MC3/ATP5PD/ATP5PO/ATP5F1C/ATP5MC1/RAN/COX5B/TGFB1/ATP5F1A/NME3/GIMAP7	18
BP	GO:0050852	T cell receptor signaling pathway	28/669	202/18670	8.72724e-10	5.38262e-08	4.49624e-08	TRBC1/CD81/LAT/SKP1/PSMB10/FYB1/CD3E/CD3G/PSME2/PSMA7/PSMB1/PSME1/TRAT1/PSMB9/PLCG2/CD3D/PSMB3/PSMD8/UBE2N/PSMB6/PSMA5/PSMB8/WAS/SKAP1/PSMA1/PAK2/PTPN2/BTN3A2	28
BP	GO:0061418	regulation of transcription from RNA polymerase II promoter in response to hypoxia	17/669	77/18670	1.42727e-09	8.67719e-08	7.24829e-08	ELOB/RPS27A/UBB/PSMB10/PSME2/RBX1/PSMA7/PSMB1/PSME1/PSMB9/PSMB3/PSMD8/PSMB6/PSMA5/PSMB8/PSMA1/CREBBP	17
BP	GO:0042110	T cell activation	45/669	464/18670	1.44653e-09	8.67719e-08	7.24829e-08	PRDX2/SELENOK/RPL22/B2M/HMGB1/CD81/LAT/LGALS1/PSMB10/CDC42/BAX/PRELID1/SOCS1/IRF1/RIPOR2/CD3E/TGFB1/CD3G/RAC2/ANXA1/PRDM1/CD7/HSPD1/CD3D/AIF1/SOD1/ZFP36L2/CD74/RAC1/FAM49B/CD47/WAS/PAK2/BCL2/PTPN2/APBB1IP/CCND3/MSN/HLA-E/LCP1/RPS6/TCF7/BCL11B/SATB1/MYH9	45
BP	GO:0009141	nucleoside triphosphate metabolic process	20/669	109/18670	1.66149e-09	9.83195e-08	8.21289e-08	ATP5F1E/ATP5MC2/ATP5ME/ATP5MG/ATP5F1D/ATP5MF/ATP5PF/ATP5MC3/ATP5PD/ATP5PO/ATP5F1C/ATP5MC1/RAN/COX5B/TGFB1/ATP5F1A/NME3/GIMAP7/DUT/GUK1	20
BP	GO:0009201	ribonucleoside triphosphate biosynthetic process	16/669	69/18670	2.0182e-09	1.17836e-07	9.84316e-08	ATP5F1E/ATP5MC2/ATP5ME/ATP5MG/ATP5F1D/ATP5MF/ATP5PF/ATP5MC3/ATP5PD/ATP5PO/ATP5F1C/ATP5MC1/COX5B/TGFB1/ATP5F1A/NME3	16
BP	GO:0070498	interleukin-1-mediated signaling pathway	19/669	100/18670	2.30489e-09	1.32804e-07	1.10935e-07	RPS27A/UBB/SKP1/PSMB10/PSME2/SQSTM1/RBX1/NFKBIA/PSMA7/PSMB1/PSME1/PSMB9/PSMB3/PSMD8/UBE2N/PSMB6/PSMA5/PSMB8/PSMA1	19
BP	GO:0043484	regulation of RNA splicing	22/669	135/18670	2.65599e-09	1.51046e-07	1.26173e-07	RPS13/HNRNPH1/RBM8A/MAGOH/RPS26/SAP18/TRA2A/WTAP/C1QBP/NSRP1/SRSF9/PRDX6/RNPS1/SNW1/SRSF10/RBM17/TRA2B/HNRNPK/SRSF5/DDX5/SETX/AHNAK	22
BP	GO:0002478	antigen processing and presentation of exogenous peptide antigen	25/669	175/18670	3.72461e-09	2.09104e-07	1.7467e-07	B2M/PSMB10/CAPZA1/CYBA/PSME2/PSMA7/PSMB1/PSME1/PSMB9/PSMB3/PSMD8/ARF1/PSMB6/PSMA5/CD74/PSMB8/VAMP8/SEC22B/PSMA1/PDIA3/CAPZB/HLA-A/HLA-F/HLA-B/HLA-E	25
BP	GO:0019884	antigen processing and presentation of exogenous antigen	25/669	182/18670	8.43284e-09	4.67436e-07	3.90461e-07	B2M/PSMB10/CAPZA1/CYBA/PSME2/PSMA7/PSMB1/PSME1/PSMB9/PSMB3/PSMD8/ARF1/PSMB6/PSMA5/CD74/PSMB8/VAMP8/SEC22B/PSMA1/PDIA3/CAPZB/HLA-A/HLA-F/HLA-B/HLA-E	25
BP	GO:0009060	aerobic respiration	17/669	88/18670	1.23525e-08	6.76144e-07	5.64801e-07	ATP5F1D/COX8A/COX6A1/COX7C/UQCR10/COX6C/COX6B1/COX7B/BLOC1S1/COX5B/NDUFA4/COX5A/UQCRB/CYCS/NOP53/UQCRH/COX4I1	17
BP	GO:0097193	intrinsic apoptotic signaling pathway	32/669	289/18670	1.61221e-08	8.71591e-07	7.28063e-07	S100A8/RPS7/RACK1/MIF/RPL11/SELENOK/DDIT4/UBB/HERPUD1/HINT1/RPL26/NDUFA13/HSPB1/BAX/S100A9/PARK7/VDAC2/FIS1/CDKN2D/RPS27L/DNAJA1/CRIP1/SOD1/ARL6IP5/SNW1/CD74/BCL2/PTPN2/ERP29/HNRNPK/DDX5/ATM	32
BP	GO:0048002	antigen processing and presentation of peptide antigen	25/669	189/18670	1.82963e-08	9.77064e-07	8.16168e-07	B2M/PSMB10/CAPZA1/CYBA/PSME2/PSMA7/PSMB1/PSME1/PSMB9/PSMB3/PSMD8/ARF1/PSMB6/PSMA5/CD74/PSMB8/VAMP8/SEC22B/PSMA1/PDIA3/CAPZB/HLA-A/HLA-F/HLA-B/HLA-E	25
BP	GO:0072655	establishment of protein localization to mitochondrion	21/669	137/18670	1.86982e-08	9.86498e-07	8.24048e-07	ATP5IF1/NDUFA13/BAX/ROMO1/TSPO/UBL5/RAC2/YWHAE/FIS1/PDCD5/UBE2L3/HSPD1/DNAJC15/TOMM7/DNAJA1/DNAJC19/HAX1/CALM3/SLC25A6/BCL2/HUWE1	21
BP	GO:0009142	nucleoside triphosphate biosynthetic process	16/669	80/18670	1.97067e-08	1.02733e-06	8.58153e-07	ATP5F1E/ATP5MC2/ATP5ME/ATP5MG/ATP5F1D/ATP5MF/ATP5PF/ATP5MC3/ATP5PD/ATP5PO/ATP5F1C/ATP5MC1/COX5B/TGFB1/ATP5F1A/NME3	16
BP	GO:0002429	immune response-activating cell surface receptor signaling pathway	43/669	473/18670	2.30049e-08	1.17138e-06	9.78481e-07	ACTB/IGKC/ARPC3/TRBC1/IGLC2/CD81/LAT/SKP1/PSMB10/CDC42/BAX/FYB1/CD3E/CD3G/PSME2/IGLC3/PSMA7/PSMB1/PSME1/TRAT1/PSMB9/ARPC1B/PLCG2/CD3D/PSMB3/ARPC4/PSMD8/UBE2N/HSP90AB1/PSMB6/PSMA5/RAC1/PSMB8/CD47/WAS/SKAP1/PSMA1/PAK2/BCL2/PTPN2/ARPC2/BTN3A2/CREBBP	43
BP	GO:0002757	immune response-activating signal transduction	43/669	473/18670	2.30049e-08	1.17138e-06	9.78481e-07	ACTB/IGKC/ARPC3/TRBC1/IGLC2/CD81/LAT/SKP1/PSMB10/CDC42/BAX/FYB1/CD3E/CD3G/PSME2/IGLC3/PSMA7/PSMB1/PSME1/TRAT1/PSMB9/ARPC1B/PLCG2/CD3D/PSMB3/ARPC4/PSMD8/UBE2N/HSP90AB1/PSMB6/PSMA5/RAC1/PSMB8/CD47/WAS/SKAP1/PSMA1/PAK2/BCL2/PTPN2/ARPC2/BTN3A2/CREBBP	43
BP	GO:2001242	regulation of intrinsic apoptotic signaling pathway	23/669	165/18670	2.51072e-08	1.26373e-06	1.05563e-06	S100A8/RPS7/RACK1/MIF/RPL11/UBB/HERPUD1/RPL26/NDUFA13/HSPB1/BAX/S100A9/PARK7/VDAC2/FIS1/CDKN2D/DNAJA1/SOD1/CD74/BCL2/PTPN2/ERP29/HNRNPK	23
BP	GO:0010972	negative regulation of G2/M transition of mitotic cell cycle	17/669	93/18670	2.94048e-08	1.46322e-06	1.22227e-06	SKP1/PSMB10/PSME2/RBX1/PSMA7/PSMB1/PSME1/NOP53/PSMB9/PSMB3/PSMD8/SYF2/PSMB6/PSMA5/PSMB8/PSMA1/ATM	17
BP	GO:0070585	protein localization to mitochondrion	21/669	141/18670	3.1397e-08	1.5448e-06	1.29041e-06	ATP5IF1/NDUFA13/BAX/ROMO1/TSPO/UBL5/RAC2/YWHAE/FIS1/PDCD5/UBE2L3/HSPD1/DNAJC15/TOMM7/DNAJA1/DNAJC19/HAX1/CALM3/SLC25A6/BCL2/HUWE1	21
BP	GO:0043254	regulation of protein-containing complex assembly	40/669	429/18670	3.60036e-08	1.75178e-06	1.4633e-06	RACK1/PFN1/ARPC3/TMSB10/CORO1B/HMGB1/COTL1/CDC42/BAX/CAPZA1/GMFG/TGFB1/SVIP/STUB1/PARK7/VDAC2/RBX1/NOP53/DNAJC15/ARPC1B/ARPC4/SUMO1/ICE1/HAX1/ARF1/RAC1/SAR1A/WAS/SKAP1/MECP2/CAPZB/ARPC2/RPL13A/ADD3/MSN/LCP1/TMC8/ATM/SORL1/SPTBN1	40
BP	GO:0038095	Fc-epsilon receptor signaling pathway	23/669	169/18670	3.96222e-08	1.90665e-06	1.59268e-06	IGKC/JUN/IGLC2/FOS/LAT/SKP1/PSMB10/PSME2/IGLC3/PSMA7/PSMB1/PSME1/PSMB9/PLCG2/PSMB3/PSMD8/CALM1/PSMB6/PSMA5/RAC1/PSMB8/PSMA1/PAK2	23
BP	GO:0050851	antigen receptor-mediated signaling pathway	33/669	316/18670	4.02918e-08	1.9178e-06	1.60199e-06	IGKC/TRBC1/IGLC2/CD81/LAT/SKP1/PSMB10/BAX/FYB1/CD3E/CD3G/PSME2/IGLC3/PSMA7/PSMB1/PSME1/TRAT1/PSMB9/PLCG2/CD3D/PSMB3/PSMD8/UBE2N/PSMB6/PSMA5/PSMB8/WAS/SKAP1/PSMA1/PAK2/BCL2/PTPN2/BTN3A2	33
BP	GO:0010499	proteasomal ubiquitin-independent protein catabolic process	9/669	23/18670	4.80751e-08	2.26367e-06	1.8909e-06	PSMB10/PSMA7/PSMB1/PSMB9/PSMB3/PSMB6/PSMA5/PSMB8/PSMA1	9
BP	GO:0061013	regulation of mRNA catabolic process	25/669	199/18670	5.17186e-08	2.40932e-06	2.01257e-06	RPS27A/UBB/PSMB10/HSPB1/PSME2/YBX1/PSMA7/PSMB1/SET/PSME1/VIM/PSMB9/PSMB3/PSMD8/ZFP36L2/EXOSC8/PSMB6/EXOSC6/PSMA5/PSMB8/TOB1/PSMA1/SERBP1/CNOT1/PABPC1	25
BP	GO:0043618	regulation of transcription from RNA polymerase II promoter in response to stress	19/669	121/18670	5.96265e-08	2.74847e-06	2.29587e-06	ELOB/RPS27A/KLF2/JUN/UBB/PSMB10/PSME2/RBX1/PSMA7/PSMB1/PSME1/PSMB9/PSMB3/PSMD8/PSMB6/PSMA5/PSMB8/PSMA1/CREBBP	19
BP	GO:0048024	regulation of mRNA splicing, via spliceosome	17/669	98/18670	6.59578e-08	3.00864e-06	2.51319e-06	RBM8A/MAGOH/SAP18/TRA2A/WTAP/C1QBP/NSRP1/SRSF9/PRDX6/RNPS1/SNW1/SRSF10/RBM17/TRA2B/HNRNPK/SRSF5/DDX5	17
BP	GO:0042274	ribosomal small subunit biogenesis	14/669	67/18670	8.48359e-08	3.82986e-06	3.19918e-06	RPS10/RPS28/RPS7/RPS24/RPS8/RPS27/RPS15/RPS21/RPSA/RPS27L/RPL38/RPS5/RPS16/RPS6	14
BP	GO:0043488	regulation of mRNA stability	23/669	177/18670	9.44597e-08	4.22081e-06	3.52575e-06	RPS27A/UBB/PSMB10/HSPB1/PSME2/YBX1/PSMA7/PSMB1/SET/PSME1/VIM/PSMB9/PSMB3/PSMD8/ZFP36L2/EXOSC8/PSMB6/EXOSC6/PSMA5/PSMB8/PSMA1/SERBP1/PABPC1	23
BP	GO:0043620	regulation of DNA-templated transcription in response to stress	19/669	127/18670	1.3176e-07	5.82804e-06	4.86831e-06	ELOB/RPS27A/KLF2/JUN/UBB/PSMB10/PSME2/RBX1/PSMA7/PSMB1/PSME1/PSMB9/PSMB3/PSMD8/PSMB6/PSMA5/PSMB8/PSMA1/CREBBP	19
BP	GO:0000028	ribosomal small subunit assembly	8/669	19/18670	1.38847e-07	6.08012e-06	5.07888e-06	RPS10/RPS28/RPS27/RPS15/RPSA/RPS27L/RPL38/RPS5	8
BP	GO:0034470	ncRNA processing	36/669	384/18670	1.52847e-07	6.62689e-06	5.53562e-06	RPS28/RPS7/RPS24/RPL11/RPS8/RPL7A/RPL14/SNU13/RPL5/RPS27/RPL35A/TUT4/RPS15/RTRAF/NOP10/DDX21/RPL26/TRMT112/RPS21/DDX24/PA2G4/SBDS/NSA2/NOP53/SSB/ISG20/EXOSC8/DDX18/EXOSC6/ESF1/WDR43/RPS16/RPL27/MDN1/FBL/RPS6	36
BP	GO:0031145	anaphase-promoting complex-dependent catabolic process	15/669	81/18670	1.59935e-07	6.86623e-06	5.73554e-06	RPS27A/UBB/PSMB10/PSME2/PSMA7/PSMB1/PSME1/PSMB9/PSMB3/ANAPC16/PSMD8/PSMB6/PSMA5/PSMB8/PSMA1	15
BP	GO:0019882	antigen processing and presentation	26/669	226/18670	1.67761e-07	7.13229e-06	5.95779e-06	B2M/PSMB10/CAPZA1/CYBA/PSME2/PSMA7/PSMB1/PSME1/PSMB9/PSMB3/PSMD8/ARF1/PSMB6/PSMA5/CD74/PSMB8/VAMP8/SEC22B/WAS/PSMA1/PDIA3/CAPZB/HLA-A/HLA-F/HLA-B/HLA-E	26
BP	GO:0043487	regulation of RNA stability	23/669	183/18670	1.74911e-07	7.36478e-06	6.152e-06	RPS27A/UBB/PSMB10/HSPB1/PSME2/YBX1/PSMA7/PSMB1/SET/PSME1/VIM/PSMB9/PSMB3/PSMD8/ZFP36L2/EXOSC8/PSMB6/EXOSC6/PSMA5/PSMB8/PSMA1/SERBP1/PABPC1	23
BP	GO:1902750	negative regulation of cell cycle G2/M phase transition	17/669	105/18670	1.87227e-07	7.80826e-06	6.52245e-06	SKP1/PSMB10/PSME2/RBX1/PSMA7/PSMB1/PSME1/NOP53/PSMB9/PSMB3/PSMD8/SYF2/PSMB6/PSMA5/PSMB8/PSMA1/ATM	17
BP	GO:2001244	positive regulation of intrinsic apoptotic signaling pathway	13/669	61/18670	1.92351e-07	7.94626e-06	6.63772e-06	S100A8/RPS7/RACK1/RPL11/UBB/RPL26/BAX/S100A9/PARK7/FIS1/SOD1/BCL2/PTPN2	13
BP	GO:0006521	regulation of cellular amino acid metabolic process	13/669	62/18670	2.3549e-07	9.63749e-06	8.05045e-06	PSMB10/PARK7/PSME2/PSMA7/PSMB1/PSME1/PSMB9/PSMB3/PSMD8/PSMB6/PSMA5/PSMB8/PSMA1	13
BP	GO:0000086	G2/M transition of mitotic cell cycle	27/669	247/18670	2.76767e-07	1.12219e-05	9.37394e-06	SKP1/PSMB10/YWHAE/PSME2/RBX1/PSMA7/CCNH/SSNA1/PSMB1/PSME1/NOP53/PSMB9/TUBA1A/PSMB3/PSMD8/SYF2/RNASEH2B/PPP1CB/PSMB6/CALM3/PSMA5/ENSA/PSMB8/PSMA1/MECP2/HAUS3/ATM	27
BP	GO:1901991	negative regulation of mitotic cell cycle phase transition	27/669	248/18670	3.00283e-07	1.20637e-05	1.00771e-05	SKP1/PSMB10/RPL26/BAX/PSME2/RBX1/PSMA7/PSMB1/CDKN2D/DUSP1/PSME1/RPS27L/NOP53/PSMB9/PSMB3/PSMD8/SYF2/CNOT4/ZFP36L2/PSMB6/PSMA5/PSMB8/PSMA1/BRD7/CNOT1/BCL2/ATM	27
BP	GO:0019058	viral life cycle	32/669	328/18670	3.08777e-07	1.22921e-05	1.02679e-05	IFITM1/RPS27A/PPIB/IFITM2/UBB/CD81/LGALS1/PPIA/CDC42/RAN/ITGB1/RPSA/SIVA1/GRK2/DYNLT1/SNX3/VPS28/CHMP4A/VAPA/ISG20/HSP90AB1/CD74/VAMP8/PKN2/RAD23A/MPHOSPH8/BCL2/KPNB1/TOP2B/DDX5/ILF3/PABPC1	32
BP	GO:0006122	mitochondrial electron transport, ubiquinol to cytochrome c	7/669	15/18670	3.68104e-07	1.45219e-05	1.21305e-05	UQCR10/UQCR11/UQCRQ/UQCRB/CYCS/UQCRH/MECP2	7
BP	GO:0006626	protein targeting to mitochondrion	16/669	98/18670	3.80532e-07	1.48781e-05	1.24281e-05	ATP5IF1/NDUFA13/ROMO1/TSPO/UBL5/RAC2/FIS1/PDCD5/UBE2L3/HSPD1/DNAJC15/TOMM7/DNAJC19/HAX1/SLC25A6/HUWE1	16
BP	GO:0070555	response to interleukin-1	24/669	207/18670	4.32087e-07	1.67443e-05	1.3987e-05	RPS27A/KLF2/UBB/SKP1/PSMB10/CYBA/ANXA1/PSME2/SQSTM1/RBX1/NFKBIA/PSMA7/PSMB1/PSME1/PSMB9/PSMB3/PSMD8/UBE2N/PSMB6/PSMA5/PSMB8/CD47/PSMA1/ETS1	24
BP	GO:0045930	negative regulation of mitotic cell cycle	32/669	338/18670	6.04063e-07	2.30402e-05	1.92461e-05	SKP1/PSMB10/RPL26/BAX/RPL24/TGFB1/PSME2/BTG1/RBX1/PSMA7/PSMB1/CDKN2D/DUSP1/PSME1/RPS27L/NOP53/PSMB9/PSMB3/PSMD8/SYF2/CNOT4/ZFP36L2/PSMB6/PSMA5/PSMB8/PSMA1/BRD7/CNOT1/BCL2/TOP2B/RPS6/ATM	32
BP	GO:0010389	regulation of G2/M transition of mitotic cell cycle	23/669	196/18670	6.05074e-07	2.30402e-05	1.92461e-05	SKP1/PSMB10/YWHAE/PSME2/RBX1/PSMA7/SSNA1/PSMB1/PSME1/NOP53/PSMB9/TUBA1A/PSMB3/PSMD8/SYF2/RNASEH2B/PSMB6/PSMA5/PSMB8/PSMA1/MECP2/HAUS3/ATM	23
BP	GO:0072332	intrinsic apoptotic signaling pathway by p53 class mediator	14/669	78/18670	6.16748e-07	2.32822e-05	1.94483e-05	RPS7/MIF/RPL11/DDIT4/UBB/HINT1/RPL26/BAX/RPS27L/SNW1/CD74/BCL2/HNRNPK/DDX5	14
BP	GO:1901990	regulation of mitotic cell cycle phase transition	38/669	444/18670	6.97973e-07	2.61233e-05	2.18215e-05	SKP1/PSMB10/RPL26/BAX/TGFB1/ANXA1/YWHAE/PSME2/RBX1/PSMA7/SSNA1/PSMB1/CDKN2D/DUSP1/PSME1/RPS27L/NOP53/PSMB9/TUBA1A/PSMB3/ANAPC16/PSMD8/AIF1/SYF2/RNASEH2B/CNOT4/ZFP36L2/PSMB6/PSMA5/PSMB8/PSMA1/MECP2/BRD7/HAUS3/CNOT1/BCL2/CCND3/ATM	38
BP	GO:0033119	negative regulation of RNA splicing	8/669	24/18670	1.15228e-06	4.27614e-05	3.57198e-05	RPS13/RPS26/SAP18/C1QBP/SRSF9/RNPS1/SRSF10/HNRNPK	8
BP	GO:0044839	cell cycle G2/M phase transition	27/669	266/18670	1.20321e-06	4.42761e-05	3.6985e-05	SKP1/PSMB10/YWHAE/PSME2/RBX1/PSMA7/CCNH/SSNA1/PSMB1/PSME1/NOP53/PSMB9/TUBA1A/PSMB3/PSMD8/SYF2/RNASEH2B/PPP1CB/PSMB6/CALM3/PSMA5/ENSA/PSMB8/PSMA1/MECP2/HAUS3/ATM	27
BP	GO:1901988	negative regulation of cell cycle phase transition	27/669	267/18670	1.29422e-06	4.72282e-05	3.94509e-05	SKP1/PSMB10/RPL26/BAX/PSME2/RBX1/PSMA7/PSMB1/CDKN2D/DUSP1/PSME1/RPS27L/NOP53/PSMB9/PSMB3/PSMD8/SYF2/CNOT4/ZFP36L2/PSMB6/PSMA5/PSMB8/PSMA1/BRD7/CNOT1/BCL2/ATM	27
BP	GO:0031146	SCF-dependent proteasomal ubiquitin-dependent protein catabolic process	15/669	95/18670	1.36249e-06	4.93085e-05	4.11887e-05	SKP1/PSMB10/PSME2/RBX1/PSMA7/PSMB1/PSME1/PSMB9/PSMB3/RNF7/PSMD8/PSMB6/PSMA5/PSMB8/PSMA1	15
BP	GO:0034660	ncRNA metabolic process	39/669	475/18670	1.4029e-06	5.03549e-05	4.20628e-05	RPS28/RPS7/RPS24/RPL11/RPS8/RPL7A/RPL14/SNU13/TRIR/RPL5/RPS27/RPL35A/TUT4/RPS15/RTRAF/NOP10/DDX21/RPL26/TRMT112/RPS21/DDX24/RAN/PA2G4/SBDS/NSA2/NOP53/SSB/ISG20/EXOSC8/DDX18/EXOSC6/ESF1/AIMP1/WDR43/RPS16/RPL27/MDN1/FBL/RPS6	39
BP	GO:0043903	regulation of interspecies interactions between organisms	24/669	222/18670	1.54133e-06	5.48739e-05	4.58377e-05	GAPDH/IFITM1/PPIB/IFITM2/JUN/POLR2L/LGALS1/PPIA/DYNLT1/SNX3/POLR2J/VAPA/ISG20/SNW1/CFL1/CD74/PKN2/RAD23A/MPHOSPH8/BCL2/TOP2B/DDX5/ILF3/PABPC1	24
BP	GO:2001233	regulation of apoptotic signaling pathway	35/669	406/18670	1.62926e-06	5.75367e-05	4.80619e-05	S100A8/RPS7/RACK1/MIF/RPL11/PRDX2/UBB/HERPUD1/ATP5IF1/RPL26/NDUFA13/HSPB1/BAX/PRELID1/CHCHD10/S100A9/YWHAE/PARK7/GSTP1/VDAC2/FIS1/PDCD5/SLC25A5/CDKN2D/DNAJA1/SOD1/HMGB2/CD74/PDIA3/PAK2/BCL2/PTPN2/ERP29/HNRNPK/TMC8	35
BP	GO:0050792	regulation of viral process	23/669	208/18670	1.71884e-06	6.02145e-05	5.02988e-05	IFITM1/PPIB/IFITM2/JUN/POLR2L/LGALS1/PPIA/DYNLT1/SNX3/POLR2J/VAPA/ISG20/SNW1/CFL1/CD74/PKN2/RAD23A/MPHOSPH8/BCL2/TOP2B/DDX5/ILF3/PABPC1	23
BP	GO:0071347	cellular response to interleukin-1	21/669	179/18670	1.86204e-06	6.47133e-05	5.40568e-05	RPS27A/KLF2/UBB/SKP1/PSMB10/PSME2/SQSTM1/RBX1/NFKBIA/PSMA7/PSMB1/PSME1/PSMB9/PSMB3/PSMD8/UBE2N/PSMB6/PSMA5/PSMB8/CD47/PSMA1	21
BP	GO:0050684	regulation of mRNA processing	18/669	137/18670	1.97826e-06	6.82109e-05	5.69784e-05	RBM8A/MAGOH/SAP18/TRA2A/WTAP/C1QBP/NSRP1/SRSF9/CDK11A/PRDX6/RNPS1/SNW1/SRSF10/RBM17/TRA2B/HNRNPK/SRSF5/DDX5	18
BP	GO:1902749	regulation of cell cycle G2/M phase transition	23/669	213/18670	2.58788e-06	8.85338e-05	7.39546e-05	SKP1/PSMB10/YWHAE/PSME2/RBX1/PSMA7/SSNA1/PSMB1/PSME1/NOP53/PSMB9/TUBA1A/PSMB3/PSMD8/SYF2/RNASEH2B/PSMB6/PSMA5/PSMB8/PSMA1/MECP2/HAUS3/ATM	23
BP	GO:0002223	stimulatory C-type lectin receptor signaling pathway	16/669	113/18670	2.70375e-06	9.17808e-05	7.66669e-05	SKP1/PSMB10/PSME2/PSMA7/PSMB1/PSME1/PSMB9/PLCG2/PSMB3/PSMD8/PSMB6/PSMA5/PSMB8/PSMA1/PAK2/CREBBP	16
BP	GO:0000381	regulation of alternative mRNA splicing, via spliceosome	12/669	65/18670	2.86839e-06	9.66206e-05	8.07098e-05	RBM8A/MAGOH/SAP18/WTAP/NSRP1/SRSF9/RNPS1/SRSF10/RBM17/TRA2B/SRSF5/DDX5	12
BP	GO:0002831	regulation of response to biotic stimulus	34/669	400/18670	3.13044e-06	0.000104643	8.7411e-05	MIF/PRDX2/SELENOK/HMGB1/SKP1/PSMB10/SOCS1/IRF1/CYBA/PSME2/PSMA7/PSMB1/PSME1/NOP53/HSPD1/PSMB9/PLCG2/PSMB3/C1QBP/PSMD8/SUMO1/HSP90AB1/PSMB6/HMGB2/PSMA5/PSMB8/PSMA1/PAK2/PTPN2/CDC37/HLA-F/HLA-E/CREBBP/MATR3	34
BP	GO:0002218	activation of innate immune response	18/669	142/18670	3.3323e-06	0.000110547	9.23426e-05	HMGB1/SKP1/PSMB10/PSME2/PSMA7/PSMB1/PSME1/PSMB9/PLCG2/PSMB3/PSMD8/PSMB6/PSMA5/PSMB8/PSMA1/PAK2/CREBBP/MATR3	18
BP	GO:0002220	innate immune response activating cell surface receptor signaling pathway	16/669	116/18670	3.83634e-06	0.000126311	0.000105511	SKP1/PSMB10/PSME2/PSMA7/PSMB1/PSME1/PSMB9/PLCG2/PSMB3/PSMD8/PSMB6/PSMA5/PSMB8/PSMA1/PAK2/CREBBP	16
BP	GO:0002758	innate immune response-activating signal transduction	16/669	117/18670	4.29901e-06	0.000140488	0.000117353	SKP1/PSMB10/PSME2/PSMA7/PSMB1/PSME1/PSMB9/PLCG2/PSMB3/PSMD8/PSMB6/PSMA5/PSMB8/PSMA1/PAK2/CREBBP	16
BP	GO:1901987	regulation of cell cycle phase transition	38/669	480/18670	4.53438e-06	0.000147082	0.000122861	SKP1/PSMB10/RPL26/BAX/TGFB1/ANXA1/YWHAE/PSME2/RBX1/PSMA7/SSNA1/PSMB1/CDKN2D/DUSP1/PSME1/RPS27L/NOP53/PSMB9/TUBA1A/PSMB3/ANAPC16/PSMD8/AIF1/SYF2/RNASEH2B/CNOT4/ZFP36L2/PSMB6/PSMA5/PSMB8/PSMA1/MECP2/BRD7/HAUS3/CNOT1/BCL2/CCND3/ATM	38
BP	GO:0071456	cellular response to hypoxia	22/669	207/18670	5.51446e-06	0.000177558	0.000148319	MALAT1/ELOB/RPS27A/UBB/CHCHD2/PSMB10/STUB1/PSME2/RBX1/PSMA7/PSMB1/PSME1/NOP53/PSMB9/PSMB3/PSMD8/PSMB6/PSMA5/PSMB8/PSMA1/BCL2/CREBBP	22
BP	GO:0033238	regulation of cellular amine metabolic process	13/669	81/18670	5.69359e-06	0.000181987	0.000152019	PSMB10/PARK7/PSME2/PSMA7/PSMB1/PSME1/PSMB9/PSMB3/PSMD8/PSMB6/PSMA5/PSMB8/PSMA1	13
BP	GO:0045862	positive regulation of proteolysis	31/669	358/18670	5.83357e-06	0.00018511	0.000154627	S100A8/RACK1/HMGB1/SUMO2/HERPUD1/ATP5IF1/NDUFA13/BAX/PRELID1/STUB1/S100A9/HSPE1/PSME2/RBX1/FIS1/NRDC/PDCD5/CYCS/PSME1/RPS27L/NOP53/HSPD1/RNF19A/SUMO1/ARL6IP5/PDCD6/CSNK1A1/RAD23A/MBP/NLRP1/MYH9	31
BP	GO:0001666	response to hypoxia	31/669	359/18670	6.17308e-06	0.000194474	0.00016245	MALAT1/ELOB/RPS27A/DDIT4/UBB/CHCHD2/PSMB10/TGFB1/STUB1/UCP2/CYBA/PSME2/RBX1/FIS1/PSMA7/PSMB1/PSME1/NOP53/PSMB9/PSMB3/PSMD8/LDHA/PSMB6/PSMA5/PSMB8/PSMA1/MECP2/BCL2/ETS1/CREBBP/ATM	31
BP	GO:0010948	negative regulation of cell cycle process	31/669	361/18670	6.90713e-06	0.000213757	0.000178557	MIF/SKP1/PSMB10/RPL26/BAX/PSME2/RBX1/PSMA7/PSMB1/CDKN2D/DUSP1/PSME1/RPS27L/NOP53/PSMB9/PSMB3/CBX3/PSMD8/SYF2/CNOT4/HSP90AB1/ZFP36L2/PSMB6/PSMA5/PSMB8/EPC1/PSMA1/BRD7/CNOT1/BCL2/ATM	31
BP	GO:0045069	regulation of viral genome replication	14/669	95/18670	7.02538e-06	0.000213757	0.000178557	IFITM1/PPIB/IFITM2/PPIA/VAPA/ISG20/PKN2/RAD23A/MPHOSPH8/BCL2/TOP2B/DDX5/ILF3/PABPC1	14
BP	GO:0060337	type I interferon signaling pathway	14/669	95/18670	7.02538e-06	0.000213757	0.000178557	IFITM1/IFITM2/IRF1/IRF9/ISG20/HSP90AB1/MX2/PSMB8/PTPN2/CDC37/HLA-A/HLA-F/HLA-B/HLA-E	14
BP	GO:0071357	cellular response to type I interferon	14/669	95/18670	7.02538e-06	0.000213757	0.000178557	IFITM1/IFITM2/IRF1/IRF9/ISG20/HSP90AB1/MX2/PSMB8/PTPN2/CDC37/HLA-A/HLA-F/HLA-B/HLA-E	14
BP	GO:0060071	Wnt signaling pathway, planar cell polarity pathway	15/669	108/18670	7.02925e-06	0.000213757	0.000178557	PFN1/PSMB10/CDC42/PSME2/PSMA7/PSMB1/PSME1/PSMB9/PSMB3/PSMD8/PSMB6/PSMA5/RAC1/PSMB8/PSMA1	15
BP	GO:0019079	viral genome replication	16/669	122/18670	7.44941e-06	0.000224972	0.000187925	IFITM1/PPIB/IFITM2/PPIA/CDC42/GRK2/VAPA/ISG20/PKN2/RAD23A/MPHOSPH8/BCL2/TOP2B/DDX5/ILF3/PABPC1	16
BP	GO:0060218	hematopoietic stem cell differentiation	13/669	83/18670	7.51278e-06	0.000225332	0.000188226	PSMB10/PSME2/PSMA7/PSMB1/PSME1/PSMB9/PSMB3/PSMD8/PSMB6/PSMA5/PSMB8/PSMA1/CHD2	13
BP	GO:0006457	protein folding	23/669	227/18670	7.56634e-06	0.000225394	0.000188278	PPIB/B2M/TBCA/PPIA/HSPB1/PTGES3/CSNK2B/HSPE1/PFDN1/PDCD5/HSPD1/DNAJB6/DNAJA1/DNAJC19/RIC3/HSP90AB1/CCT4/ST13/CD74/PDIA3/CDC37/ERP29/CHORDC1	23
BP	GO:0043161	proteasome-mediated ubiquitin-dependent protein catabolic process	34/669	419/18670	8.53855e-06	0.000252637	0.000211035	RACK1/RPS27A/RPL11/SEC61B/SUMO2/UBB/HERPUD1/SKP1/PSMB10/SPSB3/SVIP/STUB1/UBE2B/PARK7/PSME2/RBX1/PSMA7/PSMB1/PSME1/NOP53/PSMB9/PSMB3/RNF19A/ANAPC16/RNF7/PSMD8/SUMO1/HSP90AB1/PSMB6/PSMA5/CSNK1A1/PSMB8/PSMA1/RAD23A	34
BP	GO:0051881	regulation of mitochondrial membrane potential	12/669	72/18670	8.70178e-06	0.000254034	0.000212201	RACK1/CLIC1/UBB/ATP5IF1/BAX/PRELID1/TSPO/PARK7/SOD1/HEBP2/ARL6IP5/BCL2	12
BP	GO:1902036	regulation of hematopoietic stem cell differentiation	12/669	72/18670	8.70178e-06	0.000254034	0.000212201	PSMB10/PSME2/PSMA7/PSMB1/PSME1/PSMB9/PSMB3/PSMD8/PSMB6/PSMA5/PSMB8/PSMA1	12
BP	GO:0090175	regulation of establishment of planar polarity	15/669	110/18670	8.83391e-06	0.000256183	0.000213997	PFN1/PSMB10/CDC42/PSME2/PSMA7/PSMB1/PSME1/PSMB9/PSMB3/PSMD8/PSMB6/PSMA5/RAC1/PSMB8/PSMA1	15
BP	GO:0031349	positive regulation of defense response	32/669	384/18670	9.14136e-06	0.000263355	0.000219988	S100A8/HMGB1/GPSM3/CD81/SKP1/PSMB10/DDT/S100A9/CYBA/PARK7/PSME2/NFKBIA/PSMA7/PSMB1/PSME1/PSMB9/PLCG2/PSMB3/PSMD8/PSMB6/HMGB2/PSMA5/PSMB8/VAMP8/CD47/PSMA1/PAK2/HLA-F/HLA-E/ETS1/CREBBP/MATR3	32
BP	GO:1902253	regulation of intrinsic apoptotic signaling pathway by p53 class mediator	8/669	31/18670	9.896e-06	0.000283232	0.000236592	RPS7/MIF/RPL11/UBB/RPL26/CD74/BCL2/HNRNPK	8
BP	GO:0034341	response to interferon-gamma	21/669	199/18670	1.00083e-05	0.000284585	0.000237722	GAPDH/IFITM1/MT2A/B2M/IFITM2/SOCS1/IRF1/IRF9/VIM/SUMO1/AIF1/HSP90AB1/CD47/WAS/PTPN2/CDC37/HLA-A/HLA-F/RPL13A/HLA-B/HLA-E	21
BP	GO:0006417	regulation of translation	34/669	424/18670	1.09765e-05	0.000310105	0.000259039	RPL10/GAPDH/RACK1/EIF5A/RPL22/RPLP1/RPL5/EIF1/RPL26/HSPB1/PAIP2/EIF1B/RBM8A/MAGOH/SERP1/EIF3K/PA2G4/ZNF706/RPS27L/VIM/C1QBP/ZFP36L2/SRP9/RPL38/TOB1/CNOT1/EIF3D/RPL13A/EIF4G2/ILF3/PABPC1/EIF3C/EIF4B/EEF2	34
BP	GO:0002833	positive regulation of response to biotic stimulus	24/669	249/18670	1.12979e-05	0.000315404	0.000263465	MIF/HMGB1/SKP1/PSMB10/CYBA/PSME2/PSMA7/PSMB1/PSME1/HSPD1/PSMB9/PLCG2/PSMB3/PSMD8/PSMB6/HMGB2/PSMA5/PSMB8/PSMA1/PAK2/HLA-F/HLA-E/CREBBP/MATR3	24
BP	GO:0036293	response to decreased oxygen levels	31/669	370/18670	1.13082e-05	0.000315404	0.000263465	MALAT1/ELOB/RPS27A/DDIT4/UBB/CHCHD2/PSMB10/TGFB1/STUB1/UCP2/CYBA/PSME2/RBX1/FIS1/PSMA7/PSMB1/PSME1/NOP53/PSMB9/PSMB3/PSMD8/LDHA/PSMB6/PSMA5/PSMB8/PSMA1/MECP2/BCL2/ETS1/CREBBP/ATM	31
BP	GO:0034340	response to type I interferon	14/669	99/18670	1.14481e-05	0.000317285	0.000265037	IFITM1/IFITM2/IRF1/IRF9/ISG20/HSP90AB1/MX2/PSMB8/PTPN2/CDC37/HLA-A/HLA-F/HLA-B/HLA-E	14
BP	GO:0052548	regulation of endopeptidase activity	34/669	425/18670	1.15349e-05	0.000317681	0.000265367	S100A8/GAPDH/RACK1/HMGB1/HERPUD1/CSTB/NDUFA13/BAX/PRELID1/S100A9/HSPE1/YWHAE/PARK7/PSME2/FIS1/NRDC/PDCD5/CDKN2D/CYCS/PSME1/RPS27L/HSPD1/PSMB9/PEBP1/DNAJB6/ARL6IP5/PDCD6/PSMB8/MBP/CAST/PAK2/SPOCK2/NLRP1/SORL1	34
BP	GO:0036294	cellular response to decreased oxygen levels	22/669	217/18670	1.17677e-05	0.000322068	0.000269032	MALAT1/ELOB/RPS27A/UBB/CHCHD2/PSMB10/STUB1/PSME2/RBX1/PSMA7/PSMB1/PSME1/NOP53/PSMB9/PSMB3/PSMD8/PSMB6/PSMA5/PSMB8/PSMA1/BCL2/CREBBP	22
BP	GO:0001732	formation of cytoplasmic translation initiation complex	6/669	16/18670	1.21868e-05	0.000329419	0.000275173	EIF2S2/EIF3K/EIF3J/EIF3L/EIF3D/EIF3C	6
BP	GO:0045116	protein neddylation	6/669	16/18670	1.21868e-05	0.000329419	0.000275173	RPL11/RPL5/COPS9/NEDD8/RBX1/RNF7	6
BP	GO:0071453	cellular response to oxygen levels	23/669	234/18670	1.24673e-05	0.000334934	0.000279779	MALAT1/ELOB/RPS27A/UBB/CHCHD2/PSMB10/ATP6V1G1/STUB1/PSME2/RBX1/PSMA7/PSMB1/PSME1/NOP53/PSMB9/PSMB3/PSMD8/PSMB6/PSMA5/PSMB8/PSMA1/BCL2/CREBBP	23
BP	GO:0051249	regulation of lymphocyte activation	37/669	485/18670	1.3863e-05	0.000370158	0.000309203	IGKC/MIF/PRDX2/SELENOK/TRBC1/HMGB1/IGLC2/CD81/LAT/LGALS1/CDC42/PRELID1/FLT3LG/SOCS1/IRF1/RIPOR2/CD3E/TGFB1/RAC2/ANXA1/PRDM1/IGLC3/HSPD1/AIF1/SOD1/ZFP36L2/EXOSC6/CD74/RAC1/FAM49B/CD47/PAK2/BCL2/PTPN2/HLA-F/HLA-E/ATM	37
BP	GO:0070482	response to oxygen levels	32/669	394/18670	1.53747e-05	0.000406728	0.000339751	MALAT1/ELOB/RPS27A/DDIT4/UBB/CHCHD2/PSMB10/ATP6V1G1/TGFB1/STUB1/UCP2/CYBA/PSME2/RBX1/FIS1/PSMA7/PSMB1/PSME1/NOP53/PSMB9/PSMB3/PSMD8/LDHA/PSMB6/PSMA5/PSMB8/PSMA1/MECP2/BCL2/ETS1/CREBBP/ATM	32
BP	GO:0000380	alternative mRNA splicing, via spliceosome	12/669	76/18670	1.54183e-05	0.000406728	0.000339751	RBM8A/MAGOH/SAP18/WTAP/NSRP1/SRSF9/RNPS1/SRSF10/RBM17/TRA2B/SRSF5/DDX5	12
BP	GO:0045088	regulation of innate immune response	27/669	305/18670	1.55759e-05	0.000408423	0.000341167	HMGB1/SKP1/PSMB10/SOCS1/IRF1/PSME2/PSMA7/PSMB1/PSME1/PSMB9/PLCG2/PSMB3/PSMD8/SUMO1/HSP90AB1/PSMB6/HMGB2/PSMA5/PSMB8/PSMA1/PAK2/PTPN2/CDC37/HLA-F/HLA-E/CREBBP/MATR3	27
BP	GO:1903829	positive regulation of cellular protein localization	28/669	324/18670	1.69793e-05	0.000442574	0.000369693	RACK1/CD81/UBL5/RAN/TGFB1/ITGB1/RAC2/YWHAE/VAMP2/PARK7/SQSTM1/ABHD17A/RHOG/FIS1/PDCD5/UBE2L3/TOMM7/VPS28/ICE1/CIB1/HSP90AB1/CCT4/SAR1A/BCL2/MSN/HUWE1/SORL1/SPTBN1	28
BP	GO:2000116	regulation of cysteine-type endopeptidase activity	23/669	239/18670	1.75645e-05	0.000455119	0.000380173	S100A8/RACK1/HMGB1/HERPUD1/NDUFA13/BAX/S100A9/HSPE1/YWHAE/PARK7/FIS1/PDCD5/CDKN2D/CYCS/RPS27L/HSPD1/PSMB9/DNAJB6/ARL6IP5/PDCD6/CAST/PAK2/NLRP1	23
BP	GO:0042542	response to hydrogen peroxide	17/669	146/18670	1.93814e-05	0.000499242	0.00041703	RACK1/KLF2/JUN/TXN/ANXA1/PARK7/DUSP1/SOD1/HBA2/LDHA/BCL2/HBB/TXNIP/PSAP/ETS1/SETX/EEF2	17
BP	GO:0031333	negative regulation of protein-containing complex assembly	16/669	132/18670	2.04589e-05	0.000523916	0.000437641	PFN1/TMSB10/HMGB1/CDC42/CAPZA1/SVIP/PARK7/VDAC2/NOP53/DNAJC15/CAPZB/RPL13A/ADD3/TMC8/SORL1/SPTBN1	16
BP	GO:0002183	cytoplasmic translational initiation	8/669	34/18670	2.07104e-05	0.000526967	0.000440189	EIF2S2/EIF3K/EIF3J/EIF3L/EIF3D/RPL13A/EIF3C/EIF4B	8
BP	GO:1903706	regulation of hemopoiesis	36/669	475/18670	2.08187e-05	0.000526967	0.000440189	PRDX2/B2M/HMGB1/JUN/FOS/PSMB10/PRELID1/FLT3LG/SOCS1/IRF1/TGFB1/ANXA1/PSME2/PRDM1/SMAP1/NFKBIA/PSMA7/PSMB1/PSME1/PSMB9/PSMB3/PSMD8/CIB1/SOD1/HAX1/CNOT4/ZFP36L2/PSMB6/HMGB2/PSMA5/CD74/PSMB8/PSMA1/PTPN2/ETS1/CREBBP	36
BP	GO:0060333	interferon-gamma-mediated signaling pathway	13/669	91/18670	2.09438e-05	0.000527085	0.000440288	MT2A/B2M/SOCS1/IRF1/IRF9/SUMO1/HSP90AB1/PTPN2/CDC37/HLA-A/HLA-F/HLA-B/HLA-E	13
BP	GO:0034248	regulation of cellular amide metabolic process	36/669	476/18670	2.17741e-05	0.000544849	0.000455127	RPL10/GAPDH/RACK1/EIF5A/RPL22/RPLP1/RPL5/EIF1/RPL26/HSPB1/PAIP2/EIF1B/RBM8A/MAGOH/SERP1/EIF3K/PA2G4/ZNF706/ORMDL1/RPS27L/VIM/C1QBP/ZFP36L2/SRP9/RPL38/TOB1/CNOT1/EIF3D/RPL13A/EIF4G2/ILF3/PABPC1/EIF3C/EIF4B/SORL1/EEF2	36
BP	GO:0010950	positive regulation of endopeptidase activity	19/669	178/18670	2.2309e-05	0.000555063	0.000463659	S100A8/RACK1/HMGB1/NDUFA13/BAX/PRELID1/S100A9/HSPE1/PSME2/FIS1/PDCD5/CYCS/PSME1/RPS27L/HSPD1/ARL6IP5/PDCD6/MBP/NLRP1	19
BP	GO:0010821	regulation of mitochondrion organization	19/669	179/18670	2.414e-05	0.000593872	0.000496077	ATP5IF1/BAX/PRELID1/TSPO/UBL5/CHCHD10/RAC2/YWHAE/PARK7/SQSTM1/FIS1/PDCD5/SLC25A5/UBE2L3/TOMM7/HAX1/BCL2/CDC37/HUWE1	19
BP	GO:2001235	positive regulation of apoptotic signaling pathway	19/669	179/18670	2.414e-05	0.000593872	0.000496077	S100A8/RPS7/RACK1/RPL11/UBB/ATP5IF1/RPL26/BAX/CHCHD10/S100A9/YWHAE/PARK7/FIS1/PDCD5/SOD1/PDIA3/PAK2/BCL2/PTPN2	19
BP	GO:1903900	regulation of viral life cycle	17/669	149/18670	2.52994e-05	0.000618916	0.000516997	IFITM1/PPIB/IFITM2/LGALS1/PPIA/SNX3/VAPA/ISG20/CD74/PKN2/RAD23A/MPHOSPH8/BCL2/TOP2B/DDX5/ILF3/PABPC1	17
BP	GO:0071346	cellular response to interferon-gamma	19/669	180/18670	2.61042e-05	0.000635058	0.000530481	GAPDH/MT2A/B2M/SOCS1/IRF1/IRF9/VIM/SUMO1/AIF1/HSP90AB1/CD47/WAS/PTPN2/CDC37/HLA-A/HLA-F/RPL13A/HLA-B/HLA-E	19
BP	GO:0048524	positive regulation of viral process	14/669	107/18670	2.81559e-05	0.000681187	0.000569013	PPIB/JUN/POLR2L/LGALS1/PPIA/POLR2J/VAPA/SNW1/CFL1/CD74/PKN2/RAD23A/TOP2B/PABPC1	14
BP	GO:1903362	regulation of cellular protein catabolic process	23/669	247/18670	2.97123e-05	0.000714892	0.000597168	RPS7/RACK1/RPL11/RPL5/SUMO2/UBB/CD81/HERPUD1/ATP5IF1/SVIP/STUB1/PARK7/PSME2/RBX1/PSME1/NOP53/GABARAPL2/RNF19A/SUMO1/HSP90AB1/CSNK1A1/RAD23A/MSN	23
BP	GO:0045089	positive regulation of innate immune response	21/669	214/18670	3.01774e-05	0.000717262	0.000599148	HMGB1/SKP1/PSMB10/PSME2/PSMA7/PSMB1/PSME1/PSMB9/PLCG2/PSMB3/PSMD8/PSMB6/HMGB2/PSMA5/PSMB8/PSMA1/PAK2/HLA-F/HLA-E/CREBBP/MATR3	21
BP	GO:1903050	regulation of proteolysis involved in cellular protein catabolic process	21/669	214/18670	3.01774e-05	0.000717262	0.000599148	RPS7/RACK1/RPL11/RPL5/SUMO2/UBB/HERPUD1/ATP5IF1/SVIP/STUB1/PARK7/PSME2/RBX1/PSME1/NOP53/GABARAPL2/RNF19A/SUMO1/HSP90AB1/CSNK1A1/RAD23A	21
BP	GO:0070646	protein modification by small protein removal	26/669	299/18670	3.03097e-05	0.000717262	0.000599148	ACTB/RPS27A/UBB/PSMB10/NEDD8/PARK7/PSME2/NFKBIA/PSMA7/PSMB1/PSME1/NOP53/PSMB9/SNX3/TAF10/PSMB3/PSMD8/PSMB6/COPS6/PSMA5/PSMB8/ENY2/PSMA1/RAD23A/USP15/ASXL1	26
BP	GO:0030041	actin filament polymerization	19/669	182/18670	3.0466e-05	0.000717262	0.000599148	PFN1/ARPC3/TMSB10/CORO1B/COTL1/CAPZA1/GMFG/ARPC1B/ARPC4/AIF1/HAX1/ARF1/RAC1/WAS/CAPZB/ARPC2/ADD3/DIAPH1/SPTBN1	19
BP	GO:0030098	lymphocyte differentiation	29/669	353/18670	3.09984e-05	0.000725893	0.000606358	PRDX2/RPL22/B2M/HMGB1/LGALS1/BAX/PRELID1/FLT3LG/SOCS1/IRF1/CD3E/TGFB1/CD3G/ITGB1/ANXA1/PRDM1/PLCG2/CD3D/SOD1/ZFP36L2/KLF6/CD74/BCL2/PTPN2/RPS6/TCF7/BCL11B/ATM/SATB1	29
BP	GO:0043281	regulation of cysteine-type endopeptidase activity involved in apoptotic process	21/669	215/18670	3.23447e-05	0.00075068	0.000627063	S100A8/RACK1/HMGB1/HERPUD1/NDUFA13/BAX/S100A9/HSPE1/YWHAE/PARK7/FIS1/PDCD5/CDKN2D/CYCS/RPS27L/HSPD1/DNAJB6/ARL6IP5/PDCD6/PAK2/NLRP1	21
BP	GO:0034314	Arp2/3 complex-mediated actin nucleation	8/669	36/18670	3.23997e-05	0.00075068	0.000627063	ARPC3/CORO1B/GMFG/ARPC1B/ARPC4/ARF1/WAS/ARPC2	8
BP	GO:0016579	protein deubiquitination	25/669	283/18670	3.30232e-05	0.000761097	0.000635764	ACTB/RPS27A/UBB/PSMB10/NEDD8/PARK7/PSME2/NFKBIA/PSMA7/PSMB1/PSME1/NOP53/PSMB9/SNX3/TAF10/PSMB3/PSMD8/PSMB6/PSMA5/PSMB8/ENY2/PSMA1/RAD23A/USP15/ASXL1	25
BP	GO:0007159	leukocyte cell-cell adhesion	28/669	337/18670	3.45907e-05	0.000793051	0.000662457	S100A8/PRDX2/SELENOK/HMGB1/CD81/LGALS1/CDC42/SOCS1/IRF1/RIPOR2/CD3E/TGFB1/ITGB1/S100A9/RAC2/ANXA1/HSPD1/AIF1/CD74/RAC1/FAM49B/CD47/SKAP1/PAK2/PTPN2/MSN/HLA-E/ETS1	28
BP	GO:0072331	signal transduction by p53 class mediator	24/669	267/18670	3.57048e-05	0.000814329	0.00068023	RPS7/MIF/RPL11/DDIT4/RPL5/UBB/HINT1/RPL26/BAX/CSNK2B/RPS27L/NOP53/TAF10/CNOT4/SNW1/CD74/BRD7/CNOT1/BCL2/HNRNPK/CHD4/DDX5/ATM/CHD3	24
BP	GO:0033157	regulation of intracellular protein transport	23/669	250/18670	3.59382e-05	0.000815405	0.00068113	CD81/TXN/ATP5IF1/UBL5/RAN/TGFB1/SVIP/RAC2/YWHAE/VAMP2/PARK7/FIS1/PDCD5/UBE2L3/TOMM7/ICE1/CIB1/HAX1/SAR1A/BCL2/HUWE1/LCP1/SORL1	23
BP	GO:0033077	T cell differentiation in thymus	11/669	70/18670	3.63793e-05	0.000821159	0.000685936	B2M/CD3E/CD3G/CD3D/SOD1/ZFP36L2/CD74/BCL2/PTPN2/RPS6/BCL11B	11
BP	GO:0048025	negative regulation of mRNA splicing, via spliceosome	6/669	19/18670	3.76567e-05	0.000838997	0.000700836	SAP18/C1QBP/SRSF9/RNPS1/SRSF10/HNRNPK	6
BP	GO:0001736	establishment of planar polarity	15/669	124/18670	3.77443e-05	0.000838997	0.000700836	PFN1/PSMB10/CDC42/PSME2/PSMA7/PSMB1/PSME1/PSMB9/PSMB3/PSMD8/PSMB6/PSMA5/RAC1/PSMB8/PSMA1	15
BP	GO:0007164	establishment of tissue polarity	15/669	124/18670	3.77443e-05	0.000838997	0.000700836	PFN1/PSMB10/CDC42/PSME2/PSMA7/PSMB1/PSME1/PSMB9/PSMB3/PSMD8/PSMB6/PSMA5/RAC1/PSMB8/PSMA1	15
BP	GO:0052547	regulation of peptidase activity	34/669	452/18670	4.0904e-05	0.000904638	0.000755668	S100A8/GAPDH/RACK1/HMGB1/HERPUD1/CSTB/NDUFA13/BAX/PRELID1/S100A9/HSPE1/YWHAE/PARK7/PSME2/FIS1/NRDC/PDCD5/CDKN2D/CYCS/PSME1/RPS27L/HSPD1/PSMB9/PEBP1/DNAJB6/ARL6IP5/PDCD6/PSMB8/MBP/CAST/PAK2/SPOCK2/NLRP1/SORL1	34
BP	GO:0001738	morphogenesis of a polarized epithelium	16/669	141/18670	4.64648e-05	0.00102246	0.000854087	PFN1/PSMB10/CDC42/PSME2/PSMA7/PSMB1/PSME1/PSMB9/PSMB3/PSMD8/PSMB6/PSMA5/RAC1/PSMB8/PSMA1/MSN	16
BP	GO:0006913	nucleocytoplasmic transport	28/669	343/18670	4.73034e-05	0.00103234	0.000862343	EIF5A/SNRPG/RPS15/TXN/RAN/TGFB1/RBM8A/YWHAE/MAGOH/PARK7/SRRM1/SNRPD1/NFKBIA/SNRPD2/THOC3/SNRPF/SSB/SNRPE/SRSF9/RNPS1/MX2/ENY2/SNRPB/UPF2/TXNIP/SRSF5/KPNB1/ZC3H11A	28
BP	GO:0009152	purine ribonucleotide biosynthetic process	18/669	172/18670	4.73881e-05	0.00103234	0.000862343	ATP5F1E/ATP5MC2/ATP5ME/ATP5MG/ATP5F1D/ATP5MF/ATP5PF/ATP5MC3/ATP5PD/ATP5PO/ATP5F1C/ATP5MC1/COX5B/TGFB1/ATP5F1A/NME3/APRT/GUK1	18
BP	GO:1903747	regulation of establishment of protein localization to mitochondrion	11/669	72/18670	4.76212e-05	0.00103234	0.000862343	ATP5IF1/UBL5/RAC2/YWHAE/PDCD5/UBE2L3/TOMM7/DNAJA1/HAX1/BCL2/HUWE1	11
BP	GO:1901532	regulation of hematopoietic progenitor cell differentiation	12/669	85/18670	4.87519e-05	0.00104703	0.000874615	PSMB10/PSME2/PSMA7/PSMB1/PSME1/PSMB9/PSMB3/PSMD8/PSMB6/PSMA5/PSMB8/PSMA1	12
BP	GO:1904951	positive regulation of establishment of protein localization	34/669	456/18670	4.87771e-05	0.00104703	0.000874615	GAPDH/RACK1/MIF/SELENOK/HMGB1/CD81/PPIA/UBL5/RAN/TGFB1/RAC2/YWHAE/VAMP2/SERP1/FIS1/PDCD5/UBE2L3/TOMM7/VPS28/AIF1/ICE1/CIB1/CCT4/ARF1/RAC1/SAR1A/MBP/BCL2/HLA-E/HUWE1/NLRP1/SORL1/TTN/SPTBN1	34
BP	GO:0042176	regulation of protein catabolic process	30/669	381/18670	5.01697e-05	0.00107167	0.000895197	RPS7/RACK1/RPL11/RPL5/SUMO2/UBB/CD81/HERPUD1/ATP5IF1/NDUFA13/SVIP/STUB1/PARK7/PSME2/RBX1/NRDC/EEF1A1/PSME1/NOP53/SNX3/GABARAPL2/RNF19A/VPS28/SUMO1/HSP90AB1/CSNK1A1/SEC22B/RAD23A/MSN/SORL1	30
BP	GO:0010498	proteasomal protein catabolic process	35/669	477/18670	5.25186e-05	0.0011164	0.000932561	RACK1/RPS27A/RPL11/SEC61B/SUMO2/UBB/HERPUD1/SKP1/PSMB10/SPSB3/SVIP/STUB1/UBE2B/PARK7/PSME2/RBX1/PSMA7/PSMB1/PSME1/NOP53/PSMB9/GABARAPL2/PSMB3/RNF19A/ANAPC16/RNF7/PSMD8/SUMO1/HSP90AB1/PSMB6/PSMA5/CSNK1A1/PSMB8/PSMA1/RAD23A	35
BP	GO:0051169	nuclear transport	28/669	346/18670	5.51244e-05	0.00116613	0.000974102	EIF5A/SNRPG/RPS15/TXN/RAN/TGFB1/RBM8A/YWHAE/MAGOH/PARK7/SRRM1/SNRPD1/NFKBIA/SNRPD2/THOC3/SNRPF/SSB/SNRPE/SRSF9/RNPS1/MX2/ENY2/SNRPB/UPF2/TXNIP/SRSF5/KPNB1/ZC3H11A	28
BP	GO:0030217	T cell differentiation	22/669	240/18670	5.57395e-05	0.00117348	0.000980237	PRDX2/RPL22/B2M/HMGB1/PRELID1/SOCS1/IRF1/CD3E/TGFB1/CD3G/ANXA1/PRDM1/CD3D/SOD1/ZFP36L2/CD74/BCL2/PTPN2/RPS6/TCF7/BCL11B/SATB1	22
BP	GO:0051222	positive regulation of protein transport	33/669	440/18670	5.60328e-05	0.00117401	0.00098068	GAPDH/RACK1/MIF/SELENOK/HMGB1/CD81/PPIA/UBL5/RAN/TGFB1/RAC2/YWHAE/VAMP2/SERP1/FIS1/PDCD5/UBE2L3/TOMM7/VPS28/AIF1/ICE1/CIB1/ARF1/RAC1/SAR1A/MBP/BCL2/HLA-E/HUWE1/NLRP1/SORL1/TTN/SPTBN1	33
BP	GO:0045059	positive thymic T cell selection	5/669	13/18670	5.89479e-05	0.00122921	0.00102679	CD3E/CD3G/CD3D/CD74/PTPN2	5
BP	GO:0044106	cellular amine metabolic process	15/669	129/18670	6.0007e-05	0.00124536	0.00104028	PSMB10/PARK7/PSME2/PSMA7/PSMB1/PSME1/PSMB9/PSMB3/PSMD8/PSMB6/PSMA5/PSMB8/AMD1/PSMA1/MECP2	15
BP	GO:0008154	actin polymerization or depolymerization	20/669	209/18670	6.60819e-05	0.00136497	0.00114019	PFN1/ARPC3/TMSB10/CORO1B/COTL1/CAPZA1/GMFG/ARPC1B/ARPC4/AIF1/HAX1/ARF1/CFL1/RAC1/WAS/CAPZB/ARPC2/ADD3/DIAPH1/SPTBN1	20
BP	GO:0050863	regulation of T cell activation	26/669	314/18670	6.90801e-05	0.0014199	0.00118608	PRDX2/SELENOK/HMGB1/CD81/LAT/LGALS1/CDC42/PRELID1/SOCS1/IRF1/RIPOR2/CD3E/TGFB1/RAC2/ANXA1/PRDM1/HSPD1/AIF1/SOD1/CD74/RAC1/FAM49B/CD47/PAK2/PTPN2/HLA-E	26
BP	GO:0010822	positive regulation of mitochondrion organization	14/669	116/18670	6.97143e-05	0.0014199	0.00118608	ATP5IF1/BAX/UBL5/CHCHD10/RAC2/YWHAE/PARK7/FIS1/PDCD5/UBE2L3/TOMM7/BCL2/CDC37/HUWE1	14
BP	GO:2000736	regulation of stem cell differentiation	14/669	116/18670	6.97143e-05	0.0014199	0.00118608	PSMB10/PSME2/PSMA7/PSMB1/PSME1/PSMB9/PSMB3/PSMD8/ZFP36L2/PSMB6/PSMA5/OCIAD1/PSMB8/PSMA1	14
BP	GO:0031334	positive regulation of protein-containing complex assembly	22/669	244/18670	7.13328e-05	0.00144614	0.001208	RACK1/PFN1/ARPC3/CORO1B/BAX/GMFG/TGFB1/STUB1/RBX1/ARPC1B/ARPC4/SUMO1/ICE1/ARF1/RAC1/WAS/SKAP1/MECP2/ARPC2/MSN/LCP1/ATM	22
BP	GO:0043280	positive regulation of cysteine-type endopeptidase activity involved in apoptotic process	15/669	132/18670	7.82901e-05	0.00157987	0.00131971	S100A8/RACK1/HMGB1/NDUFA13/BAX/S100A9/HSPE1/FIS1/PDCD5/CYCS/RPS27L/HSPD1/ARL6IP5/PDCD6/NLRP1	15
BP	GO:0006611	protein export from nucleus	18/669	179/18670	7.99312e-05	0.00160559	0.00134119	EIF5A/RPS15/TXN/RAN/TGFB1/RBM8A/YWHAE/MAGOH/PARK7/SRRM1/THOC3/SSB/SRSF9/RNPS1/ENY2/UPF2/SRSF5/ZC3H11A	18
BP	GO:0048872	homeostasis of number of cells	22/669	246/18670	8.05007e-05	0.00160965	0.00134458	MIF/RPS24/PRDX2/B2M/KLF2/HMGB1/LAT/ATP5IF1/BAX/FLT3LG/TGFB1/ANXA1/SMAP1/SFXN1/SOD1/HMGB2/CD74/BCL2/PTPN2/ASXL1/ETS1/RPS6	22
BP	GO:0051258	protein polymerization	24/669	283/18670	8.981e-05	0.0017767	0.00148413	PFN1/ARPC3/TMSB10/CORO1B/COTL1/GPX4/CAPZA1/GMFG/VDAC2/ARPC1B/ARPC4/AIF1/CHMP4A/HAX1/ARF1/RAC1/MX2/WAS/MECP2/CAPZB/ARPC2/ADD3/DIAPH1/SPTBN1	24
BP	GO:0010952	positive regulation of peptidase activity	19/669	197/18670	8.98867e-05	0.0017767	0.00148413	S100A8/RACK1/HMGB1/NDUFA13/BAX/PRELID1/S100A9/HSPE1/PSME2/FIS1/PDCD5/CYCS/PSME1/RPS27L/HSPD1/ARL6IP5/PDCD6/MBP/NLRP1	19
BP	GO:0006979	response to oxidative stress	33/669	451/18670	9.00726e-05	0.0017767	0.00148413	RACK1/PRDX2/SELENOK/KLF2/JUN/FOS/TXN/HSPB1/RWDD1/ROMO1/NDUFB4/GPX4/NDUFA12/CYBA/ANXA1/PARK7/GSTP1/BTG1/DUSP1/CYCS/AIF1/SOD1/HBA2/PRDX6/LDHA/ARL6IP5/BCL2/HBB/TXNIP/PSAP/ETS1/SETX/EEF2	33
BP	GO:2000058	regulation of ubiquitin-dependent protein catabolic process	16/669	149/18670	9.05996e-05	0.00177908	0.00148612	RPS7/RACK1/RPL11/RPL5/SUMO2/HERPUD1/SVIP/STUB1/PARK7/RBX1/NOP53/RNF19A/SUMO1/HSP90AB1/CSNK1A1/RAD23A	16
BP	GO:1903320	regulation of protein modification by small protein conjugation or removal	21/669	231/18670	9.19782e-05	0.00179809	0.00150199	RPS7/RPL11/RPL5/UBB/HERPUD1/COPS9/TSPO/NSMCE3/STUB1/PARK7/NOP53/UBE2L3/DNAJA1/VPS28/UBE2N/HSP90AB1/UBE2I/PDCD6/NDFIP1/HUWE1/RASSF5	21
BP	GO:0019883	antigen processing and presentation of endogenous antigen	6/669	22/18670	9.44607e-05	0.00183008	0.00152871	B2M/CD74/HLA-A/HLA-F/HLA-B/HLA-E	6
BP	GO:1901798	positive regulation of signal transduction by p53 class mediator	6/669	22/18670	9.44607e-05	0.00183008	0.00152871	RPS7/RPL11/UBB/RPL26/DDX5/ATM	6
BP	GO:0031647	regulation of protein stability	24/669	284/18670	9.4868e-05	0.00183008	0.00152871	GAPDH/RPS7/PFN1/RPL11/PPIB/RPL5/CD81/PTGES3/STUB1/UBE2B/PARK7/AAK1/CCNH/NOP53/HSPD1/TOMM7/SUMO1/HSP90AB1/CCT4/RAD23A/BCL2/CDC37/RNF149/CREBBP	24
BP	GO:0000302	response to reactive oxygen species	21/669	232/18670	9.78129e-05	0.00186815	0.00156052	RACK1/PRDX2/KLF2/JUN/FOS/TXN/ROMO1/ANXA1/PARK7/GSTP1/DUSP1/SOD1/HBA2/LDHA/BCL2/HBB/TXNIP/PSAP/ETS1/SETX/EEF2	21
BP	GO:0031123	RNA 3'-end processing	16/669	150/18670	9.81217e-05	0.00186815	0.00156052	TUT4/RPS21/RBM8A/MAGOH/SRRM1/THOC3/SSB/SRSF9/EXOSC8/RNPS1/EXOSC6/SSU72/SRSF5/FBL/ZC3H11A/PABPC1	16
BP	GO:0035567	non-canonical Wnt signaling pathway	16/669	150/18670	9.81217e-05	0.00186815	0.00156052	PFN1/PSMB10/CDC42/PSME2/PSMA7/PSMB1/PSME1/PSMB9/PSMB3/PSMD8/CALM1/PSMB6/PSMA5/RAC1/PSMB8/PSMA1	16
BP	GO:0000387	spliceosomal snRNP assembly	9/669	53/18670	9.9652e-05	0.00188907	0.00157799	SNRPG/SNRPD1/SNRPD2/CLNS1A/SNRPF/SNRPE/SNRPC/SRSF10/SNRPB	9
BP	GO:0061136	regulation of proteasomal protein catabolic process	18/669	183/18670	0.000106289	0.00200621	0.00167584	RACK1/RPL11/SUMO2/UBB/HERPUD1/SVIP/STUB1/PARK7/PSME2/RBX1/PSME1/NOP53/GABARAPL2/RNF19A/SUMO1/HSP90AB1/CSNK1A1/RAD23A	18
BP	GO:0032434	regulation of proteasomal ubiquitin-dependent protein catabolic process	14/669	122/18670	0.000120933	0.00227281	0.00189854	RACK1/RPL11/SUMO2/HERPUD1/SVIP/STUB1/PARK7/RBX1/NOP53/RNF19A/SUMO1/HSP90AB1/CSNK1A1/RAD23A	14
BP	GO:0009260	ribonucleotide biosynthetic process	18/669	185/18670	0.000122132	0.00228554	0.00190917	ATP5F1E/ATP5MC2/ATP5ME/ATP5MG/ATP5F1D/ATP5MF/ATP5PF/ATP5MC3/ATP5PD/ATP5PO/ATP5F1C/ATP5MC1/COX5B/TGFB1/ATP5F1A/NME3/APRT/GUK1	18
BP	GO:0021762	substantia nigra development	8/669	43/18670	0.000124455	0.00231911	0.00193721	ACTB/ATP5PF/COX6B1/CDC42/YWHAE/CALM1/CALM3/MBP	8
BP	GO:0002483	antigen processing and presentation of endogenous peptide antigen	5/669	15/18670	0.000129568	0.0023803	0.00198833	B2M/HLA-A/HLA-F/HLA-B/HLA-E	5
BP	GO:0019885	antigen processing and presentation of endogenous peptide antigen via MHC class I	5/669	15/18670	0.000129568	0.0023803	0.00198833	B2M/HLA-A/HLA-F/HLA-B/HLA-E	5
BP	GO:0033151	V(D)J recombination	5/669	15/18670	0.000129568	0.0023803	0.00198833	HMGB1/HMGB2/TCF7/BCL11B/ATM	5
BP	GO:0009308	amine metabolic process	15/669	138/18670	0.000129914	0.0023803	0.00198833	PSMB10/PARK7/PSME2/PSMA7/PSMB1/PSME1/PSMB9/PSMB3/PSMD8/PSMB6/PSMA5/PSMB8/AMD1/PSMA1/MECP2	15
BP	GO:0046651	lymphocyte proliferation	23/669	272/18670	0.00013059	0.00238272	0.00199035	MIF/PRDX2/SELENOK/HMGB1/CD81/PSMB10/BAX/FLT3LG/IRF1/CD3E/TGFB1/RAC2/ANXA1/HSPD1/AIF1/CD74/BCL2/CCND3/MSN/HLA-E/RPS6/ATM/SATB1	23
BP	GO:0002433	immune response-regulating cell surface receptor signaling pathway involved in phagocytosis	15/669	139/18670	0.000140914	0.00254984	0.00212995	ACTB/IGKC/ARPC3/IGLC2/CDC42/CD3G/IGLC3/ARPC1B/PLCG2/ARPC4/HSP90AB1/RAC1/CD47/WAS/ARPC2	15
BP	GO:0038096	Fc-gamma receptor signaling pathway involved in phagocytosis	15/669	139/18670	0.000140914	0.00254984	0.00212995	ACTB/IGKC/ARPC3/IGLC2/CDC42/CD3G/IGLC3/ARPC1B/PLCG2/ARPC4/HSP90AB1/RAC1/CD47/WAS/ARPC2	15
BP	GO:0032943	mononuclear cell proliferation	23/669	274/18670	0.000145599	0.00262377	0.00219171	MIF/PRDX2/SELENOK/HMGB1/CD81/PSMB10/BAX/FLT3LG/IRF1/CD3E/TGFB1/RAC2/ANXA1/HSPD1/AIF1/CD74/BCL2/CCND3/MSN/HLA-E/RPS6/ATM/SATB1	23
BP	GO:1903214	regulation of protein targeting to mitochondrion	8/669	44/18670	0.00014739	0.00264516	0.00220957	ATP5IF1/UBL5/RAC2/PDCD5/UBE2L3/TOMM7/HAX1/HUWE1	8
BP	GO:0072522	purine-containing compound biosynthetic process	19/669	205/18670	0.000152166	0.00271974	0.00227187	ATP5F1E/ATP5MC2/ATP5ME/ATP5MG/ATP5F1D/ATP5MF/ATP5PF/ATP5MC3/ATP5PD/ATP5PO/ATP5F1C/ATP5MC1/COX5B/TGFB1/ATP5F1A/NME3/APRT/AMD1/GUK1	19
BP	GO:0006909	phagocytosis	28/669	369/18670	0.000165699	0.00294957	0.00246385	ACTB/IGKC/RACK1/ARPC3/TRBC1/HMGB1/CDC42SE1/IGLC2/CDC42/TGFB1/CD3G/ITGB1/CYBA/ANXA1/IGLC3/IL2RG/SNX3/ARPC1B/PLCG2/ARPC4/AIF1/SOD1/HSP90AB1/RAC1/CD47/WAS/ARPC2/MYH9	28
BP	GO:0043368	positive T cell selection	7/669	34/18670	0.000169902	0.00301215	0.00251613	CD3E/CD3G/CD3D/CD74/BCL2/PTPN2/BCL11B	7
BP	GO:0032386	regulation of intracellular transport	28/669	370/18670	0.000173341	0.00305466	0.00255164	CD81/TXN/ATP5IF1/UBL5/RAN/TGFB1/SVIP/RAC2/YWHAE/VAMP2/PARK7/FIS1/PDCD5/UBE2L3/SNX3/TOMM7/ICE1/CIB1/HAX1/ARF1/MX2/VAMP8/SAR1A/BCL2/MSN/HUWE1/LCP1/SORL1	28
BP	GO:0042771	intrinsic apoptotic signaling pathway in response to DNA damage by p53 class mediator	8/669	45/18670	0.000173695	0.00305466	0.00255164	MIF/DDIT4/RPL26/RPS27L/SNW1/CD74/BCL2/HNRNPK	8
BP	GO:0042743	hydrogen peroxide metabolic process	9/669	57/18670	0.000178092	0.00311946	0.00260576	PRDX2/CYBA/RAC2/PARK7/SOD1/HBA2/PRDX6/RAC1/HBB	9
BP	GO:0038094	Fc-gamma receptor signaling pathway	15/669	142/18670	0.00017891	0.00312131	0.00260731	ACTB/IGKC/ARPC3/IGLC2/CDC42/CD3G/IGLC3/ARPC1B/PLCG2/ARPC4/HSP90AB1/RAC1/CD47/WAS/ARPC2	15
BP	GO:0002475	antigen processing and presentation via MHC class Ib	5/669	16/18670	0.000182923	0.00317865	0.00265521	B2M/HLA-A/HLA-F/HLA-B/HLA-E	5
BP	GO:0002709	regulation of T cell mediated immunity	10/669	70/18670	0.000185854	0.00320513	0.00267733	B2M/HMGB1/CD81/HSPD1/FAM49B/WAS/HLA-A/HLA-F/HLA-B/HLA-E	10
BP	GO:0071426	ribonucleoprotein complex export from nucleus	14/669	127/18670	0.000185911	0.00320513	0.00267733	EIF5A/RPS15/RAN/RBM8A/MAGOH/SRRM1/THOC3/SSB/SRSF9/RNPS1/ENY2/UPF2/SRSF5/ZC3H11A	14
BP	GO:0051251	positive regulation of lymphocyte activation	26/669	334/18670	0.000187724	0.0032237	0.00269284	IGKC/MIF/SELENOK/TRBC1/HMGB1/IGLC2/CD81/LGALS1/CDC42/FLT3LG/SOCS1/CD3E/TGFB1/ANXA1/IGLC3/HSPD1/AIF1/EXOSC6/CD74/RAC1/FAM49B/CD47/PAK2/BCL2/HLA-F/HLA-E	26
BP	GO:0006164	purine nucleotide biosynthetic process	18/669	192/18670	0.000195119	0.00332462	0.00277714	ATP5F1E/ATP5MC2/ATP5ME/ATP5MG/ATP5F1D/ATP5MF/ATP5PF/ATP5MC3/ATP5PD/ATP5PO/ATP5F1C/ATP5MC1/COX5B/TGFB1/ATP5F1A/NME3/APRT/GUK1	18
BP	GO:0046390	ribose phosphate biosynthetic process	18/669	192/18670	0.000195119	0.00332462	0.00277714	ATP5F1E/ATP5MC2/ATP5ME/ATP5MG/ATP5F1D/ATP5MF/ATP5PF/ATP5MC3/ATP5PD/ATP5PO/ATP5F1C/ATP5MC1/COX5B/TGFB1/ATP5F1A/NME3/APRT/GUK1	18
BP	GO:0070661	leukocyte proliferation	24/669	298/18670	0.000197717	0.00335577	0.00280317	MIF/PRDX2/SELENOK/HMGB1/CD81/PSMB10/BAX/FLT3LG/IRF1/CD3E/TGFB1/RAC2/ANXA1/GSTP1/HSPD1/AIF1/CD74/BCL2/CCND3/MSN/HLA-E/RPS6/ATM/SATB1	24
BP	GO:0000245	spliceosomal complex assembly	11/669	84/18670	0.00019848	0.00335577	0.00280317	SNRPG/SNRPD1/SNRPD2/SF1/SNRPE/SRSF9/SNRPC/SRSF10/SRSF5/SETX/SF3B1	11
BP	GO:0071166	ribonucleoprotein complex localization	14/669	128/18670	0.000202011	0.00340234	0.00284206	EIF5A/RPS15/RAN/RBM8A/MAGOH/SRRM1/THOC3/SSB/SRSF9/RNPS1/ENY2/UPF2/SRSF5/ZC3H11A	14
BP	GO:0090316	positive regulation of intracellular protein transport	17/669	176/18670	0.000203915	0.0034189	0.0028559	CD81/UBL5/RAN/TGFB1/RAC2/YWHAE/VAMP2/FIS1/PDCD5/UBE2L3/TOMM7/ICE1/CIB1/SAR1A/BCL2/HUWE1/SORL1	17
BP	GO:0008334	histone mRNA metabolic process	6/669	25/18670	0.000204556	0.0034189	0.0028559	SNRPG/SNRPF/SSB/SNRPE/SNRPB/ATM	6
BP	GO:0045070	positive regulation of viral genome replication	7/669	35/18670	0.000205875	0.00342786	0.00286338	PPIB/PPIA/VAPA/PKN2/RAD23A/TOP2B/PABPC1	7
BP	GO:0051168	nuclear export	18/669	194/18670	0.000221982	0.00368204	0.0030757	EIF5A/RPS15/TXN/RAN/TGFB1/RBM8A/YWHAE/MAGOH/PARK7/SRRM1/THOC3/SSB/SRSF9/RNPS1/ENY2/UPF2/SRSF5/ZC3H11A	18
BP	GO:0002431	Fc receptor mediated stimulatory signaling pathway	15/669	145/18670	0.000225482	0.00372598	0.00311241	ACTB/IGKC/ARPC3/IGLC2/CDC42/CD3G/IGLC3/ARPC1B/PLCG2/ARPC4/HSP90AB1/RAC1/CD47/WAS/ARPC2	15
BP	GO:0032388	positive regulation of intracellular transport	20/669	229/18670	0.000229751	0.00378226	0.00315942	CD81/UBL5/RAN/TGFB1/RAC2/YWHAE/VAMP2/FIS1/PDCD5/UBE2L3/TOMM7/ICE1/CIB1/ARF1/VAMP8/SAR1A/BCL2/MSN/HUWE1/SORL1	20
BP	GO:0050821	protein stabilization	17/669	178/18670	0.00023344	0.00382859	0.00319812	GAPDH/RPS7/PFN1/RPL11/PPIB/RPL5/PTGES3/UBE2B/PARK7/AAK1/CCNH/NOP53/HSPD1/SUMO1/HSP90AB1/CCT4/CDC37	17
BP	GO:0097237	cellular response to toxic substance	21/669	247/18670	0.000234352	0.0038292	0.00319864	ACTB/RACK1/SELENOW/PRDX2/B2M/KLF2/TXN/GPX4/S100A9/ANXA1/PARK7/GSTP1/GSTK1/FIS1/SOD1/HBA2/PRDX6/HBB/PSAP/ETS1/SETX	21
BP	GO:0030833	regulation of actin filament polymerization	16/669	162/18670	0.000241062	0.00392421	0.003278	PFN1/ARPC3/TMSB10/CORO1B/COTL1/CAPZA1/GMFG/ARPC1B/ARPC4/HAX1/ARF1/WAS/CAPZB/ARPC2/ADD3/SPTBN1	16
BP	GO:0006403	RNA localization	20/669	230/18670	0.000243399	0.00394757	0.00329751	EIF5A/RPS15/RTRAF/NOP10/RAN/RBM8A/MAGOH/SRRM1/THOC3/SSB/CCT4/SRSF9/RNPS1/MX2/ENY2/UPF2/SRSF5/FBL/ZC3H11A/ATM	20
BP	GO:0008064	regulation of actin polymerization or depolymerization	17/669	179/18670	0.000249549	0.00403237	0.00336835	PFN1/ARPC3/TMSB10/CORO1B/COTL1/CAPZA1/GMFG/ARPC1B/ARPC4/HAX1/ARF1/CFL1/WAS/CAPZB/ARPC2/ADD3/SPTBN1	17
BP	GO:0001916	positive regulation of T cell mediated cytotoxicity	6/669	26/18670	0.000257926	0.00415241	0.00346862	B2M/FAM49B/HLA-A/HLA-F/HLA-B/HLA-E	6
BP	GO:0030832	regulation of actin filament length	17/669	180/18670	0.000266615	0.00426097	0.0035593	PFN1/ARPC3/TMSB10/CORO1B/COTL1/CAPZA1/GMFG/ARPC1B/ARPC4/HAX1/ARF1/CFL1/WAS/CAPZB/ARPC2/ADD3/SPTBN1	17
BP	GO:1901796	regulation of signal transduction by p53 class mediator	17/669	180/18670	0.000266615	0.00426097	0.0035593	RPS7/MIF/RPL11/RPL5/UBB/RPL26/CSNK2B/NOP53/TAF10/CD74/BRD7/BCL2/HNRNPK/CHD4/DDX5/ATM/CHD3	17
BP	GO:0002711	positive regulation of T cell mediated immunity	8/669	48/18670	0.000276658	0.0044054	0.00367995	B2M/CD81/HSPD1/FAM49B/HLA-A/HLA-F/HLA-B/HLA-E	8
BP	GO:0098869	cellular oxidant detoxification	12/669	102/18670	0.000287982	0.0045691	0.00381669	SELENOW/PRDX2/TXN/GPX4/S100A9/PARK7/GSTP1/GSTK1/SOD1/HBA2/PRDX6/HBB	12
BP	GO:0006414	translational elongation	14/669	133/18670	0.000301792	0.00474428	0.00396302	RACK1/EIF5A/RPLP1/MRPL57/EEF1D/MRPL20/MRPS21/EEF1A1/RPLP2/MRPL41/SRP9/MRPS34/TUFM/EEF2	14
BP	GO:0055076	transition metal ion homeostasis	14/669	133/18670	0.000301792	0.00474428	0.00396302	S100A8/FTH1/MT2A/B2M/SKP1/FTL/ATP6V1G1/NEDD8/S100A9/ISCU/SOD1/ARF1/NDFIP1/TMC8	14
BP	GO:1903902	positive regulation of viral life cycle	9/669	61/18670	0.000302273	0.00474428	0.00396302	PPIB/LGALS1/PPIA/VAPA/CD74/PKN2/RAD23A/TOP2B/PABPC1	9
BP	GO:2001056	positive regulation of cysteine-type endopeptidase activity	15/669	149/18670	0.000303623	0.00474845	0.00396651	S100A8/RACK1/HMGB1/NDUFA13/BAX/S100A9/HSPE1/FIS1/PDCD5/CYCS/RPS27L/HSPD1/ARL6IP5/PDCD6/NLRP1	15
BP	GO:0002244	hematopoietic progenitor cell differentiation	16/669	166/18670	0.000318154	0.00495799	0.00414154	PSMB10/TGFB1/PSME2/PSMA7/PSMB1/PSME1/PSMB9/PSMB3/PSMD8/PSMB6/PSMA5/PSMB8/PSMA1/BCL2/CHD2/EEF2	16
BP	GO:0045010	actin nucleation	8/669	49/18670	0.000320399	0.00497527	0.00415597	ARPC3/CORO1B/GMFG/ARPC1B/ARPC4/ARF1/WAS/ARPC2	8
BP	GO:0006353	DNA-templated transcription, termination	10/669	75/18670	0.000330814	0.00511884	0.00427591	SNRPG/POLR2L/CCNH/SNRPF/SNRPE/SNRPB/SSU72/TAF1D/UBTF/SETX	10
BP	GO:0001819	positive regulation of cytokine production	32/669	464/18670	0.000332421	0.0051256	0.00428155	GAPDH/MIF/SELENOK/B2M/HMGB1/GPSM3/POLR2L/CD81/DDT/DDX21/HSPB1/IRF1/CD3E/TGFB1/CYBA/ANXA1/PARK7/NOP53/HSPD1/PLCG2/C1QBP/AIF1/SOD1/HMGB2/CD74/FAM49B/MBP/HLA-F/HLA-E/NLRP1/CREBBP/SPTBN1	32
BP	GO:0032271	regulation of protein polymerization	19/669	218/18670	0.000335063	0.00513021	0.0042854	PFN1/ARPC3/TMSB10/CORO1B/COTL1/CAPZA1/GMFG/VDAC2/ARPC1B/ARPC4/HAX1/ARF1/RAC1/WAS/MECP2/CAPZB/ARPC2/ADD3/SPTBN1	19
BP	GO:1903039	positive regulation of leukocyte cell-cell adhesion	19/669	218/18670	0.000335063	0.00513021	0.0042854	SELENOK/HMGB1/CD81/LGALS1/CDC42/SOCS1/CD3E/TGFB1/ANXA1/HSPD1/AIF1/CD74/RAC1/FAM49B/CD47/SKAP1/PAK2/HLA-E/ETS1	19
BP	GO:1902165	regulation of intrinsic apoptotic signaling pathway in response to DNA damage by p53 class mediator	5/669	18/18670	0.000338055	0.00515799	0.00430861	MIF/RPL26/CD74/BCL2/HNRNPK	5
BP	GO:0033209	tumor necrosis factor-mediated signaling pathway	16/669	167/18670	0.000340461	0.00517666	0.0043242	RACK1/PSMB10/PSME2/GSTP1/NFKBIA/PSMA7/PSMB1/PSME1/PSMB9/PSMB3/PSMD8/PSMB6/PSMA5/PSMB8/PSMA1/PTPN2	16
BP	GO:0048857	neural nucleus development	9/669	62/18670	0.000342541	0.00519026	0.00433556	ACTB/ATP5PF/COX6B1/CDC42/YWHAE/CALM1/CALM3/MBP/BCL2	9
BP	GO:0008630	intrinsic apoptotic signaling pathway in response to DNA damage	12/669	104/18670	0.00034532	0.00519795	0.00434199	MIF/DDIT4/RPL26/BAX/CDKN2D/RPS27L/CRIP1/SNW1/CD74/BCL2/HNRNPK/ATM	12
BP	GO:0042098	T cell proliferation	17/669	184/18670	0.000345422	0.00519795	0.00434199	PRDX2/SELENOK/HMGB1/CD81/PSMB10/BAX/IRF1/CD3E/TGFB1/RAC2/ANXA1/AIF1/CCND3/MSN/HLA-E/RPS6/SATB1	17
BP	GO:0006405	RNA export from nucleus	14/669	135/18670	0.000352167	0.00528129	0.00441161	EIF5A/RPS15/RAN/RBM8A/MAGOH/SRRM1/THOC3/SSB/SRSF9/RNPS1/ENY2/UPF2/SRSF5/ZC3H11A	14
BP	GO:0000209	protein polyubiquitination	24/669	310/18670	0.000354505	0.00529822	0.00442574	RPS27A/UBB/SKP1/PSMB10/UBE2D2/STUB1/UBE2B/PSME2/RBX1/PSMA7/PSMB1/PSME1/UBE2L3/PSMB9/PSMB3/RNF19A/PSMD8/UBE2N/PSMB6/PSMA5/PSMB8/PSMA1/BCL2/HUWE1	24
BP	GO:0051701	interaction with host	18/669	202/18670	0.000364371	0.00542714	0.00453344	GAPDH/IFITM1/IFITM2/CD81/LGALS1/PPIA/TGFB1/ITGB1/RPSA/SIVA1/GRK2/DYNLT1/THOC3/SNX3/VAPA/CD74/VAMP8/KPNB1	18
BP	GO:0000422	autophagy of mitochondrion	10/669	76/18670	0.000368926	0.00545786	0.0045591	ATP5IF1/TSPO/PARK7/SQSTM1/FIS1/GABARAPL2/TOMM7/HAX1/MAP1LC3B/CDC37	10
BP	GO:0061726	mitochondrion disassembly	10/669	76/18670	0.000368926	0.00545786	0.0045591	ATP5IF1/TSPO/PARK7/SQSTM1/FIS1/GABARAPL2/TOMM7/HAX1/MAP1LC3B/CDC37	10
BP	GO:0002821	positive regulation of adaptive immune response	12/669	105/18670	0.000377435	0.00556494	0.00464854	B2M/CD81/TGFB1/ANXA1/HSPD1/EXOSC6/FAM49B/SKAP1/HLA-A/HLA-F/HLA-B/HLA-E	12
BP	GO:0050686	negative regulation of mRNA processing	6/669	28/18670	0.00039708	0.00583495	0.00487409	SAP18/C1QBP/SRSF9/RNPS1/SRSF10/HNRNPK	6
BP	GO:0046718	viral entry into host cell	13/669	121/18670	0.00040205	0.00588822	0.00491859	IFITM1/IFITM2/CD81/LGALS1/PPIA/ITGB1/RPSA/SIVA1/GRK2/DYNLT1/SNX3/CD74/VAMP8	13
BP	GO:0031396	regulation of protein ubiquitination	18/669	204/18670	0.000410424	0.00597385	0.00499012	RPS7/RPL11/RPL5/UBB/HERPUD1/TSPO/NSMCE3/STUB1/PARK7/UBE2L3/DNAJA1/VPS28/UBE2N/HSP90AB1/PDCD6/NDFIP1/HUWE1/RASSF5	18
BP	GO:0000288	nuclear-transcribed mRNA catabolic process, deadenylation-dependent decay	10/669	77/18670	0.000410626	0.00597385	0.00499012	TUT4/LSM7/LSM5/CNOT4/ZFP36L2/EXOSC8/EXOSC6/TOB1/CNOT1/PABPC1	10
BP	GO:0002456	T cell mediated immunity	12/669	106/18670	0.000412038	0.00597456	0.0049907	B2M/HMGB1/CD81/GZMM/HSPD1/FAM49B/WAS/HLA-A/HLA-F/BTN3A2/HLA-B/HLA-E	12
BP	GO:0051098	regulation of binding	27/669	373/18670	0.000453601	0.0065555	0.00547598	ACTB/S100A10/RPL11/B2M/HMGB1/JUN/TXN/BAX/RIPOR2/RAN/TGFB1/STUB1/CSNK2B/PARK7/NFKBIA/TAF10/SUMO1/HSP90AB1/LRPAP1/CALM3/HMGB2/CSNK1A1/BCL2/EIF3D/TMC8/EIF3C/SORL1	27
BP	GO:1902624	positive regulation of neutrophil migration	6/669	29/18670	0.00048564	0.00699546	0.00584349	CD99/RIPOR2/RAC2/C1QBP/CD74/RAC1	6
BP	GO:0110053	regulation of actin filament organization	21/669	261/18670	0.000491083	0.00705066	0.0058896	PFN1/S100A10/ARPC3/TMSB10/CORO1B/COTL1/CDC42/CAPZA1/GMFG/ARPC1B/ARPC4/HAX1/ARF1/CFL1/RAC1/CD47/WAS/CAPZB/ARPC2/ADD3/SPTBN1	21
BP	GO:0046916	cellular transition metal ion homeostasis	12/669	110/18670	0.000578467	0.00827812	0.00691494	S100A8/FTH1/MT2A/SKP1/FTL/ATP6V1G1/NEDD8/S100A9/ISCU/SOD1/ARF1/NDFIP1	12
BP	GO:0002696	positive regulation of leukocyte activation	27/669	380/18670	0.000603526	0.0086086	0.00719099	IGKC/MIF/SELENOK/TRBC1/HMGB1/IGLC2/CD81/LGALS1/CDC42/FLT3LG/SOCS1/CD3E/TGFB1/ANXA1/IGLC3/HSPD1/AIF1/EXOSC6/CD74/RAC1/FAM49B/VAMP8/CD47/PAK2/BCL2/HLA-F/HLA-E	27
BP	GO:0007015	actin filament organization	28/669	400/18670	0.00060885	0.00864218	0.00721904	PFN1/S100A10/ARPC3/TMSB10/CORO1B/COTL1/CDC42/CAPZA1/GMFG/RAC2/RHOG/ARPC1B/ARPC4/AIF1/HAX1/ARF1/CFL1/RAC1/CD47/WAS/CAPZB/BCL2/ARPC2/ADD3/LCP1/DIAPH1/TTN/SPTBN1	28
BP	GO:0072593	reactive oxygen species metabolic process	22/669	284/18670	0.000609827	0.00864218	0.00721904	PRDX2/KLF2/DDIT4/ATP5IF1/NDUFA13/ROMO1/TSPO/TGFB1/CYBA/RAC2/PARK7/GSTP1/STK17A/AIF1/SOD1/HBA2/HSP90AB1/PRDX6/RAC1/CD47/BCL2/HBB	22
BP	GO:0032436	positive regulation of proteasomal ubiquitin-dependent protein catabolic process	10/669	81/18670	0.000618643	0.00871074	0.00727631	RACK1/SUMO2/HERPUD1/STUB1/RBX1/NOP53/RNF19A/SUMO1/CSNK1A1/RAD23A	10
BP	GO:1903533	regulation of protein targeting	10/669	81/18670	0.000618643	0.00871074	0.00727631	ATP5IF1/UBL5/RAC2/FIS1/PDCD5/UBE2L3/TOMM7/CIB1/HAX1/HUWE1	10
BP	GO:1903037	regulation of leukocyte cell-cell adhesion	23/669	304/18670	0.000642062	0.00899012	0.00750968	PRDX2/SELENOK/HMGB1/CD81/LGALS1/CDC42/SOCS1/IRF1/RIPOR2/CD3E/TGFB1/ANXA1/HSPD1/AIF1/CD74/RAC1/FAM49B/CD47/SKAP1/PAK2/PTPN2/HLA-E/ETS1	23
BP	GO:0070486	leukocyte aggregation	4/669	12/18670	0.000642591	0.00899012	0.00750968	S100A8/S100A9/RAC2/MSN	4
BP	GO:0002819	regulation of adaptive immune response	15/669	160/18670	0.000648651	0.009046	0.00755636	B2M/HMGB1/CD81/IRF1/TGFB1/ANXA1/HSPD1/EXOSC6/FAM49B/WAS/SKAP1/HLA-A/HLA-F/HLA-B/HLA-E	15
BP	GO:2000377	regulation of reactive oxygen species metabolic process	17/669	195/18670	0.000673904	0.00936834	0.00782562	PRDX2/KLF2/ROMO1/TSPO/TGFB1/CYBA/RAC2/PARK7/GSTP1/STK17A/AIF1/SOD1/HSP90AB1/RAC1/CD47/BCL2/HBB	17
BP	GO:1990748	cellular detoxification	12/669	112/18670	0.000680864	0.00943514	0.00788142	SELENOW/PRDX2/TXN/GPX4/S100A9/PARK7/GSTP1/GSTK1/SOD1/HBA2/PRDX6/HBB	12
BP	GO:0002685	regulation of leukocyte migration	17/669	196/18670	0.000713972	0.0098317	0.00821268	MIF/CD99/SELENOK/HMGB1/GPSM3/CD81/DDT/RIPOR2/TGFB1/RAC2/ANXA1/DUSP1/C1QBP/AIF1/CD74/RAC1/MSN	17
BP	GO:0051236	establishment of RNA localization	17/669	196/18670	0.000713972	0.0098317	0.00821268	EIF5A/RPS15/RTRAF/RAN/RBM8A/MAGOH/SRRM1/THOC3/SSB/SRSF9/RNPS1/MX2/ENY2/UPF2/SRSF5/ZC3H11A/ATM	17
BP	GO:0045732	positive regulation of protein catabolic process	18/669	214/18670	0.000724143	0.00994051	0.00830357	RACK1/SUMO2/CD81/HERPUD1/ATP5IF1/NDUFA13/STUB1/RBX1/NRDC/NOP53/RNF19A/VPS28/SUMO1/CSNK1A1/SEC22B/RAD23A/MSN/SORL1	18
BP	GO:0045061	thymic T cell selection	5/669	21/18670	0.000734385	0.0100408	0.00838736	CD3E/CD3G/CD3D/CD74/PTPN2	5
BP	GO:0009896	positive regulation of catabolic process	29/669	425/18670	0.000736036	0.0100408	0.00838736	RACK1/HMGB1/SUMO2/CD81/HERPUD1/ATP5IF1/NDUFA13/BAX/SVIP/STUB1/PARK7/RBX1/NRDC/NOP53/TOMM7/RNF19A/VPS28/SUMO1/ZFP36L2/CSNK1A1/TOB1/SEC22B/RAD23A/CNOT1/CDC37/MSN/PABPC1/ATM/SORL1	29
BP	GO:1905330	regulation of morphogenesis of an epithelium	16/669	180/18670	0.000778301	0.0105844	0.00884144	PFN1/PSMB10/CDC42/TGFB1/PSME2/PSMA7/PSMB1/PSME1/PSMB9/PSMB3/PSMD8/PSMB6/PSMA5/RAC1/PSMB8/PSMA1	16
BP	GO:0032970	regulation of actin filament-based process	27/669	388/18670	0.000826558	0.0112059	0.00936056	PFN1/S100A10/ARPC3/TMSB10/CORO1B/COTL1/CDC42/ARHGDIA/CAPZA1/GMFG/TGFB1/RHOG/ARPC1B/ARPC4/SUMO1/HAX1/ARF1/CFL1/RAC1/CD47/WAS/CNN2/CAPZB/ARPC2/ADD3/SPTBN1/MYH9	27
BP	GO:0002262	myeloid cell homeostasis	14/669	147/18670	0.000831242	0.0112346	0.00938455	RPS24/B2M/KLF2/HMGB1/ATP5IF1/BAX/ANXA1/SMAP1/SFXN1/SOD1/HMGB2/PTPN2/ETS1/RPS6	14
BP	GO:1903955	positive regulation of protein targeting to mitochondrion	6/669	32/18670	0.000845627	0.0113939	0.00951759	UBL5/RAC2/PDCD5/UBE2L3/TOMM7/HUWE1	6
BP	GO:0062197	cellular response to chemical stress	25/669	350/18670	0.000879186	0.0118097	0.00986493	RACK1/PRDX2/KLF2/JUN/FOS/TXN/HSPB1/RWDD1/ROMO1/TSPO/CYBA/ANXA1/PARK7/GSTP1/CYCS/DNAJA1/AIF1/SOD1/PRDX6/ARL6IP5/BCL2/PSAP/ETS1/SETX/ATM	25
BP	GO:0002824	positive regulation of adaptive immune response based on somatic recombination of immune receptors built from immunoglobulin superfamily domains	11/669	100/18670	0.000903646	0.0121011	0.0101084	B2M/CD81/TGFB1/ANXA1/HSPD1/EXOSC6/FAM49B/HLA-A/HLA-F/HLA-B/HLA-E	11
BP	GO:0032469	endoplasmic reticulum calcium ion homeostasis	5/669	22/18670	0.000922598	0.0122798	0.0102576	SELENOK/HERPUD1/BAX/FIS1/BCL2	5
BP	GO:0050765	negative regulation of phagocytosis	5/669	22/18670	0.000922598	0.0122798	0.0102576	RACK1/HMGB1/TGFB1/SNX3/CD47	5
BP	GO:0038061	NIK/NF-kappaB signaling	16/669	183/18670	0.000929446	0.0123335	0.0103025	HMGB1/SKP1/PSMB10/PSME2/NFKBIA/PSMA7/PSMB1/PSME1/PSMB9/PSMB3/REL/PSMD8/PSMB6/PSMA5/PSMB8/PSMA1	16
BP	GO:0006919	activation of cysteine-type endopeptidase activity involved in apoptotic process	10/669	86/18670	0.000994015	0.0131451	0.0109804	S100A8/RACK1/BAX/S100A9/HSPE1/CYCS/RPS27L/HSPD1/PDCD6/NLRP1	10
BP	GO:0050870	positive regulation of T cell activation	17/669	202/18670	0.000999786	0.0131451	0.0109804	SELENOK/HMGB1/CD81/LGALS1/CDC42/SOCS1/CD3E/TGFB1/ANXA1/HSPD1/AIF1/CD74/RAC1/FAM49B/CD47/PAK2/HLA-E	17
BP	GO:0001914	regulation of T cell mediated cytotoxicity	6/669	33/18670	0.00100261	0.0131451	0.0109804	B2M/FAM49B/HLA-A/HLA-F/HLA-B/HLA-E	6
BP	GO:0010591	regulation of lamellipodium assembly	6/669	33/18670	0.00100261	0.0131451	0.0109804	CDC42/RAC2/RAC1/WAS/CAPZB/ARPC2	6
BP	GO:0045581	negative regulation of T cell differentiation	7/669	45/18670	0.00101901	0.0132805	0.0110936	PRDX2/HMGB1/SOCS1/IRF1/ANXA1/CD74/PTPN2	7
BP	GO:1902743	regulation of lamellipodium organization	7/669	45/18670	0.00101901	0.0132805	0.0110936	CORO1B/CDC42/RAC2/RAC1/WAS/CAPZB/ARPC2	7
BP	GO:1903749	positive regulation of establishment of protein localization to mitochondrion	8/669	58/18670	0.00102665	0.0133404	0.0111436	UBL5/RAC2/YWHAE/PDCD5/UBE2L3/TOMM7/BCL2/HUWE1	8
BP	GO:0050867	positive regulation of cell activation	27/669	394/18670	0.00103808	0.0134489	0.0112343	IGKC/MIF/SELENOK/TRBC1/HMGB1/IGLC2/CD81/LGALS1/CDC42/FLT3LG/SOCS1/CD3E/TGFB1/ANXA1/IGLC3/HSPD1/AIF1/EXOSC6/CD74/RAC1/FAM49B/VAMP8/CD47/PAK2/BCL2/HLA-F/HLA-E	27
BP	GO:0044409	entry into host	13/669	134/18670	0.00106135	0.0137099	0.0114522	IFITM1/IFITM2/CD81/LGALS1/PPIA/ITGB1/RPSA/SIVA1/GRK2/DYNLT1/SNX3/CD74/VAMP8	13
BP	GO:2000379	positive regulation of reactive oxygen species metabolic process	11/669	102/18670	0.0010659	0.0137282	0.0114675	KLF2/ROMO1/TSPO/TGFB1/CYBA/PARK7/GSTP1/AIF1/SOD1/HSP90AB1/HBB	11
BP	GO:0036037	CD8-positive, alpha-beta T cell activation	5/669	23/18670	0.00114444	0.0146956	0.0122756	SOCS1/IRF1/BCL2/HLA-E/SATB1	5
BP	GO:0061077	chaperone-mediated protein folding	8/669	59/18670	0.00115108	0.0146956	0.0122756	PPIB/HSPB1/PTGES3/HSPE1/PDCD5/ST13/CD74/CHORDC1	8
BP	GO:0071806	protein transmembrane transport	8/669	59/18670	0.00115108	0.0146956	0.0122756	SEC61G/SEC61B/ROMO1/SEC62/HSPD1/DNAJC15/TOMM7/DNAJC19	8
BP	GO:0006283	transcription-coupled nucleotide-excision repair	9/669	73/18670	0.00115659	0.014723	0.0122985	RPS27A/POLR2L/UBB/TCEA1/HMGN1/RBX1/CCNH/POLR2J/COPS6	9
BP	GO:0017004	cytochrome complex assembly	6/669	34/18670	0.00118105	0.0149475	0.012486	UQCR10/COX17/PET100/CYBA/UQCRB/COX14	6
BP	GO:0033120	positive regulation of RNA splicing	6/669	34/18670	0.00118105	0.0149475	0.012486	TRA2A/PRDX6/SNW1/TRA2B/SRSF5/SETX	6
BP	GO:0009791	post-embryonic development	10/669	88/18670	0.00118876	0.0150017	0.0125313	C12orf57/BAX/HMGN1/SERP1/PRDM1/ARID5B/MECP2/BCL2/BCL11B/ATM	10
BP	GO:0010917	negative regulation of mitochondrial membrane potential	4/669	14/18670	0.00122718	0.0153978	0.0128622	BAX/PRELID1/HEBP2/ARL6IP5	4
BP	GO:0043374	CD8-positive, alpha-beta T cell differentiation	4/669	14/18670	0.00122718	0.0153978	0.0128622	SOCS1/IRF1/BCL2/SATB1	4
BP	GO:0098754	detoxification	13/669	137/18670	0.00130157	0.0162845	0.0136029	SELENOW/PRDX2/MT2A/TXN/GPX4/S100A9/PARK7/GSTP1/GSTK1/SOD1/HBA2/PRDX6/HBB	13
BP	GO:0045058	T cell selection	7/669	47/18670	0.00132764	0.0165163	0.0137965	CD3E/CD3G/CD3D/CD74/BCL2/PTPN2/BCL11B	7
BP	GO:0090151	establishment of protein localization to mitochondrial membrane	7/669	47/18670	0.00132764	0.0165163	0.0137965	NDUFA13/BAX/ROMO1/YWHAE/PDCD5/CALM3/BCL2	7
BP	GO:0034599	cellular response to oxidative stress	22/669	302/18670	0.00136251	0.0169021	0.0141187	RACK1/PRDX2/KLF2/JUN/FOS/TXN/HSPB1/RWDD1/ROMO1/CYBA/ANXA1/PARK7/GSTP1/CYCS/AIF1/SOD1/PRDX6/ARL6IP5/BCL2/PSAP/ETS1/SETX	22
BP	GO:0006369	termination of RNA polymerase II transcription	6/669	35/18670	0.00138281	0.0171055	0.0142887	SNRPG/SNRPF/SNRPE/SNRPB/SSU72/SETX	6
BP	GO:0046631	alpha-beta T cell activation	13/669	138/18670	0.00139105	0.0171589	0.0143333	RPL22/HMGB1/CD81/SOCS1/IRF1/CD3E/ANXA1/PRDM1/BCL2/HLA-E/TCF7/BCL11B/SATB1	13
BP	GO:0090023	positive regulation of neutrophil chemotaxis	5/669	24/18670	0.00140343	0.0172147	0.0143799	RIPOR2/RAC2/C1QBP/CD74/RAC1	5
BP	GO:1900118	negative regulation of execution phase of apoptosis	5/669	24/18670	0.00140343	0.0172147	0.0143799	PAK2/MTRNR2L1/MTRNR2L12/MTRNR2L10/MTRNR2L8	5
BP	GO:0031331	positive regulation of cellular catabolic process	25/669	362/18670	0.00140918	0.0172369	0.0143984	RACK1/HMGB1/SUMO2/CD81/HERPUD1/ATP5IF1/BAX/SVIP/STUB1/PARK7/RBX1/NRDC/NOP53/TOMM7/RNF19A/SUMO1/ZFP36L2/CSNK1A1/TOB1/RAD23A/CNOT1/CDC37/MSN/PABPC1/ATM	25
BP	GO:1905477	positive regulation of protein localization to membrane	12/669	122/18670	0.00144824	0.0176653	0.0147563	RACK1/CD81/TGFB1/ITGB1/YWHAE/SQSTM1/RHOG/FIS1/PDCD5/CIB1/BCL2/SPTBN1	12
BP	GO:0032956	regulation of actin cytoskeleton organization	24/669	343/18670	0.00146078	0.0177688	0.0148427	PFN1/S100A10/ARPC3/TMSB10/CORO1B/COTL1/CDC42/ARHGDIA/CAPZA1/GMFG/TGFB1/RHOG/ARPC1B/ARPC4/HAX1/ARF1/CFL1/RAC1/CD47/WAS/CAPZB/ARPC2/ADD3/SPTBN1	24
BP	GO:0051348	negative regulation of transferase activity	21/669	285/18670	0.00150686	0.0182306	0.0152285	RPS7/RACK1/RPL11/RPL5/DUSP2/RTRAF/HSPB1/SOCS1/GMFG/PARK7/GSTP1/CDKN2D/DUSP1/DNAJA1/SNX6/CIB1/GADD45B/PAK2/PTPN2/CHORDC1/SORL1	21
BP	GO:2000059	negative regulation of ubiquitin-dependent protein catabolic process	7/669	48/18670	0.00150708	0.0182306	0.0152285	RPS7/RPL11/RPL5/SVIP/PARK7/NOP53/HSP90AB1	7
BP	GO:0046902	regulation of mitochondrial membrane permeability	9/669	76/18670	0.00154372	0.0186224	0.0155558	ATP5IF1/BAX/CHCHD10/YWHAE/SLC25A5/DYNLT1/HEBP2/ALKBH7/BCL2	9
BP	GO:1903364	positive regulation of cellular protein catabolic process	13/669	140/18670	0.0015854	0.0190727	0.0159319	RACK1/SUMO2/CD81/HERPUD1/ATP5IF1/STUB1/RBX1/NOP53/RNF19A/SUMO1/CSNK1A1/RAD23A/MSN	13
BP	GO:0002562	somatic diversification of immune receptors via germline recombination within a single locus	8/669	62/18670	0.0015979	0.0191181	0.0159698	HMGB1/TGFB1/HSPD1/EXOSC6/HMGB2/TCF7/BCL11B/ATM	8
BP	GO:0016444	somatic cell DNA recombination	8/669	62/18670	0.0015979	0.0191181	0.0159698	HMGB1/TGFB1/HSPD1/EXOSC6/HMGB2/TCF7/BCL11B/ATM	8
BP	GO:1902622	regulation of neutrophil migration	6/669	36/18670	0.00160983	0.0191958	0.0160348	CD99/RIPOR2/RAC2/C1QBP/CD74/RAC1	6
BP	GO:0050657	nucleic acid transport	16/669	193/18670	0.00162553	0.0191958	0.0160348	EIF5A/RPS15/RTRAF/RAN/RBM8A/MAGOH/SRRM1/THOC3/SSB/SRSF9/RNPS1/MX2/ENY2/UPF2/SRSF5/ZC3H11A	16
BP	GO:0050658	RNA transport	16/669	193/18670	0.00162553	0.0191958	0.0160348	EIF5A/RPS15/RTRAF/RAN/RBM8A/MAGOH/SRRM1/THOC3/SSB/SRSF9/RNPS1/MX2/ENY2/UPF2/SRSF5/ZC3H11A	16
BP	GO:0045837	negative regulation of membrane potential	4/669	15/18670	0.00162632	0.0191958	0.0160348	BAX/PRELID1/HEBP2/ARL6IP5	4
BP	GO:0048569	post-embryonic animal organ development	4/669	15/18670	0.00162632	0.0191958	0.0160348	BAX/HMGN1/LDHA/BCL11B	4
BP	GO:0052126	movement in host environment	14/669	158/18670	0.00166971	0.019655	0.0164183	IFITM1/IFITM2/CD81/LGALS1/PPIA/ITGB1/RPSA/SIVA1/GRK2/DYNLT1/SNX3/VAPA/CD74/VAMP8	14
BP	GO:0060330	regulation of response to interferon-gamma	5/669	25/18670	0.00170315	0.0198552	0.0165856	SOCS1/SUMO1/HSP90AB1/PTPN2/CDC37	5
BP	GO:0060334	regulation of interferon-gamma-mediated signaling pathway	5/669	25/18670	0.00170315	0.0198552	0.0165856	SOCS1/SUMO1/HSP90AB1/PTPN2/CDC37	5
BP	GO:0001913	T cell mediated cytotoxicity	7/669	49/18670	0.00170486	0.0198552	0.0165856	B2M/GZMM/FAM49B/HLA-A/HLA-F/HLA-B/HLA-E	7
BP	GO:0065002	intracellular protein transmembrane transport	7/669	49/18670	0.00170486	0.0198552	0.0165856	SEC61B/ROMO1/SEC62/HSPD1/DNAJC15/TOMM7/DNAJC19	7
BP	GO:0001933	negative regulation of protein phosphorylation	28/669	429/18670	0.0017485	0.0203095	0.016965	RACK1/DDIT4/JUN/DUSP2/RTRAF/HSPB1/BAX/SOCS1/GMFG/TGFB1/UBE2B/PARK7/GSTP1/FKBP8/CDKN2D/DUSP1/PEBP1/DNAJA1/SNX6/CIB1/GADD45B/CALM1/CALM3/PAK2/PTPN2/CHORDC1/RNF149/SORL1	28
BP	GO:0006879	cellular iron ion homeostasis	8/669	63/18670	0.00177402	0.0205514	0.0171671	FTH1/SKP1/FTL/ATP6V1G1/NEDD8/ISCU/SOD1/NDFIP1	8
BP	GO:0045730	respiratory burst	6/669	37/18670	0.00186407	0.021481	0.0179437	PRDX2/SELENOK/CYBA/RAC2/RAC1/CD52	6
BP	GO:1900026	positive regulation of substrate adhesion-dependent cell spreading	6/669	37/18670	0.00186407	0.021481	0.0179437	S100A10/CDC42/C1QBP/CIB1/RAC1/ARPC2	6
BP	GO:0045104	intermediate filament cytoskeleton organization	7/669	50/18670	0.00192222	0.0220929	0.0184548	VIM/DNAJB6/ERBIN/SOD1/CSNK1A1/PLEC/MACF1	7
BP	GO:0071356	cellular response to tumor necrosis factor	21/669	291/18670	0.00194347	0.0222787	0.01861	RACK1/KLF2/PSMB10/CYBA/PSME2/GSTP1/NFKBIA/PSMA7/PSMB1/PSME1/PSMB9/PSMB3/ERBIN/PSMD8/CIB1/ZFP36L2/PSMB6/PSMA5/PSMB8/PSMA1/PTPN2	21
BP	GO:0030032	lamellipodium assembly	8/669	64/18670	0.0019651	0.0224679	0.018768	CDC42/ITGB1/RAC2/RAC1/WAS/CAPZB/ARPC2/ABLIM1	8
BP	GO:2000027	regulation of animal organ morphogenesis	19/669	253/18670	0.00199656	0.0227681	0.0190188	PFN1/PSMB10/CDC42/BAX/TGFB1/PSME2/PSMA7/PSMB1/PSME1/PSMB9/PSMB3/PSMD8/PSMB6/PSMA5/RAC1/PSMB8/PSMA1/BCL2/TUG1	19
BP	GO:0006914	autophagy	31/669	496/18670	0.00201055	0.0228088	0.0190528	S100A8/GAPDH/HMGB1/LAMTOR4/ATP5IF1/HSPB1/ATP6V0E1/TSPO/ATP6V1G1/SVIP/STUB1/CSNK2B/S100A9/PARK7/SQSTM1/FIS1/EEF1A1/GABARAPL2/TOMM7/VPS28/SNX6/CHMP4A/HAX1/MAP1LC3B/VAMP8/SEC22B/BCL2/CDC37/PSAP/EIF4G2/ATM	31
BP	GO:0061919	process utilizing autophagic mechanism	31/669	496/18670	0.00201055	0.0228088	0.0190528	S100A8/GAPDH/HMGB1/LAMTOR4/ATP5IF1/HSPB1/ATP6V0E1/TSPO/ATP6V1G1/SVIP/STUB1/CSNK2B/S100A9/PARK7/SQSTM1/FIS1/EEF1A1/GABARAPL2/TOMM7/VPS28/SNX6/CHMP4A/HAX1/MAP1LC3B/VAMP8/SEC22B/BCL2/CDC37/PSAP/EIF4G2/ATM	31
BP	GO:1903312	negative regulation of mRNA metabolic process	9/669	79/18670	0.00202858	0.0229539	0.019174	YBX1/SAP18/C1QBP/SRSF9/RNPS1/SRSF10/TOB1/HNRNPK/PABPC1	9
BP	GO:0071624	positive regulation of granulocyte chemotaxis	5/669	26/18670	0.00204725	0.0231055	0.0193006	RIPOR2/RAC2/C1QBP/CD74/RAC1	5
BP	GO:0006469	negative regulation of protein kinase activity	18/669	235/18670	0.00208898	0.023452	0.0195901	RACK1/DUSP2/RTRAF/HSPB1/SOCS1/GMFG/PARK7/GSTP1/CDKN2D/DUSP1/DNAJA1/SNX6/CIB1/GADD45B/PAK2/PTPN2/CHORDC1/SORL1	18
BP	GO:0030575	nuclear body organization	4/669	16/18670	0.00210745	0.023452	0.0195901	SF1/SUMO1/SERBP1/ETS1	4
BP	GO:0034315	regulation of Arp2/3 complex-mediated actin nucleation	4/669	16/18670	0.00210745	0.023452	0.0195901	CORO1B/GMFG/ARF1/WAS	4
BP	GO:0051238	sequestering of metal ion	4/669	16/18670	0.00210745	0.023452	0.0195901	S100A8/FTH1/FTL/S100A9	4
BP	GO:0051444	negative regulation of ubiquitin-protein transferase activity	4/669	16/18670	0.00210745	0.023452	0.0195901	RPS7/RPL11/RPL5/PARK7	4
BP	GO:0009259	ribonucleotide metabolic process	27/669	414/18670	0.00211758	0.023452	0.0195901	ATP5F1E/GAPDH/ATP5MC2/ATP5ME/ATP5MG/ATP5F1D/ATP5MF/ATP5PF/ATP5MC3/DDIT4/ATP5PD/ATP5PO/ATP5F1C/HINT1/ATP5MC1/RAN/COX5B/TGFB1/DBI/TPI1/ATP5F1A/NME3/GIMAP7/APRT/RNASEH2B/LDHA/GUK1	27
BP	GO:0006406	mRNA export from nucleus	11/669	111/18670	0.00212129	0.023452	0.0195901	EIF5A/RBM8A/MAGOH/SRRM1/THOC3/SRSF9/RNPS1/ENY2/UPF2/SRSF5/ZC3H11A	11
BP	GO:0071427	mRNA-containing ribonucleoprotein complex export from nucleus	11/669	111/18670	0.00212129	0.023452	0.0195901	EIF5A/RBM8A/MAGOH/SRRM1/THOC3/SRSF9/RNPS1/ENY2/UPF2/SRSF5/ZC3H11A	11
BP	GO:2000060	positive regulation of ubiquitin-dependent protein catabolic process	10/669	95/18670	0.00212942	0.023452	0.0195901	RACK1/SUMO2/HERPUD1/STUB1/RBX1/NOP53/RNF19A/SUMO1/CSNK1A1/RAD23A	10
BP	GO:0010565	regulation of cellular ketone metabolic process	15/669	180/18670	0.00213157	0.023452	0.0195901	PSMB10/ANXA1/PARK7/PSME2/PSMA7/PSMB1/PSME1/PSMB9/PSMB3/PSMD8/PSMB6/PSMA5/CD74/PSMB8/PSMA1	15
BP	GO:1902903	regulation of supramolecular fiber organization	24/669	353/18670	0.00213687	0.023452	0.0195901	PFN1/S100A10/ARPC3/TMSB10/CORO1B/COTL1/CDC42/CAPZA1/GMFG/PARK7/ARPC1B/ARPC4/CIB1/HAX1/ARF1/CFL1/RAC1/CD47/WAS/MECP2/CAPZB/ARPC2/ADD3/SPTBN1	24
BP	GO:0045103	intermediate filament-based process	7/669	51/18670	0.00216044	0.0236515	0.0197567	VIM/DNAJB6/ERBIN/SOD1/CSNK1A1/PLEC/MACF1	7
BP	GO:0002822	regulation of adaptive immune response based on somatic recombination of immune receptors built from immunoglobulin superfamily domains	13/669	145/18670	0.00217147	0.0237129	0.019808	B2M/HMGB1/CD81/TGFB1/ANXA1/HSPD1/EXOSC6/FAM49B/WAS/HLA-A/HLA-F/HLA-B/HLA-E	13
BP	GO:0022409	positive regulation of cell-cell adhesion	19/669	255/18670	0.00218271	0.0237763	0.019861	SELENOK/HMGB1/CD81/LGALS1/CDC42/SOCS1/CD3E/TGFB1/ANXA1/HSPD1/AIF1/CD74/RAC1/FAM49B/CD47/SKAP1/PAK2/HLA-E/ETS1	19
BP	GO:0051651	maintenance of location in cell	17/669	219/18670	0.00238568	0.0259228	0.021654	S100A8/FTH1/TMSB10/TXN/SKP1/FTL/BAX/TSPO/TGFB1/S100A9/CYBA/PARK7/PLCG2/CALM1/CALM3/DIAPH1/SORL1	17
BP	GO:0055072	iron ion homeostasis	9/669	81/18670	0.00241427	0.0261685	0.0218592	FTH1/B2M/SKP1/FTL/ATP6V1G1/NEDD8/ISCU/SOD1/NDFIP1	9
BP	GO:0051438	regulation of ubiquitin-protein transferase activity	7/669	52/18670	0.00242083	0.0261749	0.0218646	RPS7/RPL11/RPL5/STUB1/PARK7/UBE2L3/UBE2N	7
BP	GO:0090263	positive regulation of canonical Wnt signaling pathway	13/669	147/18670	0.00245101	0.0264359	0.0220826	PSMB10/UBE2B/PSME2/PSMA7/PSMB1/PSME1/PSMB9/PSMB3/PSMD8/PSMB6/PSMA5/PSMB8/PSMA1	13
BP	GO:1902229	regulation of intrinsic apoptotic signaling pathway in response to DNA damage	6/669	39/18670	0.00246244	0.0264939	0.0221311	MIF/RPL26/CDKN2D/CD74/BCL2/HNRNPK	6
BP	GO:0009165	nucleotide biosynthetic process	20/669	278/18670	0.00254986	0.0273672	0.0228606	ATP5F1E/ATP5MC2/ATP5ME/ATP5MG/ATP5F1D/ATP5MF/ATP5PF/ATP5MC3/ATP5PD/ATP5PO/ATP5F1C/ATP5MC1/COX5B/TGFB1/ERH/ATP5F1A/NME3/APRT/DUT/GUK1	20
BP	GO:0009150	purine ribonucleotide metabolic process	26/669	399/18670	0.00256512	0.0274637	0.0229411	ATP5F1E/GAPDH/ATP5MC2/ATP5ME/ATP5MG/ATP5F1D/ATP5MF/ATP5PF/ATP5MC3/DDIT4/ATP5PD/ATP5PO/ATP5F1C/HINT1/ATP5MC1/RAN/COX5B/TGFB1/DBI/TPI1/ATP5F1A/NME3/GIMAP7/APRT/LDHA/GUK1	26
BP	GO:0002688	regulation of leukocyte chemotaxis	11/669	114/18670	0.00262014	0.0279843	0.0233761	MIF/HMGB1/GPSM3/DDT/RIPOR2/RAC2/DUSP1/C1QBP/AIF1/CD74/RAC1	11
BP	GO:0097581	lamellipodium organization	9/669	82/18670	0.00262778	0.0279977	0.0233872	CORO1B/CDC42/ITGB1/RAC2/RAC1/WAS/CAPZB/ARPC2/ABLIM1	9
BP	GO:0031124	mRNA 3'-end processing	10/669	98/18670	0.00268292	0.0284467	0.0237623	RBM8A/MAGOH/SRRM1/THOC3/SRSF9/RNPS1/SSU72/SRSF5/ZC3H11A/PABPC1	10
BP	GO:2001243	negative regulation of intrinsic apoptotic signaling pathway	10/669	98/18670	0.00268292	0.0284467	0.0237623	MIF/HERPUD1/NDUFA13/HSPB1/PARK7/VDAC2/CDKN2D/DNAJA1/CD74/BCL2	10
BP	GO:0015931	nucleobase-containing compound transport	18/669	241/18670	0.00274553	0.0290402	0.0242581	EIF5A/RPS15/RTRAF/RAN/RBM8A/MAGOH/SRRM1/SLC25A5/THOC3/SSB/SRSF9/RNPS1/MX2/ENY2/UPF2/SLC25A6/SRSF5/ZC3H11A	18
BP	GO:0050832	defense response to fungus	6/669	40/18670	0.00281075	0.0296585	0.0247745	S100A8/GAPDH/COTL1/TGFB1/S100A9/GNLY	6
BP	GO:0048145	regulation of fibroblast proliferation	9/669	83/18670	0.00285598	0.0300633	0.0251127	FTH1/MIF/S100A6/JUN/BAX/TGFB1/GSTP1/RNASEH2B/CD74	9
BP	GO:1902745	positive regulation of lamellipodium organization	5/669	28/18670	0.00288343	0.0302794	0.0252932	CORO1B/CDC42/RAC2/RAC1/ARPC2	5
BP	GO:0045785	positive regulation of cell adhesion	26/669	403/18670	0.00293393	0.0307361	0.0256747	S100A10/SELENOK/HMGB1/CD81/LGALS1/CDC42/SOCS1/CD3E/TGFB1/ANXA1/HSPD1/C1QBP/AIF1/CIB1/CD74/RAC1/FAM49B/CD47/SKAP1/PAK2/APBB1IP/ARPC2/HLA-E/ETS1/SPOCK2/ATM	26
BP	GO:0019693	ribose phosphate metabolic process	27/669	424/18670	0.00294904	0.0308206	0.0257453	ATP5F1E/GAPDH/ATP5MC2/ATP5ME/ATP5MG/ATP5F1D/ATP5MF/ATP5PF/ATP5MC3/DDIT4/ATP5PD/ATP5PO/ATP5F1C/HINT1/ATP5MC1/RAN/COX5B/TGFB1/DBI/TPI1/ATP5F1A/NME3/GIMAP7/APRT/RNASEH2B/LDHA/GUK1	27
BP	GO:1901293	nucleoside phosphate biosynthetic process	20/669	282/18670	0.00300327	0.0313126	0.0261563	ATP5F1E/ATP5MC2/ATP5ME/ATP5MG/ATP5F1D/ATP5MF/ATP5PF/ATP5MC3/ATP5PD/ATP5PO/ATP5F1C/ATP5MC1/COX5B/TGFB1/ERH/ATP5F1A/NME3/APRT/DUT/GUK1	20
BP	GO:0002720	positive regulation of cytokine production involved in immune response	7/669	54/18670	0.00301346	0.0313442	0.0261827	MIF/B2M/CD81/DDX21/CD74/HLA-F/HLA-E	7
BP	GO:0048144	fibroblast proliferation	9/669	84/18670	0.00309956	0.0321634	0.026867	FTH1/MIF/S100A6/JUN/BAX/TGFB1/GSTP1/RNASEH2B/CD74	9
BP	GO:0042326	negative regulation of phosphorylation	29/669	468/18670	0.00312466	0.0323472	0.0270205	RACK1/DDIT4/JUN/DUSP2/RTRAF/HSPB1/BAX/SOCS1/GMFG/TGFB1/UBE2B/PARK7/GSTP1/FKBP8/CDKN2D/DUSP1/DNAJC15/PEBP1/DNAJA1/SNX6/CIB1/GADD45B/CALM1/CALM3/PAK2/PTPN2/CHORDC1/RNF149/SORL1	29
BP	GO:0006308	DNA catabolic process	6/669	41/18670	0.00319464	0.0329161	0.0274957	HMGB1/BAX/ISG20/HMGB2/KPNB1/ATM	6
BP	GO:1900117	regulation of execution phase of apoptosis	6/669	41/18670	0.00319464	0.0329161	0.0274957	BAX/PAK2/MTRNR2L1/MTRNR2L12/MTRNR2L10/MTRNR2L8	6
BP	GO:0046632	alpha-beta T cell differentiation	10/669	101/18670	0.00334592	0.0340996	0.0284843	RPL22/HMGB1/SOCS1/IRF1/ANXA1/PRDM1/BCL2/TCF7/BCL11B/SATB1	10
BP	GO:1903008	organelle disassembly	10/669	101/18670	0.00334592	0.0340996	0.0284843	ATP5IF1/TSPO/PARK7/SQSTM1/FIS1/GABARAPL2/TOMM7/HAX1/MAP1LC3B/CDC37	10
BP	GO:0035994	response to muscle stretch	4/669	18/18670	0.0033472	0.0340996	0.0284843	JUN/FOS/NFKBIA/TTN	4
BP	GO:1900153	positive regulation of nuclear-transcribed mRNA catabolic process, deadenylation-dependent decay	4/669	18/18670	0.0033472	0.0340996	0.0284843	ZFP36L2/TOB1/CNOT1/PABPC1	4
BP	GO:0045620	negative regulation of lymphocyte differentiation	7/669	55/18670	0.00334844	0.0340996	0.0284843	PRDX2/HMGB1/SOCS1/IRF1/ANXA1/CD74/PTPN2	7
BP	GO:0002705	positive regulation of leukocyte mediated immunity	12/669	136/18670	0.0036047	0.036624	0.030593	B2M/CD81/DDX21/TGFB1/HSPD1/EXOSC6/FAM49B/VAMP8/HLA-A/HLA-F/HLA-B/HLA-E	12
BP	GO:1903146	regulation of autophagy of mitochondrion	6/669	42/18670	0.0036163	0.0366568	0.0306204	ATP5IF1/TSPO/PARK7/TOMM7/HAX1/CDC37	6
BP	GO:0001776	leukocyte homeostasis	9/669	86/18670	0.00363566	0.0366833	0.0306426	MIF/HMGB1/LAT/BAX/TGFB1/ANXA1/CD74/BCL2/RPS6	9
BP	GO:0090559	regulation of membrane permeability	9/669	86/18670	0.00363566	0.0366833	0.0306426	ATP5IF1/BAX/CHCHD10/YWHAE/SLC25A5/DYNLT1/HEBP2/ALKBH7/BCL2	9
BP	GO:0097529	myeloid leukocyte migration	16/669	210/18670	0.00379263	0.0381791	0.031892	S100A8/MIF/CD99/HMGB1/CD81/DDT/RIPOR2/S100A9/RAC2/ANXA1/DUSP1/C1QBP/AIF1/CD74/RAC1/CD47	16
BP	GO:0032535	regulation of cellular component size	24/669	370/18670	0.00389653	0.039093	0.0326554	PFN1/ARPC3/TMSB10/CORO1B/COTL1/LAMTOR4/CAPZA1/GMFG/ARPC1B/CLNS1A/ARPC4/HAX1/HSP90AB1/IFRD1/ARF1/CFL1/RAC1/WAS/CAPZB/ARPC2/ADD3/MSN/SPTBN1/MACF1	24
BP	GO:1903052	positive regulation of proteolysis involved in cellular protein catabolic process	11/669	120/18670	0.00390127	0.039093	0.0326554	RACK1/SUMO2/HERPUD1/ATP5IF1/STUB1/RBX1/NOP53/RNF19A/SUMO1/CSNK1A1/RAD23A	11
BP	GO:0046596	regulation of viral entry into host cell	5/669	30/18670	0.00394179	0.0393191	0.0328443	IFITM1/IFITM2/LGALS1/SNX3/CD74	5
BP	GO:0090022	regulation of neutrophil chemotaxis	5/669	30/18670	0.00394179	0.0393191	0.0328443	RIPOR2/RAC2/C1QBP/CD74/RAC1	5
BP	GO:0050850	positive regulation of calcium-mediated signaling	6/669	43/18670	0.00407789	0.0405528	0.0338748	HINT1/CD3E/TRAT1/CIB1/CALM1/CALM3	6
BP	GO:2000272	negative regulation of signaling receptor activity	7/669	57/18670	0.00410277	0.0405528	0.0338748	LY6E/SNX6/LRPAP1/MTRNR2L1/MTRNR2L12/MTRNR2L10/MTRNR2L8	7
BP	GO:0010523	negative regulation of calcium ion transport into cytosol	4/669	19/18670	0.00412103	0.0405528	0.0338748	TGFB1/CALM1/CALM3/BCL2	4
BP	GO:0030150	protein import into mitochondrial matrix	4/669	19/18670	0.00412103	0.0405528	0.0338748	ROMO1/DNAJC15/TOMM7/DNAJC19	4
BP	GO:0032930	positive regulation of superoxide anion generation	4/669	19/18670	0.00412103	0.0405528	0.0338748	TGFB1/CYBA/GSTP1/SOD1	4
BP	GO:0051131	chaperone-mediated protein complex assembly	4/669	19/18670	0.00412103	0.0405528	0.0338748	PTGES3/STUB1/HSPD1/HSP90AB1	4
BP	GO:1901800	positive regulation of proteasomal protein catabolic process	10/669	104/18670	0.00413299	0.0405723	0.0338911	RACK1/SUMO2/HERPUD1/STUB1/RBX1/NOP53/RNF19A/SUMO1/CSNK1A1/RAD23A	10
BP	GO:1903051	negative regulation of proteolysis involved in cellular protein catabolic process	8/669	72/18670	0.00414154	0.0405723	0.0338911	RPS7/RPL11/RPL5/SVIP/PARK7/NOP53/GABARAPL2/HSP90AB1	8
BP	GO:0097194	execution phase of apoptosis	9/669	88/18670	0.0042419	0.0414626	0.0346348	HMGB1/BAX/HMGB2/PAK2/KPNB1/MTRNR2L1/MTRNR2L12/MTRNR2L10/MTRNR2L8	9
BP	GO:0034612	response to tumor necrosis factor	21/669	312/18670	0.00440745	0.0429849	0.0359065	RACK1/KLF2/PSMB10/CYBA/PSME2/GSTP1/NFKBIA/PSMA7/PSMB1/PSME1/PSMB9/PSMB3/ERBIN/PSMD8/CIB1/ZFP36L2/PSMB6/PSMA5/PSMB8/PSMA1/PTPN2	21
BP	GO:0002708	positive regulation of lymphocyte mediated immunity	10/669	105/18670	0.00442554	0.0430654	0.0359737	B2M/CD81/TGFB1/HSPD1/EXOSC6/FAM49B/HLA-A/HLA-F/HLA-B/HLA-E	10
BP	GO:0051409	response to nitrosative stress	3/669	10/18670	0.0045514	0.0440942	0.036833	PARK7/DNAJA1/ATM	3
BP	GO:0071670	smooth muscle cell chemotaxis	3/669	10/18670	0.0045514	0.0440942	0.036833	CORO1B/GSTP1/AIF1	3
BP	GO:0043457	regulation of cellular respiration	5/669	31/18670	0.00456362	0.0440945	0.0368333	PRELID1/PARK7/ISCU/NOP53/DNAJC15	5
BP	GO:0032602	chemokine production	9/669	89/18670	0.00457317	0.0440945	0.0368333	S100A8/MIF/SELENOK/S100A9/GSTP1/ERBIN/AIF1/CD74/MBP	9
BP	GO:1901028	regulation of mitochondrial outer membrane permeabilization involved in apoptotic signaling pathway	6/669	44/18670	0.00458164	0.0440945	0.0368333	ATP5IF1/BAX/CHCHD10/YWHAE/SLC25A5/BCL2	6
BP	GO:0030901	midbrain development	9/669	90/18670	0.00492424	0.0470525	0.0393042	ACTB/ATP5PF/COX6B1/CDC42/UQCRQ/YWHAE/CALM1/CALM3/MBP	9
BP	GO:0090090	negative regulation of canonical Wnt signaling pathway	14/669	178/18670	0.00495342	0.0470525	0.0393042	PSMB10/PSME2/RBX1/PSMA7/PSMB1/PSME1/PSMB9/PSMB3/PSMD8/PSMB6/PSMA5/CSNK1A1/PSMB8/PSMA1	14
BP	GO:0001836	release of cytochrome c from mitochondria	7/669	59/18670	0.00497916	0.0470525	0.0393042	JUN/BAX/PRELID1/CHCHD10/FIS1/PDCD5/BCL2	7
BP	GO:0002221	pattern recognition receptor signaling pathway	15/669	197/18670	0.00500097	0.0470525	0.0393042	S100A8/RPS27A/HMGB1/UBB/IRF1/UBE2D2/S100A9/CYBA/NFKBIA/NOP53/HSPD1/ERBIN/C1QBP/UBE2N/PJA2	15
BP	GO:0008637	apoptotic mitochondrial changes	11/669	124/18670	0.00500295	0.0470525	0.0393042	JUN/ATP5IF1/BAX/PRELID1/CHCHD10/YWHAE/FIS1/PDCD5/SLC25A5/HSPD1/BCL2	11
BP	GO:0051101	regulation of DNA binding	11/669	124/18670	0.00500295	0.0470525	0.0393042	HMGB1/JUN/TXN/TGFB1/CSNK2B/PARK7/NFKBIA/TAF10/SUMO1/CALM3/HMGB2	11
BP	GO:0010592	positive regulation of lamellipodium assembly	4/669	20/18670	0.00500719	0.0470525	0.0393042	CDC42/RAC2/RAC1/ARPC2	4
BP	GO:0032495	response to muramyl dipeptide	4/669	20/18670	0.00500719	0.0470525	0.0393042	NFKBIA/VIM/ERBIN/NLRP1	4
BP	GO:0098780	response to mitochondrial depolarisation	4/669	20/18670	0.00500719	0.0470525	0.0393042	ATP5IF1/SQSTM1/TOMM7/CDC37	4
BP	GO:1900151	regulation of nuclear-transcribed mRNA catabolic process, deadenylation-dependent decay	4/669	20/18670	0.00500719	0.0470525	0.0393042	ZFP36L2/TOB1/CNOT1/PABPC1	4
BP	GO:1903599	positive regulation of autophagy of mitochondrion	4/669	20/18670	0.00500719	0.0470525	0.0393042	ATP5IF1/PARK7/TOMM7/CDC37	4
BP	GO:0048538	thymus development	6/669	45/18670	0.00512973	0.0479981	0.0400941	PRDX2/SOD1/BCL2/ASXL1/BCL11B/ATM	6
BP	GO:0051204	protein insertion into mitochondrial membrane	6/669	45/18670	0.00512973	0.0479981	0.0400941	NDUFA13/BAX/ROMO1/YWHAE/PDCD5/BCL2	6
BP	GO:0050920	regulation of chemotaxis	16/669	217/18670	0.00519908	0.0483681	0.0404032	MIF/CORO1B/HMGB1/GPSM3/DDT/HSPB1/RIPOR2/TGFB1/RAC2/GSTP1/DUSP1/C1QBP/AIF1/CD74/RAC1/PTPN2	16
BP	GO:0030177	positive regulation of Wnt signaling pathway	14/669	179/18670	0.00520242	0.0483681	0.0404032	PSMB10/UBE2B/PSME2/PSMA7/PSMB1/PSME1/PSMB9/PSMB3/PSMD8/PSMB6/PSMA5/PSMB8/PSMA1/MACF1	14
BP	GO:0051099	positive regulation of binding	14/669	179/18670	0.00520242	0.0483681	0.0404032	S100A10/RPL11/B2M/HMGB1/TXN/RIPOR2/RAN/TGFB1/PARK7/HSP90AB1/CALM3/HMGB2/EIF3D/EIF3C	14
BP	GO:0071353	cellular response to interleukin-4	5/669	32/18670	0.00525214	0.0487269	0.0407029	IL2RG/HSP90AB1/PTPN2/TCF7/RPL3	5
BP	GO:0002200	somatic diversification of immune receptors	8/669	75/18670	0.00531828	0.0492362	0.0411283	HMGB1/TGFB1/HSPD1/EXOSC6/HMGB2/TCF7/BCL11B/ATM	8
BP	GO:0033673	negative regulation of kinase activity	18/669	257/18670	0.00537984	0.0497011	0.0415166	RACK1/DUSP2/RTRAF/HSPB1/SOCS1/GMFG/PARK7/GSTP1/CDKN2D/DUSP1/DNAJA1/SNX6/CIB1/GADD45B/PAK2/PTPN2/CHORDC1/SORL1	18
CC	GO:0022626	cytosolic ribosome	66/687	112/19717	4.09546e-67	2.26888e-64	1.71147e-64	RPL39/RPL30/RPL10/RPL41/RPL28/RPL36A/RPS10/RPS28/RPS15A/RPS7/RPL29/RACK1/RPL12/RPS13/RPL37/RPS24/RPL32/RPS27A/RPL34/RPS12/RPL11/RPL36/RPS8/RPL22/RPLP1/RPL7A/RPL14/RPL5/RPS27/RPL35A/RPL17/RPL6/RPS15/RPS25/RPS23/RPL26/RPL8/RPS3A/RPS29/RPS21/RPL24/RPL18A/RPL22L1/RPL36AL/RPSA/RPL18/RPS4Y1/RPS26/RPL21/RPLP2/RPS27L/RPL19/HBA2/RSL24D1/RPL38/RPS5/RPS16/RPL27/RPL13A/RPS20/RPL31/RPS6/RPS11/RPL3/RPL27A/RPL4	66
CC	GO:0044391	ribosomal subunit	71/687	190/19717	3.98104e-54	1.10275e-51	8.31829e-52	RPL39/RPL30/RPL10/RPL41/RPL28/RPL36A/RPS10/RPS28/RPS15A/RPS7/RPL29/RACK1/RPL12/RPS13/RPL37/RPS24/RPL32/RPS27A/RPL34/RPS12/RPL11/RPL36/RPS8/RPL22/RPLP1/RPL7A/RPL14/RPL5/RPS27/RPL35A/RPL17/RPL6/RPS15/RPS25/RPS23/RPL26/RPL8/RPS3A/RPS29/RPS21/MRPL57/RPL24/RPL18A/RPL22L1/RPL36AL/RPSA/RPL18/RPS4Y1/MRPL20/RPS26/MRPS21/RPL21/RPLP2/RPS27L/RPL19/HBA2/MRPL41/RSL24D1/MRPS34/RPL38/RPS5/RPS16/RPL27/RPL13A/RPS2…	71
CC	GO:0005840	ribosome	75/687	272/19717	3.24288e-46	5.98852e-44	4.51727e-44	RPL39/RPL30/RPL10/RPL41/RPL28/RPL36A/RPS10/RPS28/RPS15A/RPS7/RPL29/RACK1/RPL12/RPS13/RPL37/RPS24/RPL32/RPS27A/RPL34/RPS12/RPL11/RPL36/RPS8/RPL22/RPLP1/RPL7A/RPL14/RPL5/RPS27/RPL35A/RPL17/RPL6/RPS15/RPS25/RPS23/RPL26/RPL8/RPS3A/RPS29/BTF3/RPS21/MRPL57/RPL24/RPL18A/RPL22L1/RPL36AL/RPSA/RPL18/RPS4Y1/SERP1/MRPL20/RPS26/MRPS21/RPL21/RPLP2/RPS27L/RPL19/SF1/HBA2/MRPL41/RSL24D1/MRPS34/RPL38/RPS5/RPS16/RP…	75
CC	GO:0022625	cytosolic large ribosomal subunit	39/687	63/19717	3.43643e-41	4.75945e-39	3.59016e-39	RPL39/RPL30/RPL10/RPL41/RPL28/RPL36A/RPL29/RPL12/RPL37/RPL32/RPL34/RPL11/RPL36/RPL22/RPLP1/RPL7A/RPL14/RPL5/RPL35A/RPL17/RPL6/RPL26/RPL8/RPL24/RPL18A/RPL22L1/RPL36AL/RPL18/RPL21/RPLP2/RPL19/RSL24D1/RPL38/RPL27/RPL13A/RPL31/RPL3/RPL27A/RPL4	39
CC	GO:0098800	inner mitochondrial membrane protein complex	47/687	135/19717	2.05822e-34	2.28051e-32	1.72024e-32	ATP5F1E/ATP5MC2/NDUFA3/ATP5ME/ATP5MG/ATP5F1D/ATP5MF/ATP5MD/ATP5PF/ATP5MC3/COX6A1/UQCR10/ATP5MPL/NDUFA1/ATP5PD/MCUB/NDUFV2/SMDT1/ATP5PO/NDUFB11/NDUFB8/NDUFA11/ATP5F1C/ATP5MC1/NDUFC1/NDUFA13/NDUFC2/UQCRQ/ROMO1/NDUFB4/NDUFB1/NDUFA12/NDUFA4/CHCHD10/NDUFB2/COX5A/NDUFB9/NDUFA2/UQCRB/ATP5F1A/NDUFB10/NDUFS5/DNAJC15/DNAJC19/UQCRH/COX4I1/SLC25A6	47
CC	GO:0015934	large ribosomal subunit	42/687	121/19717	8.37866e-31	7.7363e-29	5.83566e-29	RPL39/RPL30/RPL10/RPL41/RPL28/RPL36A/RPL29/RPL12/RPL37/RPL32/RPL34/RPL11/RPL36/RPL22/RPLP1/RPL7A/RPL14/RPL5/RPL35A/RPL17/RPL6/RPL26/RPL8/MRPL57/RPL24/RPL18A/RPL22L1/RPL36AL/RPL18/MRPL20/RPL21/RPLP2/RPL19/MRPL41/RSL24D1/RPL38/RPL27/RPL13A/RPL31/RPL3/RPL27A/RPL4	42
CC	GO:0022627	cytosolic small ribosomal subunit	27/687	44/19717	1.03282e-28	8.17403e-27	6.16585e-27	RPS10/RPS28/RPS15A/RPS7/RACK1/RPS13/RPS24/RPS27A/RPS12/RPS8/RPS27/RPS15/RPS25/RPS23/RPS3A/RPS29/RPS21/RPSA/RPS4Y1/RPS26/RPS27L/HBA2/RPS5/RPS16/RPS20/RPS6/RPS11	27
CC	GO:0042788	polysomal ribosome	23/687	32/19717	4.28618e-27	2.96818e-25	2.23896e-25	RPL39/RPL30/RPL41/RPL36A/RPS28/RPL32/RPL11/RPL36/RPL7A/RPL6/RPS23/RPL8/RPS29/BTF3/RPS21/RPL24/RPL18A/RPL18/RPS26/RPL19/RPL38/RPL31/EEF2	23
CC	GO:0098798	mitochondrial protein complex	54/687	259/19717	7.52613e-27	4.63275e-25	3.49459e-25	ATP5F1E/ATP5MC2/NDUFA3/ATP5ME/ATP5MG/ATP5F1D/ATP5MF/ATP5MD/ATP5PF/ATP5MC3/COX6A1/UQCR10/ATP5MPL/NDUFA1/ATP5PD/MCUB/NDUFV2/SMDT1/ATP5PO/NDUFB11/NDUFB8/NDUFA11/ATP5F1C/ATP5MC1/NDUFC1/NDUFA13/BAX/NDUFC2/UQCRQ/ROMO1/NDUFB4/MRPL57/NDUFB1/NDUFA12/NDUFA4/CHCHD10/NDUFB2/MRPL20/COX5A/NDUFB9/NDUFA2/UQCRB/MRPS21/ATP5F1A/NDUFB10/NDUFS5/DNAJC15/TOMM7/DNAJC19/MRPL41/UQCRH/COX4I1/MRPS34/SLC25A6	54
CC	GO:0005844	polysome	31/687	72/19717	1.90765e-26	1.05684e-24	7.97199e-25	RPL39/RPL30/RPL41/RPL36A/RPS28/RPL32/RPL11/RPL36/RPL7A/RPL6/RPS23/RPL8/RPS29/BTF3/RWDD1/RPS21/RPL24/RPL18A/RPL18/NAA38/RPS4Y1/RPS26/RPL19/VIM/RPL38/PSMA1/UPF2/RPL31/RPS6/EIF4B/EEF2	31
CC	GO:0015935	small ribosomal subunit	29/687	72/19717	8.23959e-24	4.14976e-22	3.13025e-22	RPS10/RPS28/RPS15A/RPS7/RACK1/RPS13/RPS24/RPS27A/RPS12/RPS8/RPS27/RPS15/RPS25/RPS23/RPS3A/RPS29/RPS21/RPSA/RPS4Y1/RPS26/MRPS21/RPS27L/HBA2/MRPS34/RPS5/RPS16/RPS20/RPS6/RPS11	29
CC	GO:0005743	mitochondrial inner membrane	68/687	473/19717	1.33543e-23	6.16526e-22	4.65059e-22	ATP5F1E/ATP5MC2/NDUFA3/ATP5ME/ATP5MG/ATP5F1D/ATP5MF/ATP5MD/ATP5PF/COX8A/ATP5MC3/COX6A1/COX7C/UQCR10/ATP5MPL/PET100/NDUFA1/COX7A2/ATP5PD/COX6C/MCUB/NDUFV2/SMDT1/HIGD2A/ATP5PO/NDUFB11/NDUFB8/NDUFA11/COX6B1/UQCR11/ATP5F1C/ATP5MC1/NDUFC1/NDUFA13/NDUFC2/UQCRQ/NDUFAF3/COX7B/ROMO1/NDUFB4/MRPL57/NDUFB1/NDUFA12/COX5B/NDUFA4/UCP2/CHCHD10/NDUFB2/MRPL20/COX5A/NDUFB9/NDUFA2/UQCRB/MRPS21/ATP5F1A/NDUFB10/SFXN1/…	68
CC	GO:0030055	cell-substrate junction	63/687	412/19717	2.21026e-23	9.41911e-22	7.10505e-22	RPL30/RPS10/ACTB/RPS7/PFN1/RPL12/RPS13/ARPC3/PPIB/RPS8/CD99/RPL22/B2M/RPLP1/RPL7A/CORO1B/RPL5/RPL6/CD81/RPS15/RPL8/PPIA/CDC42/HSPB1/RPS3A/RPS29/ITGB1/CYBA/RAC2/ANXA1/RPL18/YWHAE/ADGRE5/RHOG/RPLP2/RPL19/VIM/ARPC1B/ERBIN/PPP1CB/ARF1/CFL1/RPL38/RAC1/CNN2/PDIA3/APBB1IP/ARPC2/HNRNPK/RPS5/RPS16/RPL27/RPL13A/MSN/PLEC/LCP1/RPL31/PABPC1/RPS11/RPL3/MYH9/RPL4/AHNAK	63
CC	GO:0005925	focal adhesion	62/687	405/19717	4.73651e-23	1.87431e-21	1.41383e-21	RPL30/RPS10/ACTB/RPS7/PFN1/RPL12/RPS13/ARPC3/PPIB/RPS8/CD99/RPL22/B2M/RPLP1/RPL7A/CORO1B/RPL5/RPL6/CD81/RPS15/RPL8/PPIA/CDC42/HSPB1/RPS3A/RPS29/ITGB1/CYBA/RAC2/ANXA1/RPL18/YWHAE/ADGRE5/RHOG/RPLP2/RPL19/VIM/ARPC1B/PPP1CB/ARF1/CFL1/RPL38/RAC1/CNN2/PDIA3/APBB1IP/ARPC2/HNRNPK/RPS5/RPS16/RPL27/RPL13A/MSN/PLEC/LCP1/RPL31/PABPC1/RPS11/RPL3/MYH9/RPL4/AHNAK	62
CC	GO:0070469	respirasome	32/687	100/19717	1.68424e-22	6.22046e-21	4.69224e-21	NDUFA3/COX8A/COX6A1/UQCR10/NDUFA1/COX7A2/NDUFV2/HIGD2A/NDUFB11/NDUFB8/NDUFA11/COX6B1/UQCR11/NDUFC1/NDUFA13/NDUFC2/UQCRQ/COX7B/NDUFB4/NDUFB1/NDUFA12/NDUFA4/NDUFB2/COX5A/NDUFB9/NDUFA2/UQCRB/NDUFB10/CYCS/NDUFS5/UQCRH/COX4I1	32
CC	GO:0098803	respiratory chain complex	28/687	85/19717	3.08967e-20	1.0698e-18	8.06974e-19	NDUFA3/COX8A/COX6A1/UQCR10/NDUFA1/NDUFV2/NDUFB11/NDUFB8/NDUFA11/COX6B1/NDUFC1/NDUFA13/NDUFC2/UQCRQ/COX7B/NDUFB4/NDUFB1/NDUFA12/NDUFA4/NDUFB2/COX5A/NDUFB9/NDUFA2/UQCRB/NDUFB10/NDUFS5/UQCRH/COX4I1	28
CC	GO:0005746	mitochondrial respirasome	27/687	88/19717	1.18943e-18	3.87615e-17	2.92387e-17	NDUFA3/COX6A1/UQCR10/NDUFA1/COX7A2/NDUFV2/NDUFB11/NDUFB8/NDUFA11/NDUFC1/NDUFA13/NDUFC2/UQCRQ/COX7B/NDUFB4/NDUFB1/NDUFA12/NDUFA4/NDUFB2/COX5A/NDUFB9/NDUFA2/UQCRB/NDUFB10/NDUFS5/UQCRH/COX4I1	27
CC	GO:0005753	mitochondrial proton-transporting ATP synthase complex	15/687	22/19717	1.58586e-17	4.88094e-16	3.6818e-16	ATP5F1E/ATP5MC2/ATP5ME/ATP5MG/ATP5F1D/ATP5MF/ATP5MD/ATP5PF/ATP5MC3/ATP5MPL/ATP5PD/ATP5PO/ATP5F1C/ATP5MC1/ATP5F1A	15
CC	GO:0045259	proton-transporting ATP synthase complex	15/687	23/19717	4.41365e-17	1.28693e-15	9.70759e-16	ATP5F1E/ATP5MC2/ATP5ME/ATP5MG/ATP5F1D/ATP5MF/ATP5MD/ATP5PF/ATP5MC3/ATP5MPL/ATP5PD/ATP5PO/ATP5F1C/ATP5MC1/ATP5F1A	15
CC	GO:0005747	mitochondrial respiratory chain complex I	18/687	50/19717	2.92633e-14	7.36902e-13	5.55862e-13	NDUFA3/NDUFA1/NDUFV2/NDUFB11/NDUFB8/NDUFA11/NDUFC1/NDUFA13/NDUFC2/NDUFB4/NDUFB1/NDUFA12/NDUFA4/NDUFB2/NDUFB9/NDUFA2/NDUFB10/NDUFS5	18
CC	GO:0030964	NADH dehydrogenase complex	18/687	50/19717	2.92633e-14	7.36902e-13	5.55862e-13	NDUFA3/NDUFA1/NDUFV2/NDUFB11/NDUFB8/NDUFA11/NDUFC1/NDUFA13/NDUFC2/NDUFB4/NDUFB1/NDUFA12/NDUFA4/NDUFB2/NDUFB9/NDUFA2/NDUFB10/NDUFS5	18
CC	GO:0045271	respiratory chain complex I	18/687	50/19717	2.92633e-14	7.36902e-13	5.55862e-13	NDUFA3/NDUFA1/NDUFV2/NDUFB11/NDUFB8/NDUFA11/NDUFC1/NDUFA13/NDUFC2/NDUFB4/NDUFB1/NDUFA12/NDUFA4/NDUFB2/NDUFB9/NDUFA2/NDUFB10/NDUFS5	18
CC	GO:0016469	proton-transporting two-sector ATPase complex	18/687	51/19717	4.37723e-14	1.05434e-12	7.95313e-13	ATP5F1E/ATP5MC2/ATP5ME/ATP5MG/ATP5F1D/ATP5MF/ATP5MD/ATP5PF/ATP5MC3/ATP5MPL/ATP5PD/ATP5PO/ATP5F1C/ATP5MC1/ATP6V0E1/ATP6V1G1/ATP6V1F/ATP5F1A	18
CC	GO:1990204	oxidoreductase complex	23/687	114/19717	7.53892e-12	1.74023e-10	1.3127e-10	NDUFA3/UQCR10/NDUFA1/NDUFV2/NDUFB11/NDUFB8/NDUFA11/NDUFC1/NDUFA13/NDUFC2/UQCRQ/NDUFB4/NDUFB1/NDUFA12/NDUFA4/CYBA/NDUFB2/NDUFB9/NDUFA2/UQCRB/NDUFB10/NDUFS5/UQCRH	23
CC	GO:0005681	spliceosomal complex	29/687	185/19717	1.09405e-11	2.42442e-10	1.82879e-10	HNRNPH1/SNU13/SNRPG/SNRPN/SF3B6/LSM7/LSM8/RBM8A/SNRPB2/LSM5/MAGOH/SRRM1/YBX1/SNRPD1/SNRPD2/SF1/SNRPF/SYF2/SNRPE/SNRPC/SNW1/SNRPB/RBM17/CCDC12/TRA2B/HNRNPK/DDX5/PABPC1/SF3B1	29
CC	GO:0071013	catalytic step 2 spliceosome	20/687	87/19717	1.40653e-11	2.99698e-10	2.26069e-10	HNRNPH1/SNRPG/SNRPN/SF3B6/LSM7/RBM8A/SNRPB2/MAGOH/SRRM1/SNRPD1/SNRPD2/SNRPF/SYF2/SNRPE/SNW1/SNRPB/HNRNPK/DDX5/PABPC1/SF3B1	20
CC	GO:0000276	mitochondrial proton-transporting ATP synthase complex, coupling factor F(o)	8/687	11/19717	3.13874e-10	6.44022e-09	4.858e-09	ATP5MC2/ATP5ME/ATP5MG/ATP5MF/ATP5PF/ATP5MC3/ATP5PD/ATP5MC1	8
CC	GO:0034709	methylosome	8/687	12/19717	9.12816e-10	1.80607e-08	1.36236e-08	SNRPG/ERH/SNRPD1/SNRPD2/CLNS1A/SNRPF/SNRPE/SNRPB	8
CC	GO:1905368	peptidase complex	18/687	89/19717	1.3774e-09	2.63131e-08	1.98486e-08	SPCS1/PSMB10/HSPB1/SPCS2/PSME2/PSMA7/PSMB1/PSME1/PSMB9/PSMB3/PSMD8/SPCS3/PSMB6/PSMA5/PSMB8/ENY2/PSMA1/RAD23A	18
CC	GO:0005684	U2-type spliceosomal complex	18/687	90/19717	1.66658e-09	3.07761e-08	2.32151e-08	SNU13/SNRPG/SNRPN/LSM7/LSM8/RBM8A/SNRPB2/LSM5/SNRPD1/SNRPD2/SNRPF/SYF2/SNRPE/SNRPC/SNW1/SNRPB/CCDC12/SF3B1	18
CC	GO:0101002	ficolin-1-rich granule	21/687	124/19717	1.8332e-09	3.17374e-08	2.39402e-08	FTH1/MIF/SRP14/HMGB1/COTL1/CSTB/PPIA/GMFG/CSNK2B/GSTP1/EEF1A1/PSMB1/DYNLT1/HSP90AB1/YPEL5/PDAP1/PSMA5/HBB/KPNB1/HUWE1/EEF2	21
CC	GO:1904813	ficolin-1-rich granule lumen	21/687	124/19717	1.8332e-09	3.17374e-08	2.39402e-08	FTH1/MIF/SRP14/HMGB1/COTL1/CSTB/PPIA/GMFG/CSNK2B/GSTP1/EEF1A1/PSMB1/DYNLT1/HSP90AB1/YPEL5/PDAP1/PSMA5/HBB/KPNB1/HUWE1/EEF2	21
CC	GO:0045263	proton-transporting ATP synthase complex, coupling factor F(o)	8/687	13/19717	2.30074e-09	3.86246e-08	2.91354e-08	ATP5MC2/ATP5ME/ATP5MG/ATP5MF/ATP5PF/ATP5MC3/ATP5PD/ATP5MC1	8
CC	GO:0005839	proteasome core complex	9/687	20/19717	8.55369e-09	1.39375e-07	1.05134e-07	PSMB10/PSMA7/PSMB1/PSMB9/PSMB3/PSMB6/PSMA5/PSMB8/PSMA1	9
CC	GO:0070069	cytochrome complex	11/687	34/19717	1.16836e-08	1.84934e-07	1.395e-07	COX8A/COX6A1/UQCR10/COX6B1/UQCRQ/COX7B/NDUFA4/COX5A/UQCRB/UQCRH/COX4I1	11
CC	GO:0005689	U12-type spliceosomal complex	10/687	27/19717	1.21873e-08	1.87549e-07	1.41472e-07	SNRPG/SF3B6/LSM7/YBX1/SNRPD1/SNRPD2/SNRPF/SNRPE/SNRPB/SF3B1	10
CC	GO:0000502	proteasome complex	14/687	63/19717	2.62303e-08	3.92746e-07	2.96257e-07	PSMB10/HSPB1/PSME2/PSMA7/PSMB1/PSME1/PSMB9/PSMB3/PSMD8/PSMB6/PSMA5/PSMB8/PSMA1/RAD23A	14
CC	GO:0034774	secretory granule lumen	33/687	321/19717	3.09265e-08	4.50876e-07	3.40106e-07	S100A8/S100A11/MIF/SRP14/B2M/HMGB1/COTL1/LYZ/CSTB/PPIA/FTL/GMFG/TRAPPC1/TGFB1/CSNK2B/S100A9/GSTP1/PA2G4/EEF1A1/PSMB1/DYNLT1/RNASET2/APRT/HSP90AB1/HEBP2/PRDX6/PSMA5/FAM49B/CNN2/ARHGAP9/KPNB1/HUWE1/EEF2	33
CC	GO:1905369	endopeptidase complex	14/687	64/19717	3.25104e-08	4.61815e-07	3.48357e-07	PSMB10/HSPB1/PSME2/PSMA7/PSMB1/PSME1/PSMB9/PSMB3/PSMD8/PSMB6/PSMA5/PSMB8/PSMA1/RAD23A	14
CC	GO:0033177	proton-transporting two-sector ATPase complex, proton-transporting domain	9/687	23/19717	3.78822e-08	5.24669e-07	3.9577e-07	ATP5MC2/ATP5ME/ATP5MG/ATP5MF/ATP5PF/ATP5MC3/ATP5PD/ATP5MC1/ATP6V0E1	9
CC	GO:0060205	cytoplasmic vesicle lumen	33/687	325/19717	4.17007e-08	5.63467e-07	4.25036e-07	S100A8/S100A11/MIF/SRP14/B2M/HMGB1/COTL1/LYZ/CSTB/PPIA/FTL/GMFG/TRAPPC1/TGFB1/CSNK2B/S100A9/GSTP1/PA2G4/EEF1A1/PSMB1/DYNLT1/RNASET2/APRT/HSP90AB1/HEBP2/PRDX6/PSMA5/FAM49B/CNN2/ARHGAP9/KPNB1/HUWE1/EEF2	33
CC	GO:0031983	vesicle lumen	33/687	327/19717	4.83217e-08	6.37386e-07	4.80795e-07	S100A8/S100A11/MIF/SRP14/B2M/HMGB1/COTL1/LYZ/CSTB/PPIA/FTL/GMFG/TRAPPC1/TGFB1/CSNK2B/S100A9/GSTP1/PA2G4/EEF1A1/PSMB1/DYNLT1/RNASET2/APRT/HSP90AB1/HEBP2/PRDX6/PSMA5/FAM49B/CNN2/ARHGAP9/KPNB1/HUWE1/EEF2	33
CC	GO:0005687	U4 snRNP	7/687	13/19717	8.64354e-08	1.11361e-06	8.40021e-07	SNRPG/SNRPN/SNRPD1/SNRPD2/SNRPF/SNRPE/SNRPB	7
CC	GO:0071005	U2-type precatalytic spliceosome	12/687	50/19717	1.04813e-07	1.31969e-06	9.95469e-07	SNU13/SNRPG/LSM7/LSM8/SNRPB2/LSM5/SNRPD1/SNRPD2/SNRPF/SNRPE/SNRPB/SF3B1	12
CC	GO:0071011	precatalytic spliceosome	12/687	51/19717	1.32756e-07	1.59788e-06	1.20532e-06	SNU13/SNRPG/LSM7/LSM8/SNRPB2/LSM5/SNRPD1/SNRPD2/SNRPF/SNRPE/SNRPB/SF3B1	12
CC	GO:0046540	U4/U6 x U5 tri-snRNP complex	11/687	42/19717	1.35561e-07	1.59788e-06	1.20532e-06	SNU13/SNRPG/SNRPN/LSM7/LSM8/LSM5/SNRPD1/SNRPD2/SNRPF/SNRPE/SNRPB	11
CC	GO:0097526	spliceosomal tri-snRNP complex	11/687	42/19717	1.35561e-07	1.59788e-06	1.20532e-06	SNU13/SNRPG/SNRPN/LSM7/LSM8/LSM5/SNRPD1/SNRPD2/SNRPF/SNRPE/SNRPB	11
CC	GO:0005686	U2 snRNP	9/687	27/19717	1.91692e-07	2.21244e-06	1.66889e-06	SNRPG/SNRPN/SF3B6/SNRPB2/SNRPD1/SNRPD2/SNRPE/SNRPB/SF3B1	9
CC	GO:0071007	U2-type catalytic step 2 spliceosome	9/687	30/19717	5.32758e-07	6.02343e-06	4.54361e-06	SNRPG/SNRPB2/SNRPD1/SNRPD2/SNRPF/SYF2/SNRPE/SNW1/SNRPB	9
CC	GO:0019774	proteasome core complex, beta-subunit complex	6/687	11/19717	6.96566e-07	7.71795e-06	5.82183e-06	PSMB10/PSMB1/PSMB9/PSMB3/PSMB6/PSMB8	6
CC	GO:0016282	eukaryotic 43S preinitiation complex	7/687	17/19717	8.66934e-07	9.41728e-06	7.10367e-06	EIF1/EIF1B/EIF3K/EIF3J/EIF3L/EIF3D/EIF3C	7
CC	GO:0005791	rough endoplasmic reticulum	14/687	85/19717	1.31359e-06	1.39948e-05	1.05566e-05	RPS28/SEC61B/RPL6/RPS23/RPS29/RPS21/SEC62/RPL18/RPS26/LRPAP1/SRP9/SSR4/RPL27/RPL4	14
CC	GO:0070993	translation preinitiation complex	7/687	18/19717	1.37599e-06	1.4383e-05	1.08494e-05	EIF1/EIF1B/EIF3K/EIF3J/EIF3L/EIF3D/EIF3C	7
CC	GO:0097525	spliceosomal snRNP complex	15/687	99/19717	1.65786e-06	1.70085e-05	1.28299e-05	SNU13/SNRPG/SNRPN/SF3B6/LSM7/LSM8/SNRPB2/LSM5/SNRPD1/SNRPD2/SNRPF/SNRPE/SNRPC/SNRPB/SF3B1	15
CC	GO:0120114	Sm-like protein family complex	16/687	116/19717	2.69713e-06	2.71674e-05	2.0493e-05	SNU13/SNRPG/SNRPN/SF3B6/LSM7/LSM8/SNRPB2/LSM5/SNRPD1/SNRPD2/CLNS1A/SNRPF/SNRPE/SNRPC/SNRPB/SF3B1	16
CC	GO:0045277	respiratory chain complex IV	7/687	20/19717	3.15351e-06	3.11972e-05	2.35328e-05	COX8A/COX6A1/COX6B1/COX7B/NDUFA4/COX5A/COX4I1	7
CC	GO:0030532	small nuclear ribonucleoprotein complex	15/687	105/19717	3.53245e-06	3.4333e-05	2.58981e-05	SNU13/SNRPG/SNRPN/SF3B6/LSM7/LSM8/SNRPB2/LSM5/SNRPD1/SNRPD2/SNRPF/SNRPE/SNRPC/SNRPB/SF3B1	15
CC	GO:0005685	U1 snRNP	9/687	37/19717	3.72294e-06	3.55605e-05	2.68241e-05	SNRPG/SNRPN/SNRPB2/SNRPD1/SNRPD2/SNRPF/SNRPE/SNRPC/SNRPB	9
CC	GO:0071004	U2-type prespliceosome	6/687	16/19717	1.03956e-05	9.59856e-05	7.24041e-05	SNRPG/SNRPN/LSM7/SNRPC/SNRPB/SF3B1	6
CC	GO:0071010	prespliceosome	6/687	16/19717	1.03956e-05	9.59856e-05	7.24041e-05	SNRPG/SNRPN/LSM7/SNRPC/SNRPB/SF3B1	6
CC	GO:0031970	organelle envelope lumen	13/687	88/19717	1.07932e-05	9.80233e-05	7.39412e-05	COX17/COX6B1/CHCHD2/PRELID1/BLOC1S1/CHCHD10/PARK7/CYCS/NDUFS5/SOD1/HAX1/TXNIP/SORL1	13
CC	GO:0005758	mitochondrial intermembrane space	12/687	79/19717	1.75602e-05	0.000156908	0.00011836	COX17/COX6B1/CHCHD2/PRELID1/BLOC1S1/CHCHD10/PARK7/CYCS/NDUFS5/SOD1/HAX1/TXNIP	12
CC	GO:0030867	rough endoplasmic reticulum membrane	7/687	26/19717	2.22942e-05	0.000196047	0.000147883	RPS28/SEC61B/RPS29/RPS26/SRP9/SSR4/RPL27	7
CC	GO:0034719	SMN-Sm protein complex	6/687	18/19717	2.27015e-05	0.00019651	0.000148232	SNRPG/SNRPD1/SNRPD2/SNRPF/SNRPE/SNRPB	6
CC	GO:0035770	ribonucleoprotein granule	21/687	223/19717	3.72768e-05	0.000317713	0.000239658	RPL28/ACTB/SNRPG/TUT4/RPL6/CDC42/SOCS1/NBDY/SQSTM1/YBX1/TSTD1/TUBA1A/SUMO1/HAX1/RAC1/UPF2/CNOT1/HNRNPK/KPNB1/RPS6/PABPC1	21
CC	GO:0036464	cytoplasmic ribonucleoprotein granule	20/687	212/19717	5.52677e-05	0.000463914	0.000349941	RPL28/ACTB/SNRPG/TUT4/RPL6/CDC42/SOCS1/NBDY/SQSTM1/YBX1/TSTD1/TUBA1A/HAX1/RAC1/UPF2/CNOT1/HNRNPK/KPNB1/RPS6/PABPC1	20
CC	GO:0045335	phagocytic vesicle	15/687	132/19717	5.74267e-05	0.000474841	0.000358184	B2M/ATP6V0E1/CYBA/RAC2/VIM/SNX3/GNLY/VAMP8/SEC22B/WAS/PDIA3/HLA-A/HLA-F/HLA-B/HLA-E	15
CC	GO:0005682	U5 snRNP	6/687	22/19717	8.09872e-05	0.000659808	0.000497708	SNRPG/SNRPN/SNRPD1/SNRPD2/SNRPE/SNRPB	6
CC	GO:0033290	eukaryotic 48S preinitiation complex	5/687	15/19717	0.000113616	0.000899189	0.000678278	EIF3K/EIF3J/EIF3L/EIF3D/EIF3C	5
CC	GO:0098554	cytoplasmic side of endoplasmic reticulum membrane	5/687	15/19717	0.000113616	0.000899189	0.000678278	RPS28/RPS29/RPS26/DNAJA1/RPL27	5
CC	GO:0005852	eukaryotic translation initiation factor 3 complex	5/687	16/19717	0.000160534	0.00125262	0.000944879	EIF3K/EIF3J/EIF3L/EIF3D/EIF3C	5
CC	GO:0042611	MHC protein complex	6/687	25/19717	0.000175823	0.00135286	0.00102049	B2M/CD74/HLA-A/HLA-F/HLA-B/HLA-E	6
CC	GO:0033178	proton-transporting two-sector ATPase complex, catalytic domain	5/687	17/19717	0.000220926	0.00167662	0.00126471	ATP5F1E/ATP5F1D/ATP5F1C/ATP6V1F/ATP5F1A	5
CC	GO:0012507	ER to Golgi transport vesicle membrane	9/687	62/19717	0.000279322	0.00209114	0.00157739	B2M/PDCD6/CD74/SAR1A/SEC22B/HLA-A/HLA-F/HLA-B/HLA-E	9
CC	GO:0030670	phagocytic vesicle membrane	10/687	76/19717	0.000296124	0.00218737	0.00164998	B2M/ATP6V0E1/CYBA/RAC2/VAMP8/SEC22B/HLA-A/HLA-F/HLA-B/HLA-E	10
CC	GO:0042470	melanosome	12/687	106/19717	0.000321113	0.00231034	0.00174274	PPIB/RAN/ITGB1/YWHAE/RAB5C/HSP90AB1/CCT4/RAB2A/RAC1/SEC22B/PDIA3/ERP29	12
CC	GO:0048770	pigment granule	12/687	106/19717	0.000321113	0.00231034	0.00174274	PPIB/RAN/ITGB1/YWHAE/RAB5C/HSP90AB1/CCT4/RAB2A/RAC1/SEC22B/PDIA3/ERP29	12
CC	GO:0005885	Arp2/3 protein complex	4/687	11/19717	0.000396422	0.00281561	0.00212388	ARPC3/ARPC1B/ARPC4/ARPC2	4
CC	GO:0035145	exon-exon junction complex	5/687	20/19717	0.000507511	0.003559	0.00268463	RBM8A/MAGOH/SAP18/RNPS1/UPF2	5
CC	GO:0005751	mitochondrial respiratory chain complex IV	4/687	12/19717	0.000578286	0.00400463	0.00302078	COX6A1/NDUFA4/COX5A/COX4I1	4
CC	GO:0016607	nuclear speck	27/687	397/19717	0.000774008	0.00529383	0.00399326	ARL6IP4/C12orf57/NDUFB1/RBM8A/SNRPB2/MAGOH/SRRM1/POMP/SAP18/THOC3/STK17A/WTAP/ERBIN/PPP4R3B/SUMO1/SYF2/NSRP1/MORF4L1/SRSF9/RNPS1/SNW1/CIR1/SRSF10/CSNK1A1/SRSF5/BRD2/SF3B1	27
CC	GO:0008250	oligosaccharyltransferase complex	4/687	13/19717	0.000812367	0.00543095	0.00409669	KRTCAP2/OST4/TMEM258/DAD1	4
CC	GO:0101031	chaperone complex	5/687	22/19717	0.000813662	0.00543095	0.00409669	PTGES3/STUB1/HSP90AB1/CCT4/CDC37	5
CC	GO:0031252	cell leading edge	27/687	403/19717	0.000967749	0.00638253	0.00481449	S100A11/S100A6/ARPC3/CORO1B/RIPOR2/ITGB1/RAC2/AAK1/EEF1A1/DYNLT1/VIM/AIF1/CIB1/HAX1/ARF1/CFL1/RAC1/PKN2/SKAP1/APBB1IP/ARPC2/LCP1/DIAPH1/ABLIM1/SPTBN1/MYH9/MACF1	27
CC	GO:0005744	TIM23 mitochondrial import inner membrane translocase complex	4/687	14/19717	0.00110612	0.00704359	0.00531314	ROMO1/DNAJC15/DNAJC19/SLC25A6	4
CC	GO:0005750	mitochondrial respiratory chain complex III	4/687	14/19717	0.00110612	0.00704359	0.00531314	UQCR10/UQCRQ/UQCRB/UQCRH	4
CC	GO:0045275	respiratory chain complex III	4/687	14/19717	0.00110612	0.00704359	0.00531314	UQCR10/UQCRQ/UQCRB/UQCRH	4
CC	GO:0000792	heterochromatin	9/687	76/19717	0.00127405	0.00802071	0.0060502	UBE2B/NOP53/CBX3/SUMO1/MECP2/MPHOSPH8/BAZ1B/TOP2B/SATB1	9
CC	GO:0001772	immunological synapse	6/687	36/19717	0.00139643	0.0085958	0.00648401	CD37/CD81/LAT/CD3E/SKAP1/MYH9	6
CC	GO:0008180	COP9 signalosome	6/687	36/19717	0.00139643	0.0085958	0.00648401	LAT/COPS9/ATP5F1A/HSP90AB1/COPS6/MYH9	6
CC	GO:0030134	COPII-coated ER to Golgi transport vesicle	10/687	93/19717	0.00147796	0.00899767	0.00678714	B2M/PDCD6/CD74/SAR1A/SEC22B/TMED4/HLA-A/HLA-F/HLA-B/HLA-E	10
CC	GO:0034708	methyltransferase complex	11/687	113/19717	0.00197035	0.011865	0.00895	SNRPG/RNMT/ERH/SNRPD1/SNRPD2/WTAP/CLNS1A/SNRPF/SNRPE/SNRPB/WDR82	11
CC	GO:0055038	recycling endosome membrane	9/687	81/19717	0.00200102	0.01192	0.00899155	B2M/ABHD17A/RAC1/VAMP8/PDIA3/HLA-A/HLA-F/HLA-B/HLA-E	9
CC	GO:0030660	Golgi-associated vesicle membrane	11/687	114/19717	0.00211389	0.0124585	0.00939772	B2M/ITM2B/COPE/PDCD6/CD74/SAR1A/SEC22B/HLA-A/HLA-F/HLA-B/HLA-E	11
CC	GO:0030139	endocytic vesicle	21/687	303/19717	0.00227411	0.0132617	0.0100036	RPS27A/B2M/UBB/ATP6V0E1/CYBA/RAC2/RAB5C/VIM/SNX3/GNLY/HBA2/CD74/VAMP8/SEC22B/WAS/PDIA3/HBB/HLA-A/HLA-F/HLA-B/HLA-E	21
CC	GO:1904724	tertiary granule lumen	7/687	55/19717	0.00286971	0.0165606	0.012492	FTH1/B2M/LYZ/CSTB/YPEL5/CNN2/HBB	7
CC	GO:0071556	integral component of lumenal side of endoplasmic reticulum membrane	5/687	29/19717	0.00300044	0.0169617	0.0127946	CD74/HLA-A/HLA-F/HLA-B/HLA-E	5
CC	GO:0098553	lumenal side of endoplasmic reticulum membrane	5/687	29/19717	0.00300044	0.0169617	0.0127946	CD74/HLA-A/HLA-F/HLA-B/HLA-E	5
CC	GO:0005766	primary lysosome	13/687	155/19717	0.00306926	0.0170037	0.0128263	LYZ/FTL/NDUFC2/TRAPPC1/PA2G4/RAB5C/RNASET2/VAPA/HEBP2/PRDX6/VAMP8/RAP1B/PSAP	13
CC	GO:0042582	azurophil granule	13/687	155/19717	0.00306926	0.0170037	0.0128263	LYZ/FTL/NDUFC2/TRAPPC1/PA2G4/RAB5C/RNASET2/VAPA/HEBP2/PRDX6/VAMP8/RAP1B/PSAP	13
CC	GO:0005635	nuclear envelope	28/687	464/19717	0.00360209	0.019758	0.0149039	GAPDH/S100A6/CLIC1/EIF5A/JPT1/DUSP2/BAX/NDUFB4/GPX4/RAN/RAC2/YBX1/WTAP/ERBIN/CBX3/SUMO1/VAPA/HAX1/UBE2I/MX2/ENY2/EPC1/BCL2/TRA2B/KPNB1/TMC8/SORL1/MATR3	28
CC	GO:0030662	coated vesicle membrane	14/687	182/19717	0.00473573	0.0257215	0.0194023	B2M/CD3G/VAMP2/COPE/CD3D/PDCD6/CD74/VAMP8/SAR1A/SEC22B/HLA-A/HLA-F/HLA-B/HLA-E	14
CC	GO:0070820	tertiary granule	13/687	164/19717	0.00496177	0.0266876	0.020131	FTH1/B2M/LYZ/CSTB/SVIP/CYBA/YPEL5/RAC1/VAMP8/CD47/CNN2/HBB/DIAPH1	13
CC	GO:0005697	telomerase holoenzyme complex	4/687	21/19717	0.00544908	0.0289238	0.0218179	NOP10/PTGES3/SNRPE/SNRPB	4
CC	GO:0032587	ruffle membrane	9/687	94/19717	0.00548195	0.0289238	0.0218179	ITGB1/EEF1A1/AIF1/CIB1/CFL1/RAC1/LCP1/DIAPH1/MACF1	9
CC	GO:0030666	endocytic vesicle membrane	13/687	167/19717	0.00576837	0.0301479	0.0227412	RPS27A/B2M/UBB/ATP6V0E1/CYBA/RAC2/CD74/VAMP8/SEC22B/HLA-A/HLA-F/HLA-B/HLA-E	13
CC	GO:0098576	lumenal side of membrane	5/687	34/19717	0.00609414	0.0315528	0.023801	CD74/HLA-A/HLA-F/HLA-B/HLA-E	5
CC	GO:0030135	coated vesicle	19/687	289/19717	0.00629813	0.0323071	0.0243699	B2M/CD3G/VAMP2/AAK1/COPE/HSPD1/SNX3/CD3D/ARF1/PDCD6/CD74/VAMP8/SAR1A/SEC22B/TMED4/HLA-A/HLA-F/HLA-B/HLA-E	19
CC	GO:0043209	myelin sheath	6/687	49/19717	0.00684677	0.0347992	0.0262498	ITGB1/TUBA1A/SERINC5/CALM3/MBP/BCL2	6
CC	GO:0030863	cortical cytoskeleton	10/687	116/19717	0.00734089	0.0366452	0.0276423	ACTB/COTL1/CAPZA1/GMFG/GYPC/EEF1A1/CFL1/WAS/SPTBN1/MYH9	10
CC	GO:0001726	ruffle	13/687	172/19717	0.00734227	0.0366452	0.0276423	S100A11/S100A6/ITGB1/EEF1A1/AIF1/CIB1/CFL1/RAC1/SKAP1/LCP1/DIAPH1/MYH9/MACF1	13
CC	GO:0030027	lamellipodium	14/687	193/19717	0.00785052	0.038832	0.0292919	ARPC3/CORO1B/ITGB1/RAC2/DYNLT1/AIF1/CIB1/HAX1/CFL1/RAC1/PKN2/APBB1IP/ARPC2/ABLIM1	14
CC	GO:0055037	recycling endosome	13/687	176/19717	0.00883111	0.0432959	0.0326591	B2M/RAN/ITGB1/ABHD17A/TUBA1A/RAC1/VAMP8/PDIA3/HLA-A/HLA-F/HLA-B/HLA-E/SORL1	13
CC	GO:0005688	U6 snRNP	3/687	13/19717	0.00927461	0.0450714	0.0339984	LSM7/LSM8/LSM5	3
CC	GO:0005798	Golgi-associated vesicle	13/687	178/19717	0.00965937	0.046533	0.0351009	B2M/ITM2B/COPE/ARF1/PDCD6/CD74/SAR1A/SEC22B/TMED4/HLA-A/HLA-F/HLA-B/HLA-E	13
MF	GO:0003735	structural constituent of ribosome	69/661	202/17696	1.25722e-47	8.34796e-45	7.35806e-45	RPL39/RPL30/RPL10/RPL41/RPL28/RPL36A/RPS10/RPS28/RPS15A/RPS7/RPL29/RPL12/RPS13/RPL37/RPS24/RPL32/RPS27A/RPL34/RPS12/RPL11/RPL36/RPS8/RPL22/RPLP1/RPL7A/RPL14/RPL5/RPS27/RPL35A/RPL17/RPL6/RPS15/RPS25/RPS23/RPL26/RPL8/RPS3A/RPS29/RPS21/MRPL57/RPL24/RPL18A/RPL22L1/RPL36AL/RPSA/RPL18/RPS4Y1/MRPL20/RPS26/MRPS21/RPL21/RPLP2/RPS27L/RPL19/MRPL41/RSL24D1/MRPS34/RPL38/RPS5/RPS16/RPL27/RPL13A/RPS20/RPL31/RPS…	69
MF	GO:0045296	cadherin binding	45/661	331/17696	5.363e-14	1.78052e-11	1.56938e-11	FXYD5/RPL29/RACK1/PFN1/S100A11/RPL34/CLIC1/RPL7A/CORO1B/RPL14/RPL6/CAPZA1/RPL24/RAN/ITGB1/EEF1D/ANXA1/YWHAE/PARK7/RPS26/ZC3H15/BZW1/CEMIP2/VAPA/TAGLN2/HSP90AB1/PRDX6/LDHA/PSMB6/PKN2/CNN2/SERBP1/CAST/KTN1/PAK2/CAPZB/ARGLU1/HNRNPK/EIF4G2/PLEC/SPTBN1/MYH9/AHNAK/EEF2/MACF1	45
MF	GO:0015078	proton transmembrane transporter activity	26/661	133/17696	3.26291e-12	4.63758e-10	4.08766e-10	ATP5F1E/ATP5MC2/ATP5ME/ATP5MG/ATP5F1D/ATP5PF/COX8A/ATP5MC3/COX6A1/COX7C/COX7A2/ATP5PD/COX6C/ATP5PO/COX6B1/ATP5F1C/ATP5MC1/ATP6V0E1/COX7B/ATP6V1G1/COX5B/NDUFA4/ATP6V1F/COX5A/ATP5F1A/COX4I1	26
MF	GO:0003954	NADH dehydrogenase activity	16/661	46/17696	4.19058e-12	4.63758e-10	4.08766e-10	NDUFA3/NDUFA1/NDUFV2/NDUFB8/NDUFC1/NDUFA13/NDUFC2/NDUFB4/NDUFB1/NDUFA12/NDUFA4/NDUFB2/NDUFB9/NDUFA2/NDUFB10/NDUFS5	16
MF	GO:0008137	NADH dehydrogenase (ubiquinone) activity	16/661	46/17696	4.19058e-12	4.63758e-10	4.08766e-10	NDUFA3/NDUFA1/NDUFV2/NDUFB8/NDUFC1/NDUFA13/NDUFC2/NDUFB4/NDUFB1/NDUFA12/NDUFA4/NDUFB2/NDUFB9/NDUFA2/NDUFB10/NDUFS5	16
MF	GO:0050136	NADH dehydrogenase (quinone) activity	16/661	46/17696	4.19058e-12	4.63758e-10	4.08766e-10	NDUFA3/NDUFA1/NDUFV2/NDUFB8/NDUFC1/NDUFA13/NDUFC2/NDUFB4/NDUFB1/NDUFA12/NDUFA4/NDUFB2/NDUFB9/NDUFA2/NDUFB10/NDUFS5	16
MF	GO:0016655	oxidoreductase activity, acting on NAD(P)H, quinone or similar compound as acceptor	17/661	60/17696	3.78288e-11	3.58833e-09	3.16283e-09	NDUFA3/NDUFA1/NDUFV2/NDUFB8/NDUFC1/NDUFA13/NDUFC2/NDUFB4/NDUFB1/NDUFA12/NDUFA4/NDUFB2/DCXR/NDUFB9/NDUFA2/NDUFB10/NDUFS5	17
MF	GO:0046933	proton-transporting ATP synthase activity, rotational mechanism	10/661	18/17696	1.65032e-10	1.36976e-08	1.20734e-08	ATP5F1E/ATP5MC2/ATP5MG/ATP5F1D/ATP5MC3/ATP5PD/ATP5PO/ATP5F1C/ATP5MC1/ATP5F1A	10
MF	GO:0050839	cell adhesion molecule binding	50/661	499/17696	2.21568e-10	1.63468e-08	1.44084e-08	FXYD5/RPL29/RACK1/PFN1/S100A11/RPL34/CLIC1/RPL7A/CORO1B/HMGB1/RPL14/RPL6/CD81/CAPZA1/RPL24/RAN/ITGB1/EEF1D/ANXA1/YWHAE/PARK7/RPS26/ZC3H15/BZW1/CEMIP2/VAPA/TAGLN2/HSP90AB1/PRDX6/LDHA/PSMB6/PKN2/CNN2/SERBP1/CAST/KTN1/PAK2/CAPZB/ARGLU1/PTPN2/HNRNPK/MSN/EIF4G2/PLEC/LCP1/SPTBN1/MYH9/AHNAK/EEF2/MACF1	50
MF	GO:0019843	rRNA binding	16/661	63/17696	8.56585e-10	5.68772e-08	5.01328e-08	RPL12/RPS13/RPL37/RPL11/RPL5/DDX21/RPL8/RPS4Y1/MRPL20/SBDS/NOP53/GTF3A/RPS5/RPS11/RPL3/EEF2	16
MF	GO:0009055	electron transfer activity	21/661	114/17696	1.25772e-09	7.59208e-08	6.69181e-08	SH3BGRL3/COX8A/COX6A1/COX7C/UQCR10/COX7A2/COX6C/NDUFV2/COX6B1/UQCR11/UQCRQ/COX7B/NDUFA12/COX5B/NDUFA4/CYBA/COX5A/UQCRB/CYCS/UQCRH/COX4I1	21
MF	GO:0004129	cytochrome-c oxidase activity	11/661	28/17696	2.18727e-09	1.03739e-07	9.1438e-08	COX8A/COX6A1/COX7C/COX7A2/COX6C/COX6B1/COX7B/COX5B/NDUFA4/COX5A/COX4I1	11
MF	GO:0015002	heme-copper terminal oxidase activity	11/661	28/17696	2.18727e-09	1.03739e-07	9.1438e-08	COX8A/COX6A1/COX7C/COX7A2/COX6C/COX6B1/COX7B/COX5B/NDUFA4/COX5A/COX4I1	11
MF	GO:0016676	oxidoreductase activity, acting on a heme group of donors, oxygen as acceptor	11/661	28/17696	2.18727e-09	1.03739e-07	9.1438e-08	COX8A/COX6A1/COX7C/COX7A2/COX6C/COX6B1/COX7B/COX5B/NDUFA4/COX5A/COX4I1	11
MF	GO:0016675	oxidoreductase activity, acting on a heme group of donors	11/661	29/17696	3.40562e-09	1.50756e-07	1.32879e-07	COX8A/COX6A1/COX7C/COX7A2/COX6C/COX6B1/COX7B/COX5B/NDUFA4/COX5A/COX4I1	11
MF	GO:0015252	proton channel activity	10/661	25/17696	9.72091e-09	4.03418e-07	3.55581e-07	ATP5F1E/ATP5MC2/ATP5MG/ATP5F1D/ATP5MC3/ATP5PD/ATP5PO/ATP5F1C/ATP5MC1/ATP5F1A	10
MF	GO:0016651	oxidoreductase activity, acting on NAD(P)H	19/661	107/17696	1.44893e-08	5.65936e-07	4.98828e-07	NDUFA3/NDUFA1/NDUFV2/NDUFB8/TXN/NDUFC1/NDUFA13/NDUFC2/NDUFB4/NDUFB1/NDUFA12/NDUFA4/CYBA/NDUFB2/DCXR/NDUFB9/NDUFA2/NDUFB10/NDUFS5	19
MF	GO:0090079	translation regulator activity, nucleic acid binding	19/661	109/17696	1.98567e-08	7.32492e-07	6.45634e-07	EIF5A/EIF1/EEF1D/PAIP2/EIF1B/EIF2S2/EIF3K/EIF3J/EEF1A1/RPS27L/C1QBP/TUFM/EIF3L/EIF3D/EIF4G2/PABPC1/EIF3C/EIF4B/EEF2	19
MF	GO:0004298	threonine-type endopeptidase activity	9/661	21/17696	2.63494e-08	8.748e-07	7.71066e-07	PSMB10/PSMA7/PSMB1/PSMB9/PSMB3/PSMB6/PSMA5/PSMB8/PSMA1	9
MF	GO:0070003	threonine-type peptidase activity	9/661	21/17696	2.63494e-08	8.748e-07	7.71066e-07	PSMB10/PSMA7/PSMB1/PSMB9/PSMB3/PSMB6/PSMA5/PSMB8/PSMA1	9
MF	GO:0045182	translation regulator activity	21/661	141/17696	6.30065e-08	1.99221e-06	1.75597e-06	RPL10/EIF5A/RPL22/EIF1/EEF1D/PAIP2/EIF1B/EIF2S2/EIF3K/EIF3J/EEF1A1/RPS27L/C1QBP/TUFM/EIF3L/EIF3D/EIF4G2/PABPC1/EIF3C/EIF4B/EEF2	21
MF	GO:0043021	ribonucleoprotein complex binding	19/661	133/17696	5.16786e-07	1.50472e-05	1.32629e-05	RACK1/EIF5A/RPLP1/EIF1/SRP19/CSNK2B/RPSA/EIF1B/SNRPB2/EIF3K/SNRPD1/SBDS/C1QBP/SNRPC/SRP9/SNRPB/DDX5/EIF4B/EEF2	19
MF	GO:0008135	translation factor activity, RNA binding	15/661	85/17696	5.21212e-07	1.50472e-05	1.32629e-05	EIF5A/EIF1/EEF1D/EIF1B/EIF2S2/EIF3K/EIF3J/EEF1A1/TUFM/EIF3L/EIF3D/EIF4G2/EIF3C/EIF4B/EEF2	15
MF	GO:0016776	phosphotransferase activity, phosphate group as acceptor	12/661	57/17696	1.01054e-06	2.66893e-05	2.35245e-05	ATP5F1E/ATP5MC2/ATP5MG/ATP5F1D/ATP5MC3/ATP5PD/ATP5PO/ATP5F1C/ATP5MC1/ATP5F1A/NME3/GUK1	12
MF	GO:0008097	5S rRNA binding	6/661	11/17696	1.04506e-06	2.66893e-05	2.35245e-05	RPL11/RPL5/NOP53/GTF3A/RPL3/EEF2	6
MF	GO:0031386	protein tag	6/661	11/17696	1.04506e-06	2.66893e-05	2.35245e-05	RPS27A/SUMO2/UBB/UBL5/NEDD8/SUMO1	6
MF	GO:0031625	ubiquitin protein ligase binding	29/661	290/17696	1.51094e-06	3.71579e-05	3.27518e-05	ELOB/RPS27A/RPL11/JUN/RPL5/SUMO2/UBB/UBE2D2/STUB1/NEDD8/UBE2B/YWHAE/TPI1/SQSTM1/PA2G4/RBX1/NFKBIA/SLC25A5/UBE2L3/HSPD1/GABARAPL2/DNAJA1/SUMO1/UBE2N/MAP1LC3B/HSP90AB1/PRDX6/BCL2/TXNIP	29
MF	GO:0044389	ubiquitin-like protein ligase binding	29/661	308/17696	5.02042e-06	0.000119056	0.000104938	ELOB/RPS27A/RPL11/JUN/RPL5/SUMO2/UBB/UBE2D2/STUB1/NEDD8/UBE2B/YWHAE/TPI1/SQSTM1/PA2G4/RBX1/NFKBIA/SLC25A5/UBE2L3/HSPD1/GABARAPL2/DNAJA1/SUMO1/UBE2N/MAP1LC3B/HSP90AB1/PRDX6/BCL2/TXNIP	29
MF	GO:0008121	ubiquinol-cytochrome-c reductase activity	5/661	10/17696	1.54402e-05	0.000338106	0.000298013	UQCR10/UQCR11/UQCRQ/UQCRB/UQCRH	5
MF	GO:0016681	oxidoreductase activity, acting on diphenols and related substances as donors, cytochrome as acceptor	5/661	10/17696	1.54402e-05	0.000338106	0.000298013	UQCR10/UQCR11/UQCRQ/UQCRB/UQCRH	5
MF	GO:0003743	translation initiation factor activity	10/661	51/17696	1.57851e-05	0.000338106	0.000298013	EIF1/EIF1B/EIF2S2/EIF3K/EIF3J/EIF3L/EIF3D/EIF4G2/EIF3C/EIF4B	10
MF	GO:0016679	oxidoreductase activity, acting on diphenols and related substances as donors	5/661	11/17696	2.74362e-05	0.00055205	0.000486588	UQCR10/UQCR11/UQCRQ/UQCRB/UQCRH	5
MF	GO:0050786	RAGE receptor binding	5/661	11/17696	2.74362e-05	0.00055205	0.000486588	S100A8/S100A4/HMGB1/S100A9/HMGB2	5
MF	GO:0051082	unfolded protein binding	16/661	131/17696	3.06232e-05	0.000598053	0.000527136	PPIB/PET100/PPIA/PTGES3/HSPE1/PFDN1/HSPD1/DNAJB6/DNAJA1/HSP90AB1/CCT4/SRSF10/ST13/NAP1L4/CDC37/MDN1	16
MF	GO:0016209	antioxidant activity	12/661	86/17696	8.13217e-05	0.00154279	0.00135985	SELENOW/PRDX2/TXN/GPX4/S100A9/PARK7/GSTP1/GSTK1/SOD1/HBA2/PRDX6/HBB	12
MF	GO:0048027	mRNA 5'-UTR binding	6/661	25/17696	0.00025594	0.00472067	0.00416089	RPL41/RPS7/RPS13/RPL5/RPL26/RPS3A	6
MF	GO:0005200	structural constituent of cytoskeleton	12/661	102/17696	0.000417788	0.00728502	0.00642117	ACTB/ARPC3/VIM/TUBA1A/ARPC1B/ARPC4/ERBIN/ARPC2/ADD3/MSN/PLEC/SPTBN1	12
MF	GO:0051087	chaperone binding	12/661	102/17696	0.000417788	0.00728502	0.00642117	TBCA/BAX/PTGES3/STUB1/HSPE1/HSPD1/DNAJB6/DNAJA1/SOD1/ST13/CDC37/ERP29	12
MF	GO:0019887	protein kinase regulator activity	17/661	180/17696	0.000427885	0.00728502	0.00642117	RACK1/RPLP1/HSPB1/SOCS1/GMFG/TGFB1/CSNK2B/RAC2/CCNH/CDKN2D/CIB1/HSP90AB1/CALM1/CALM3/PAK2/CDC37/CCND3	17
MF	GO:0051015	actin filament binding	18/661	198/17696	0.000465956	0.00773487	0.00681767	ARPC3/CORO1B/COTL1/CAPZA1/ARPC1B/ARPC4/AIF1/CFL1/WAS/CAPZB/ARPC2/ADD3/LCP1/TTN/ABLIM1/MYH9/EEF2/MACF1	18
MF	GO:0003746	translation elongation factor activity	5/661	20/17696	0.000695908	0.0112703	0.00993389	EIF5A/EEF1D/EEF1A1/TUFM/EEF2	5
MF	GO:0019207	kinase regulator activity	18/661	207/17696	0.000787997	0.0124579	0.0109806	RACK1/RPLP1/HSPB1/SOCS1/GMFG/TGFB1/CSNK2B/RAC2/GSTP1/CCNH/CDKN2D/CIB1/HSP90AB1/CALM1/CALM3/PAK2/CDC37/CCND3	18
MF	GO:0003779	actin binding	30/661	431/17696	0.000841132	0.0129886	0.0114485	S100A4/FXYD5/PFN1/ARPC3/TMSB10/CORO1B/COTL1/CAPZA1/GMFG/ITGB1/ARPC1B/ARPC4/AIF1/CFL1/WAS/CNN2/LSP1/CAPZB/ARPC2/ADD3/MSN/PLEC/LCP1/DIAPH1/TTN/ABLIM1/SPTBN1/MYH9/EEF2/MACF1	30
MF	GO:0016684	oxidoreductase activity, acting on peroxide as acceptor	8/661	56/17696	0.00105821	0.0159694	0.0140758	PRDX2/GPX4/PARK7/GSTP1/GSTK1/HBA2/PRDX6/HBB	8
MF	GO:0043022	ribosome binding	8/661	57/17696	0.00119143	0.0175802	0.0154956	RACK1/EIF5A/SRP19/RPSA/EIF3K/SBDS/C1QBP/EEF2	8
MF	GO:0015077	monovalent inorganic cation transmembrane transporter activity	27/661	388/17696	0.00150426	0.0217137	0.0191389	ATP5F1E/ATP5MC2/ATP5ME/ATP5MG/ATP5F1D/ATP5PF/COX8A/ATP5MC3/COX6A1/COX7C/COX7A2/ATP5PD/COX6C/ATP5PO/COX6B1/ATP5F1C/ATP5MC1/ATP6V0E1/COX7B/ATP6V1G1/COX5B/NDUFA4/ATP6V1F/COX5A/ATP5F1A/COX4I1/SLC38A1	27
MF	GO:0017069	snRNA binding	7/661	47/17696	0.00168342	0.0237828	0.0209626	EIF5A/SNU13/LSM7/DDX21/LSM8/SNRPB2/ISG20	7
MF	GO:0048306	calcium-dependent protein binding	8/661	61/17696	0.0018636	0.0257799	0.0227229	S100A4/S100A11/S100A6/ANXA1/VAMP2/PDCD6/CALM3/DDX5	8
MF	GO:0023023	MHC protein complex binding	5/661	25/17696	0.00204344	0.0276829	0.0244003	CD81/YWHAE/HSP90AB1/CD74/FAM49B	5
MF	GO:0003730	mRNA 3'-UTR binding	10/661	91/17696	0.00208456	0.0276829	0.0244003	RPL41/RPS7/RPL5/ZFP36L2/EXOSC8/RNPS1/SERBP1/DDX5/ILF3/PABPC1	10
MF	GO:0023026	MHC class II protein complex binding	4/661	16/17696	0.00245192	0.031923	0.0281376	CD81/YWHAE/HSP90AB1/CD74	4
MF	GO:0016248	channel inhibitor activity	6/661	38/17696	0.00264262	0.0337442	0.0297429	RACK1/MCUB/CALM1/ENSA/VAMP8/BCL2	6
MF	GO:0004601	peroxidase activity	7/661	52/17696	0.00304984	0.0382093	0.0336784	PRDX2/GPX4/GSTP1/GSTK1/HBA2/PRDX6/HBB	7
MF	GO:0055106	ubiquitin-protein transferase regulator activity	4/661	17/17696	0.00311256	0.038273	0.0337346	RPS7/RPL11/RPL5/UBE2L3	4
MF	GO:0060590	ATPase regulator activity	6/661	40/17696	0.00344989	0.0416496	0.0367108	PFN1/ATP5IF1/DNAJC15/DNAJB6/DNAJA1/DNAJC19	6
MF	GO:0016887	ATPase activity	28/661	434/17696	0.00367872	0.0436191	0.0384467	ATP5F1E/ATP5ME/ATP5MG/ATP5F1D/ATP5MF/ATP5PF/ATP5PD/ATP5PO/ATP5F1C/DDX21/DDX24/ATP6V1G1/ATP6V1F/ATP5F1A/CCNH/HSPD1/MYL6/DDX18/MDN1/TOP2B/BPTF/CHD4/DDX5/SETX/CHD2/CHD3/MYH9/MACF1	28
MF	GO:0030547	receptor inhibitor activity	6/661	41/17696	0.00391614	0.0456196	0.04021	LY6E/LRPAP1/MTRNR2L1/MTRNR2L12/MTRNR2L10/MTRNR2L8	6
