# Supplementary material for: Dynamic response landscape of immune cells identified immune dysfunction which predicts disease progression in COVID-19 infected patients
Source: Int J Biol Sci. 2022 Apr 24;18(7):3066–81. doi: 10.7150/ijbs.71163 (PMC9066099; doi:10.7150/ijbs.71163)
Supplement: Supplementary file 2 — Supplementary tables. [file ijbsv18p3066s2.zip › s2/Table S3.xlsx]

## Sheet: H_L_Group
ID	Description	GeneRatio	BgRatio	pvalue	p.adjust	qvalue	Count	geneID
hsa04660	T cell receptor signaling pathway	18/435	104/8094	8.96e-06	0.00162273	0.0011928	18	BCL10	CD40LG	MAP2K1	RAF1	PTPN6	PRKCQ	IKBKB	ITK	CARD11	GRAP2	MAPK1	GRB2	PIK3R1	ZAP70	VAV1	FYN	NFATC2	CD4
hsa04810	Regulation of actin cytoskeleton	28/435	218/8094	1.42e-05	0.00162273	0.0011928	28	DIAPH2	ITGAE	ACTN4	MAP2K1	RAF1	PPP1CC	NCKAP1L	ARHGEF1	ACTG1	PXN	TIAM1	VCL	APC	PPP1R12C	EZR	FGD3	IQGAP1	MAPK1	PIK3R1	ROCK1	ITGB7	VAV1	ITGB2	PPP1R12A	SPATA13	ACTR2	CXCR4	TMSB4X
hsa04120	Ubiquitin mediated proteolysis	21/435	140/8094	1.65e-05	0.00162273	0.0011928	21	UBE2D1	UBA3	UBC	CUL3	VHL	UBA1	CUL4A	UBE2K	CUL1	UBE2Z	XIAP	UBE3A	DDB1	CBL	CDC16	UBE2G2	ANAPC5	CUL4B	UBE2Q1	BIRC3	MAP3K1
hsa05170	Human immunodeficiency virus 1 infection	27/435	212/8094	2.36e-05	0.00172376	0.00126706	27	APOBEC3C	APOBEC3G	MAP2K1	AP1M1	RAF1	TAP2	IRAK1	CUL4A	CUL1	PRKCA	PXN	DDB1	IKBKB	ITPR2	GNAI2	MAPK1	CUL4B	PTK2B	GNAQ	PIK3R1	TAPBP	GNB1	NFATC2	CXCR4	CD4	TNFRSF1B	SAMHD1
hsa04670	Leukocyte transendothelial migration	18/435	114/8094	3.28e-05	0.00172376	0.00126706	18	ACTN4	VASP	SIPA1	ACTG1	PTPN11	PRKCA	ARHGAP5	PXN	VCL	ITK	GNAI2	EZR	PTK2B	PIK3R1	ROCK1	VAV1	ITGB2	CXCR4
hsa04928	Parathyroid hormone synthesis, secretion and action	17/435	106/8094	4.42e-05	0.00172376	0.00126706	17	PDE4D	NR4A2	MAP2K1	RAF1	ARHGEF1	PRKCA	PRKACB	CREB1	ITPR2	GNAI2	GATA3	MAPK1	GNAQ	AKAP13	SLC9A3R1	PLCB2	SP1
hsa04720	Long-term potentiation	13/435	67/8094	4.61e-05	0.00172376	0.00126706	13	MAP2K1	CAMK2G	RAF1	PPP1CC	RPS6KA1	PRKCA	PRKACB	CAMK4	ITPR2	MAPK1	GNAQ	PLCB2	RPS6KA3
hsa05131	Shigellosis	29/435	246/8094	5.09e-05	0.00172376	0.00126706	29	BCL10	UBE2V1	ILK	UBE2D1	ACTN4	UBC	CAPN1	CD44	PRKCQ	CUL1	WIPI2	ACTG1	PXN	CYTH4	IKBKB	VCL	HCLS1	ITPR2	TECPR1	MAPK1	HK1	PIK3R1	ROCK1	CAPN2	FNBP1	TNIP1	PLCB2	ACTR2	CYTH1
hsa03040	Spliceosome	21/435	151/8094	5.26e-05	0.00172376	0.00126706	21	SF3B4	SNRNP40	PUF60	PRPF38A	SF3A3	SRSF2	DHX15	RBMX	ZMAT2	SLU7	SF3B2	PRPF40A	SF3B3	PRPF3	SART1	RBM25	DDX23	HNRNPC	SF3A1	SNRNP70	THOC2
hsa04068	FoxO signaling pathway	19/435	131/8094	6.67e-05	0.00181519	0.00133427	19	SGK1	MAP2K1	SOD2	FBXO32	IL7R	RAF1	STK11	SMAD4	IRS2	SIRT1	S1PR4	IKBKB	TGFBR2	S1PR1	MAPK1	GRB2	PIK3R1	CCND2	STK4
hsa04510	Focal adhesion	25/435	201/8094	7.02e-05	0.00181519	0.00133427	25	ILK	ACTN4	MAP2K1	RAF1	VASP	PPP1CC	ACTG1	PRKCA	ARHGAP5	XIAP	PXN	VCL	PPP1R12C	MAPK1	GRB2	PIK3R1	ROCK1	CCND2	CAPN2	ITGB7	VAV1	FYN	PPP1R12A	RAPGEF1	BIRC3
hsa04919	Thyroid hormone signaling pathway	18/435	121/8094	7.38e-05	0.00181519	0.00133427	18	MAP2K1	RAF1	HDAC1	ATP2A3	ACTG1	PRKCA	PFKP	PRKACB	PFKL	MED13L	NCOA1	SIN3A	MAPK1	PIK3R1	MED13	MED1	PLCB2	ATP1A1
hsa05205	Proteoglycans in cancer	25/435	205/8094	9.7e-05	0.00220093	0.00161781	25	MAP2K1	CAMK2G	RAF1	PTPN6	PPP1CC	CD44	ARHGEF1	ACTG1	PTPN11	PRKCA	PXN	TIAM1	PRKACB	HCLS1	CBL	PPP1R12C	ITPR2	EZR	IQGAP1	MAPK1	GRB2	PIK3R1	ROCK1	VAV1	PPP1R12A
hsa04210	Apoptosis	19/435	136/8094	0.000111727	0.00226639	0.00166593	19	PMAIP1	TUBA1C	DDIT3	MAP2K1	LMNA	CAPN1	RAF1	ACTG1	DAXX	XIAP	CTSB	IKBKB	ITPR2	MAPK1	PARP1	PIK3R1	CAPN2	PARP4	BIRC3
hsa04141	Protein processing in endoplasmic reticulum	22/435	171/8094	0.00011524	0.00226639	0.00166593	22	DDIT3	UBE2D1	DERL1	RAD23B	CAPN1	PDIA4	SEC61A1	ATF6	SEC31A	UBQLN1	CUL1	SEC63	OS9	HSPH1	EDEM3	EDEM1	EIF2AK1	UBE2G2	PRKCSH	CAPN2	VCP	CANX
hsa05135	Yersinia infection	19/435	137/8094	0.000123413	0.00227543	0.00167257	19	GIT2	MAP2K1	IRAK1	ARHGEF1	ACTG1	RPS6KA1	PXN	IKBKB	MAPK1	PTK2B	GNAQ	PIK3R1	ROCK1	ZAP70	VAV1	NFATC2	ACTR2	RPS6KA3	CD4
hsa05163	Human cytomegalovirus infection	26/435	225/8094	0.000172608	0.00299525	0.00220168	26	MAP2K1	RAF1	TAP2	PTGER4	ARHGEF1	PRKCA	PXN	PRKACB	CREB1	IKBKB	ITPR2	GNAI2	MAPK1	GRB2	PTK2B	GNAQ	PIK3R1	ROCK1	AKAP13	TAPBP	GNB1	IL10RA	NFATC2	PLCB2	SP1	CXCR4
hsa05017	Spinocerebellar ataxia	19/435	143/8094	0.000218911	0.0035877	0.00263717	19	PSMD9	NRBF2	PSMB5	ATXN2	PSMD13	PSMB7	ATP2A3	WIPI2	RB1CC1	PRKCA	PSMD2	ITPR2	NOP56	GNAQ	PIK3R1	PUM1	PSMB4	PLCB2	SP1
hsa04062	Chemokine signaling pathway	23/435	192/8094	0.000239617	0.00372036	0.00273468	23	CCR4	MAP2K1	RAF1	GRK6	PXN	TIAM1	PRKACB	RASGRP2	IKBKB	ITK	GNAI2	PREX1	MAPK1	GRB2	PTK2B	GNAQ	PIK3R1	ROCK1	VAV1	DOCK2	GNB1	PLCB2	CXCR4
hsa04611	Platelet activation	17/435	124/8094	0.000319657	0.00471493	0.00346575	17	VASP	PPP1CC	FERMT3	ARHGEF1	ACTG1	PRKACB	RASGRP2	ITPR2	GNAI2	STIM1	MAPK1	GNAQ	PIK3R1	ROCK1	FYN	PPP1R12A	PLCB2
hsa04722	Neurotrophin signaling pathway	16/435	119/8094	0.000593413	0.00833604	0.00612747	16	MAP2K1	CAMK2G	RAF1	MAPKAPK2	IRAK1	PTPN11	RPS6KA1	CAMK4	IKBKB	MAPK1	GRB2	PIK3R1	KIDINS220	RAPGEF1	RPS6KA3	MAP3K1
hsa04540	Gap junction	13/435	88/8094	0.000779948	0.0104584	0.00768753	13	TUBA1C	MAP2K1	RAF1	CSNK1D	PRKCA	PRKACB	ITPR2	MAP3K2	GNAI2	MAPK1	GRB2	GNAQ	PLCB2
hsa04144	Endocytosis	26/435	251/8094	0.000946459	0.0121394	0.00892313	26	RAB11FIP1	STAMBP	GIT2	EPS15	ASAP1	PDCD6IP	RABEP1	KIF5B	SH3KBP1	SNX1	GRK6	CYTH4	TGFBR2	CBL	DNM2	ARFGEF1	CLTC	PSD4	BIN1	IQSEC1	ACAP2	CHMP7	LDLRAP1	ACTR2	CYTH1	CXCR4
hsa04912	GnRH signaling pathway	13/435	93/8094	0.00132092	0.0162363	0.0119346	13	MAP2K1	CAMK2G	RAF1	PRKCA	PRKACB	ITPR2	MAP3K2	MAPK1	GRB2	PTK2B	GNAQ	PLCB2	MAP3K1
hsa04921	Oxytocin signaling pathway	18/435	154/8094	0.00148247	0.0173421	0.0127475	18	RGS2	MAP2K1	CAMK2G	RAF1	PPP1CC	ACTG1	PRKCA	PRKACB	CAMK4	PPP1R12C	ITPR2	GNAI2	MAPK1	GNAQ	ROCK1	PPP1R12A	NFATC2	PLCB2
hsa05166	Human T-cell leukemia virus 1 infection	23/435	219/8094	0.00152846	0.0173421	0.0127475	23	LTA	HLA-DRA	MAP2K1	SMAD4	XIAP	PRKACB	CREB1	IKBKB	TGFBR2	BUB3	CDC16	ANAPC5	MAPK1	PIK3R1	CCND2	ELK4	XPO1	ITGB2	TRRAP	NFATC2	CD4	MAP3K1	CANX
hsa04659	Th17 cell differentiation	14/435	107/8094	0.00167753	0.0177991	0.0130834	14	IFNGR1	HLA-DRA	PRKCQ	SMAD4	IL27RA	IL4R	IKBKB	TGFBR2	GATA3	MAPK1	IL6ST	ZAP70	NFATC2	CD4
hsa04650	Natural killer cell mediated cytotoxicity	16/435	131/8094	0.00168941	0.0177991	0.0130834	16	IFNGR1	MAP2K1	RAF1	PTPN6	SH2D1A	PTPN11	PRKCA	MAPK1	GRB2	PTK2B	PIK3R1	ZAP70	VAV1	ITGB2	FYN	NFATC2
hsa05220	Chronic myeloid leukemia	11/435	76/8094	0.00229986	0.0233951	0.0171967	11	MAP2K1	RAF1	HDAC1	SMAD4	PTPN11	IKBKB	TGFBR2	CBL	MAPK1	GRB2	PIK3R1
hsa05100	Bacterial invasion of epithelial cells	11/435	77/8094	0.00255697	0.0251435	0.0184819	11	ILK	CD2AP	ACTG1	PXN	VCL	HCLS1	CBL	DNM2	CLTC	PIK3R1	ACTR2
hsa04910	Insulin signaling pathway	16/435	137/8094	0.00268907	0.0251836	0.0185114	16	MAP2K1	FLOT1	RAF1	PRKAR2A	PPP1CC	MKNK2	IRS2	PRKACB	IKBKB	CBL	FLOT2	MAPK1	GRB2	HK1	PIK3R1	RAPGEF1
hsa05235	PD-L1 expression and PD-1 checkpoint pathway in cancer	12/435	89/8094	0.00273178	0.0251836	0.0185114	12	IFNGR1	MAP2K1	RAF1	PTPN6	PRKCQ	PTPN11	IKBKB	MAPK1	PIK3R1	ZAP70	NFATC2	CD4
hsa04725	Cholinergic synapse	14/435	113/8094	0.00282091	0.0252172	0.0185361	14	MAP2K1	CAMK2G	PRKCA	PRKACB	CAMK4	CREB1	ITPR2	GNAI2	MAPK1	GNAQ	PIK3R1	GNB1	FYN	PLCB2
hsa04022	cGMP-PKG signaling pathway	18/435	167/8094	0.00364489	0.0316248	0.023246	18	RGS2	MAP2K1	RAF1	VASP	ATP2A3	PPP1CC	IRS2	CREB1	ITPR2	GNAI2	MAPK1	GNAQ	ROCK1	PPP1R12A	NFATC2	PLCB2	ATP1A1	ATP2B4
hsa04370	VEGF signaling pathway	9/435	59/8094	0.00393685	0.033182	0.0243907	9	SH2D2A	MAP2K1	RAF1	MAPKAPK2	PRKCA	PXN	MAPK1	PIK3R1	NFATC2
hsa04662	B cell receptor signaling pathway	11/435	82/8094	0.00421295	0.0345228	0.0253762	11	BCL10	MAP2K1	RAF1	PTPN6	IKBKB	CARD11	MAPK1	GRB2	PIK3R1	VAV1	NFATC2
hsa04935	Growth hormone synthesis, secretion and action	14/435	119/8094	0.00453888	0.0361884	0.0266005	14	MAP2K1	RAF1	IRS2	PRKCA	PRKACB	CREB1	ITPR2	GNAI2	MAPK1	GRB2	GNAQ	PIK3R1	PLCB2	MAP3K1
hsa05110	Vibrio cholerae infection	8/435	50/8094	0.00478192	0.0370471	0.0272318	8	ATP6V0D1	ATP6AP1	TCIRG1	PDIA4	SEC61A1	ACTG1	PRKCA	PRKACB
hsa05022	Pathways of neurodegeneration - multiple diseases	39/435	475/8094	0.00498684	0.0370471	0.0272318	39	TUBA1C	DDIT3	PSMD9	NRBF2	PSMB5	DERL1	UBC	ATXN2	PRNP	HSD17B10	PSMD13	SDHA	MAP2K1	CAPN1	PSMB7	CAMK2G	RAF1	ATP2A3	ATF6	UBA1	WIPI2	RB1CC1	KIF5B	DAXX	PRKCA	NDUFV1	PSMD2	SPG11	APC	ITPR2	UBE2G2	TARDBP	MAPK1	GNAQ	CAPN2	PSMB4	PLCB2	VCP	TNFRSF1B
hsa04270	Vascular smooth muscle contraction	15/435	133/8094	0.00502334	0.0370471	0.0272318	15	MAP2K1	RAF1	PPP1CC	PRKCQ	ARHGEF1	PRKCA	PRKACB	PPP1R12C	ITPR2	MAPK1	GNAQ	ROCK1	PPP1R12A	PRKCH	PLCB2
hsa04710	Circadian rhythm	6/435	31/8094	0.00543903	0.0391345	0.0287661	6	BHLHE40	PER1	FBXL3	CUL1	CSNK1D	CREB1
hsa04750	Inflammatory mediator regulation of TRP channels	12/435	98/8094	0.00605131	0.0425032	0.0312423	12	CAMK2G	PPP1CC	PRKCQ	PTGER4	TRPV2	PRKCA	PRKACB	ITPR2	GNAQ	PIK3R1	PRKCH	PLCB2
hsa04918	Thyroid hormone synthesis	10/435	75/8094	0.00651223	0.0441834	0.0324774	10	TTF1	PDIA4	PRKCA	PRKACB	CREB1	ITPR2	GNAQ	PLCB2	ATP1A1	CANX
hsa03060	Protein export	5/435	23/8094	0.00659007	0.0441834	0.0324774	5	SRPRB	SEC61A1	SRP68	SEC63	OXA1L
hsa04961	Endocrine and other factor-regulated calcium reabsorption	8/435	53/8094	0.00686134	0.0449799	0.0330629	8	PRKCA	PRKACB	DNM2	CLTC	GNAQ	PLCB2	ATP1A1	ATP2B4
hsa04971	Gastric acid secretion	10/435	76/8094	0.00715047	0.0458563	0.033707	10	CAMK2G	ACTG1	PRKCA	PRKACB	ITPR2	GNAI2	EZR	GNAQ	PLCB2	ATP1A1

## Sheet: L_H_Group
ID	Description	GeneRatio	BgRatio	pvalue	p.adjust	qvalue	Count	geneID
hsa05022	Pathways of neurodegeneration - multiple diseases	27/235	475/8094	0.000585274	0.0153963	0.0138747	27	NDUFB3	NDUFS6	NDUFB7	PSMC6	DCTN3	TOMM40	PPID	VDAC3	PSMC4	TUBA4A	SDHB	NDUFB6	CCS	MAP2K2	UBE2G1	PSMC3	UBE2J2	TUBB	DCTN2	PSMC5	PSMD4	EIF2S1	NDUFA10	NDUFS2	PSMD1	CSNK2A1	PSMD11
hsa05014	Amyotrophic lateral sclerosis	25/235	364/8094	5.11e-05	0.00421896	0.00380202	25	NDUFB3	NDUFS6	NDUFB7	PSMC6	DCTN3	TOMM40	PSMC4	TUBA4A	SDHB	CASP1	NDUFB6	CCS	PSMC3	TUBB	DCTN2	PSMC5	PSMD4	EIF2S1	NDUFA10	UBQLN2	NDUFS2	PSMD1	PSMD11	NUP50	ANXA11
hsa05010	Alzheimer disease	24/235	369/8094	0.000169208	0.00783998	0.00706519	24	NDUFB3	NDUFS6	NDUFB7	PSMC6	PPID	VDAC3	PSMC4	TUBA4A	SDHB	NDUFB6	MAP2K2	PSMC3	NAE1	TUBB	PSMC5	PSMD4	EIF2S1	NDUFA10	NDUFS2	RTN4	PSMD1	CSNK2A1	AKT3	PSMD11
hsa05012	Parkinson disease	23/235	249/8094	7.96e-07	0.000221347	0.000199472	23	NDUFB3	NDUFS6	NDUFB7	PSMC6	VDAC3	PSMC4	TUBA4A	SDHB	NDUFB6	UBE2G1	PSMC3	UBE2J2	TUBB	PSMC5	PSMD4	EIF2S1	GNAI3	NDUFA10	TXN2	NDUFS2	PSMD1	PSMD11	GNAS
hsa05016	Huntington disease	22/235	306/8094	7.52e-05	0.00421896	0.00380202	22	NDUFB3	NDUFS6	NDUFB7	PSMC6	DCTN3	VDAC3	PSMC4	TUBA4A	SDHB	NDUFB6	CLTA	POLR2G	PSMC3	TUBB	DCTN2	PSMC5	PSMD4	NDUFA10	NDUFS2	PSMD1	PSMD11	AP2B1
hsa05132	Salmonella infection	20/235	249/8094	3.44e-05	0.00421896	0.00380202	20	DCTN3	TNFSF10	TUBA4A	CASP1	MAP2K2	SNX9	PKN1	BIRC2	TUBB	DCTN2	TXN2	STX10	MYC	CASP4	AKT3	IRAK4	RAB7A	LEF1	ACTR3	HSP90B1
hsa05020	Prion disease	19/235	273/8094	0.000355947	0.0114678	0.0103345	19	NDUFB3	NDUFS6	NDUFB7	PSMC6	VDAC3	PSMC4	TUBA4A	SDHB	NDUFB6	PSMC3	TUBB	PSMC5	PSMD4	EIF2S1	NDUFA10	NDUFS2	PSMD1	CSNK2A1	PSMD11
hsa05169	Epstein-Barr virus infection	17/235	202/8094	7.59e-05	0.00421896	0.00380202	17	PSMC6	HLA-C	PSMC4	PSMC3	PSMC5	PSMD4	MYC	PSMD1	STAT2	RBPJ	AKT3	PSMD11	IRAK4	IFNAR1	TAP1	CDK6	HLA-DPB1
hsa04144	Endocytosis	16/235	251/8094	0.00257464	0.0421029	0.037942	16	CHMP2A	HLA-C	CLTA	SH3GLB1	ARFGAP2	SNX2	VPS35	RAB11A	VPS36	CHMP3	USP8	RAB7A	AP2B1	CHMP4B	ACTR3	SMAP2
hsa04621	NOD-like receptor signaling pathway	14/235	181/8094	0.000768891	0.0178126	0.0160523	14	VDAC3	RBCK1	CASP1	SUGT1	PKN1	BIRC2	DNM1L	ATG12	TXN2	STAT2	CASP4	IRAK4	IFNAR1	GBP1
hsa05164	Influenza A	13/235	172/8094	0.00145681	0.0288296	0.0259805	13	FDPS	PABPN1	TNFSF10	CASP1	MAP2K2	EIF2S1	RAB11A	STAT2	AKT3	IRAK4	IFNAR1	CDK6	HLA-DPB1
hsa04140	Autophagy - animal	12/235	137/8094	0.000609206	0.0153963	0.0138747	12	RPS6KB2	CTSD	MAP2K2	SH3GLB1	STX17	ATG12	EIF2S1	PTEN	AKT3	PPP2CA	SUPT20H	RAB7A
hsa03040	Spliceosome	12/235	151/8094	0.00143645	0.0288296	0.0259805	12	CWC15	PCBP1	LSM4	PRPF31	PQBP1	CDC40	THOC1	NCBP2	RBM22	PRPF6	HNRNPM	TCERG1
hsa04217	Necroptosis	12/235	159/8094	0.0022281	0.0387132	0.0348873	12	CHMP2A	PPID	VDAC3	TNFSF10	RBCK1	CASP1	BIRC2	DNM1L	STAT2	CHMP3	IFNAR1	CHMP4B
hsa03050	Proteasome	7/235	46/8094	0.000323853	0.0114678	0.0103345	7	PSMC6	PSMC4	PSMC3	PSMC5	PSMD4	PSMD1	PSMD11
hsa00620	Pyruvate metabolism	7/235	47/8094	0.000371261	0.0114678	0.0103345	7	HAGH	LDHB	PDHB	ADH5	ME2	GLO1	AKR1A1
hsa00020	Citrate cycle (TCA cycle)	5/235	30/8094	0.00155555	0.0288296	0.0259805	5	SDHB	PDHB	SUCLG1	SUCLG2	IDH3G
hsa00640	Propanoate metabolism	5/235	34/8094	0.00276408	0.0426897	0.0384709	5	LDHB	ECHS1	SUCLG1	SUCLG2	ECHDC1

## Sheet: Common_Group
ID	Description	GeneRatio	BgRatio	pvalue	p.adjust	qvalue	Count	geneID
hsa03010	Ribosome	67/413	158/8094	8.52e-46	2.1e-43	1.74e-43	67	RPL39	RPL30	RPL10	RPL41	RPL28	RPL36A	RPS10	RPS28	FAU	RPS15A	RPS7	RPL29	RPL12	RPS13	RPL37	RPS24	RPL32	RPS27A	RPL34	RPS12	RPL11	RPL36	RPS8	RPL22	RPLP1	RPL7A	RPL14	RPL5	RPS27	RPL35A	RPL17	RPL6	RPS15	RPS25	RPS23	RPL26	RPL8	RPS3A	RPS29	RPS21	RPL24	RPL18A
hsa05171	Coronavirus disease - COVID-19	71/413	232/8094	2.45e-37	3.01e-35	2.5e-35	71	RPL39	RPL30	RPL10	RPL41	RPL28	RPL36A	RPS10	RPS28	FAU	RPS15A	RPS7	RPL29	RPL12	RPS13	RPL37	RPS24	RPL32	RPS27A	RPL34	RPS12	RPL11	RPL36	RPS8	RPL22	RPLP1	RPL7A	RPL14	JUN	RPL5	RPS27	RPL35A	RPL17	RPL6	FOS	RPS15	RPS25	RPS23	RPL26	RPL8	RPS3A	RPS29	RPS21
hsa00190	Oxidative phosphorylation	50/413	133/8094	3.69e-31	3.03e-29	2.51e-29	50	ATP5F1E	ATP5MC2	NDUFA3	ATP5ME	ATP5MG	ATP5F1D	ATP5MF	ATP5PF	COX8A	ATP5MC3	COX6A1	COX7C	UQCR10	COX17	NDUFA1	COX7A2	ATP5PD	COX6C	NDUFV2	ATP5PO	NDUFB11	NDUFB8	NDUFA11	COX6B1	UQCR11	ATP5F1C	ATP5MC1	NDUFC1	NDUFA13	NDUFC2	UQCRQ	ATP6V0E1	COX7B	NDUFB4	NDUFB1	ATP6V1G1	NDUFA12	COX5B	NDUFA4	ATP6V1F	NDUFB2	COX5A
hsa05012	Parkinson disease	65/413	249/8094	1.35e-29	8.33e-28	6.91e-28	65	ATP5F1E	ATP5MC2	NDUFA3	ATP5F1D	RPS27A	ATP5PF	COX8A	ATP5MC3	COX6A1	SEM1	COX7C	UQCR10	NDUFA1	COX7A2	ATP5PD	COX6C	NDUFV2	ATP5PO	UBB	NDUFB11	NDUFB8	NDUFA11	COX6B1	UQCR11	TXN	ATP5F1C	ATP5MC1	NDUFC1	NDUFA13	BAX	NDUFC2	UQCRQ	COX7B	NDUFB4	NDUFB1	NDUFA12	COX5B	NDUFA4	PARK7	NDUFB2	COX5A	NDUFB9
hsa05020	Prion disease	62/413	273/8094	1.24e-24	6.1e-23	5.06e-23	62	ATP5F1E	ATP5MC2	NDUFA3	ATP5F1D	ATP5PF	COX8A	ATP5MC3	COX6A1	SEM1	COX7C	UQCR10	NDUFA1	COX7A2	ATP5PD	COX6C	NDUFV2	ATP5PO	NDUFB11	NDUFB8	NDUFA11	COX6B1	UQCR11	ATP5F1C	ATP5MC1	NDUFC1	NDUFA13	BAX	NDUFC2	UQCRQ	COX7B	NDUFB4	NDUFB1	NDUFA12	COX5B	NDUFA4	CSNK2B	CYBA	RAC2	NDUFB2	COX5A	NDUFB9	NDUFA2
hsa05016	Huntington disease	61/413	306/8094	4.26e-21	1.75e-19	1.45e-19	61	ATP5F1E	ATP5MC2	NDUFA3	ATP5F1D	ATP5PF	COX8A	ATP5MC3	COX6A1	SEM1	COX7C	UQCR10	NDUFA1	COX7A2	ATP5PD	COX6C	NDUFV2	POLR2L	ATP5PO	NDUFB11	NDUFB8	NDUFA11	COX6B1	UQCR11	ATP5F1C	ATP5MC1	NDUFC1	NDUFA13	BAX	NDUFC2	UQCRQ	COX7B	NDUFB4	NDUFB1	NDUFA12	COX5B	NDUFA4	NDUFB2	COX5A	NDUFB9	NDUFA2	UQCRB	VDAC2
hsa04714	Thermogenesis	51/413	232/8094	1.13e-19	3.96e-18	3.28e-18	51	ATP5F1E	ACTB	ATP5MC2	NDUFA3	ATP5ME	ATP5MG	ATP5F1D	ATP5MF	ATP5PF	COX8A	ATP5MC3	COX6A1	COX7C	UQCR10	COX17	NDUFA1	COX7A2	ATP5PD	COX6C	NDUFV2	ATP5PO	NDUFB11	NDUFB8	NDUFA11	COX6B1	UQCR11	ATP5F1C	ATP5MC1	NDUFC1	NDUFA13	NDUFC2	UQCRQ	NDUFAF3	COX7B	NDUFB4	NDUFB1	NDUFA12	COX5B	NDUFA4	NDUFB2	COX5A	NDUFB9
hsa05014	Amyotrophic lateral sclerosis	64/413	364/8094	4.18e-19	1.28e-17	1.07e-17	64	ATP5F1E	ACTB	ATP5MC2	PFN1	NDUFA3	ATP5F1D	ATP5PF	COX8A	ATP5MC3	COX6A1	SEM1	COX7C	UQCR10	NDUFA1	COX7A2	ATP5PD	COX6C	NDUFV2	ATP5PO	NDUFB11	NDUFB8	NDUFA11	COX6B1	UQCR11	ATP5F1C	ATP5MC1	NDUFC1	NDUFA13	BAX	NDUFC2	UQCRQ	COX7B	NDUFB4	NDUFB1	NDUFA12	COX5B	NDUFA4	CHCHD10	NDUFB2	COX5A	SQSTM1	NDUFB9
hsa04932	Non-alcoholic fatty liver disease	40/413	150/8094	8.51e-19	2.33e-17	1.93e-17	40	NDUFA3	COX8A	COX6A1	COX7C	UQCR10	NDUFA1	COX7A2	JUN	COX6C	NDUFV2	NDUFB11	NDUFB8	NDUFA11	FOS	COX6B1	UQCR11	NDUFC1	NDUFA13	CDC42	BAX	NDUFC2	UQCRQ	COX7B	NDUFB4	NDUFB1	NDUFA12	COX5B	NDUFA4	TGFB1	NDUFB2	COX5A	NDUFB9	NDUFA2	UQCRB	NDUFB10	CYCS	NDUFS5	UQCRH	COX4I1	RAC1
hsa05010	Alzheimer disease	61/413	369/8094	7.1e-17	1.75e-15	1.45e-15	61	ATP5F1E	GAPDH	ATP5MC2	NDUFA3	ATP5F1D	ATP5PF	COX8A	ATP5MC3	COX6A1	SEM1	COX7C	UQCR10	NDUFA1	COX7A2	ATP5PD	COX6C	NDUFV2	ATP5PO	NDUFB11	NDUFB8	NDUFA11	COX6B1	UQCR11	ATP5F1C	ATP5MC1	NDUFC1	NDUFA13	NDUFC2	UQCRQ	COX7B	NDUFB4	NDUFB1	NDUFA12	COX5B	NDUFA4	CSNK2B	NDUFB2	COX5A	NDUFB9	NDUFA2	UQCRB	VDAC2
hsa05022	Pathways of neurodegeneration - multiple diseases	70/413	475/8094	1.55e-16	3.48e-15	2.88e-15	70	ATP5F1E	ATP5MC2	NDUFA3	ATP5F1D	RPS27A	ATP5PF	COX8A	ATP5MC3	COX6A1	SEM1	COX7C	UQCR10	NDUFA1	COX7A2	ATP5PD	COX6C	NDUFV2	ATP5PO	UBB	NDUFB11	NDUFB8	NDUFA11	COX6B1	UQCR11	ATP5F1C	ATP5MC1	NDUFC1	NDUFA13	BAX	NDUFC2	UQCRQ	COX7B	NDUFB4	NDUFB1	NDUFA12	COX5B	NDUFA4	CSNK2B	PARK7	NDUFB2	COX5A	SQSTM1
hsa03040	Spliceosome	28/413	151/8094	1.86e-09	3.82e-08	3.17e-08	28	SNU13	SNRPG	SF3B6	LSM7	LSM8	RBM8A	SNRPB2	LSM5	MAGOH	SNRPD1	SNRPD2	TRA2A	THOC3	SNRPF	SYF2	SNRPE	SRSF9	SNRPC	SNW1	SRSF10	SNRPB	RBM17	CCDC12	TRA2B	HNRNPK	SRSF5	DDX5	SF3B1
hsa03050	Proteasome	14/413	46/8094	3.49e-08	6.6e-07	5.48e-07	14	SEM1	PSMB10	PSME2	POMP	PSMA7	PSMB1	PSME1	PSMB9	PSMB3	PSMD8	PSMB6	PSMA5	PSMB8	PSMA1
hsa03060	Protein export	9/413	23/8094	9.27e-07	1.63e-05	1.35e-05	9	SRP14	SEC61G	SEC61B	SPCS1	SPCS2	SRP19	SEC62	SPCS3	SRP9
hsa05170	Human immunodeficiency virus 1 infection	28/413	212/8094	3.07e-06	5.04e-05	4.19e-05	28	ELOB	B2M	GNG5	JUN	FOS	SKP1	BAX	CD3E	CD3G	RAC2	RBX1	NFKBIA	CYCS	PLCG2	CD3D	RNF7	CALM1	CALM3	CFL1	RAC1	PDIA3	PAK2	BCL2	HLA-A	HLA-F	HLA-B	HLA-E	ATM
hsa05131	Shigellosis	30/413	246/8094	7.1e-06	0.000109146	9.06e-05	30	ACTB	PFN1	RPS27A	ARPC3	MYL12A	JUN	UBB	SKP1	CDC42	BAX	UBE2D2	MYL12B	ITGB1	SQSTM1	RBX1	NFKBIA	CYCS	ARPC1B	GABARAPL2	PLCG2	ARPC4	CBX3	UBE2N	ARF1	RAC1	CAST	BCL2	ARPC2	DIAPH1	ATM
hsa04260	Cardiac muscle contraction	15/413	87/8094	2.87e-05	0.000415355	0.000344796	15	COX8A	COX6A1	COX7C	UQCR10	COX7A2	COX6C	COX6B1	UQCR11	UQCRQ	COX7B	COX5B	COX5A	UQCRB	UQCRH	COX4I1
hsa05132	Salmonella infection	28/413	249/8094	6.39e-05	0.000873495	0.00072511	28	GAPDH	ACTB	PFN1	S100A10	ARPC3	MYL12A	JUN	FOS	TXN	SKP1	CDC42	BAX	MYL12B	RHOG	RAB5C	NFKBIA	CYCS	DYNLT1	TUBA1A	ARPC1B	ARPC4	HSP90AB1	ARF1	RAC1	BCL2	ARPC2	TCF7	AHNAK
hsa03013	RNA transport	23/413	186/8094	6.8e-05	0.000879941	0.00073046	23	SUMO2	EIF1	RAN	EIF1B	RBM8A	EIF2S2	MAGOH	SRRM1	EIF3J	EEF1A1	SAP18	THOC3	CLNS1A	SUMO1	UBE2I	RNPS1	UPF2	EIF3D	KPNB1	EIF4G2	PABPC1	EIF3C	EIF4B
hsa05169	Epstein-Barr virus infection	24/413	202/8094	9.01e-05	0.0011086	0.000920278	24	B2M	SEM1	JUN	BAX	CD3E	CD3G	NFKBIA	CYCS	IRF9	VIM	PLCG2	CD3D	PSMD8	GADD45B	SNW1	CIR1	RAC1	PDIA3	BCL2	CCND3	HLA-A	HLA-F	HLA-B	HLA-E
hsa04723	Retrograde endocannabinoid signaling	19/413	148/8094	0.000176707	0.00206999	0.00171835	19	NDUFA3	GNG5	NDUFA1	NDUFV2	NDUFB11	NDUFB8	NDUFA11	NDUFC1	NDUFA13	NDUFC2	NDUFB4	NDUFB1	NDUFA12	NDUFA4	NDUFB2	NDUFB9	NDUFA2	NDUFB10	NDUFS5
hsa04141	Protein processing in endoplasmic reticulum	20/413	171/8094	0.000424311	0.00474457	0.00393858	20	SEC61G	SEC61B	HERPUD1	SKP1	BAX	UBE2D2	SVIP	STUB1	SEC62	RBX1	DNAJA1	SSR2	HSP90AB1	DAD1	SSR4	SAR1A	RAD23A	PDIA3	BCL2	ERP29
hsa05135	Yersinia infection	17/413	137/8094	0.00057294	0.00612797	0.00508698	17	ACTB	ARPC3	JUN	FOS	LAT	CDC42	FYB1	ITGB1	RAC2	RHOG	NFKBIA	ARPC1B	ARPC4	RAC1	PKN2	WAS	ARPC2
hsa05418	Fluid shear stress and atherosclerosis	17/413	139/8094	0.000677884	0.00694831	0.00576796	17	ACTB	KLF2	JUN	SUMO2	FOS	TXN	CYBA	RAC2	GSTP1	SQSTM1	DUSP1	SUMO1	HSP90AB1	CALM1	CALM3	RAC1	BCL2
hsa05166	Human T-cell leukemia virus 1 infection	23/413	219/8094	0.000761362	0.0074918	0.00621913	23	B2M	JUN	FOS	BAX	CD3E	TSPO	RAN	TGFB1	CD3G	VDAC2	NFKBIA	IL2RG	SLC25A5	CD3D	SLC25A6	CCND3	HLA-A	HLA-F	HLA-B	HLA-E	ETS1	CREBBP	ATM
hsa05167	Kaposi sarcoma-associated herpesvirus infection	21/413	193/8094	0.00080881	0.00765258	0.00635259	21	RPS27A	GNG5	JUN	UBB	FOS	BAX	NFKBIA	CLEC2B	CYCS	IRF9	GABARAPL2	PLCG2	CALM1	CALM3	RAC1	HLA-A	HLA-F	HLA-B	HLA-E	CREBBP	TCF7
hsa04218	Cellular senescence	18/413	156/8094	0.000954611	0.00869757	0.00722006	18	TGFB1	SQSTM1	VDAC2	SLC25A5	PPP1CB	ZFP36L2	GADD45B	CALM1	CALM3	SLC25A6	CCND3	HLA-A	HLA-F	HLA-B	HLA-E	RASSF5	ETS1	ATM
hsa05162	Measles	16/413	139/8094	0.00184765	0.0162329	0.0134753	16	RACK1	JUN	FOS	BAX	CD3E	CD3G	CSNK2B	NFKBIA	IL2RG	CYCS	IRF9	CD3D	MX2	BCL2	CCND3	MSN
hsa03018	RNA degradation	11/413	79/8094	0.00209597	0.0177796	0.0147593	11	LSM7	LSM8	LSM5	BTG1	HSPD1	CNOT4	EXOSC8	EXOSC6	TOB1	CNOT1	PABPC1
hsa05211	Renal cell carcinoma	10/413	69/8094	0.0024425	0.0200285	0.0166261	10	ELOB	JUN	CDC42	TGFB1	RBX1	RAC1	RAP1B	PAK2	ETS1	CREBBP
hsa05416	Viral myocarditis	9/413	60/8094	0.00313076	0.0248441	0.0206237	9	ACTB	RAC2	CYCS	RAC1	HLA-A	HLA-F	EIF4G2	HLA-B	HLA-E
hsa05110	Vibrio cholerae infection	8/413	50/8094	0.00348913	0.0268227	0.0222662	8	ACTB	SEC61G	SEC61B	ATP6V0E1	ATP6V1G1	ATP6V1F	PLCG2	ARF1
hsa04145	Phagosome	16/413	152/8094	0.00456724	0.0340467	0.028263	16	ACTB	SEC61G	SEC61B	ATP6V0E1	ATP6V1G1	ATP6V1F	ITGB1	CYBA	RAB5C	TUBA1A	RAC1	SEC22B	HLA-A	HLA-F	HLA-B	HLA-E
hsa04670	Leukocyte transendothelial migration	13/413	114/8094	0.00519761	0.0376062	0.0312179	13	ACTB	CD99	MYL12A	CDC42	MYL12B	ITGB1	CYBA	RAC2	PLCG2	RAC1	RAP1B	MSN	RASSF5
hsa04612	Antigen processing and presentation	10/413	78/8094	0.00601652	0.0422875	0.0351039	10	B2M	PSME2	PSME1	HSP90AB1	CD74	PDIA3	HLA-A	HLA-F	HLA-B	HLA-E
hsa04137	Mitophagy - animal	9/413	68/8094	0.00729321	0.0498369	0.0413708	9	RPS27A	JUN	UBB	CSNK2B	SQSTM1	FIS1	GABARAPL2	TOMM7	USP15
[truncated: 29 more columns]
