# Supplementary material for: Dynamic response landscape of immune cells identified immune dysfunction which predicts disease progression in COVID-19 infected patients
Source: Int J Biol Sci. 2022 Apr 24;18(7):3066–81. doi: 10.7150/ijbs.71163 (PMC9066099; doi:10.7150/ijbs.71163)
Supplement: Supplementary file 2 — Supplementary tables. [file ijbsv18p3066s2.zip › s2/Table S4.xlsx]

## Sheet: H_L_Group
ONTOLOGY	ID	Description	GeneRatio	BgRatio	pvalue	p.adjust	qvalue	geneID	Count
BP	GO:0022613	ribonucleoprotein complex biogenesis	113/1719	468/18670	3.14319e-22	1.77244e-18	1.44421e-18	RPL3/RPS9/RPL23A/RPS6/RPL13A/RPL27/RPS16/NOP53/RPS19/RPL10A/RPS5/RPL26/EIF3E/EIF4B/EIF3D/SRSF5/EIF3L/EIF3G/HSP90AA1/ATM/SF3B1/EIF3A/NPM1/DDX17/FBL/RPL7/EIF3F/ADAR/SETX/EIF2S3/EIF3B/LUC7L3/DHX9/PRPF8/EIF3I/RBMX/ZNF622/ISG20/CELF2/MPHOSPH10/XPO1/EIF4H/SIRT1/NOLC1/SNRPB/GTF2H5/SNRNP200/MDN1/EBNA1BP2/DICER1/ZNHIT6/DDX54/SART1/SLU7/CELF1/UTP3/MTREX/AATF/RRP1B/RRS1/NOL11/METTL16/DIS3/ABCE1/NOL8/SNRPF/D…	113
BP	GO:0033044	regulation of chromosome organization	88/1719	342/18670	1.86387e-19	5.25517e-16	4.28199e-16	MYC/ATM/CCT3/TAF7/HNRNPC/ATRX/CCT5/ATF7IP/TRIP12/TPR/XRCC5/RAD21/TRIM28/CUL3/PRKCQ/HNRNPD/KDM1A/PARP1/NUMA1/PARP10/CCT8/TACC3/SIRT1/CTR9/BUB3/WAPL/DNMT1/KDM3A/AKAP8L/RNF20/PPHLN1/IK/KMT2A/GNL3/EID1/C6orf89/TADA3/TERF1/ZNF207/AKAP8/WDR61/CCT6A/BECN1/MNAT1/DKC1/KDM5A/MTF2/ZNF274/MAPK1/NEK7/ANAPC5/RIF1/PPP1R10/MAPKAPK5/PIH1D1/RPS6KA5/PCID2/CDC27/RTF1/ZNHIT1/TERF2IP/NSD1/UBR5/NELFE/MAPK3/SMC5/MAD1L1/…	88
BP	GO:0008380	RNA splicing	103/1719	469/18670	3.17115e-17	5.96071e-14	4.85687e-14	SRSF5/AHNAK/SRSF7/SF3B1/DDX17/HNRNPA3/SF3B5/HNRNPR/HNRNPC/RBM3/ZMAT2/HNRNPH3/SETX/PNN/CDK13/HNRNPA0/ZC3H13/LUC7L3/SRSF2/DHX9/PRPF8/PCF11/RBMX/DDX46/HNRNPD/HTATSF1/KDM1A/CELF2/CCAR1/MPHOSPH10/POLR2B/MBNL1/SNRPB/THOC2/FASTK/FAM98B/SNRNP200/HNRNPUL1/AKAP8L/PDCD7/ACIN1/IK/SYNCRIP/RBM28/SART1/SLU7/ZNF830/NONO/CELF1/PABPN1/MTREX/RRP1B/HNRNPH2/DDX42/METTL16/SREK1/RBM4/PRPF38A/HNRNPF/SNRPF/SFSWAP/CDK12/H…	103
BP	GO:0071826	ribonucleoprotein complex subunit organization	65/1719	236/18670	2.84137e-16	4.00562e-13	3.26383e-13	RPL3/RPL23A/RPL13A/NOP53/RPS19/RPS5/EIF3E/EIF4B/EIF3D/SRSF5/EIF3L/EIF3G/HSP90AA1/ATM/SF3B1/EIF3A/EIF3F/ADAR/SETX/EIF2S3/EIF3B/LUC7L3/DHX9/PRPF8/EIF3I/RBMX/VCP/CELF2/EIF4H/SNRPB/SNRNP200/MDN1/DICER1/ZNHIT6/SART1/SLU7/CELF1/RRS1/SNRPF/AGO3/SFSWAP/AGO2/MRPS7/MRPS11/DDX23/SF3A1/EIF2D/PIH1D1/KIF5B/SNRPD3/RBM5/EIF3M/COIL/LSM4/ZNHIT3/RUVBL1/RPS27L/ISY1/NUDT21/PRPF18/PRPF31/DDX39B/SF3A3/LUC7L2/RRP7A	65
BP	GO:0042119	neutrophil activation	104/1719	498/18670	8.4799e-16	7.0606e-13	5.75308e-13	EEF2/ANXA2/HSP90AA1/CYBA/DIAPH1/SPTAN1/CDK13/GSDMD/CAB39/XRCC6/BST2/SLC2A3/SELL/GLIPR1/ARHGAP45/CAP1/XRCC5/DYNLL1/KPNB1/ADAM10/CAND1/RAP1B/MVP/PLAC8/DYNC1H1/TNFRSF1B/TMEM30A/VCP/NCKAP1L/PSMB7/VCL/DOCK2/STK10/CTSS/CD63/CCT8/CEP290/CAPN1/ERP44/IMPDH2/BIN2/ORMDL3/DDOST/HUWE1/LAMP2/NEU1/PSMD2/TMC6/PGRMC1/PSMD13/CTSA/MAGT1/ACTR2/ATP11B/KCNAB2/CTSZ/LTA4H/UBR4/MAPK1/HMOX2/SNAP29/IGF2R/GDI2/IQGAP1/ROCK1/…	104
BP	GO:0022618	ribonucleoprotein complex assembly	63/1719	229/18670	8.68265e-16	7.0606e-13	5.75308e-13	RPL3/RPL23A/RPL13A/NOP53/RPS19/RPS5/EIF3E/EIF4B/EIF3D/SRSF5/EIF3L/EIF3G/HSP90AA1/ATM/SF3B1/EIF3A/EIF3F/ADAR/SETX/EIF2S3/EIF3B/LUC7L3/DHX9/PRPF8/EIF3I/RBMX/CELF2/EIF4H/SNRPB/SNRNP200/MDN1/DICER1/ZNHIT6/SART1/SLU7/CELF1/RRS1/SNRPF/AGO3/SFSWAP/AGO2/MRPS7/MRPS11/DDX23/SF3A1/EIF2D/PIH1D1/SNRPD3/RBM5/EIF3M/COIL/LSM4/ZNHIT3/RUVBL1/RPS27L/ISY1/NUDT21/PRPF18/PRPF31/DDX39B/SF3A3/LUC7L2/RRP7A	63
BP	GO:0043312	neutrophil degranulation	102/1719	485/18670	9.92633e-16	7.0606e-13	5.75308e-13	EEF2/ANXA2/HSP90AA1/CYBA/DIAPH1/SPTAN1/CDK13/GSDMD/CAB39/XRCC6/BST2/SLC2A3/SELL/GLIPR1/ARHGAP45/CAP1/XRCC5/DYNLL1/KPNB1/ADAM10/CAND1/RAP1B/MVP/PLAC8/DYNC1H1/TNFRSF1B/TMEM30A/VCP/NCKAP1L/PSMB7/VCL/DOCK2/STK10/CTSS/CD63/CCT8/CEP290/CAPN1/ERP44/IMPDH2/BIN2/ORMDL3/DDOST/HUWE1/LAMP2/NEU1/PSMD2/TMC6/PGRMC1/PSMD13/CTSA/MAGT1/ACTR2/ATP11B/KCNAB2/CTSZ/LTA4H/UBR4/MAPK1/HMOX2/SNAP29/IGF2R/GDI2/IQGAP1/ROCK1/…	102
BP	GO:0000375	RNA splicing, via transesterification reactions	87/1719	382/18670	1.00168e-15	7.0606e-13	5.75308e-13	SRSF5/SRSF7/SF3B1/DDX17/HNRNPA3/SF3B5/HNRNPR/HNRNPC/RBM3/ZMAT2/HNRNPH3/SETX/PNN/CDK13/HNRNPA0/LUC7L3/SRSF2/DHX9/PRPF8/PCF11/RBMX/DDX46/HNRNPD/HTATSF1/KDM1A/CELF2/CCAR1/MPHOSPH10/POLR2B/MBNL1/SNRPB/SNRNP200/HNRNPUL1/PDCD7/IK/SYNCRIP/SART1/SLU7/CELF1/PABPN1/MTREX/HNRNPH2/DDX42/METTL16/SREK1/RBM4/PRPF38A/HNRNPF/SNRPF/SFSWAP/HNRNPK/SRSF4/REST/SF3B3/SRSF8/ZCCHC8/CDC40/CDC5L/DDX23/SNRNP35/SF3A1/SNRPD3/…	87
BP	GO:0006401	RNA catabolic process	89/1719	397/18670	1.29013e-15	8.08338e-13	6.58645e-13	RPL3/RPL27A/RPS9/RPL23A/RPS18/RPS6/RPL13A/RPL13/RPL27/RPS16/RPL4/RPL15/RPS19/RPL9/RPS20/RPL21/RPS11/RPL10A/RPS5/RPL26/EIF3E/UBA52/ATM/NPM1/RPL7/HNRNPR/HNRNPC/OAS2/HNRNPA0/YWHAZ/DHX9/TNFRSF1B/PNPT1/ISG20/HNRNPD/PSMA4/PSMB7/XPO1/PSMB4/PRKCA/TNPO1/LRPPRC/CSDE1/PSMD2/TTC37/ROCK2/SYNCRIP/PSMD13/CARHSP1/MTREX/CNOT6L/PUM2/GIGYF2/PUM1/PABPC4/PSMC4/METTL16/DIS3/TNRC6C/WDR61/DKC1/PDE12/AGO3/AGO2/SND1/ANP32…	89
BP	GO:0002283	neutrophil activation involved in immune response	102/1719	488/18670	1.52617e-15	8.37042e-13	6.82034e-13	EEF2/ANXA2/HSP90AA1/CYBA/DIAPH1/SPTAN1/CDK13/GSDMD/CAB39/XRCC6/BST2/SLC2A3/SELL/GLIPR1/ARHGAP45/CAP1/XRCC5/DYNLL1/KPNB1/ADAM10/CAND1/RAP1B/MVP/PLAC8/DYNC1H1/TNFRSF1B/TMEM30A/VCP/NCKAP1L/PSMB7/VCL/DOCK2/STK10/CTSS/CD63/CCT8/CEP290/CAPN1/ERP44/IMPDH2/BIN2/ORMDL3/DDOST/HUWE1/LAMP2/NEU1/PSMD2/TMC6/PGRMC1/PSMD13/CTSA/MAGT1/ACTR2/ATP11B/KCNAB2/CTSZ/LTA4H/UBR4/MAPK1/HMOX2/SNAP29/IGF2R/GDI2/IQGAP1/ROCK1/…	102
BP	GO:2001252	positive regulation of chromosome organization	53/1719	174/18670	1.63282e-15	8.37042e-13	6.82034e-13	ATM/CCT3/ATRX/CCT5/ATF7IP/TPR/XRCC5/RAD21/TRIM28/CUL3/PRKCQ/HNRNPD/KDM1A/NUMA1/CCT8/SIRT1/CTR9/DNMT1/AKAP8L/RNF20/PPHLN1/KMT2A/GNL3/C6orf89/TERF1/AKAP8/WDR61/CCT6A/BECN1/DKC1/MTF2/MAPK1/NEK7/ANAPC5/RIF1/PPP1R10/MAPKAPK5/PIH1D1/RPS6KA5/RTF1/NELFE/MAPK3/SMC5/NIPBL/RB1/NSMCE2/CHTOP/TCP1/BRD4/TNKS2/PHF19/CCT7/ANAPC11	53
BP	GO:0002831	regulation of response to biotic stimulus	89/1719	400/18670	2.08863e-15	9.81481e-13	7.99724e-13	NOP53/RPS19/ICAM3/CYBA/STAT1/RASGRP1/IFI16/SAMHD1/ADAR/RNF125/DTX3L/HLA-F/IL2RA/XRCC6/TNFAIP3/XRCC5/PTPN22/DHX9/PARP14/TRIM38/PARP9/DDX60/TAB2/PSMA4/PSMB7/HERC5/PSMB4/VAV1/PRKCA/LY96/PIAS1/FYN/ANKRD17/PLSCR1/CD226/PYHIN1/UBE2K/PSMD2/ZBP1/CARD11/NLRC5/PSMD13/NONO/IKBKB/APOBEC3G/PUM2/CUL1/PRKDC/TRIM44/PUM1/PSMC4/DDX58/CREBBP/ABCE1/IRF7/PTPN11/IRF3/PSPC1/XIAP/TRAF3/RPS6KA5/CD96/RAF1/PRKACB/MALT1/SH2…	89
BP	GO:0002446	neutrophil mediated immunity	103/1719	499/18670	2.64929e-15	1.14918e-12	9.36369e-13	EEF2/ANXA2/HSP90AA1/CYBA/DIAPH1/SPTAN1/CDK13/GSDMD/CAB39/XRCC6/BST2/SLC2A3/SELL/GLIPR1/ARHGAP45/CAP1/XRCC5/DYNLL1/KPNB1/ADAM10/CAND1/RAP1B/MVP/PLAC8/DYNC1H1/TNFRSF1B/TMEM30A/VCP/NCKAP1L/PSMB7/VCL/DOCK2/STK10/CTSS/CD63/CCT8/CEP290/CAPN1/ERP44/IMPDH2/BIN2/ORMDL3/DDOST/HUWE1/LAMP2/NEU1/PSMD2/TMC6/PGRMC1/PSMD13/CTSA/MAGT1/ACTR2/ATP11B/KCNAB2/WDR1/CTSZ/LTA4H/UBR4/MAPK1/HMOX2/SNAP29/IGF2R/GDI2/IQGAP1/R…	103
BP	GO:1903311	regulation of mRNA metabolic process	77/1719	324/18670	4.03249e-15	1.62423e-12	1.32344e-12	SRSF5/UBA52/SRSF7/NPM1/DDX17/HNRNPR/HNRNPC/RBM3/HNRNPA0/YWHAZ/SRSF2/DHX9/RBMX/PNPT1/HNRNPD/PSMA4/CELF2/PSMB7/XPO1/PSMB4/PRKCA/TNPO1/MBNL1/CTR9/RNF20/PSMD2/ROCK2/SYNCRIP/AHCYL1/PSMD13/CARHSP1/CELF1/PABPN1/CNOT6L/PUM2/GIGYF2/PUM1/PABPC4/PSMC4/METTL16/SREK1/DIS3/RBM4/TNRC6C/PDE12/SFSWAP/AGO2/SAFB2/HNRNPK/SRSF4/REST/SRSF8/LEO1/ANP32A/ROCK1/RBM5/PCID2/RBM7/ANGEL2/SAFB/EIF4G1/NELFE/DYRK1A/ZC3H14/NUDT21…	77
BP	GO:0000377	RNA splicing, via transesterification reactions with bulged adenosine as nucleophile	85/1719	379/18670	5.55851e-15	1.95903e-12	1.59624e-12	SRSF5/SRSF7/SF3B1/DDX17/HNRNPA3/SF3B5/HNRNPR/HNRNPC/RBM3/ZMAT2/HNRNPH3/SETX/PNN/CDK13/HNRNPA0/LUC7L3/SRSF2/DHX9/PRPF8/PCF11/RBMX/DDX46/HNRNPD/HTATSF1/KDM1A/CELF2/CCAR1/POLR2B/MBNL1/SNRPB/SNRNP200/HNRNPUL1/PDCD7/IK/SYNCRIP/SART1/SLU7/CELF1/PABPN1/MTREX/HNRNPH2/DDX42/METTL16/SREK1/RBM4/PRPF38A/HNRNPF/SNRPF/SFSWAP/HNRNPK/SRSF4/REST/SF3B3/SRSF8/ZCCHC8/CDC40/CDC5L/DDX23/SNRNP35/SF3A1/SNRPD3/RBM5/RBM7/…	85
BP	GO:0000398	mRNA splicing, via spliceosome	85/1719	379/18670	5.55851e-15	1.95903e-12	1.59624e-12	SRSF5/SRSF7/SF3B1/DDX17/HNRNPA3/SF3B5/HNRNPR/HNRNPC/RBM3/ZMAT2/HNRNPH3/SETX/PNN/CDK13/HNRNPA0/LUC7L3/SRSF2/DHX9/PRPF8/PCF11/RBMX/DDX46/HNRNPD/HTATSF1/KDM1A/CELF2/CCAR1/POLR2B/MBNL1/SNRPB/SNRNP200/HNRNPUL1/PDCD7/IK/SYNCRIP/SART1/SLU7/CELF1/PABPN1/MTREX/HNRNPH2/DDX42/METTL16/SREK1/RBM4/PRPF38A/HNRNPF/SNRPF/SFSWAP/HNRNPK/SRSF4/REST/SF3B3/SRSF8/ZCCHC8/CDC40/CDC5L/DDX23/SNRNP35/SF3A1/SNRPD3/RBM5/RBM7/…	85
BP	GO:0006413	translational initiation	55/1719	193/18670	1.15116e-14	3.60661e-12	2.93872e-12	RPL3/RPL27A/RPS9/RPL23A/RPS18/RPS6/RPL13A/RPL13/RPL27/RPS16/RPL4/RPL15/RPS19/RPL9/RPS20/RPL21/RPS11/RPL10A/RPS5/RPL26/EIF3E/EIF4B/EIF3D/EIF3L/EIF4A2/UBA52/EIF4G2/EIF3G/EIF3A/NPM1/ATF4/RPL7/EIF3F/EIF4A1/EIF2AK2/EIF2S3/EIF3B/TPR/EIF3I/EIF4H/PPP1R15A/RBM4/EIF4EBP2/PPP1CA/ABCE1/AGO2/EIF2D/EIF2A/EIF3M/EIF4G1/UHMK1/LARP1/NCBP2/YTHDF2/CCL5	55
BP	GO:0016569	covalent chromatin modification	98/1719	474/18670	1.15125e-14	3.60661e-12	2.93872e-12	ATM/FBL/TAF7/ATRX/DTX3L/ATF7IP/SATB1/KAT6A/TRIP12/WDR82/PRMT2/TRIM28/KDM1A/SETD2/BAZ1B/PRKCA/SIRT1/CTR9/DNMT1/KDM3A/HUWE1/AKAP8L/KMT5B/RNF20/PPHLN1/KMT2A/RSF1/SETDB2/EID1/C6orf89/KAT6B/TADA3/USP16/CREBBP/PKN1/AKAP8/DDB1/WDR61/MSL1/JADE1/ELK4/NCOA1/NCOA3/UTY/ING4/ASH1L/KDM5A/SMARCAD1/MBD2/MTF2/REST/ZNF274/LEO1/RIF1/PIH1D1/BAZ2A/JADE2/RPS6KA5/RTF1/ZNHIT1/KDM2A/MSL3/NSD1/EPC2/ENY2/RNF168/UBR5/NTMT1/…	98
BP	GO:0016570	histone modification	94/1719	454/18670	3.71719e-14	1.09001e-11	8.88158e-12	ATM/FBL/TAF7/ATRX/DTX3L/SATB1/KAT6A/TRIP12/WDR82/PRMT2/KDM1A/SETD2/BAZ1B/PRKCA/SIRT1/CTR9/DNMT1/KDM3A/HUWE1/AKAP8L/KMT5B/RNF20/KMT2A/RSF1/SETDB2/EID1/C6orf89/KAT6B/TADA3/USP16/CREBBP/PKN1/AKAP8/DDB1/WDR61/MSL1/JADE1/ELK4/NCOA1/NCOA3/UTY/ING4/ASH1L/KDM5A/SMARCAD1/MTF2/REST/ZNF274/LEO1/RIF1/PIH1D1/BAZ2A/JADE2/RPS6KA5/RTF1/ZNHIT1/KDM2A/MSL3/NSD1/EPC2/ENY2/RNF168/UBR5/NTMT1/NELFE/MAPK3/KAT8/NAA50/UBE…	94
BP	GO:0006402	mRNA catabolic process	81/1719	364/18670	3.86598e-14	1.09001e-11	8.88158e-12	RPL3/RPL27A/RPS9/RPL23A/RPS18/RPS6/RPL13A/RPL13/RPL27/RPS16/RPL4/RPL15/RPS19/RPL9/RPS20/RPL21/RPS11/RPL10A/RPS5/RPL26/EIF3E/UBA52/ATM/NPM1/RPL7/HNRNPR/HNRNPC/HNRNPA0/YWHAZ/DHX9/PNPT1/HNRNPD/PSMA4/PSMB7/XPO1/PSMB4/PRKCA/TNPO1/CSDE1/PSMD2/TTC37/ROCK2/SYNCRIP/PSMD13/CARHSP1/CNOT6L/PUM2/GIGYF2/PUM1/PABPC4/PSMC4/METTL16/DIS3/TNRC6C/WDR61/PDE12/AGO3/AGO2/ANP32A/ROCK1/PCID2/ANGEL2/EIF4G1/LSM4/ZC3H14/PRP…	81
BP	GO:0051169	nuclear transport	76/1719	346/18670	4.83869e-13	1.2993e-10	1.05869e-10	SRSF5/SRSF7/NPM1/TPR/PPP1R12A/SRSF2/KPNB1/DHX9/TRIM28/IPO5/SETD2/XPO1/MDFIC/KPNA4/FYTTD1/IPO7/AGFG1/TNPO1/NOLC1/SNRPB/HCLS1/THOC2/AKAP8L/CALR/MX2/HIKESHI/AHCYL1/CTDSPL2/SLU7/CBLB/PABPN1/ANP32B/RRS1/PPP1CC/RANBP6/RBM4/NUP210/ABCE1/SNRPF/PTPN11/SRSF4/PHAX/XPO6/MAPK1/CDC40/RBM26/MBTPS1/ANP32A/PPP1R10/FLNA/SNRPD3/PCID2/PTTG1IP/MALT1/ENY2/UBR5/UHMK1/RSRC1/PKIA/NUP160/HMGA1/KPNA1/UPF3A/ALKBH5/DDX39B/CH…	76
BP	GO:0002833	positive regulation of response to biotic stimulus	60/1719	249/18670	2.36184e-12	5.88502e-10	4.7952e-10	RPS19/ICAM3/CYBA/RASGRP1/IFI16/HLA-F/XRCC6/XRCC5/DHX9/PARP9/DDX60/TAB2/PSMA4/PSMB7/PSMB4/VAV1/PRKCA/LY96/FYN/ANKRD17/PLSCR1/CD226/PYHIN1/UBE2K/PSMD2/ZBP1/CARD11/NLRC5/PSMD13/NONO/IKBKB/PUM2/CUL1/PRKDC/PUM1/PSMC4/CREBBP/IRF7/IRF3/PSPC1/RPS6KA5/RAF1/PRKACB/MALT1/SH2D1A/MAPK3/IKBKE/LAMP1/EP300/HMGB2/PSMC2/PSMC6/HEXIM1/ICAM2/PSMC3/PSMA5/RELA/PSMB3/RELB/CCL5	60
BP	GO:0006403	RNA localization	57/1719	230/18670	2.44522e-12	5.88502e-10	4.7952e-10	SRSF5/SRSF7/ATM/NPM1/FBL/HNRNPA3/CCT3/CCT5/TPR/SRSF2/DHX9/MVP/TOMM20/PNPT1/SETD2/XPO1/FYTTD1/AGFG1/CCT8/LRPPRC/THOC2/AKAP8L/ZNHIT6/MX2/PURA/SLU7/PABPN1/RRS1/TERF1/NUP210/CCT6A/ABCE1/DKC1/SRSF4/PHAX/CDC40/RBM26/ATXN2/PIH1D1/YY1/PCID2/ENY2/ZNHIT3/TGFBR2/RUVBL1/NUP160/PRPF18/MRPL18/UPF3A/ALKBH5/DDX39B/CHTOP/TCP1/FIP1L1/NCBP2/SMG1/CCT7	57
BP	GO:0006913	nucleocytoplasmic transport	74/1719	343/18670	2.50471e-12	5.88502e-10	4.7952e-10	SRSF5/SRSF7/NPM1/TPR/PPP1R12A/SRSF2/KPNB1/DHX9/TRIM28/IPO5/SETD2/XPO1/MDFIC/KPNA4/FYTTD1/IPO7/AGFG1/TNPO1/NOLC1/SNRPB/HCLS1/THOC2/AKAP8L/CALR/MX2/HIKESHI/AHCYL1/CTDSPL2/SLU7/CBLB/PABPN1/ANP32B/RRS1/PPP1CC/RANBP6/RBM4/NUP210/ABCE1/SNRPF/PTPN11/SRSF4/PHAX/XPO6/MAPK1/CDC40/RBM26/MBTPS1/ANP32A/PPP1R10/FLNA/SNRPD3/PCID2/PTTG1IP/MALT1/ENY2/UBR5/UHMK1/RSRC1/PKIA/NUP160/KPNA1/UPF3A/ALKBH5/DDX39B/CHTOP/NE…	74
BP	GO:0009615	response to virus	71/1719	323/18670	2.74585e-12	6.19353e-10	5.04658e-10	ISG15/NOP53/IFI44L/IFI6/MX1/DDX17/STAT1/IFIT3/IFI16/SAMHD1/ADAR/TRIM22/RNF125/OAS2/ENO1/CCT5/EIF2AK2/DTX3L/IL2RA/BST2/TNFAIP3/TRIM56/DHX9/TRIM38/PARP9/OAS1/LGALS8/ISG20/SERINC3/DDX60/G3BP1/SETD2/HERC5/ANKRD17/PLSCR1/IFNAR1/CREBZF/URI1/HNRNPUL1/MX2/NLRC5/IKBKB/APOBEC3G/CDK6/RRP1B/PUM2/TRIM44/PUM1/DDX58/ABCE1/BECN1/PDE12/IRF7/GBP1/IRF3/TRAF3/IVNS1ABP/FLNA/ZMYND11/IFNAR2/LAMTOR5/PPM1B/IKBKE/HMGA1/NP…	71
BP	GO:0045088	regulation of innate immune response	68/1719	305/18670	4.00423e-12	8.68456e-10	7.0763e-10	RPS19/ICAM3/STAT1/RASGRP1/IFI16/SAMHD1/ADAR/HLA-F/XRCC6/TNFAIP3/XRCC5/PTPN22/DHX9/PARP14/PARP9/TAB2/PSMA4/PSMB7/PSMB4/VAV1/PIAS1/FYN/PLSCR1/CD226/PYHIN1/UBE2K/PSMD2/ZBP1/CARD11/NLRC5/PSMD13/NONO/IKBKB/CUL1/PRKDC/PSMC4/CREBBP/ABCE1/IRF7/PTPN11/IRF3/PSPC1/XIAP/RPS6KA5/CD96/RAF1/PRKACB/MALT1/SH2D1A/IFNAR2/IKBKE/LAMP1/EP300/HMGB2/PSMC2/PSMC6/NMI/HEXIM1/ICAM2/PSMC3/PSMA5/PTPN6/RELA/YTHDF2/PSMB3/RELB/C…	68
BP	GO:0071824	protein-DNA complex subunit organization	65/1719	288/18670	6.73972e-12	1.4076e-09	1.14693e-09	UBA52/MYC/NPM1/TAF7/NASP/ATRX/SUPT16H/ATF7IP/KAT6A/CAND1/HP1BP3/SMARCA5/SETD2/PARP1/PIAS1/GTF2H5/UBTF/RAD23B/ARID1A/GTF2H3/NAP1L1/RSF1/SMARCC2/SMARCC1/ANP32B/PSMC4/KAT6B/RPA1/TERF1/DDB1/XPC/MNAT1/SMARCE1/GTF2H1/SHPRH/RBX1/CENPK/MED6/POLR1E/PIH1D1/BAZ2A/RPA3/ZNHIT1/ANP32E/RUVBL1/SMARCA4/MIS18BP1/SPTY2D1/RB1/HMGA1/CTCF/HMGB2/CREB1/PSMC2/DDB2/PSMC6/SENP6/TRAPPC12/DMAP1/PSMC3/DAXX/RPA2/TSPYL4/BRD2/GT…	65
BP	GO:0002183	cytoplasmic translational initiation	19/1719	34/18670	9.08908e-12	1.83048e-09	1.4915e-09	RPL13A/EIF3E/EIF4B/EIF3D/EIF3L/EIF4A2/EIF3G/EIF3A/EIF3F/EIF4A1/EIF2S3/EIF3B/EIF3I/EIF4H/RBM4/EIF2D/EIF3M/EIF4G1/YTHDF2	19
BP	GO:0019080	viral gene expression	49/1719	191/18670	2.22068e-11	4.31807e-09	3.51843e-09	RPL3/RPL27A/RPS9/RPL23A/RPS18/RPS6/RPL13A/RPL13/RPL27/RPS16/RPL4/RPL15/RPS19/RPL9/RPS20/RPL21/RPS11/RPL10A/RPS5/RPL26/EIF3D/EIF3L/UBA52/EIF3G/EIF3A/RPL7/EIF3F/EIF3B/TPR/DHX9/MDFIC/POLR2B/TRIM14/RSF1/RRP1B/NUP210/REST/EIF2D/NELFB/NELFE/SMARCA4/NUP160/EP300/PSMC3/CCNT1/NELFCD/TRIM8/POLR2A/CCL5	49
BP	GO:0042254	ribosome biogenesis	65/1719	297/18670	2.8137e-11	5.28881e-09	4.3094e-09	RPL3/RPS9/RPL23A/RPS6/RPL27/RPS16/NOP53/RPS19/RPL10A/RPS5/RPL26/NPM1/DDX17/FBL/RPL7/ZNF622/ISG20/MPHOSPH10/XPO1/SIRT1/NOLC1/GTF2H5/MDN1/EBNA1BP2/ZNHIT6/DDX54/SART1/UTP3/MTREX/AATF/RRP1B/RRS1/NOL11/METTL16/DIS3/ABCE1/NOL8/DKC1/RSL1D1/NOP56/WDR46/RPP30/MRPS7/MTERF4/MRPS11/EIF2A/PIH1D1/DCAF13/NOB1/ZNHIT3/UTP18/NSUN5/RPS27L/WDR74/NOL9/AAMP/YBEY/MPHOSPH6/MALSU1/NOC2L/RRP36/FAM207A/PWP1/RRP7A/TSR3	65
BP	GO:0048193	Golgi vesicle transport	75/1719	368/18670	3.26636e-11	5.94162e-09	4.84131e-09	MACF1/SORL1/SPTAN1/VPS51/DYNLL1/VPS13C/TRAPPC6A/GOLGB1/DYNC1H1/VCP/TMED9/TAPBP/CUL3/SPTBN1/GOLGA4/CCDC91/LMAN2/STX4/SCFD1/PREPL/TBC1D14/GOLGA3/EXOC5/COPA/DYNC1LI2/AP3D1/COPE/COPB2/ARCN1/SNX1/COG2/ARFGAP3/CTSZ/DNM2/EPS15/GOLPH3/SNX2/MIA3/LMAN1/USO1/PEF1/CNST/CCDC93/STX17/GAK/COG4/PPP6R1/ATP9B/VAMP5/MON2/GGA2/RAB10/RABEP1/STX5/SEC22C/LAMP1/GGA1/USE1/DCTN3/VPS13A/ANK3/ARFGAP2/SYS1/MPPE1/CAPZA2/TRAPP…	75
BP	GO:0032606	type I interferon production	38/1719	128/18670	3.77812e-11	6.65776e-09	5.42483e-09	ISG15/STAT1/IFI16/RNF125/LRRFIP1/XRCC6/TNFAIP3/XRCC5/TRIM56/PTPN22/DHX9/TRIM38/CYLD/G3BP1/SETD2/HERC5/ZBP1/NLRC5/PRKDC/DDX58/TAX1BP1/CREBBP/IRF7/PTPN11/IRF3/TRAF3/YY1/AZI2/PPM1B/IKBKE/EP300/STAT6/HMGB2/NMI/POLR3GL/OTUD5/RELA/RELB	38
BP	GO:0045089	positive regulation of innate immune response	52/1719	214/18670	4.90155e-11	8.37572e-09	6.82465e-09	RPS19/ICAM3/RASGRP1/IFI16/HLA-F/XRCC6/XRCC5/DHX9/PARP9/TAB2/PSMA4/PSMB7/PSMB4/VAV1/FYN/PLSCR1/CD226/PYHIN1/UBE2K/PSMD2/ZBP1/CARD11/NLRC5/PSMD13/NONO/IKBKB/CUL1/PRKDC/PSMC4/CREBBP/IRF7/IRF3/PSPC1/RPS6KA5/RAF1/PRKACB/MALT1/SH2D1A/IKBKE/LAMP1/EP300/HMGB2/PSMC2/PSMC6/HEXIM1/ICAM2/PSMC3/PSMA5/RELA/PSMB3/RELB/CCL5	52
BP	GO:0010256	endomembrane system organization	85/1719	445/18670	5.51768e-11	9.15123e-09	7.45655e-09	BIN1/MYH9/VPS51/YWHAZ/TMF1/SUN2/GOLGB1/TMED9/ANXA6/SPTBN1/RAB29/AGFG1/LMAN2/PRKCA/SRGN/LPIN1/ESYT2/WASHC4/PLSCR1/BIN2/ESYT1/STX16/PIK3C3/ARFGEF1/AKAP8L/VCPIP1/TMEM43/PDCD6IP/HIKESHI/RTN3/AP3D1/COG2/CHMP5/NDRG1/DNM2/RAB3GAP2/GOLPH3/MIA3/LMAN1/VPS36/CCDC47/CLCN3/USO1/MAPK1/TRIP11/ATL3/DTNBP1/BAG5/ASAP1/AKTIP/BAG6/STX17/GAK/CHMP7/COG4/MAP2K1/MAPK3/RAB10/STX5/AKAP9/USP8/RAB11A/RAB18/CHMP1B/PLK3/MAP2K…	85
BP	GO:0000819	sister chromatid segregation	47/1719	189/18670	1.78843e-10	2.88142e-08	2.34782e-08	ATM/ATRX/TTN/TPR/KPNB1/RAD21/TOP2B/CUL3/PDS5A/NUMA1/SMC1A/TACC3/BUB3/WAPL/AKAP8L/IK/RRS1/CHMP5/PIBF1/ZNF207/AKAP8/BECN1/STAG1/CENPK/ANAPC5/CHMP7/PCID2/CDC27/LATS1/ESCO1/SMC5/NAA50/MAD1L1/NSL1/RAB11A/APC/CHMP1B/NIPBL/RB1/CTCF/NSMCE2/CHMP2A/PHB2/CDC26/SMC3/CHMP4A/ANAPC11	47
BP	GO:0000209	protein polyubiquitination	65/1719	310/18670	1.94048e-10	3.03955e-08	2.47667e-08	UBA52/RNF125/DTX3L/TTC3/HERC6/TNFAIP3/TRIP12/TRIM56/PTPN22/TRIM38/UBE3A/LNPEP/FBXO32/CUL3/PSMA4/PSMB7/HERC5/PSMB4/PARP10/CDC16/UBE2K/CBL/HUWE1/RNF20/ARIH1/PSMD2/RNF6/PSMD13/CUL1/TRIM44/PSMC4/TOPORS/FBXL5/FBXL3/HECTD1/SHPRH/RBX1/TRIM69/RBCK1/ANAPC5/XIAP/CDC27/FBXO9/RNF168/UBR5/UBE2E1/ANKIB1/PSMC2/DDB2/UBE4A/PSMC6/UBE2V2/NMI/UBE2Q2/CDC26/PSMC3/TNKS2/PSMA5/RNF115/FBXL15/PSMB3/RNF187/FBXW5/ANAPC11/UB…	65
BP	GO:0032479	regulation of type I interferon production	36/1719	126/18670	4.03372e-10	6.1476e-08	5.00915e-08	ISG15/STAT1/IFI16/RNF125/LRRFIP1/XRCC6/TNFAIP3/XRCC5/TRIM56/PTPN22/DHX9/TRIM38/CYLD/SETD2/HERC5/ZBP1/NLRC5/PRKDC/DDX58/TAX1BP1/CREBBP/IRF7/PTPN11/IRF3/TRAF3/YY1/PPM1B/IKBKE/EP300/STAT6/HMGB2/NMI/POLR3GL/OTUD5/RELA/RELB	36
BP	GO:0006364	rRNA processing	50/1719	214/18670	5.03627e-10	7.47356e-08	6.08956e-08	RPS9/RPS6/RPL27/RPS16/NOP53/RPS19/RPL10A/RPL26/DDX17/FBL/RPL7/ISG20/MPHOSPH10/SIRT1/NOLC1/GTF2H5/MDN1/EBNA1BP2/ZNHIT6/DDX54/SART1/UTP3/MTREX/RRP1B/RRS1/NOL11/METTL16/DIS3/NOL8/DKC1/RSL1D1/NOP56/WDR46/RPP30/MTERF4/MRPS11/PIH1D1/DCAF13/NOB1/ZNHIT3/UTP18/NSUN5/WDR74/NOL9/YBEY/MPHOSPH6/RRP36/FAM207A/RRP7A/TSR3	50
BP	GO:0034502	protein localization to chromosome	28/1719	83/18670	5.39735e-10	7.65577e-08	6.23803e-08	ATM/CCT3/ATRX/CCT5/XRCC5/RAD21/SETD2/CCT8/BUB3/WAPL/PPHLN1/IK/GNL3/RPA1/TERF1/CCT6A/DKC1/PIH1D1/CHMP7/TERF2IP/NIPBL/RB1/CTCF/TRAPPC12/TCP1/TNKS2/RPA2/CCT7	28
BP	GO:0034340	response to type I interferon	31/1719	99/18670	5.43059e-10	7.65577e-08	6.23803e-08	ISG15/HLA-A/IFI6/MX1/STAT1/IFIT3/SAMHD1/ADAR/OAS2/GBP2/HLA-F/BST2/TRIM56/OAS1/ISG20/SETD2/IFI35/IFNAR1/UBE2K/MX2/ZBP1/NLRC5/ABCE1/IRF7/PTPN11/IRF3/IFNAR2/IKBKE/IRF2/PTPN6/YTHDF2	31
BP	GO:0034504	protein localization to nucleus	57/1719	262/18670	5.89444e-10	8.10701e-08	6.6057e-08	NOP53/CCT3/OSBPL8/GBP2/CCT5/DTX3L/TPR/KPNB1/SUN2/PARP9/CD2AP/MORC3/TRIM28/IPO5/PARP1/XPO1/MDFIC/KPNA4/IPO7/CCT8/TNPO1/NOLC1/TAF3/HCLS1/FYN/MFHAS1/PYHIN1/CALR/HIKESHI/CBLB/RRS1/TOPORS/RANBP6/CCT6A/NOL8/DKC1/MAPK1/STK11/MBTPS1/PPP1R10/FLNA/PTTG1IP/UBR5/PKIA/KPNA1/CDK5RAP3/PHB2/TOR1A/DMAP1/TCP1/SYNE1/RASSF5/CCT7/TRIM8/ARL2/PPP3CA/RGPD5	57
BP	GO:0006368	transcription elongation from RNA polymerase II promoter	28/1719	84/18670	7.39028e-10	9.92233e-08	8.08486e-08	CDK13/SUPT16H/SETD2/POLR2B/CTR9/GTF2H5/GTF2H3/ELP2/WDR61/SSRP1/MNAT1/CDK12/GTF2H1/LEO1/PCID2/RTF1/NELFB/ZMYND11/ENY2/RNF168/NELFE/AFF4/BRD4/CCNT1/NELFCD/NCBP2/POLR2A/ELOB	28
BP	GO:0051656	establishment of organelle localization	76/1719	401/18670	8.40897e-10	1.10275e-07	8.98535e-08	SYNE2/ATM/NPM1/RASGRP1/CD84/MYH9/UXT/YWHAZ/KPNB1/SUN2/TRAPPC6A/DYNC1H1/TMED9/CUL3/XPO1/NUMA1/BLOC1S6/LRPPRC/TRAK2/CBL/ACTR3/SCFD1/SYNE3/AP3D1/ACTR2/RRS1/CHMP5/SPG11/ARFGAP3/PIBF1/CTSZ/DNM2/TERF1/ABCE1/BECN1/PIK3CD/LMAN1/NEFL/USO1/SLC9A3R1/BCCIP/SNAP29/OPA1/PEF1/DTNBP1/BORCS5/MAP4/KIF5B/CHMP7/PPP6R1/PCM1/STX5/MAD1L1/RAB11A/CHMP1B/LAMP1/AP3M2/BICDL1/ARFGAP2/CHMP2A/PDCD10/TOR1A/MAP4K2/TRAPPC12/ATP6A…	76
BP	GO:0051607	defense response to virus	53/1719	238/18670	9.78623e-10	1.25419e-07	1.02193e-07	ISG15/NOP53/IFI44L/IFI6/MX1/DDX17/STAT1/IFIT3/IFI16/SAMHD1/ADAR/TRIM22/RNF125/OAS2/EIF2AK2/DTX3L/IL2RA/BST2/TNFAIP3/TRIM56/DHX9/TRIM38/PARP9/OAS1/ISG20/SERINC3/DDX60/G3BP1/SETD2/HERC5/ANKRD17/PLSCR1/MX2/NLRC5/APOBEC3G/PUM2/TRIM44/PUM1/DDX58/ABCE1/BECN1/PDE12/IRF7/GBP1/IRF3/TRAF3/FLNA/ZMYND11/IFNAR2/PPM1B/IRF2/RELA/SELENOK	53
BP	GO:0000070	mitotic sister chromatid segregation	39/1719	151/18670	1.9488e-09	2.44206e-07	1.98983e-07	ATM/ATRX/TTN/TPR/KPNB1/RAD21/CUL3/PDS5A/NUMA1/SMC1A/TACC3/BUB3/AKAP8L/IK/RRS1/CHMP5/PIBF1/ZNF207/AKAP8/BECN1/CENPK/ANAPC5/CHMP7/PCID2/CDC27/SMC5/NAA50/MAD1L1/NSL1/RAB11A/APC/CHMP1B/NIPBL/RB1/NSMCE2/CHMP2A/CDC26/CHMP4A/ANAPC11	39
BP	GO:0043487	regulation of RNA stability	44/1719	183/18670	2.11353e-09	2.59091e-07	2.11111e-07	UBA52/NPM1/HNRNPR/HNRNPC/HNRNPA0/YWHAZ/DHX9/TNFRSF1B/HNRNPD/PSMA4/PSMB7/XPO1/PSMB4/PRKCA/TNPO1/PSMD2/ROCK2/SYNCRIP/PSMD13/CARHSP1/CNOT6L/PUM2/GIGYF2/PUM1/PABPC4/PSMC4/METTL16/DIS3/DKC1/PDE12/ANP32A/ROCK1/PCID2/ANGEL2/EIF4G1/ZC3H14/PSMC2/ALKBH5/PSMC6/LARP1/PSMC3/PSMA5/YTHDF2/PSMB3	44
BP	GO:0007059	chromosome segregation	64/1719	321/18670	2.29268e-09	2.75073e-07	2.24133e-07	ATM/ATRX/TTN/TPR/KPNB1/RAD21/DYNC1H1/TOP2B/CUL3/PDS5A/TOP1/NUMA1/SMC1A/TACC3/BUB3/WAPL/AKAP8L/ACTR3/IK/ACTR2/PUM2/RRS1/PUM1/CHMP5/SETDB2/PIBF1/TERF1/ZNF207/AKAP8/BECN1/USP9X/SMARCAD1/CIAO1/STAG1/CSNK2A1/CENPK/ANAPC5/BAG6/CHMP7/PCID2/CDC27/LATS1/ESCO1/NTMT1/SMC5/NAA50/MAD1L1/NSL1/RAB11A/APC/CHMP1B/NIPBL/RB1/CTCF/NSMCE2/CHMP2A/PHB2/TRAPPC12/CDC26/PMF1/BANF1/SMC3/CHMP4A/ANAPC11	64
BP	GO:1902275	regulation of chromatin organization	44/1719	185/18670	3.03301e-09	3.56316e-07	2.90331e-07	ATM/TAF7/ATRX/ATF7IP/TRIP12/TPR/TRIM28/KDM1A/PARP10/SIRT1/CTR9/DNMT1/KDM3A/AKAP8L/RNF20/PPHLN1/KMT2A/EID1/C6orf89/TADA3/AKAP8/WDR61/KDM5A/MTF2/ZNF274/RIF1/PIH1D1/RPS6KA5/RTF1/ZNHIT1/NSD1/UBR5/NELFE/MAPK3/NIPBL/SPTY2D1/HMGA1/CTCF/CHTOP/KMT2B/NOC2L/BRD4/PHF19/ATG5	44
BP	GO:0016072	rRNA metabolic process	50/1719	225/18670	3.12479e-09	3.59606e-07	2.93012e-07	RPS9/RPS6/RPL27/RPS16/NOP53/RPS19/RPL10A/RPL26/DDX17/FBL/RPL7/ISG20/MPHOSPH10/SIRT1/NOLC1/GTF2H5/MDN1/EBNA1BP2/ZNHIT6/DDX54/SART1/UTP3/MTREX/RRP1B/RRS1/NOL11/METTL16/DIS3/NOL8/DKC1/RSL1D1/NOP56/WDR46/RPP30/MTERF4/MRPS11/PIH1D1/DCAF13/NOB1/ZNHIT3/UTP18/NSUN5/WDR74/NOL9/YBEY/MPHOSPH6/RRP36/FAM207A/RRP7A/TSR3	50
BP	GO:0002181	cytoplasmic translation	30/1719	100/18670	3.22044e-09	3.63201e-07	2.95942e-07	RPL13A/RPL15/RPL9/RPL10A/RPL26/EIF3E/EIF4B/EEF2/EIF3D/EIF3L/EIF4A2/EIF3G/EIF3A/EIF3F/EIF4A1/EIF2S3/EIF3B/DHX9/EIF3I/CNBP/EIF4H/DPH5/RBM4/EIF2D/EIF3M/EIF4G1/DRG1/YTHDF2/RWDD1/ETF1	30
BP	GO:0090150	establishment of protein localization to membrane	65/1719	332/18670	3.69267e-09	3.92631e-07	3.19921e-07	RPL3/RPL27A/RPS9/RPL23A/RPS18/RPS6/RPL13A/RPL13/RPL27/RPS16/RPL4/RPL15/RPS19/RPL9/RPS20/RPL21/RPS11/RPL10A/RPS5/RPL26/UBA52/MACF1/HSP90AA1/RPL7/YWHAZ/CLSTN1/SPTBN1/GOLGA4/OXA1L/CASP8/FYN/SRP68/SRPRA/PREPL/SYNE3/ATG3/MOAP1/MFF/PPP3R1/RAB3GAP2/GOLPH3/ITGB1BP1/PRNP/ZDHHC12/SSR1/SRP54/CNST/BAG6/CLIP1/VAMP5/GGA2/RAB10/RAB11A/PEX16/GGA1/ANK3/RILPL2/SYS1/BID/VPS35/RAB8A/NCF1/TIMM13/CHMP4A/HSPA5	65
BP	GO:0006354	DNA-templated transcription, elongation	32/1719	112/18670	3.74402e-09	3.92631e-07	3.19921e-07	CDK13/SUPT16H/HTATSF1/SETD2/POLR2B/CTR9/GTF2H5/UBTF/GTF2H3/ELP2/WDR61/SSRP1/MNAT1/CDK12/GTF2H1/LEO1/POLR1E/PCID2/RTF1/NELFB/ZMYND11/ENY2/RNF168/NELFE/AFF4/DDX39B/BRD4/CCNT1/NELFCD/NCBP2/POLR2A/ELOB	32
BP	GO:0060337	type I interferon signaling pathway	29/1719	95/18670	3.7599e-09	3.92631e-07	3.19921e-07	ISG15/HLA-A/IFI6/MX1/STAT1/IFIT3/SAMHD1/ADAR/OAS2/GBP2/HLA-F/BST2/OAS1/ISG20/IFI35/IFNAR1/UBE2K/MX2/ZBP1/NLRC5/ABCE1/IRF7/PTPN11/IRF3/IFNAR2/IKBKE/IRF2/PTPN6/YTHDF2	29
BP	GO:0071357	cellular response to type I interferon	29/1719	95/18670	3.7599e-09	3.92631e-07	3.19921e-07	ISG15/HLA-A/IFI6/MX1/STAT1/IFIT3/SAMHD1/ADAR/OAS2/GBP2/HLA-F/BST2/OAS1/ISG20/IFI35/IFNAR1/UBE2K/MX2/ZBP1/NLRC5/ABCE1/IRF7/PTPN11/IRF3/IFNAR2/IKBKE/IRF2/PTPN6/YTHDF2	29
BP	GO:0016050	vesicle organization	64/1719	325/18670	3.83144e-09	3.92827e-07	3.20081e-07	ANXA2/SAMD9/SAMD9L/TMF1/TRAPPC6A/CD2AP/TMED9/TAPBP/CUL3/BLOC1S6/AGFG1/SRGN/WASHC4/STX16/PIK3C3/EEA1/STX4/CALR/SCFD1/PDCD6IP/AP3D1/TAP2/CHMP5/SPG11/ARFGAP3/CTSZ/DNM2/EPS15/TBC1D4/GOLPH3/MIA3/LMAN1/VPS36/CLCN3/USO1/SNAP29/PEF1/STX8/DTNBP1/AKTIP/AP2M1/STX17/KIF5B/CHMP7/PPP6R1/STX5/USP8/RAB11A/CHMP1B/TAP1/CREB1/ARFGAP2/CHMP2A/RAB8A/AP3B1/HOOK3/SEC31A/BLOC1S4/STX10/CHMP4A/CSNK1D/PPP6C/IST1/ARF1	64
BP	GO:0065004	protein-DNA complex assembly	53/1719	248/18670	4.54281e-09	4.57445e-07	3.72733e-07	UBA52/NPM1/TAF7/NASP/ATRX/ATF7IP/KAT6A/CAND1/HP1BP3/SMARCA5/PARP1/PIAS1/GTF2H5/UBTF/RAD23B/GTF2H3/NAP1L1/RSF1/ANP32B/PSMC4/KAT6B/RPA1/TERF1/DDB1/XPC/MNAT1/GTF2H1/SHPRH/RBX1/CENPK/MED6/POLR1E/PIH1D1/BAZ2A/RPA3/RUVBL1/SMARCA4/MIS18BP1/SPTY2D1/RB1/HMGB2/CREB1/PSMC2/DDB2/PSMC6/SENP6/TRAPPC12/PSMC3/DAXX/RPA2/TSPYL4/BRD2/GTF2A2	53
BP	GO:0031056	regulation of histone modification	37/1719	143/18670	4.76695e-09	4.71594e-07	3.84261e-07	ATM/TAF7/ATRX/TRIP12/KDM1A/SIRT1/CTR9/DNMT1/KDM3A/AKAP8L/RNF20/KMT2A/EID1/C6orf89/TADA3/AKAP8/WDR61/KDM5A/MTF2/ZNF274/RIF1/PIH1D1/RPS6KA5/RTF1/ZNHIT1/NSD1/UBR5/NELFE/MAPK3/NIPBL/CTCF/CHTOP/KMT2B/NOC2L/BRD4/PHF19/ATG5	37
BP	GO:0042110	T cell activation	82/1719	464/18670	5.63543e-09	5.479e-07	4.46437e-07	RPS6/LCP1/PAG1/MSN/RASGRP1/BCL11B/PTGER4/XBP1/MYH9/CD4/CD27/GPR183/IL2RA/SATB1/TESPA1/ICOS/SPN/PTPN22/TNFRSF1B/IL6R/DPP4/SOS1/THEMIS/NCKAP1L/PRKCQ/RASAL3/CYLD/ZBTB1/VSIR/RAB29/DOCK8/DOCK2/VAV1/CASP8/FYN/JAML/ITK/DDOST/TNFRSF14/CARD11/SART1/AP3D1/CDK6/PRKDC/PIK3CD/TMEM131L/PTPN11/FLOT2/CCDC88B/PRNP/STK11/GRAP2/GRB2/DUSP22/AZI2/PRKAR1A/MALT1/TNFSF8/STOML2/HSPH1/CAMK4/MAD1L1/TGFBR2/ITGAL/CD40LG/PNP/…	82
BP	GO:0050852	T cell receptor signaling pathway	46/1719	202/18670	5.86755e-09	5.60799e-07	4.56947e-07	PAG1/BTN3A2/CD4/WNK1/TESPA1/PTPN22/LCP2/THEMIS/PRKCQ/CYLD/TAB2/PSMA4/PSMB7/RAB29/PSMB4/FYN/CD226/HLA-DRA/ITK/PSMD2/INPP5D/CARD11/PSMD13/IKBKB/CUL1/PSMC4/PIK3CD/GBP1/MAPK1/PRNP/STK11/GRAP2/RBCK1/DUSP22/BTN3A3/MALT1/STOML2/PSMC2/PSMC6/PSMC3/PSMA5/ZAP70/PHPT1/PTPN6/RELA/PSMB3	46
BP	GO:0018205	peptidyl-lysine modification	73/1719	397/18670	7.00183e-09	6.58055e-07	5.36193e-07	TAF7/ATRX/KAT6A/TPR/WDR82/TRIM28/KDM1A/SETD2/SIRT1/CTR9/PIAS1/DNMT1/CBX4/KDM3A/KMT5B/KMT2A/RSF1/GNL3/SETDB2/EID1/KAT6B/TOPORS/TADA3/CREBBP/NUP210/WDR61/MSL1/JADE1/NCOA1/NCOA3/ING4/ASH1L/MTF2/ZNF274/RIF1/BAG6/PIH1D1/JADE2/RPS6KA5/RTF1/MSL3/NSD1/EPC2/DHPS/ESCO1/NELFE/MAPK3/KAT8/SENP7/NAA50/SUZ12/ARID4A/MORF4L2/ATF2/PRKAA1/RUVBL1/NUP160/EP300/CTCF/MSL2/DPY30/NSMCE2/SENP6/DMAP1/KMT2B/NOC2L/BRD4/PHF19…	73
BP	GO:0019083	viral transcription	42/1719	177/18670	7.40692e-09	6.73671e-07	5.48917e-07	RPL3/RPL27A/RPS9/RPL23A/RPS18/RPS6/RPL13A/RPL13/RPL27/RPS16/RPL4/RPL15/RPS19/RPL9/RPS20/RPL21/RPS11/RPL10A/RPS5/RPL26/UBA52/RPL7/TPR/DHX9/MDFIC/POLR2B/TRIM14/RSF1/RRP1B/NUP210/REST/NELFB/NELFE/SMARCA4/NUP160/EP300/PSMC3/CCNT1/NELFCD/TRIM8/POLR2A/CCL5	42
BP	GO:0043488	regulation of mRNA stability	42/1719	177/18670	7.40692e-09	6.73671e-07	5.48917e-07	UBA52/NPM1/HNRNPR/HNRNPC/HNRNPA0/YWHAZ/DHX9/HNRNPD/PSMA4/PSMB7/XPO1/PSMB4/PRKCA/TNPO1/PSMD2/ROCK2/SYNCRIP/PSMD13/CARHSP1/CNOT6L/PUM2/GIGYF2/PUM1/PABPC4/PSMC4/METTL16/DIS3/PDE12/ANP32A/ROCK1/PCID2/ANGEL2/EIF4G1/ZC3H14/PSMC2/ALKBH5/PSMC6/LARP1/PSMC3/PSMA5/YTHDF2/PSMB3	42
BP	GO:1901990	regulation of mitotic cell cycle phase transition	79/1719	444/18670	7.8554e-09	7.03121e-07	5.72913e-07	NOP53/RPL26/ID2/HSP90AA1/CDKN1B/ATM/TPR/DYNLL1/RAD21/PRMT2/DYNC1H1/CUL3/PSMA4/PSMB7/PSMB4/CEP290/BUB3/ANKRD17/CDC16/APP/GADD45A/PSMD2/SFI1/IK/CEP57/PSMD13/ZNF830/CDK6/CNOT6L/CUL1/PRKDC/TAOK1/GIGYF2/PSMC4/ZNF207/DDB1/JADE1/XPC/SDCCAG8/RBX1/ANAPC5/CTDSP2/CEP135/NAE1/PCID2/CDC27/EIF4G1/PCNA/PCM1/AKAP9/MAD1L1/UBE2E1/RAB11A/PKIA/APC/TMEM14B/TMOD3/PLK3/RPS27L/EP300/RB1/DCTN3/PSMC2/CDK5RAP3/NSMCE2/PSMC6…	79
BP	GO:0061013	regulation of mRNA catabolic process	45/1719	199/18670	1.07681e-08	9.48769e-07	7.73071e-07	UBA52/NPM1/HNRNPR/HNRNPC/HNRNPA0/YWHAZ/DHX9/PNPT1/HNRNPD/PSMA4/PSMB7/XPO1/PSMB4/PRKCA/TNPO1/PSMD2/ROCK2/SYNCRIP/PSMD13/CARHSP1/CNOT6L/PUM2/GIGYF2/PUM1/PABPC4/PSMC4/METTL16/DIS3/TNRC6C/PDE12/AGO2/ANP32A/ROCK1/PCID2/ANGEL2/EIF4G1/ZC3H14/PSMC2/ALKBH5/PSMC6/LARP1/PSMC3/PSMA5/YTHDF2/PSMB3	45
BP	GO:0071103	DNA conformation change	68/1719	364/18670	1.19112e-08	1.02511e-06	8.35277e-07	UBA52/NPM1/NASP/ATRX/SETX/TTN/CHD2/ATF7IP/XRCC6/KAT6A/TPR/XRCC5/RECQL/DHX9/HP1BP3/TOP2B/TRIM28/G3BP1/SMARCA5/CHD6/PARP1/TOP1/PARP10/SIRT1/WAPL/GTF2H5/DNMT1/AKAP8L/ACIN1/RAD23B/PPHLN1/PURA/GTF2H3/NAP1L1/RSF1/ANP32B/KAT6B/RPA1/HELB/AKAP8/DDB1/CHD9/XPC/CHD4/MNAT1/ASH1L/SMARCAD1/GTF2H1/SHPRH/MBD2/RBX1/CENPK/BAZ2A/NRDE2/CHD8/RUVBL1/MIS18BP1/NIPBL/SPTY2D1/HMGA1/CTCF/HMGB2/DDB2/NOC2L/DAXX/BANF1/TSPYL4/B…	68
BP	GO:0006338	chromatin remodeling	48/1719	220/18670	1.19981e-08	1.02511e-06	8.35277e-07	MYC/NPM1/BPTF/HNRNPC/NASP/ATRX/ATF7IP/SATB1/TPR/TRIM28/SMARCA5/BAZ1B/ZBTB1/TOP1/SIRT1/ARID1B/DNMT1/BAZ2B/PPHLN1/ARID1A/RSF1/SMARCC2/SMARCC1/CHD4/SMARCE1/KDM5A/SMARCAD1/MBD2/SMARCA2/CENPK/PIH1D1/BAZ2A/ZNHIT1/ANP32E/NRDE2/CHD8/RUVBL1/SMARCA4/MIS18BP1/SPTY2D1/RB1/HMGA1/GATAD2B/HMGB2/DMAP1/DAXX/NUDT5/BAZ1A	48
BP	GO:0007030	Golgi organization	36/1719	142/18670	1.37184e-08	1.15459e-06	9.4078e-07	VPS51/YWHAZ/GOLGB1/TMED9/RAB29/LMAN2/STX16/ARFGEF1/VCPIP1/HIKESHI/COG2/DNM2/GOLPH3/LMAN1/USO1/MAPK1/TRIP11/ATL3/BAG5/STX17/GAK/COG4/MAP2K1/MAPK3/STX5/AKAP9/PLK3/MAP2K2/ATP8B2/PDCD10/TRAPPC12/STK25/NSFL1C/SYNE1/CSNK1D/SURF4	36
BP	GO:0007159	leukocyte cell-cell adhesion	64/1719	337/18670	1.66591e-08	1.38148e-06	1.12565e-06	PAG1/MSN/RASGRP1/XBP1/CD4/CD27/IL2RA/WNK1/SELL/TESPA1/ICOS/SPN/PTPN22/SELPLG/FERMT3/IL6R/DPP4/NCKAP1L/PRKCQ/RASAL3/CYLD/ZBTB1/VSIR/DOCK8/STK10/VAV1/FYN/SEMA4D/TNIP1/TNFRSF14/TSTA3/CARD11/SART1/AP3D1/ITGB7/GOLPH3/MIA3/TMEM131L/PTPN11/FLOT2/CCDC88B/PRNP/GRAP2/GRB2/ROCK1/DUSP22/PRKAR1A/MALT1/NFAT5/HSPH1/MAD1L1/TGFBR2/ITGAL/CD40LG/PNP/AP3B1/ZC3H8/ZAP70/ITPKB/PTPN6/RELA/CCL5/SELENOK/SOCS1	64
BP	GO:0050684	regulation of mRNA processing	35/1719	137/18670	1.75632e-08	1.43535e-06	1.16954e-06	SRSF5/SRSF7/DDX17/RBM3/SRSF2/DHX9/RBMX/CELF2/MBNL1/CTR9/RNF20/AHCYL1/CELF1/PABPN1/METTL16/SREK1/RBM4/SFSWAP/SAFB2/HNRNPK/SRSF4/REST/SRSF8/LEO1/RBM5/RBM7/SAFB/NELFE/DYRK1A/ZC3H14/NUDT21/VIRMA/CWC22/CCNT1/NCBP2	35
BP	GO:1903829	positive regulation of cellular protein localization	62/1719	324/18670	2.0728e-08	1.66979e-06	1.36057e-06	MSN/CCT3/SORL1/CCT5/DTX3L/TPR/YWHAZ/PARP9/OAZ1/CD2AP/TMEM30A/TRIM28/IPO5/SPTBN1/CYLD/PARP1/RAB29/NUMA1/CASP8/CCT8/CEP290/HCLS1/FYN/PRKCH/PYHIN1/STX4/HUWE1/ROCK2/CTDSPL2/GNL3/ANP32B/MFF/PPP3R1/CCT6A/ITGB1BP1/DKC1/MAPK1/PRNP/STK11/CNST/IQGAP1/FLNA/KIF5B/UBR5/PCM1/RAB11A/PRKAA1/APC/PLK3/NIPBL/ARF6/ANK3/ICE1/CDK5RAP3/PDCD10/BID/TRAPPC12/DMAP1/TCP1/ENTR1/CCT7/TRIM8	62
BP	GO:1900182	positive regulation of protein localization to nucleus	24/1719	74/18670	2.20105e-08	1.74813e-06	1.4244e-06	CCT3/CCT5/DTX3L/TPR/PARP9/CD2AP/TRIM28/IPO5/PARP1/CCT8/HCLS1/FYN/PYHIN1/CCT6A/DKC1/MAPK1/STK11/FLNA/UBR5/CDK5RAP3/DMAP1/TCP1/CCT7/TRIM8	24
BP	GO:0030099	myeloid cell differentiation	74/1719	416/18670	2.36131e-08	1.84937e-06	1.50689e-06	RPS6/ISG15/RPS19/ANXA2/MYC/ID2/STAT1/IFI16/MYH9/ADAR/CD4/GPR183/KAT6A/EVI2B/NCKAP1L/KLF13/PRKCQ/PARP1/CASP8/PRKCA/SIRT1/CTR9/HCLS1/MFHAS1/ADD1/LBR/APP/TMEM14C/ACIN1/ATP5IF1/INPP5D/NME1/GABPA/PURB/KMT2A/SNRK/CDK6/SBNO2/GPR171/PABPC4/WDR1/CREBBP/ACTN1/TNRC6C/WDR61/IREB2/PIK3CD/IRF7/AGO3/PTPN11/ABI1/FLI1/LEO1/DNASE2/KAT8/CAMK4/TGFBR2/ARID4A/STAT5B/TMOD3/EP300/RB1/L3MBTL3/HMGB2/CREB1/DPY30/PTBP3/TCIR…	74
BP	GO:0016571	histone methylation	35/1719	139/18670	2.61916e-08	2.02321e-06	1.64854e-06	FBL/ATRX/SATB1/WDR82/PRMT2/KDM1A/SETD2/SIRT1/CTR9/DNMT1/KDM3A/KMT5B/RNF20/KMT2A/SETDB2/WDR61/ASH1L/MTF2/ZNF274/RIF1/PIH1D1/RTF1/NSD1/NTMT1/NELFE/SUZ12/ARID4A/CTCF/DPY30/CHTOP/KMT2B/BRD4/PHF19/PRDM2/PWP1	35
BP	GO:1901987	regulation of cell cycle phase transition	82/1719	480/18670	2.72743e-08	2.07838e-06	1.69349e-06	NOP53/RPL26/ID2/HSP90AA1/CDKN1B/ATM/NPM1/TPR/DYNLL1/RAD21/PRMT2/DYNC1H1/CUL3/PSMA4/PSMB7/PSMB4/CEP290/BUB3/ANKRD17/CDC16/APP/GADD45A/ATP2B4/PSMD2/SFI1/IK/ABRAXAS1/CEP57/PSMD13/ZNF830/CDK6/CNOT6L/CUL1/PRKDC/TAOK1/GIGYF2/PSMC4/ZNF207/DDB1/JADE1/XPC/SDCCAG8/RBX1/ANAPC5/CTDSP2/CEP135/NAE1/PCID2/CDC27/EIF4G1/PCNA/PCM1/AKAP9/MAD1L1/UBE2E1/RAB11A/PKIA/APC/TMEM14B/TMOD3/PLK3/RPS27L/EP300/RB1/DCTN3/PSMC2/…	82
BP	GO:0048308	organelle inheritance	10/1719	14/18670	3.02385e-08	2.24362e-06	1.82813e-06	YWHAZ/VCPIP1/MAPK1/MAP2K1/MAPK3/STX5/PLK3/MAP2K2/PDCD10/STK25	10
BP	GO:0048313	Golgi inheritance	10/1719	14/18670	3.02385e-08	2.24362e-06	1.82813e-06	YWHAZ/VCPIP1/MAPK1/MAP2K1/MAPK3/STX5/PLK3/MAP2K2/PDCD10/STK25	10
BP	GO:0098813	nuclear chromosome segregation	53/1719	262/18670	3.25179e-08	2.32801e-06	1.89689e-06	ATM/ATRX/TTN/TPR/KPNB1/RAD21/DYNC1H1/TOP2B/CUL3/PDS5A/NUMA1/SMC1A/TACC3/BUB3/WAPL/AKAP8L/ACTR3/IK/ACTR2/RRS1/CHMP5/PIBF1/TERF1/ZNF207/AKAP8/BECN1/STAG1/CENPK/ANAPC5/BAG6/CHMP7/PCID2/CDC27/LATS1/ESCO1/SMC5/NAA50/MAD1L1/NSL1/RAB11A/APC/CHMP1B/NIPBL/RB1/CTCF/NSMCE2/CHMP2A/PHB2/TRAPPC12/CDC26/SMC3/CHMP4A/ANAPC11	53
BP	GO:0006479	protein methylation	41/1719	179/18670	3.26144e-08	2.32801e-06	1.89689e-06	FBL/ATRX/SATB1/WDR82/PRMT2/KDM1A/SETD2/SIRT1/CTR9/SNRPB/DNMT1/FAM98B/KDM3A/KMT5B/RNF20/KMT2A/SETDB2/WDR61/ASH1L/MTF2/ZNF274/RIF1/PIH1D1/SNRPD3/RTF1/NSD1/NTMT1/NELFE/SUZ12/ARID4A/CTCF/DPY30/CHTOP/PCMTD1/KMT2B/BRD4/RAB6A/PHF19/PRDM2/PWP1/ETF1	41
BP	GO:0008213	protein alkylation	41/1719	179/18670	3.26144e-08	2.32801e-06	1.89689e-06	FBL/ATRX/SATB1/WDR82/PRMT2/KDM1A/SETD2/SIRT1/CTR9/SNRPB/DNMT1/FAM98B/KDM3A/KMT5B/RNF20/KMT2A/SETDB2/WDR61/ASH1L/MTF2/ZNF274/RIF1/PIH1D1/SNRPD3/RTF1/NSD1/NTMT1/NELFE/SUZ12/ARID4A/CTCF/DPY30/CHTOP/PCMTD1/KMT2B/BRD4/RAB6A/PHF19/PRDM2/PWP1/ETF1	41
BP	GO:0006457	protein folding	48/1719	227/18670	3.41204e-08	2.40506e-06	1.95968e-06	HSP90AA1/CCT3/SELENOF/UBXN1/FKBP5/CANX/CCT5/GNAI2/VCP/CCT8/ERP44/TBCC/RAD23B/CALR/PDIA4/VBP1/PFDN4/GNB1/CCT6A/PFDN6/LMAN1/CSNK2A1/DNAJC10/PDCL/DNAJA2/BAG5/PDIA6/GAK/DNAJC7/CWC27/PPIE/HSPH1/NUDCD3/PRKCSH/CLPX/NUDCD2/P4HB/MLEC/NUDC/TOR1A/FKBP4/TCP1/DNAJB12/PRDX4/HSPA9/CCT7/HSPA5/DNAJA1	48
BP	GO:0032204	regulation of telomere maintenance	25/1719	81/18670	3.45628e-08	2.40617e-06	1.96058e-06	MYC/ATM/CCT3/HNRNPC/ATRX/CCT5/XRCC5/PRKCQ/HNRNPD/PARP1/CCT8/GNL3/TERF1/CCT6A/DKC1/MAPK1/NEK7/PPP1R10/MAPKAPK5/TERF2IP/MAPK3/TCP1/TNKS2/SMG1/CCT7	25
BP	GO:0043254	regulation of protein-containing complex assembly	75/1719	429/18670	4.0215e-08	2.76551e-06	2.25338e-06	TMSB4X/RPL13A/NOP53/LCP1/HSP90AA1/CDKN1B/ATM/BIN1/MSN/PTGER4/SORL1/SPTAN1/EIF2AK2/ATF7IP/ADD3/BRK1/MYADM/CAND1/VCP/NCKAP1L/SPTBN1/PARP1/NUMA1/VASP/HCLS1/ADD1/GTF2H5/ARFGEF1/NIN/ACTR3/GTF2H3/ACTR2/PSMC4/RPA1/TERF1/DDB1/GTF2H1/PTPN11/RBX1/ASAP1/GRB2/PIH1D1/RPA3/CLIP1/LATS1/EIF4G1/RAF1/DYRK1A/AKAP9/DBNL/ANKRA2/MAPK9/TMOD3/EP300/RB1/RICTOR/ARF6/DRG1/CREB1/PSMC2/DDB2/ICE1/PSMC6/FKBP4/BID/SENP6/CAPZA2/…	75
BP	GO:0140014	mitotic nuclear division	53/1719	264/18670	4.23951e-08	2.88031e-06	2.34692e-06	CDKN1B/ATM/ATRX/TTN/CDK13/TPR/KPNB1/RAD21/CUL3/PDS5A/NUMA1/SMC1A/TACC3/BUB3/AKAP8L/IK/RRS1/CHMP5/PIBF1/USP16/ZNF207/AKAP8/BECN1/PHIP/STAG1/BCCIP/CENPK/ANAPC5/FLNA/CHMP7/PCID2/CDC27/SMC5/NAA50/MAD1L1/NSL1/RAB11A/APC/CHMP1B/NIPBL/RB1/DRG1/NSMCE2/CHMP2A/PHB2/CDC26/NSFL1C/SMC3/RANBP1/FBXW5/CHMP4A/ANAPC11/UBE2S	53
BP	GO:0032206	positive regulation of telomere maintenance	19/1719	51/18670	5.12923e-08	3.4433e-06	2.80565e-06	ATM/CCT3/ATRX/CCT5/XRCC5/PRKCQ/HNRNPD/CCT8/GNL3/CCT6A/DKC1/MAPK1/NEK7/PPP1R10/MAPKAPK5/MAPK3/TCP1/TNKS2/CCT7	19
BP	GO:0032386	regulation of intracellular transport	67/1719	370/18670	5.36557e-08	3.55958e-06	2.9004e-06	LCP1/ANXA2/MSN/CD84/SORL1/TPR/YWHAZ/PPP1R12A/DHX9/DYNC1H1/OAZ1/TMEM30A/TRIM28/OS9/IPO5/SETD2/RAB29/XPO1/NUMA1/MDFIC/CASP8/CEP290/NOLC1/EHD1/HCLS1/FYN/HUWE1/AKAP8L/SCFD1/MX2/ATP5IF1/NUCB1/CTDSPL2/ANP32B/PPP1CC/RBM4/MFF/PPP3R1/NUS1/ITGB1BP1/LMAN1/PTPN11/MAPK1/PRNP/RBM26/BORCS5/FLNA/KIF5B/MAP2K1/UBR5/PCM1/MAPK3/SCP2/UHMK1/PRKAA1/PKIA/LAMP1/PLK3/MAP2K2/ANK3/ICE1/PDCD10/BID/DMAP1/NCBP2/RNF139/ARF1	67
BP	GO:0051236	establishment of RNA localization	43/1719	196/18670	5.76372e-08	3.77926e-06	3.07939e-06	SRSF5/SRSF7/ATM/NPM1/HNRNPA3/TPR/SRSF2/DHX9/MVP/TOMM20/PNPT1/SETD2/XPO1/FYTTD1/AGFG1/LRPPRC/THOC2/AKAP8L/MX2/PURA/SLU7/PABPN1/RRS1/TERF1/NUP210/ABCE1/SRSF4/PHAX/CDC40/RBM26/ATXN2/PCID2/ENY2/TGFBR2/NUP160/MRPL18/UPF3A/ALKBH5/DDX39B/CHTOP/FIP1L1/NCBP2/SMG1	43
BP	GO:0006294	nucleotide-excision repair, preincision complex assembly	14/1719	29/18670	6.12871e-08	3.92725e-06	3.19998e-06	UBA52/PARP1/GTF2H5/RAD23B/GTF2H3/RPA1/DDB1/XPC/MNAT1/GTF2H1/RBX1/RPA3/DDB2/RPA2	14
BP	GO:0070198	protein localization to chromosome, telomeric region	14/1719	29/18670	6.12871e-08	3.92725e-06	3.19998e-06	ATM/CCT3/ATRX/CCT5/XRCC5/CCT8/GNL3/TERF1/CCT6A/DKC1/TERF2IP/TCP1/TNKS2/CCT7	14
BP	GO:0043161	proteasome-mediated ubiquitin-dependent protein catabolic process	73/1719	419/18670	7.03005e-08	4.45421e-06	3.62935e-06	NOP53/UBA52/UBXN1/TRIM38/UBE3A/CD2AP/FHIT/VCP/OS9/CUL3/PSMA4/PSMB7/PSMB4/SIRT1/BUB3/PIAS1/CDC16/UBE2K/LTN1/RAD23B/ARIH1/PSMD2/PSMD13/SMARCC1/CUL1/PSMC4/TOPORS/DDB1/STT3B/FBXL5/FBXL3/CCDC47/RBX1/FBXO33/DNAJC10/N4BP1/BAG5/RBCK1/ANAPC5/BAG6/UBQLN2/CDC27/FBXO9/UBE2E1/MAPK9/UCHL5/ANKIB1/PLK3/WAC/PSMC2/UBE4A/PSMC6/NEMF/DCAF11/CDC26/PCNP/DNAJB12/PSMC3/PSMA5/NSFL1C/UBQLN1/USP14/CAMLG/FBXL15/SPOP/PSMB3/RN…	73
BP	GO:0016482	cytosolic transport	37/1719	158/18670	8.21853e-08	5.14937e-06	4.19578e-06	MSN/SORL1/VPS51/VPS13C/RAB29/TMEM87A/CCDC91/STX16/PIK3C3/EEA1/TMEM87B/PREPL/TBC1D14/CLTC/SNX1/ACTR2/EPS15/BECN1/SNX2/MAPK1/STX8/AKTIP/GAK/KIF5B/MAP2K1/MON2/MAPK3/STX5/LAMP1/MAP2K2/GGA1/VPS13A/SYS1/VPS35/RAB6A/HOOK3/STX10	37
BP	GO:0033047	regulation of mitotic sister chromatid segregation	22/1719	68/18670	8.87067e-08	5.49689e-06	4.47894e-06	ATM/ATRX/TPR/RAD21/CUL3/NUMA1/TACC3/BUB3/IK/ZNF207/BECN1/ANAPC5/PCID2/CDC27/SMC5/MAD1L1/APC/NIPBL/RB1/NSMCE2/CDC26/ANAPC11	22
BP	GO:0032212	positive regulation of telomere maintenance via telomerase	15/1719	34/18670	9.33304e-08	5.72055e-06	4.66118e-06	ATM/CCT3/CCT5/XRCC5/PRKCQ/CCT8/CCT6A/DKC1/MAPK1/NEK7/MAPKAPK5/MAPK3/TCP1/TNKS2/CCT7	15
BP	GO:0034470	ncRNA processing	68/1719	384/18670	1.04038e-07	6.30827e-06	5.14007e-06	RPS9/RPS6/RPL27/RPS16/NOP53/RPS19/RPL10A/RPL26/DDX17/FBL/RPL7/ADAR/ISG20/HSD17B10/MPHOSPH10/SEPHS2/SIRT1/INTS8/NOLC1/GTF2H5/FAM98B/MDN1/EBNA1BP2/DICER1/ZNHIT6/DDX54/SART1/UTP3/MTREX/RRP1B/RRS1/ELP2/NOL11/METTL16/DIS3/NOL8/DKC1/AGO3/AGO2/RSL1D1/NOP56/WDR46/RPP30/MTERF4/MRPS11/PIH1D1/INTS6/KTI12/DCAF13/NOB1/ZNHIT3/UTP18/NSUN5/INTS10/WDR74/NOL9/YBEY/MPHOSPH6/MRPL44/GRSF1/RRP36/FAM207A/RRP7A/TSR3/ZBT…	68
BP	GO:0051983	regulation of chromosome segregation	28/1719	103/18670	1.12109e-07	6.72538e-06	5.47993e-06	ATM/ATRX/TPR/RAD21/DYNC1H1/CUL3/NUMA1/TACC3/BUB3/WAPL/IK/PUM2/PUM1/ZNF207/BECN1/CSNK2A1/ANAPC5/PCID2/CDC27/SMC5/MAD1L1/APC/NIPBL/RB1/CTCF/NSMCE2/CDC26/ANAPC11	28
BP	GO:0033045	regulation of sister chromatid segregation	24/1719	80/18670	1.1826e-07	6.87532e-06	5.60211e-06	ATM/ATRX/TPR/RAD21/CUL3/NUMA1/TACC3/BUB3/WAPL/IK/ZNF207/BECN1/ANAPC5/PCID2/CDC27/SMC5/MAD1L1/APC/NIPBL/RB1/CTCF/NSMCE2/CDC26/ANAPC11	24
BP	GO:0006914	autophagy	82/1719	496/18670	1.18267e-07	6.87532e-06	5.60211e-06	EIF4G2/HSP90AA1/ATM/IFI16/CD84/XBP1/TRIM22/IL10RA/VPS51/DYNLL1/VPS13C/PTPN22/TOMM20/LGALS8/VCP/TAB2/NBR1/SIRT1/WIPI2/CAPN1/ATG2A/PIK3C3/LAMP2/SCFD1/TBC1D14/ATP5IF1/CLTC/CALCOCO2/SESN3/ATG3/CTSA/MARK2/HERC1/RETREG1/MCL1/RAB3GAP2/ATP6V1H/BECN1/TECPR1/VPS36/SPTLC1/VPS13D/CSNK2A1/SNAP29/STK11/USP33/UBQLN2/STX17/ROCK1/USP10/EIF4G1/MAPK3/KAT8/LAMTOR5/ATG12/ATP6V1D/PRKAA1/PLK3/EP300/TMEM59/TMEM208/VPS13…	82
BP	GO:0061919	process utilizing autophagic mechanism	82/1719	496/18670	1.18267e-07	6.87532e-06	5.60211e-06	EIF4G2/HSP90AA1/ATM/IFI16/CD84/XBP1/TRIM22/IL10RA/VPS51/DYNLL1/VPS13C/PTPN22/TOMM20/LGALS8/VCP/TAB2/NBR1/SIRT1/WIPI2/CAPN1/ATG2A/PIK3C3/LAMP2/SCFD1/TBC1D14/ATP5IF1/CLTC/CALCOCO2/SESN3/ATG3/CTSA/MARK2/HERC1/RETREG1/MCL1/RAB3GAP2/ATP6V1H/BECN1/TECPR1/VPS36/SPTLC1/VPS13D/CSNK2A1/SNAP29/STK11/USP33/UBQLN2/STX17/ROCK1/USP10/EIF4G1/MAPK3/KAT8/LAMTOR5/ATG12/ATP6V1D/PRKAA1/PLK3/EP300/TMEM59/TMEM208/VPS13…	82
BP	GO:1902115	regulation of organelle assembly	42/1719	194/18670	1.2125e-07	6.97681e-06	5.68481e-06	LCP1/SYNE2/NPM1/MSN/TPR/DYNLL1/DYNC1H1/CYLD/G3BP1/NUMA1/SMC1A/SCFD1/TBC1D14/PDCD6IP/ATG3/CNOT6L/CHMP5/DNM2/RAB3GAP2/BECN1/ODF2L/SDCCAG8/STAG1/ATXN2/ASAP1/UBQLN2/MAP4/CEP135/ATMIN/MAPK9/PRKAA1/CHMP1B/DRG1/CHMP2A/SENP6/TRAPPC12/ATG5/SMC3/ENTR1/IFT20/NBDY/CHMP4A	42
BP	GO:0050792	regulation of viral process	44/1719	208/18670	1.24032e-07	7.06484e-06	5.75653e-06	ISG15/ANXA2/MX1/STAT1/IFI16/ADAR/CD4/EIF2AK2/BST2/DHX9/TRIM38/TOP2B/OAS1/ISG20/TRIM28/MDFIC/PARP10/POLR2B/PLSCR1/TNIP1/TRIM14/RSF1/APOBEC3G/RRP1B/DDB1/PDE12/REST/IGF2R/NELFB/PPIE/NELFE/SMARCA4/EP300/P4HB/CHMP2A/LARP1/PSMC3/BANF1/SMC3/CCNT1/NELFCD/TRIM8/POLR2A/CCL5	44
BP	GO:0032508	DNA duplex unwinding	29/1719	110/18670	1.38356e-07	7.80191e-06	6.3571e-06	UBA52/ATRX/SETX/CHD2/XRCC6/XRCC5/RECQL/DHX9/G3BP1/CHD6/PARP1/GTF2H5/RAD23B/PURA/GTF2H3/RPA1/HELB/DDB1/CHD9/XPC/CHD4/MNAT1/SMARCAD1/GTF2H1/RBX1/CHD8/RUVBL1/HMGA1/DDB2	29
BP	GO:0006892	post-Golgi vesicle-mediated transport	28/1719	104/18670	1.40073e-07	7.82052e-06	6.37227e-06	MACF1/SORL1/VPS13C/SPTBN1/GOLGA4/CCDC91/STX4/SCFD1/PREPL/EXOC5/AP3D1/DNM2/EPS15/GOLPH3/CNST/CCDC93/GAK/VAMP5/MON2/GGA2/RAB10/RABEP1/LAMP1/GGA1/VPS13A/ANK3/SYS1/ARF1	28
BP	GO:0002218	activation of innate immune response	34/1719	142/18670	1.542e-07	8.52485e-06	6.94617e-06	ICAM3/IFI16/XRCC6/XRCC5/TAB2/PSMA4/PSMB7/PSMB4/FYN/PYHIN1/PSMD2/CARD11/PSMD13/NONO/IKBKB/CUL1/PRKDC/PSMC4/CREBBP/PSPC1/RPS6KA5/RAF1/PRKACB/MALT1/EP300/PSMC2/PSMC6/HEXIM1/ICAM2/PSMC3/PSMA5/RELA/PSMB3/RELB	34
BP	GO:0032259	methylation	65/1719	366/18670	1.77585e-07	9.66378e-06	7.87419e-06	MYC/FBL/ATRX/ATF7IP/MAT2A/ZC3H13/SATB1/WDR82/PRMT2/TRIM28/HSD17B10/KDM1A/SETD2/PARP1/SIRT1/CTR9/SNRPB/DNMT1/FAM98B/KDM3A/KMT5B/RNF20/MTR/KMT2A/DPH5/SETDB2/METTL16/WDR61/MAT2B/ASH1L/MBD2/MTF2/ZNF274/MTERF4/RIF1/PIH1D1/BAZ2A/SNRPD3/METTL17/RTF1/COMT/NSD1/NTMT1/NELFE/SUZ12/ARID4A/NSUN5/CBLL1/GATAD2A/CTCF/VIRMA/METTL4/DPY30/CHTOP/PCMTD1/DMAP1/KMT2B/BRD4/RAB6A/PHF19/PRDM2/PWP1/METTL23/PRDM1/ETF1	65
BP	GO:0031060	regulation of histone methylation	21/1719	65/18670	1.78229e-07	9.66378e-06	7.87419e-06	ATRX/KDM1A/SIRT1/CTR9/DNMT1/KDM3A/RNF20/KMT2A/WDR61/MTF2/ZNF274/RIF1/PIH1D1/RTF1/NSD1/NELFE/CTCF/CHTOP/KMT2B/BRD4/PHF19	21
BP	GO:0010498	proteasomal protein catabolic process	79/1719	477/18670	1.86571e-07	1.00198e-05	8.16424e-06	NOP53/UBA52/UBXN1/TMF1/TRIM38/UBE3A/CD2AP/FHIT/VCP/OS9/CUL3/PSMA4/PSMB7/PSMB4/SIRT1/BUB3/PIAS1/CDC16/UBE2K/LTN1/RAD23B/ARIH1/PSMD2/PSMD13/SMARCC1/CUL1/PSMC4/TOPORS/DDB1/STT3B/FBXL5/USP25/FBXL3/CCDC47/RBX1/FBXO33/DNAJC10/N4BP1/BAG5/RBCK1/ANAPC5/BAG6/UBQLN2/CDC27/FBXO9/UBE2E1/MAPK9/UCHL5/ANKIB1/PLK3/WAC/PSMC2/UBE4A/PSMC6/NEMF/SDF2/TMEM259/TOR1A/DCAF11/CDC26/PCNP/DNAJB12/PSMC3/PSMA5/NSFL1C/UBQLN1/US…	79
BP	GO:0034976	response to endoplasmic reticulum stress	54/1719	285/18670	2.32994e-07	1.23949e-05	1.00995e-05	EEF2/ATF4/UBXN1/XBP1/CANX/EIF2AK2/MANF/TLN1/VCP/OS9/SERINC3/SIRT1/ADD1/ERP44/UBE2K/SRPRA/CALR/PDIA4/TMX1/CREBRF/PPP1R15A/KLHDC3/STT3B/ACADVL/USP25/CCDC47/OPA1/DNAJC10/MBTPS1/SSR1/PDIA6/CTDSP2/BAG6/UBQLN2/EP300/P4HB/CDK5RAP3/UBE4A/PSMC6/SDF2/TMEM259/TOR1A/TXNDC12/ATF6B/DNAJB12/MYDGF/UFM1/SEC31A/UBQLN1/USP14/RNF139/HSPA5/DDIT3/SELENOK	54
BP	GO:0032984	protein-containing complex disassembly	59/1719	323/18670	2.43726e-07	1.28446e-05	1.0466e-05	MYC/SETX/SPTAN1/SUPT16H/ADD3/DAP3/VCP/SPTBN1/MRPL54/OXA1L/GADD45GIP1/ADD1/LAMP2/ARID1A/CALCOCO2/PTCD3/SMARCC2/SMARCC1/TAOK1/CHMP5/WDR1/MRPL51/MRPL47/PPP1CA/ABCE1/TECPR1/CHCHD1/SMARCE1/SNAP29/MRPS25/MRPS7/MRPS11/MRPL58/CKAP2/STX17/GAK/KIF5B/CHMP7/MRPS33/MRPS12/APC/CHMP1B/MRPL19/SMARCA4/TMOD3/HMGA1/MRPS15/MRPL18/MRPL21/CHMP2A/MRPL44/CAPZA2/MRPL42/MRPL2/MRPS23/UBQLN1/MRPL14/IST1/ETF1	59
BP	GO:0032392	DNA geometric change	30/1719	119/18670	2.46831e-07	1.28878e-05	1.05011e-05	UBA52/ATRX/SETX/CHD2/XRCC6/XRCC5/RECQL/DHX9/G3BP1/CHD6/PARP1/GTF2H5/RAD23B/PURA/GTF2H3/RPA1/HELB/DDB1/CHD9/XPC/CHD4/MNAT1/SMARCAD1/GTF2H1/RBX1/CHD8/RUVBL1/HMGA1/HMGB2/DDB2	30
BP	GO:0043414	macromolecule methylation	57/1719	309/18670	2.76897e-07	1.4325e-05	1.16722e-05	MYC/FBL/ATRX/ATF7IP/ZC3H13/SATB1/WDR82/PRMT2/TRIM28/HSD17B10/KDM1A/SETD2/PARP1/SIRT1/CTR9/SNRPB/DNMT1/FAM98B/KDM3A/KMT5B/RNF20/KMT2A/SETDB2/METTL16/WDR61/ASH1L/MBD2/MTF2/ZNF274/MTERF4/RIF1/PIH1D1/BAZ2A/SNRPD3/RTF1/NSD1/NTMT1/NELFE/SUZ12/ARID4A/NSUN5/CBLL1/GATAD2A/CTCF/VIRMA/METTL4/DPY30/CHTOP/PCMTD1/DMAP1/KMT2B/BRD4/RAB6A/PHF19/PRDM2/PWP1/ETF1	57
BP	GO:0000956	nuclear-transcribed mRNA catabolic process	43/1719	207/18670	2.92718e-07	1.47382e-05	1.20089e-05	RPL3/RPL27A/RPS9/RPL23A/RPS18/RPS6/RPL13A/RPL13/RPL27/RPS16/RPL4/RPL15/RPS19/RPL9/RPS20/RPL21/RPS11/RPL10A/RPS5/RPL26/EIF3E/UBA52/ATM/RPL7/CSDE1/TTC37/CNOT6L/DIS3/TNRC6C/WDR61/PDE12/AGO2/PCID2/EIF4G1/LSM4/PRPF18/LSM1/UPF3A/LSM3/NCBP2/SMG1/NBDY/ETF1	43
BP	GO:0050657	nucleic acid transport	41/1719	193/18670	2.92725e-07	1.47382e-05	1.20089e-05	SRSF5/SRSF7/NPM1/HNRNPA3/TPR/SRSF2/DHX9/MVP/TOMM20/PNPT1/SETD2/XPO1/FYTTD1/AGFG1/LRPPRC/THOC2/AKAP8L/MX2/PURA/SLU7/PABPN1/RRS1/NUP210/ABCE1/SRSF4/PHAX/CDC40/RBM26/ATXN2/PCID2/ENY2/TGFBR2/NUP160/MRPL18/UPF3A/ALKBH5/DDX39B/CHTOP/FIP1L1/NCBP2/SMG1	41
BP	GO:0050658	RNA transport	41/1719	193/18670	2.92725e-07	1.47382e-05	1.20089e-05	SRSF5/SRSF7/NPM1/HNRNPA3/TPR/SRSF2/DHX9/MVP/TOMM20/PNPT1/SETD2/XPO1/FYTTD1/AGFG1/LRPPRC/THOC2/AKAP8L/MX2/PURA/SLU7/PABPN1/RRS1/NUP210/ABCE1/SRSF4/PHAX/CDC40/RBM26/ATXN2/PCID2/ENY2/TGFBR2/NUP160/MRPL18/UPF3A/ALKBH5/DDX39B/CHTOP/FIP1L1/NCBP2/SMG1	41
BP	GO:0043903	regulation of interspecies interactions between organisms	45/1719	222/18670	3.26878e-07	1.63121e-05	1.32913e-05	ISG15/ANXA2/MX1/STAT1/IFI16/ADAR/CD4/EIF2AK2/BST2/DHX9/TRIM38/TOP2B/OAS1/ISG20/TRIM28/MDFIC/PARP10/POLR2B/PLSCR1/TNIP1/TRIM14/RSF1/APOBEC3G/RRP1B/DDB1/PDE12/REST/IGF2R/NELFB/PPIE/NELFE/SMARCA4/EP300/P4HB/CHMP2A/LARP1/PSMC3/BANF1/SMC3/EXOC7/CCNT1/NELFCD/TRIM8/POLR2A/CCL5	45
BP	GO:1904358	positive regulation of telomere maintenance via telomere lengthening	15/1719	37/18670	3.60703e-07	1.78421e-05	1.4538e-05	ATM/CCT3/CCT5/XRCC5/PRKCQ/CCT8/CCT6A/DKC1/MAPK1/NEK7/MAPKAPK5/MAPK3/TCP1/TNKS2/CCT7	15
BP	GO:0097193	intrinsic apoptotic signaling pathway	54/1719	289/18670	3.70754e-07	1.81798e-05	1.48132e-05	RPL26/IFI6/ATM/ATF4/IFI16/BCLAF1/XBP1/ENO1/DYRK2/TNFRSF1B/ZNF622/FHIT/SERINC3/PDK1/CUL3/CYLD/KDM1A/PARP1/SIRT1/UBE2K/URI1/SOD2/NONO/MOAP1/PPP1R15A/CUL1/PRKDC/TOPORS/MCL1/BECN1/HNRNPK/SLC9A3R1/OPA1/STK11/DNAJC10/BAG5/BAG6/IVNS1ABP/PTTG1IP/MSH6/IKBKE/RPS27L/EP300/P4HB/PDCD10/TXNDC12/BID/NOC2L/STK25/NDUFS3/UBQLN1/DDIT3/DNAJA1/SELENOK	54
BP	GO:1900180	regulation of protein localization to nucleus	29/1719	116/18670	4.7091e-07	2.28919e-05	1.86527e-05	CCT3/CCT5/DTX3L/TPR/PARP9/CD2AP/TRIM28/IPO5/PARP1/MDFIC/CCT8/NOLC1/HCLS1/FYN/MFHAS1/PYHIN1/CCT6A/DKC1/MAPK1/STK11/FLNA/UBR5/PKIA/CDK5RAP3/DMAP1/TCP1/RASSF5/CCT7/TRIM8	29
BP	GO:0000723	telomere maintenance	36/1719	162/18670	4.85423e-07	2.33957e-05	1.90632e-05	MYC/HSP90AA1/ATM/CCT3/HNRNPC/ATRX/CCT5/XRCC6/XRCC5/PRKCQ/HNRNPD/PARP1/CCT8/GNL3/PRKDC/RPA1/TERF1/CCT6A/DKC1/MAPK1/NEK7/RIF1/PPP1R10/MAPKAPK5/RPA3/POLD2/PCNA/TERF2IP/MAPK3/SMC5/NSMCE2/TCP1/TNKS2/RPA2/SMG1/CCT7	36
BP	GO:0030217	T cell differentiation	47/1719	240/18670	5.18608e-07	2.47833e-05	2.01938e-05	RPS6/RASGRP1/BCL11B/PTGER4/XBP1/CD4/CD27/GPR183/IL2RA/SATB1/TESPA1/SPN/PTPN22/SOS1/THEMIS/NCKAP1L/CYLD/ZBTB1/VSIR/DOCK2/VAV1/ITK/CARD11/SART1/AP3D1/CDK6/PRKDC/PIK3CD/TMEM131L/STK11/MALT1/TNFSF8/CAMK4/TGFBR2/PNP/STAT6/LY9/TCIRG1/PREX1/ATG5/AP3B1/ZC3H8/ZAP70/ITPKB/RELB/PRDM1/SOCS1	47
BP	GO:0031124	mRNA 3'-end processing	26/1719	98/18670	5.2965e-07	2.50983e-05	2.04504e-05	SRSF5/SRSF7/SRSF2/PCF11/PNPT1/CTR9/THOC2/APP/RNF20/RPRD2/AHCYL1/SLU7/PABPN1/SRSF4/CDC40/LEO1/NELFE/ZC3H14/NUDT21/VIRMA/DDX39B/CHTOP/GRSF1/FIP1L1/CCNT1/NCBP2	26
BP	GO:0007034	vacuolar transport	33/1719	143/18670	5.79923e-07	2.72515e-05	2.22049e-05	BIN1/SORL1/VPS51/DTX3L/VPS13C/VCP/CCDC91/TRAK2/LAMP2/AP3D1/CHMP5/BECN1/VPS36/VPS13D/STX8/AKTIP/IGF2R/GAK/CHMP7/TMEM106B/GNPTAB/M6PR/CHMP1B/LAMP1/USE1/VPS13A/PSAP/CHMP2A/VPS35/AP3B1/HOOK3/CHMP4A/ARF1	33
BP	GO:1904814	regulation of protein localization to chromosome, telomeric region	9/1719	14/18670	6.07874e-07	2.83289e-05	2.30828e-05	CCT3/CCT5/CCT8/GNL3/TERF1/CCT6A/DKC1/TCP1/CCT7	9
BP	GO:0070203	regulation of establishment of protein localization to telomere	8/1719	11/18670	6.50832e-07	3.00823e-05	2.45115e-05	CCT3/CCT5/CCT8/TERF1/CCT6A/DKC1/TCP1/CCT7	8
BP	GO:0007088	regulation of mitotic nuclear division	36/1719	164/18670	6.64917e-07	3.04835e-05	2.48384e-05	CDKN1B/ATM/ATRX/CDK13/TPR/RAD21/CUL3/NUMA1/SMC1A/TACC3/BUB3/IK/CHMP5/ZNF207/BECN1/PHIP/STAG1/ANAPC5/PCID2/CDC27/SMC5/MAD1L1/APC/CHMP1B/NIPBL/RB1/DRG1/NSMCE2/CHMP2A/PHB2/CDC26/NSFL1C/SMC3/RANBP1/FBXW5/ANAPC11	36
BP	GO:0030521	androgen receptor signaling pathway	19/1719	59/18670	7.20984e-07	3.27873e-05	2.67156e-05	DDX17/PRMT2/UBE3A/SIRT1/PIAS1/KDM3A/ARID1A/RNF6/NCOA1/NCOA3/SAFB2/SMARCA4/EP300/RB1/FKBP4/DAXX/PHB/RWDD1/DNAJA1	19
BP	GO:0000380	alternative mRNA splicing, via spliceosome	22/1719	76/18670	7.80788e-07	3.50451e-05	2.85553e-05	SRSF5/SRSF7/DDX17/CDK13/SRSF2/DHX9/RBMX/KDM1A/CELF2/MBNL1/SLU7/CELF1/SREK1/RBM4/SFSWAP/SRSF4/REST/SRSF8/RBM5/RBM7/DYRK1A/RSRC1	22
BP	GO:0042176	regulation of protein catabolic process	65/1719	381/18670	7.83062e-07	3.50451e-05	2.85553e-05	NOP53/ANXA2/HSP90AA1/CDKN1B/MSN/UBXN1/SORL1/TNFAIP3/TMF1/UBE3A/TNFRSF1B/OAZ1/FHIT/VCP/OS9/XPO1/PIAS1/FYN/PYHIN1/UBE2K/NRDC/RAD23B/ARIH1/PSMD2/ATP5IF1/CTSA/SMARCC1/SNX1/PSMC4/DDB1/FBXL5/USP25/RBX1/SF3B3/CSNK2A1/N4BP1/BAG5/BAG6/UBQLN2/ROCK1/FLNA/PTTG1IP/LATS1/STX5/USP8/MAPK9/UCHL5/APC/ANKIB1/PLK3/GGA1/WAC/PSMC2/CDK5RAP3/TMEM259/VPS35/UBQLN1/PHB/RELA/USP14/RNF139/CAMLG/TIMP1/CSNK1D/CST3	65
BP	GO:0070125	mitochondrial translational elongation	24/1719	88/18670	8.32495e-07	3.69641e-05	3.01189e-05	DAP3/MRPL54/OXA1L/GADD45GIP1/GFM1/PTCD3/MRPL51/MRPL47/CHCHD1/MRPS25/MRPS7/MRPS11/MRPL58/MRPS33/MRPS12/MRPL19/MRPS15/MRPL18/MRPL21/MRPL44/MRPL42/MRPL2/MRPS23/MRPL14	24
BP	GO:0034243	regulation of transcription elongation from RNA polymerase II promoter	13/1719	30/18670	8.73899e-07	3.84993e-05	3.13698e-05	CDK13/SUPT16H/CTR9/WDR61/CDK12/LEO1/RTF1/NELFB/ZMYND11/RNF168/NELFE/BRD4/NELFCD	13
BP	GO:0051168	nuclear export	40/1719	194/18670	9.17815e-07	4.01206e-05	3.26908e-05	SRSF5/SRSF7/NPM1/TPR/SRSF2/DHX9/SETD2/XPO1/FYTTD1/AGFG1/THOC2/AKAP8L/CALR/AHCYL1/CTDSPL2/SLU7/PABPN1/ANP32B/RRS1/NUP210/ABCE1/PTPN11/SRSF4/PHAX/XPO6/CDC40/RBM26/PCID2/MALT1/ENY2/UHMK1/NUP160/ALKBH5/DDX39B/CHTOP/NEMF/HSPA9/FIP1L1/NCBP2/SMG1	40
BP	GO:0006414	translational elongation	31/1719	133/18670	1.00338e-06	4.35236e-05	3.54636e-05	EEF2/EEF1B2/DAP3/MRPL54/OXA1L/GADD45GIP1/LTN1/GFM1/PTCD3/DPH5/MRPL51/MRPL47/USP16/CHCHD1/MRPS25/MRPS7/MRPS11/MRPL58/MRPS33/MRPS12/MRPL19/MRPS15/MRPL18/MRPL21/MRPL44/NEMF/ABTB1/MRPL42/MRPL2/MRPS23/MRPL14	31
BP	GO:0031349	positive regulation of defense response	65/1719	384/18670	1.03808e-06	4.43639e-05	3.61483e-05	RPS19/NEAT1/ICAM3/CYBA/RASGRP1/IFI16/PTGER4/HLA-F/XRCC6/XRCC5/DHX9/PARP9/DDX60/TAB2/PSMA4/PSMB7/PSMB4/VAV1/FYN/ANKRD17/PLSCR1/CD226/PYHIN1/UBE2K/TNIP1/PSMD2/ZBP1/CARD11/NLRC5/PSMD13/NONO/IKBKB/PUM2/CUL1/PRKDC/PUM1/PSMC4/CREBBP/IRF7/IRF3/PSPC1/RPS6KA5/RAF1/PRKACB/IL17RA/MALT1/SH2D1A/MAPK3/IKBKE/LAMP1/EP300/TRADD/HMGB2/PSMC2/PSMC6/HEXIM1/ICAM2/PSMC3/PSMA5/RELA/MAPK13/PSMB3/LTA/RELB/CCL5	65
BP	GO:0006417	regulation of translation	70/1719	424/18670	1.0403e-06	4.43639e-05	3.61483e-05	RPS9/RPL13A/RPL26/EIF3E/EIF4B/EEF2/EIF3D/EIF4A2/EIF4G2/NPM1/ATF4/HNRNPR/RBM3/EIF2AK2/EIF2S3/EIF3B/TPR/DHX9/HNRNPD/RPS6KA3/CNBP/EIF4H/NOLC1/LRPPRC/APP/RPS6KA1/LTN1/CALR/ROCK2/SYNCRIP/PURA/RGS2/PTCD3/CAPRIN1/CELF1/PPP1R15A/DPH5/CNOT6L/PUM2/GIGYF2/PUM1/METTL16/RBM4/EIF4EBP2/USP16/PPP1CA/TNRC6C/IREB2/AGO3/AGO2/MAPK1/ATXN2/EIF2A/MAPKAPK5/ROCK1/TCOF1/EIF4G1/MAPK3/UHMK1/RPS27L/UPF3A/DDX39B/NEMF/MALSU1/L…	70
BP	GO:1903320	regulation of protein modification by small protein conjugation or removal	45/1719	231/18670	1.04636e-06	4.43639e-05	3.61483e-05	ISG15/NOP53/HSP90AA1/UBXN1/DTX3L/TNFAIP3/TRIP12/PTPN22/UBE3A/VCP/CUL3/KDM1A/ARRDC3/PARP10/CTR9/PIAS1/FYN/TNIP1/HUWE1/RNF20/GNL3/TRIM44/TOPORS/N4BP1/PEF1/BAG5/XIAP/IVNS1ABP/PTTG1IP/MALT1/UBR5/MAPK9/CDK5RAP3/NMI/SPRTN/TANK/DAXX/ATG5/RASSF5/UBQLN1/RELA/CAMLG/HSPA5/UBE2S/DNAJA1	45
BP	GO:0034968	histone lysine methylation	28/1719	114/18670	1.08488e-06	4.56538e-05	3.71994e-05	ATRX/WDR82/KDM1A/SETD2/SIRT1/CTR9/DNMT1/KDM3A/KMT5B/KMT2A/SETDB2/WDR61/ASH1L/MTF2/ZNF274/RIF1/PIH1D1/RTF1/NSD1/NELFE/SUZ12/ARID4A/DPY30/KMT2B/BRD4/PHF19/PRDM2/PWP1	28
BP	GO:0030098	lymphocyte differentiation	61/1719	353/18670	1.0953e-06	4.57512e-05	3.72787e-05	RPS6/ID2/ATM/RASGRP1/BCL11B/PTGER4/XBP1/CD4/CD27/GPR183/IL2RA/SATB1/TESPA1/SPN/PTPN22/SOS1/THEMIS/NCKAP1L/CYLD/ZBTB1/VSIR/DOCK10/DOCK2/VAV1/PLCL2/POU2F2/ITK/INPP5D/CARD11/SART1/AP3D1/IKZF3/CDK6/PRKDC/GON4L/PIK3CD/TMEM131L/STK11/PCID2/MALT1/TNFSF8/CAMK4/TGFBR2/CD40LG/EP300/PNP/STAT6/LY9/TCIRG1/PREX1/ATG5/AP3B1/TPD52/ZC3H8/ZAP70/ITPKB/PTPN6/CMTM7/RELB/PRDM1/SOCS1	61
BP	GO:0009896	positive regulation of catabolic process	70/1719	425/18670	1.13591e-06	4.70983e-05	3.83764e-05	NOP53/HSP90AA1/CDKN1B/ATM/MSN/HNRNPR/TRIM22/SORL1/DTX3L/TNFAIP3/VPS13C/TNFRSF1B/OAZ1/PNPT1/VCP/IRS2/HNRNPD/VSIR/SIRT1/PIAS1/APP/PYHIN1/NRDC/NNT/ARIH1/ATP5IF1/ROCK2/CALCOCO2/SESN3/SNX1/CNOT6L/GIGYF2/PUM1/PSMC4/METTL16/TNRC6C/DDB1/RAB3GAP2/BECN1/FBXL5/AGO2/SPTLC1/VPS13D/RBX1/CSNK2A1/STK11/BAG6/UBQLN2/ROCK1/PTTG1IP/MAPK3/STX5/MAPK9/PRKAA1/APC/ANKIB1/PLK3/GGA1/TMEM59/WAC/PSMC2/TMEM259/LARP1/VPS35/ATG…	70
BP	GO:0071897	DNA biosynthetic process	40/1719	196/18670	1.20809e-06	4.97259e-05	4.05173e-05	ISG15/UBA52/MYC/HSP90AA1/ATM/CCT3/HNRNPC/CCT5/XRCC5/VCP/PARP4/PRKCQ/HNRNPD/ZBTB1/PARP10/CCT8/SIRT1/RPA1/TERF1/REV3L/CCT6A/DKC1/MAPK1/NEK7/MAPKAPK5/RPA3/USP10/POLD2/PCNA/TERF2IP/FAAP20/POLK/MAPK3/DDX39B/TCP1/SPRTN/TNKS2/RPA2/PHB/CCT7	40
BP	GO:0019884	antigen processing and presentation of exogenous antigen	38/1719	182/18670	1.2328e-06	5.0375e-05	4.10462e-05	HLA-A/CYBA/CANX/HLA-F/DYNLL1/DYNC1H1/LNPEP/TAPBP/PSMA4/PSMB7/PSMB4/CTSS/HLA-DRA/CALR/PSMD2/CLTC/DYNC1LI2/AP3D1/PSMD13/IKBKB/TAP2/PSMC4/DNM2/AP2M1/DCTN3/CLTA/TAP1/PSMC2/PSMC6/CAPZA2/PSMC3/NCF1/AP3B1/PSMA5/SEC31A/DYNLL2/PSMB3/ARF1	38
BP	GO:1903706	regulation of hemopoiesis	76/1719	475/18670	1.25937e-06	5.10905e-05	4.16292e-05	ISG15/MYC/ID2/STAT1/RASGRP1/XBP1/CD4/CD27/EIF2AK2/IL2RA/TESPA1/EVI2B/SOS1/NCKAP1L/KLF13/PRKCQ/CYLD/PSMA4/PSMB7/ZBTB1/VSIR/PSMB4/CASP8/PRKCA/CTR9/HCLS1/ACIN1/PSMD2/INPP5D/NME1/GABPA/PURB/CARD11/KMT2A/SART1/AP3D1/PSMD13/IKZF3/CDK6/GPR171/PSMC4/CREBBP/TNRC6C/WDR61/IRF7/AGO3/TMEM131L/LEO1/PCID2/MALT1/CAMK4/TGFBR2/STAT5B/EP300/RB1/PNP/NUDT21/HMGB2/CREB1/PSMC2/DPY30/PSMC6/KMT2B/ATP6AP1/PSMC3/HSPA9/AP3B…	76
BP	GO:0002474	antigen processing and presentation of peptide antigen via MHC class I	25/1719	96/18670	1.26899e-06	5.1113e-05	4.16476e-05	HLA-A/CYBA/CANX/HLA-F/LNPEP/TAPBP/PSMA4/PSMB7/PSMB4/CALR/PSMD2/PSMD13/IKBKB/TAP2/PSMC4/ERAP2/TAP1/PSMC2/PSMC6/PSMC3/NCF1/TAPBPL/PSMA5/SEC31A/PSMB3	25
BP	GO:0034248	regulation of cellular amide metabolic process	76/1719	476/18670	1.36682e-06	5.43695e-05	4.43011e-05	RPS9/RPL13A/RPL26/EIF3E/EIF4B/EEF2/EIF3D/EIF4A2/EIF4G2/NPM1/BIN1/ATF4/HNRNPR/RBM3/SORL1/EIF2AK2/EIF2S3/EIF3B/TPR/DHX9/PDK1/HNRNPD/RPS6KA3/CNBP/EIF4H/NOLC1/LRPPRC/ORMDL3/APP/RPS6KA1/LTN1/CALR/ROCK2/SYNCRIP/PURA/RGS2/PTCD3/CAPRIN1/CELF1/PPP1R15A/DPH5/CNOT6L/PUM2/GIGYF2/PUM1/METTL16/RBM4/EIF4EBP2/USP16/PPP1CA/TNRC6C/IREB2/AGO3/AGO2/MAPK1/PRNP/ATXN2/EIF2A/MAPKAPK5/ROCK1/TCOF1/EIF4G1/MAPK3/UHMK1/PRKAA…	76
BP	GO:0030522	intracellular receptor signaling pathway	51/1719	278/18670	1.36912e-06	5.43695e-05	4.43011e-05	NOP53/CITED2/UBA52/DDX17/TAF7/RNF125/TNFAIP3/PTPN22/PRMT2/UBE3A/ERBIN/DDX60/CYLD/TAB2/ASXL2/PARP1/CASP8/SIRT1/PIAS1/ANKRD17/KDM3A/CALR/ARID1A/DDX54/RNF6/PUM2/PUM1/DDX58/TADA3/NCOA1/NCOA3/IRF7/SAFB2/IRF3/NR2C1/XIAP/SAFB/LATS1/UBR5/SMARCA4/EP300/RB1/PHB2/NR4A2/FKBP4/DAXX/UFM1/PHB/RELA/RWDD1/DNAJA1	51
BP	GO:0019882	antigen processing and presentation	44/1719	226/18670	1.39615e-06	5.5055e-05	4.48596e-05	HLA-A/CYBA/CANX/HLA-F/DYNLL1/DYNC1H1/LNPEP/TAPBP/PSMA4/PSMB7/PSMB4/CTSS/HLA-DRA/CALR/PSMD2/CLTC/DYNC1LI2/AP3D1/PSMD13/IKBKB/TAP2/PSMC4/DNM2/ERAP2/AP2M1/RAB10/DCTN3/CLTA/TAP1/PSMC2/PSMC6/CAPZA2/PSMC3/RAB6A/NCF1/ATG5/TAPBPL/AP3B1/PSMA5/SEC31A/DYNLL2/PSMB3/RELB/ARF1	44
BP	GO:0043967	histone H4 acetylation	20/1719	67/18670	1.43936e-06	5.62807e-05	4.58583e-05	KAT6A/SIRT1/KMT2A/KAT6B/TADA3/MSL1/JADE1/NCOA1/ING4/PIH1D1/JADE2/MSL3/KAT8/NAA50/MORF4L2/RUVBL1/EP300/MSL2/DMAP1/ATG5	20
BP	GO:0072599	establishment of protein localization to endoplasmic reticulum	29/1719	122/18670	1.44719e-06	5.62807e-05	4.58583e-05	RPL3/RPL27A/RPS9/RPL23A/RPS18/RPS6/RPL13A/RPL13/RPL27/RPS16/RPL4/RPL15/RPS19/RPL9/RPS20/RPL21/RPS11/RPL10A/RPS5/RPL26/UBA52/RPL7/SRP68/SRPRA/RAB3GAP2/SRP54/RAB10/CHMP4A/HSPA5	29
BP	GO:1905269	positive regulation of chromatin organization	26/1719	103/18670	1.49146e-06	5.76052e-05	4.69375e-05	ATM/ATF7IP/TPR/TRIM28/KDM1A/SIRT1/CTR9/DNMT1/AKAP8L/RNF20/PPHLN1/KMT2A/C6orf89/AKAP8/WDR61/MTF2/RIF1/PIH1D1/RPS6KA5/RTF1/NELFE/MAPK3/NIPBL/CHTOP/BRD4/PHF19	26
BP	GO:0006446	regulation of translational initiation	22/1719	79/18670	1.61011e-06	6.17646e-05	5.03267e-05	RPL13A/EIF3E/EIF4B/EIF4A2/EIF4G2/NPM1/ATF4/EIF2AK2/EIF3B/TPR/EIF4H/PPP1R15A/RBM4/EIF4EBP2/PPP1CA/AGO2/EIF4G1/UHMK1/LARP1/NCBP2/YTHDF2/CCL5	22
BP	GO:1905818	regulation of chromosome separation	19/1719	62/18670	1.68839e-06	6.43301e-05	5.24171e-05	ATM/TPR/RAD21/CUL3/NUMA1/TACC3/BUB3/IK/ZNF207/CSNK2A1/ANAPC5/PCID2/CDC27/MAD1L1/APC/RB1/NSMCE2/CDC26/ANAPC11	19
BP	GO:0019985	translesion synthesis	15/1719	41/18670	1.71338e-06	6.4844e-05	5.28358e-05	ISG15/UBA52/VCP/ZBTB1/PARP10/RPA1/REV3L/RPA3/USP10/POLD2/PCNA/FAAP20/POLK/SPRTN/RPA2	15
BP	GO:0070202	regulation of establishment of protein localization to chromosome	8/1719	12/18670	1.79389e-06	6.65509e-05	5.42266e-05	CCT3/CCT5/CCT8/TERF1/CCT6A/DKC1/TCP1/CCT7	8
BP	GO:1904816	positive regulation of protein localization to chromosome, telomeric region	8/1719	12/18670	1.79389e-06	6.65509e-05	5.42266e-05	CCT3/CCT5/CCT8/GNL3/CCT6A/DKC1/TCP1/CCT7	8
BP	GO:1990173	protein localization to nucleoplasm	8/1719	12/18670	1.79389e-06	6.65509e-05	5.42266e-05	NOP53/CCT3/CCT5/CCT8/CCT6A/DKC1/TCP1/CCT7	8
BP	GO:0044839	cell cycle G2/M phase transition	49/1719	266/18670	1.93857e-06	7.14484e-05	5.82171e-05	NOP53/HSP90AA1/ATM/NPM1/DYNLL1/PPP1R12A/RAD21/DYNC1H1/PSMA4/PSMB7/PSMB4/CEP290/APP/AKAP8L/PSMD2/SFI1/ABRAXAS1/CEP57/PSMD13/ZNF830/CUL1/TAOK1/PSMC4/DNM2/AKAP8/MNAT1/SDCCAG8/RBX1/CEP135/NAE1/LATS1/PCM1/AKAP9/RAB11A/PKIA/PLK3/DCTN3/PSMC2/CDK5RAP3/PSMC6/PSMC3/BRD4/HAUS1/PSMA5/FBXL15/PSMB3/TUBA4A/CSNK1D/PPP1CB	49
BP	GO:0031334	positive regulation of protein-containing complex assembly	46/1719	244/18670	2.05827e-06	7.53675e-05	6.14105e-05	LCP1/HSP90AA1/CDKN1B/ATM/BIN1/MSN/BRK1/CAND1/VCP/NCKAP1L/PARP1/NUMA1/VASP/GTF2H5/NIN/ACTR3/GTF2H3/ACTR2/PSMC4/RPA1/TERF1/DDB1/GTF2H1/RBX1/ASAP1/GRB2/PIH1D1/RPA3/CLIP1/EIF4G1/AKAP9/MAPK9/RICTOR/ARF6/DRG1/CREB1/PSMC2/DDB2/ICE1/PSMC6/BID/PSMC3/RPA2/SLAIN2/ARL2/ARF1	46
BP	GO:0006301	postreplication repair	17/1719	52/18670	2.17337e-06	7.90684e-05	6.44261e-05	ISG15/UBA52/VCP/ZBTB1/PARP10/RPA1/REV3L/RPA3/USP10/POLD2/PCNA/FAAP20/POLK/UBE2V2/SPRTN/NSMCE1/RPA2	17
BP	GO:0010948	negative regulation of cell cycle process	61/1719	361/18670	2.34465e-06	8.47531e-05	6.9058e-05	NOP53/RPL26/CDKN1B/ATM/NPM1/ATRX/UXT/TPR/RAD21/PRMT2/EVI2B/PSMA4/PSMB7/SMC1A/PSMB4/BUB3/WAPL/CALR/GADD45A/PSMD2/IK/ABRAXAS1/PSMD13/ZNF830/CDK6/CNOT6L/CUL1/PRKDC/TAOK1/GIGYF2/PSMC4/CBX5/TERF1/ZNF207/JADE1/MGA/RBX1/CTDSP2/PPP1R10/NAE1/PCID2/PRKAR1A/PCNA/MSH6/MAD1L1/SUZ12/APC/PLK3/RPS27L/EP300/RB1/PSMC2/PHC3/CDK5RAP3/CHMP2A/PSMC6/PSMC3/RPA2/PSMA5/SMC3/PSMB3	61
BP	GO:0006296	nucleotide-excision repair, DNA incision, 5'-to lesion	14/1719	37/18670	2.37821e-06	8.54187e-05	6.96004e-05	UBA52/PARP1/GTF2H5/GTF2H3/RPA1/DDB1/GTF2H1/RBX1/RPA3/POLD2/PCNA/POLK/DDB2/RPA2	14
BP	GO:0018209	peptidyl-serine modification	56/1719	322/18670	2.43481e-06	8.68413e-05	7.07596e-05	HSP90AA1/ATM/CAB39/WNK1/DYRK2/MORC3/PRKCQ/RPS6KA3/PARP1/TOP1/PRKCA/HCLS1/PRKCH/PLCL2/APP/ATP2B4/ROCK2/IKBKB/MARK2/PRKDC/GALNT1/PKN1/HIPK3/MAPK1/CSNK2A1/MARK3/CREBL2/MAPKAPK5/ROCK1/RPS6KA5/VRK3/LATS1/EIF4G1/RAF1/TERF2IP/PRKACB/NSD1/NTMT1/MAPK3/DYRK1A/UHMK1/AKAP9/CAMK4/MAPK9/TGFBR2/PRKAA1/IKBKE/MAP2K2/RICTOR/PDCD10/MAPKAPK3/CSNK1G2/PWP1/SMG1/MAPK13/CSNK1D	56
BP	GO:0034660	ncRNA metabolic process	75/1719	475/18670	2.44862e-06	8.68413e-05	7.07596e-05	RPS9/RPS6/RPL27/RPS16/NOP53/RPS19/RPL10A/RPL26/DDX17/FBL/RPL7/ADAR/PPA1/PNPT1/ISG20/HSD17B10/MPHOSPH10/SEPHS2/SIRT1/INTS8/NOLC1/GTF2H5/FAM98B/MDN1/EBNA1BP2/DICER1/ZNHIT6/DDX54/SART1/UTP3/MTREX/RRP1B/RRS1/ELP2/NOL11/METTL16/DIS3/IARS2/NOL8/DKC1/AGO3/AGO2/RSL1D1/SND1/NOP56/WDR46/RPP30/MTERF4/MRPS11/PIH1D1/INTS6/KTI12/DCAF13/NOB1/ZNHIT3/PPA2/UTP18/NSUN5/INTS10/WDR74/NOL9/YBEY/MPHOSPH6/MRPL44/GRSF1/R…	75
BP	GO:0018105	peptidyl-serine phosphorylation	53/1719	299/18670	2.51247e-06	8.79988e-05	7.17027e-05	HSP90AA1/ATM/CAB39/WNK1/DYRK2/MORC3/PRKCQ/RPS6KA3/TOP1/PRKCA/HCLS1/PRKCH/PLCL2/APP/ATP2B4/ROCK2/IKBKB/MARK2/PRKDC/PKN1/HIPK3/MAPK1/CSNK2A1/MARK3/CREBL2/MAPKAPK5/ROCK1/RPS6KA5/VRK3/LATS1/EIF4G1/RAF1/TERF2IP/PRKACB/NSD1/MAPK3/DYRK1A/UHMK1/AKAP9/CAMK4/MAPK9/TGFBR2/PRKAA1/IKBKE/MAP2K2/RICTOR/PDCD10/MAPKAPK3/CSNK1G2/PWP1/SMG1/MAPK13/CSNK1D	53
BP	GO:0070646	protein modification by small protein removal	53/1719	299/18670	2.51247e-06	8.79988e-05	7.17027e-05	NOP53/UBA52/MYC/EIF3F/UBXN1/TNFAIP3/TOMM20/VCP/CYLD/PSMA4/ASXL2/PSMB7/PSMB4/TNIP1/OTUD1/RAD23B/VCPIP1/PSMD2/ABRAXAS1/PSMD13/PSMC4/DDX58/TADA3/USP16/BECN1/USP25/USP9X/USP33/TRAF3/YY1/USP10/STAMBPL1/ENY2/SENP7/USP8/USP24/UCHL5/APC/RUVBL1/EP300/PSMC2/DDB2/JOSD1/PSMC6/TOR1A/SENP6/OTUD5/PSMC3/TANK/USP1/PSMA5/USP14/PSMB3	53
BP	GO:0006605	protein targeting	70/1719	435/18670	2.66897e-06	9.29033e-05	7.56989e-05	RPL3/RPL27A/RPS9/RPL23A/RPS18/RPS6/RPL13A/RPL13/RPL27/RPS16/RPL4/RPL15/RPS19/RPL9/RPS20/RPL21/RPS11/RPL10A/RPS5/RPL26/UBA52/HSP90AA1/RPL7/SORL1/PMPCB/YWHAZ/VPS13C/TOMM20/ERBIN/OS9/FYN/TRAK2/SRP68/SRPRA/HUWE1/LAMP2/ATP5IF1/NUCB1/ATG3/AP3D1/UQCRC2/MFF/BECN1/ITGB1BP1/LMAN1/USP9X/VPS13D/PRNP/ZDHHC12/ECI2/SSR1/SRP54/MTERF4/GNPTAB/SCP2/TIMM8B/PRKAA1/M6PR/PEX16/ACAA1/VPS13A/ANK3/GNPAT/BID/NCF1/AP3B1/TOM…	70
BP	GO:0051783	regulation of nuclear division	38/1719	188/18670	2.81905e-06	9.75254e-05	7.94651e-05	CDKN1B/ATM/ATRX/CDK13/TPR/RAD21/CUL3/NUMA1/SMC1A/TACC3/BUB3/CALR/IK/CHMP5/ZNF207/BECN1/PHIP/STAG1/ANAPC5/PCID2/PRKAR1A/CDC27/SMC5/MAD1L1/APC/CHMP1B/NIPBL/RB1/DRG1/NSMCE2/CHMP2A/PHB2/CDC26/NSFL1C/SMC3/RANBP1/FBXW5/ANAPC11	38
BP	GO:0010257	NADH dehydrogenase complex assembly	19/1719	64/18670	2.87414e-06	9.82258e-05	8.00358e-05	NDUFB7/OXA1L/NDUFB3/NDUFS6/NDUFS4/NDUFA9/TIMMDC1/NDUFB6/NDUFV1/COA1/NDUFB5/NDUFS1/NDUFA8/TMEM126B/DMAC1/NDUFS2/NDUFS3/NDUFAF8/NDUFA2	19
BP	GO:0032981	mitochondrial respiratory chain complex I assembly	19/1719	64/18670	2.87414e-06	9.82258e-05	8.00358e-05	NDUFB7/OXA1L/NDUFB3/NDUFS6/NDUFS4/NDUFA9/TIMMDC1/NDUFB6/NDUFV1/COA1/NDUFB5/NDUFS1/NDUFA8/TMEM126B/DMAC1/NDUFS2/NDUFS3/NDUFAF8/NDUFA2	19
BP	GO:0001732	formation of cytoplasmic translation initiation complex	9/1719	16/18670	2.92682e-06	9.94237e-05	8.10118e-05	EIF3E/EIF3D/EIF3L/EIF3G/EIF3A/EIF3F/EIF3B/EIF3I/EIF3M	9
BP	GO:0007004	telomere maintenance via telomerase	20/1719	70/18670	3.07073e-06	0.000103688	8.44862e-05	HSP90AA1/ATM/CCT3/HNRNPC/CCT5/XRCC5/PRKCQ/CCT8/RPA1/TERF1/CCT6A/DKC1/MAPK1/NEK7/MAPKAPK5/TERF2IP/MAPK3/TCP1/TNKS2/CCT7	20
BP	GO:0043044	ATP-dependent chromatin remodeling	23/1719	88/18670	3.12045e-06	0.000104739	8.5343e-05	NPM1/HNRNPC/NASP/SMARCA5/ARID1A/RSF1/SMARCC2/SMARCC1/CHD4/SMARCE1/SMARCAD1/MBD2/SMARCA2/CENPK/ZNHIT1/ANP32E/CHD8/RUVBL1/SMARCA4/MIS18BP1/SPTY2D1/GATAD2B/DMAP1	23
BP	GO:0048524	positive regulation of viral process	26/1719	107/18670	3.22017e-06	0.000106299	8.66138e-05	ANXA2/ADAR/CD4/DHX9/TRIM38/TOP2B/MDFIC/POLR2B/RSF1/RRP1B/DDB1/PDE12/IGF2R/NELFB/PPIE/NELFE/SMARCA4/EP300/P4HB/CHMP2A/LARP1/SMC3/CCNT1/NELFCD/POLR2A/CCL5	26
BP	GO:0048002	antigen processing and presentation of peptide antigen	38/1719	189/18670	3.22039e-06	0.000106299	8.66138e-05	HLA-A/CYBA/CANX/HLA-F/DYNLL1/DYNC1H1/LNPEP/TAPBP/PSMA4/PSMB7/PSMB4/CTSS/HLA-DRA/CALR/PSMD2/CLTC/DYNC1LI2/PSMD13/IKBKB/TAP2/PSMC4/DNM2/ERAP2/AP2M1/DCTN3/CLTA/TAP1/PSMC2/PSMC6/CAPZA2/PSMC3/NCF1/TAPBPL/PSMA5/SEC31A/DYNLL2/PSMB3/ARF1	38
BP	GO:0000184	nuclear-transcribed mRNA catabolic process, nonsense-mediated decay	28/1719	120/18670	3.22346e-06	0.000106299	8.66138e-05	RPL3/RPL27A/RPS9/RPL23A/RPS18/RPS6/RPL13A/RPL13/RPL27/RPS16/RPL4/RPL15/RPS19/RPL9/RPS20/RPL21/RPS11/RPL10A/RPS5/RPL26/EIF3E/UBA52/RPL7/EIF4G1/UPF3A/NCBP2/SMG1/ETF1	28
BP	GO:0070972	protein localization to endoplasmic reticulum	32/1719	147/18670	3.28939e-06	0.000107842	8.78713e-05	RPL3/RPL27A/RPS9/RPL23A/RPS18/RPS6/RPL13A/RPL13/RPL27/RPS16/RPL4/RPL15/RPS19/RPL9/RPS20/RPL21/RPS11/RPL10A/RPS5/RPL26/UBA52/RPL7/OS9/SRP68/SRPRA/PPP1R15A/RAB3GAP2/MIA3/SRP54/RAB10/CHMP4A/HSPA5	32
BP	GO:0002478	antigen processing and presentation of exogenous peptide antigen	36/1719	175/18670	3.34046e-06	0.000108258	8.82099e-05	HLA-A/CYBA/CANX/HLA-F/DYNLL1/DYNC1H1/LNPEP/TAPBP/PSMA4/PSMB7/PSMB4/CTSS/HLA-DRA/CALR/PSMD2/CLTC/DYNC1LI2/PSMD13/IKBKB/TAP2/PSMC4/DNM2/AP2M1/DCTN3/CLTA/TAP1/PSMC2/PSMC6/CAPZA2/PSMC3/NCF1/PSMA5/SEC31A/DYNLL2/PSMB3/ARF1	36
BP	GO:0032200	telomere organization	36/1719	175/18670	3.34046e-06	0.000108258	8.82099e-05	MYC/HSP90AA1/ATM/CCT3/HNRNPC/ATRX/CCT5/XRCC6/XRCC5/PRKCQ/HNRNPD/PARP1/CCT8/GNL3/PRKDC/RPA1/TERF1/CCT6A/DKC1/MAPK1/NEK7/RIF1/PPP1R10/MAPKAPK5/RPA3/POLD2/PCNA/TERF2IP/MAPK3/SMC5/NSMCE2/TCP1/TNKS2/RPA2/SMG1/CCT7	36
BP	GO:0006888	endoplasmic reticulum to Golgi vesicle-mediated transport	41/1719	212/18670	3.75322e-06	0.00012094	9.85433e-05	SORL1/SPTAN1/DYNLL1/TRAPPC6A/GOLGB1/DYNC1H1/VCP/TMED9/CUL3/SPTBN1/LMAN2/SCFD1/COPA/DYNC1LI2/COPE/COPB2/ARCN1/COG2/ARFGAP3/CTSZ/MIA3/LMAN1/USO1/PEF1/STX17/COG4/PPP6R1/STX5/SEC22C/DCTN3/ANK3/ARFGAP2/MPPE1/CAPZA2/TRAPPC12/SEC31A/RNF139/DYNLL2/CSNK1D/PPP6C/ARF1	41
BP	GO:0070126	mitochondrial translational termination	23/1719	89/18670	3.84499e-06	0.000123091	0.000100296	DAP3/MRPL54/OXA1L/GADD45GIP1/PTCD3/MRPL51/MRPL47/CHCHD1/MRPS25/MRPS7/MRPS11/MRPL58/MRPS33/MRPS12/MRPL19/MRPS15/MRPL18/MRPL21/MRPL44/MRPL42/MRPL2/MRPS23/MRPL14	23
BP	GO:0018394	peptidyl-lysine acetylation	35/1719	169/18670	3.8785e-06	0.000123091	0.000100296	TAF7/KAT6A/SIRT1/KMT2A/RSF1/EID1/KAT6B/TADA3/CREBBP/MSL1/JADE1/NCOA1/NCOA3/ING4/BAG6/PIH1D1/JADE2/RPS6KA5/MSL3/EPC2/ESCO1/MAPK3/KAT8/NAA50/MORF4L2/ATF2/PRKAA1/RUVBL1/EP300/CTCF/MSL2/DMAP1/NOC2L/ATG5/BAZ1A	35
BP	GO:0007091	metaphase/anaphase transition of mitotic cell cycle	17/1719	54/18670	3.90731e-06	0.000123091	0.000100296	ATM/TPR/RAD21/CUL3/TACC3/BUB3/IK/ZNF207/ANAPC5/PCID2/CDC27/MAD1L1/APC/RB1/NSMCE2/CDC26/ANAPC11	17
BP	GO:0032210	regulation of telomere maintenance via telomerase	17/1719	54/18670	3.90731e-06	0.000123091	0.000100296	ATM/CCT3/HNRNPC/CCT5/XRCC5/PRKCQ/CCT8/TERF1/CCT6A/DKC1/MAPK1/NEK7/MAPKAPK5/MAPK3/TCP1/TNKS2/CCT7	17
BP	GO:0002429	immune response-activating cell surface receptor signaling pathway	74/1719	473/18670	4.01365e-06	0.000125044	0.000101888	PAG1/HSP90AA1/ICAM3/ACTG1/BTN3A2/CD4/WNK1/TESPA1/PTPN22/MYO1G/LCP2/BRK1/THEMIS/NCKAP1L/PRKCQ/CYLD/TAB2/PSMA4/PSMB7/RAB29/PSMB4/VAV1/WIPF1/FYN/PLSCR1/CD226/PRKCH/HLA-DRA/PLCL2/ITK/ACTR3/PSMD2/INPP5D/CARD11/PSMD13/IKBKB/ACTR2/CUL1/RAPGEF1/PSMC4/PLEKHA1/CREBBP/PIK3CD/GBP1/ABI1/MAPK1/PRNP/STK11/GRAP2/RBCK1/LPXN/BAG6/GRB2/DUSP22/CYFIP2/RPS6KA5/RAF1/PRKACB/BTN3A3/MALT1/MAPK3/STOML2/EP300/PSMC2/PSMC6/IC…	74
BP	GO:0002757	immune response-activating signal transduction	74/1719	473/18670	4.01365e-06	0.000125044	0.000101888	PAG1/HSP90AA1/ICAM3/ACTG1/BTN3A2/CD4/WNK1/TESPA1/PTPN22/MYO1G/LCP2/BRK1/THEMIS/NCKAP1L/PRKCQ/CYLD/TAB2/PSMA4/PSMB7/RAB29/PSMB4/VAV1/WIPF1/FYN/PLSCR1/CD226/PRKCH/HLA-DRA/PLCL2/ITK/ACTR3/PSMD2/INPP5D/CARD11/PSMD13/IKBKB/ACTR2/CUL1/RAPGEF1/PSMC4/PLEKHA1/CREBBP/PIK3CD/GBP1/ABI1/MAPK1/PRNP/STK11/GRAP2/RBCK1/LPXN/BAG6/GRB2/DUSP22/CYFIP2/RPS6KA5/RAF1/PRKACB/BTN3A3/MALT1/MAPK3/STOML2/EP300/PSMC2/PSMC6/IC…	74
BP	GO:0006405	RNA export from nucleus	30/1719	135/18670	4.24171e-06	0.000131423	0.000107085	SRSF5/SRSF7/NPM1/TPR/SRSF2/DHX9/SETD2/XPO1/FYTTD1/AGFG1/THOC2/AKAP8L/SLU7/PABPN1/RRS1/NUP210/ABCE1/SRSF4/PHAX/CDC40/RBM26/PCID2/ENY2/NUP160/ALKBH5/DDX39B/CHTOP/FIP1L1/NCBP2/SMG1	30
BP	GO:0033108	mitochondrial respiratory chain complex assembly	24/1719	96/18670	4.47618e-06	0.00013793	0.000112387	NDUFB7/OXA1L/NDUFB3/NDUFS6/NDUFS4/TFAM/NDUFA9/TIMMDC1/NDUFB6/COA4/NDUFV1/COA1/NDUFB5/TTC19/NDUFS1/NDUFA8/TMEM126B/DMAC1/NDUFS2/NDUFS3/SMIM20/NDUFAF8/NDUFA2/COX14	24
BP	GO:0019079	viral genome replication	28/1719	122/18670	4.54006e-06	0.000139138	0.000113372	ISG15/MX1/IFI16/ADAR/EIF2AK2/BST2/TRIM38/TOP2B/OAS1/ISG20/VCP/TRIM28/HTATSF1/RAB29/PARP10/PLSCR1/EEA1/TNIP1/ROCK2/APOBEC3G/DDB1/PDE12/PPIE/LAMTOR5/LARP1/ATG5/BANF1/CCL5	28
BP	GO:0006613	cotranslational protein targeting to membrane	26/1719	109/18670	4.64738e-06	0.000141657	0.000115424	RPL3/RPL27A/RPS9/RPL23A/RPS18/RPS6/RPL13A/RPL13/RPL27/RPS16/RPL4/RPL15/RPS19/RPL9/RPS20/RPL21/RPS11/RPL10A/RPS5/RPL26/UBA52/RPL7/SRP68/SRPRA/SSR1/SRP54	26
BP	GO:0071375	cellular response to peptide hormone stimulus	55/1719	321/18670	4.73989e-06	0.0001428	0.000116355	SRSF5/CYBA/STAT1/XBP1/SORL1/OSBPL8/GNAI2/PDE3B/RAP1B/SOS1/IRS2/PRKCQ/CFLAR/PARP1/SIRT1/FYN/LPIN1/ARID1B/SOCS2/ROCK2/SESN3/AHCYL1/SMARCC1/ANXA5/PRKDC/EIF4EBP2/TBC1D4/ATP6V1H/PHIP/PTPN11/PIK3C2A/USO1/OPA1/PXN/CDC5L/GRB2/ROCK1/PRKAR2A/PRKAR1A/ATP2B1/PRKACB/RAB10/ATP6V1D/PRKAA1/STAT5B/APC/STAT6/CREB1/NR4A2/TCIRG1/ATP6AP1/RAB8A/LPIN2/RELA/SOCS1	55
BP	GO:0018023	peptidyl-lysine trimethylation	15/1719	44/18670	4.76084e-06	0.0001428	0.000116355	ATRX/WDR82/SETD2/SIRT1/CTR9/KMT5B/KMT2A/WDR61/ZNF274/PIH1D1/RTF1/ARID4A/KMT2B/BRD4/PWP1	15
BP	GO:0070897	transcription preinitiation complex assembly	15/1719	44/18670	4.76084e-06	0.0001428	0.000116355	TAF7/ATF7IP/CAND1/UBTF/PSMC4/MED6/POLR1E/PIH1D1/BAZ2A/SMARCA4/CREB1/PSMC2/PSMC6/PSMC3/GTF2A2	15
BP	GO:0033683	nucleotide-excision repair, DNA incision	14/1719	39/18670	4.92385e-06	0.000146908	0.000119703	UBA52/PARP1/GTF2H5/GTF2H3/RPA1/DDB1/GTF2H1/RBX1/RPA3/POLD2/PCNA/POLK/DDB2/RPA2	14
BP	GO:1903405	protein localization to nuclear body	7/1719	10/18670	5.18106e-06	0.000152167	0.000123987	CCT3/CCT5/CCT8/CCT6A/DKC1/TCP1/CCT7	7
BP	GO:1904851	positive regulation of establishment of protein localization to telomere	7/1719	10/18670	5.18106e-06	0.000152167	0.000123987	CCT3/CCT5/CCT8/CCT6A/DKC1/TCP1/CCT7	7
BP	GO:1904867	protein localization to Cajal body	7/1719	10/18670	5.18106e-06	0.000152167	0.000123987	CCT3/CCT5/CCT8/CCT6A/DKC1/TCP1/CCT7	7
BP	GO:0016579	protein deubiquitination	50/1719	283/18670	5.26077e-06	0.000152915	0.000124597	NOP53/UBA52/MYC/EIF3F/UBXN1/TNFAIP3/TOMM20/VCP/CYLD/PSMA4/ASXL2/PSMB7/PSMB4/TNIP1/OTUD1/RAD23B/VCPIP1/PSMD2/ABRAXAS1/PSMD13/PSMC4/DDX58/TADA3/USP16/BECN1/USP25/USP9X/USP33/TRAF3/YY1/USP10/STAMBPL1/ENY2/USP8/USP24/UCHL5/APC/RUVBL1/EP300/PSMC2/DDB2/JOSD1/PSMC6/OTUD5/PSMC3/TANK/USP1/PSMA5/USP14/PSMB3	50
BP	GO:0051258	protein polymerization	50/1719	283/18670	5.26077e-06	0.000152915	0.000124597	TMSB4X/MX1/HSP90AA1/CDKN1B/BIN1/DIAPH1/SPTAN1/ADD3/BRK1/MYADM/NCKAP1L/SPTBN1/NUMA1/VASP/HCLS1/ADD1/UBE2K/ARFGEF1/NIN/ACTR3/MX2/PSTPIP1/ACTR2/TERF1/ZNF207/NEFL/TTC17/OPA1/TUBGCP2/GRB2/CLIP1/LATS1/DYRK1A/AKAP9/DBNL/TMOD3/RICTOR/RANBP9/ARF6/DRG1/CHMP2A/FKBP4/CAPZA2/PREX1/SLAIN2/CHMP4A/ARL2/CSNK1D/UBE2S/ARF1	50
BP	GO:0031331	positive regulation of cellular catabolic process	60/1719	362/18670	5.30836e-06	0.000153507	0.00012508	NOP53/HSP90AA1/ATM/MSN/HNRNPR/TRIM22/DTX3L/TNFAIP3/VPS13C/TNFRSF1B/PNPT1/VCP/IRS2/HNRNPD/SIRT1/PIAS1/APP/PYHIN1/NRDC/NNT/ARIH1/ATP5IF1/ROCK2/CALCOCO2/SESN3/CNOT6L/GIGYF2/PUM1/PSMC4/METTL16/TNRC6C/RAB3GAP2/BECN1/FBXL5/AGO2/SPTLC1/VPS13D/RBX1/STK11/BAG6/UBQLN2/ROCK1/PTTG1IP/MAPK3/MAPK9/PRKAA1/ANKIB1/PLK3/TMEM59/WAC/PSMC2/TMEM259/LARP1/VPS35/ATG5/UBQLN1/TRIM8/RNF139/YTHDF2/CSNK1D	60
BP	GO:0030518	intracellular steroid hormone receptor signaling pathway	29/1719	130/18670	5.62398e-06	0.000161804	0.00013184	DDX17/TAF7/PRMT2/UBE3A/PARP1/SIRT1/PIAS1/KDM3A/CALR/ARID1A/DDX54/RNF6/TADA3/NCOA1/NCOA3/SAFB2/SAFB/LATS1/UBR5/SMARCA4/EP300/RB1/PHB2/FKBP4/DAXX/UFM1/PHB/RWDD1/DNAJA1	29
BP	GO:0016246	RNA interference	9/1719	17/18670	5.70978e-06	0.000162613	0.0001325	ADAR/DHX9/DICER1/CELF1/AGO2/TSN/NRDE2/TSNAX/MRPL44	9
BP	GO:0062033	positive regulation of mitotic sister chromatid segregation	9/1719	17/18670	5.70978e-06	0.000162613	0.0001325	CUL3/NUMA1/BECN1/ANAPC5/SMC5/NIPBL/RB1/NSMCE2/ANAPC11	9
BP	GO:0006293	nucleotide-excision repair, preincision complex stabilization	10/1719	21/18670	5.81708e-06	0.000163197	0.000132975	PARP1/GTF2H5/GTF2H3/RPA1/DDB1/GTF2H1/RBX1/RPA3/DDB2/RPA2	10
BP	GO:0006295	nucleotide-excision repair, DNA incision, 3'-to lesion	10/1719	21/18670	5.81708e-06	0.000163197	0.000132975	PARP1/GTF2H5/GTF2H3/RPA1/DDB1/GTF2H1/RBX1/RPA3/DDB2/RPA2	10
BP	GO:0035455	response to interferon-alpha	10/1719	21/18670	5.81708e-06	0.000163197	0.000132975	IFIT3/ADAR/EIF2AK2/BST2/TPR/IFNAR1/PYHIN1/MX2/PDE12/IFNAR2	10
BP	GO:0032784	regulation of DNA-templated transcription, elongation	16/1719	50/18670	5.90657e-06	0.000164887	0.000134352	CDK13/SUPT16H/HTATSF1/CTR9/WDR61/CDK12/LEO1/RTF1/NELFB/ZMYND11/RNF168/NELFE/DDX39B/BRD4/CCNT1/NELFCD	16
BP	GO:0006415	translational termination	25/1719	104/18670	6.07662e-06	0.000167398	0.000136399	DAP3/MRPL54/OXA1L/GADD45GIP1/PTCD3/MRPL51/MRPL47/ABCE1/CHCHD1/MRPS25/MRPS7/MRPS11/MRPL58/MRPS33/MRPS12/MRPL19/MRPS15/MRPL18/MRPL21/MRPL44/MRPL42/MRPL2/MRPS23/MRPL14/ETF1	25
BP	GO:0046822	regulation of nucleocytoplasmic transport	25/1719	104/18670	6.07662e-06	0.000167398	0.000136399	TPR/PPP1R12A/DHX9/TRIM28/IPO5/SETD2/XPO1/MDFIC/NOLC1/HCLS1/AKAP8L/MX2/CTDSPL2/ANP32B/PPP1CC/RBM4/PTPN11/MAPK1/RBM26/FLNA/UBR5/UHMK1/PKIA/DMAP1/NCBP2	25
BP	GO:2000573	positive regulation of DNA biosynthetic process	19/1719	67/18670	6.0856e-06	0.000167398	0.000136399	MYC/HSP90AA1/ATM/CCT3/CCT5/XRCC5/PRKCQ/HNRNPD/CCT8/CCT6A/DKC1/MAPK1/NEK7/MAPKAPK5/MAPK3/DDX39B/TCP1/TNKS2/CCT7	19
BP	GO:0042590	antigen processing and presentation of exogenous peptide antigen via MHC class I	21/1719	79/18670	6.20153e-06	0.000169693	0.000138268	HLA-A/CYBA/HLA-F/LNPEP/TAPBP/PSMA4/PSMB7/PSMB4/CALR/PSMD2/PSMD13/IKBKB/TAP2/PSMC4/TAP1/PSMC2/PSMC6/PSMC3/NCF1/PSMA5/PSMB3	21
BP	GO:0050688	regulation of defense response to virus	20/1719	73/18670	6.2292e-06	0.000169693	0.000138268	NOP53/STAT1/RNF125/DTX3L/IL2RA/TNFAIP3/DHX9/TRIM38/PARP9/DDX60/HERC5/ANKRD17/APOBEC3G/PUM2/TRIM44/PUM1/DDX58/TRAF3/PPM1B/SELENOK	20
BP	GO:0050870	positive regulation of T cell activation	39/1719	202/18670	6.68338e-06	0.00018119	0.000147636	RASGRP1/XBP1/CD4/CD27/IL2RA/TESPA1/ICOS/IL6R/DPP4/NCKAP1L/PRKCQ/RASAL3/CYLD/ZBTB1/VSIR/DOCK8/VAV1/FYN/TNFRSF14/CARD11/SART1/AP3D1/PTPN11/FLOT2/CCDC88B/GRAP2/GRB2/MALT1/HSPH1/TGFBR2/CD40LG/PNP/AP3B1/ZAP70/ITPKB/PTPN6/CCL5/SELENOK/SOCS1	39
BP	GO:0000086	G2/M transition of mitotic cell cycle	45/1719	247/18670	6.75802e-06	0.000182337	0.000148571	NOP53/HSP90AA1/ATM/DYNLL1/PPP1R12A/RAD21/DYNC1H1/PSMA4/PSMB7/PSMB4/CEP290/APP/PSMD2/SFI1/CEP57/PSMD13/ZNF830/CUL1/TAOK1/PSMC4/DNM2/MNAT1/SDCCAG8/RBX1/CEP135/NAE1/LATS1/PCM1/AKAP9/RAB11A/PKIA/PLK3/DCTN3/PSMC2/CDK5RAP3/PSMC6/PSMC3/BRD4/HAUS1/PSMA5/FBXL15/PSMB3/TUBA4A/CSNK1D/PPP1CB	45
BP	GO:0044784	metaphase/anaphase transition of cell cycle	17/1719	56/18670	6.79546e-06	0.000182474	0.000148683	ATM/TPR/RAD21/CUL3/TACC3/BUB3/IK/ZNF207/ANAPC5/PCID2/CDC27/MAD1L1/APC/RB1/NSMCE2/CDC26/ANAPC11	17
BP	GO:0060338	regulation of type I interferon-mediated signaling pathway	13/1719	35/18670	6.94197e-06	0.000185525	0.000151168	SAMHD1/ADAR/UBE2K/ZBP1/NLRC5/ABCE1/IRF7/PTPN11/IRF3/IFNAR2/IKBKE/PTPN6/YTHDF2	13
BP	GO:0045047	protein targeting to ER	27/1719	118/18670	7.09175e-06	0.000188634	0.000153702	RPL3/RPL27A/RPS9/RPL23A/RPS18/RPS6/RPL13A/RPL13/RPL27/RPS16/RPL4/RPL15/RPS19/RPL9/RPS20/RPL21/RPS11/RPL10A/RPS5/RPL26/UBA52/RPL7/SRP68/SRPRA/SRP54/CHMP4A/HSPA5	27
BP	GO:0006614	SRP-dependent cotranslational protein targeting to membrane	25/1719	105/18670	7.28648e-06	0.000192904	0.000157181	RPL3/RPL27A/RPS9/RPL23A/RPS18/RPS6/RPL13A/RPL13/RPL27/RPS16/RPL4/RPL15/RPS19/RPL9/RPS20/RPL21/RPS11/RPL10A/RPS5/RPL26/UBA52/RPL7/SRP68/SRPRA/SRP54	25
BP	GO:0002753	cytoplasmic pattern recognition receptor signaling pathway	18/1719	62/18670	7.3974e-06	0.000194018	0.000158089	NOP53/UBA52/RNF125/TNFAIP3/PTPN22/ERBIN/DDX60/CYLD/TAB2/CASP8/ANKRD17/PUM2/PUM1/DDX58/IRF7/IRF3/XIAP/RELA	18
BP	GO:1904356	regulation of telomere maintenance via telomere lengthening	18/1719	62/18670	7.3974e-06	0.000194018	0.000158089	ATM/CCT3/HNRNPC/CCT5/XRCC5/PRKCQ/PARP1/CCT8/TERF1/CCT6A/DKC1/MAPK1/NEK7/MAPKAPK5/MAPK3/TCP1/TNKS2/CCT7	18
BP	GO:0032886	regulation of microtubule-based process	41/1719	218/18670	7.69228e-06	0.000199893	0.000162876	MACF1/CDKN1B/NPM1/IGBP1/DIAPH1/TPR/DYNC1H1/CYLD/XPO1/NUMA1/SMC1A/TACC3/NIN/PDCD6IP/CLTC/ROCK2/MARK2/TAOK1/CHMP5/TERF1/STAG1/CKAP2/BORCS5/CLIP1/CFAP298/DYRK1A/AKAP9/PRKAA1/APC/CHMP1B/LAMP1/DRG1/CHMP2A/FKBP4/SENP6/NSFL1C/SMC3/SLAIN2/RANBP1/FBXW5/ARL2	41
BP	GO:1903039	positive regulation of leukocyte cell-cell adhesion	41/1719	218/18670	7.69228e-06	0.000199893	0.000162876	RASGRP1/XBP1/CD4/CD27/IL2RA/TESPA1/ICOS/IL6R/DPP4/NCKAP1L/PRKCQ/RASAL3/CYLD/ZBTB1/VSIR/DOCK8/VAV1/FYN/TNFRSF14/CARD11/SART1/AP3D1/PTPN11/FLOT2/CCDC88B/GRAP2/GRB2/MALT1/NFAT5/HSPH1/TGFBR2/CD40LG/PNP/AP3B1/ZAP70/ITPKB/PTPN6/RELA/CCL5/SELENOK/SOCS1	41
BP	GO:0000731	DNA synthesis involved in DNA repair	16/1719	51/18670	7.87562e-06	0.000203088	0.000165479	ISG15/UBA52/VCP/ZBTB1/PARP10/SIRT1/RPA1/REV3L/RPA3/USP10/POLD2/PCNA/FAAP20/POLK/SPRTN/RPA2	16
BP	GO:0010389	regulation of G2/M transition of mitotic cell cycle	38/1719	196/18670	7.88726e-06	0.000203088	0.000165479	NOP53/HSP90AA1/ATM/DYNLL1/RAD21/DYNC1H1/PSMA4/PSMB7/PSMB4/CEP290/APP/PSMD2/SFI1/CEP57/PSMD13/ZNF830/CUL1/TAOK1/PSMC4/SDCCAG8/RBX1/CEP135/NAE1/PCM1/AKAP9/RAB11A/PKIA/DCTN3/PSMC2/CDK5RAP3/PSMC6/PSMC3/BRD4/HAUS1/PSMA5/PSMB3/TUBA4A/CSNK1D	38
BP	GO:2001251	negative regulation of chromosome organization	31/1719	146/18670	7.98494e-06	0.000204669	0.000166767	ATM/TAF7/HNRNPC/ATRX/TRIP12/TPR/XRCC5/RAD21/KDM1A/PARP1/SIRT1/BUB3/WAPL/DNMT1/KDM3A/IK/TERF1/ZNF207/MNAT1/KDM5A/MTF2/PIH1D1/PCID2/TERF2IP/UBR5/MAD1L1/APC/HMGA1/NOC2L/TNKS2/ATG5	31
BP	GO:0051052	regulation of DNA metabolic process	58/1719	351/18670	8.32416e-06	0.000212398	0.000173065	MYC/HSP90AA1/ATM/NPM1/CCT3/HNRNPC/ATRX/CCT5/DTX3L/TRIP12/XRCC5/DHX9/PARP9/TRIM28/PARP4/PRKCQ/HNRNPD/KDM1A/SETD2/PARP1/CCT8/SIRT1/ZNF91/ABRAXAS1/KMT2A/ACTR2/GNL3/PRKDC/TERF1/HELB/CCT6A/DKC1/USP9X/SMARCAD1/MBD2/MAPK1/NEK7/RNF169/RIF1/PPP1R10/MAPKAPK5/PCNA/TERF2IP/RNF168/UBR5/MAPK3/MSH6/STAT6/KPNA1/DDX39B/UBE2V2/TCP1/IL27RA/USP1/TNKS2/RPA2/SMG1/CCT7	58
BP	GO:0010965	regulation of mitotic sister chromatid separation	17/1719	57/18670	8.85882e-06	0.000224497	0.000182923	ATM/TPR/RAD21/CUL3/TACC3/BUB3/IK/ZNF207/ANAPC5/PCID2/CDC27/MAD1L1/APC/RB1/NSMCE2/CDC26/ANAPC11	17
BP	GO:0032480	negative regulation of type I interferon production	15/1719	46/18670	8.87795e-06	0.000224497	0.000182923	ISG15/RNF125/TNFAIP3/CYLD/HERC5/NLRC5/DDX58/TAX1BP1/IRF3/YY1/PPM1B/IKBKE/NMI/OTUD5/RELB	15
BP	GO:1903037	regulation of leukocyte cell-cell adhesion	52/1719	304/18670	8.94796e-06	0.000225257	0.000183542	PAG1/RASGRP1/XBP1/CD4/CD27/IL2RA/WNK1/TESPA1/ICOS/SPN/PTPN22/IL6R/DPP4/NCKAP1L/PRKCQ/RASAL3/CYLD/ZBTB1/VSIR/DOCK8/VAV1/FYN/TNFRSF14/CARD11/SART1/AP3D1/MIA3/TMEM131L/PTPN11/FLOT2/CCDC88B/PRNP/GRAP2/GRB2/DUSP22/PRKAR1A/MALT1/NFAT5/HSPH1/MAD1L1/TGFBR2/CD40LG/PNP/AP3B1/ZC3H8/ZAP70/ITPKB/PTPN6/RELA/CCL5/SELENOK/SOCS1	52
BP	GO:0018393	internal peptidyl-lysine acetylation	33/1719	161/18670	9.12331e-06	0.00022865	0.000186308	TAF7/KAT6A/SIRT1/KMT2A/RSF1/EID1/KAT6B/TADA3/CREBBP/MSL1/JADE1/NCOA1/NCOA3/ING4/BAG6/PIH1D1/JADE2/RPS6KA5/MSL3/EPC2/MAPK3/KAT8/NAA50/MORF4L2/ATF2/RUVBL1/EP300/CTCF/MSL2/DMAP1/NOC2L/ATG5/BAZ1A	33
BP	GO:0019081	viral translation	8/1719	14/18670	9.18936e-06	0.000229287	0.000186826	EIF3D/EIF3L/EIF3G/EIF3A/EIF3F/EIF3B/DHX9/EIF2D	8
BP	GO:0002223	stimulatory C-type lectin receptor signaling pathway	26/1719	113/18670	9.3614e-06	0.00023255	0.000189485	ICAM3/TAB2/PSMA4/PSMB7/PSMB4/FYN/PSMD2/CARD11/PSMD13/IKBKB/CUL1/PSMC4/CREBBP/RPS6KA5/RAF1/PRKACB/MALT1/EP300/PSMC2/PSMC6/ICAM2/PSMC3/PSMA5/RELA/PSMB3/RELB	26
BP	GO:0031503	protein-containing complex localization	49/1719	281/18670	9.41779e-06	0.000232925	0.000189791	SRSF5/SRSF7/ATM/NPM1/TPR/DYNLL1/SRSF2/ADAM10/CLSTN1/SETD2/XPO1/FYTTD1/AGFG1/TNPO1/THOC2/AKAP8L/PURA/SLU7/AP3D1/PABPN1/DYNLRB1/RRS1/DNM2/TERF1/EPS15/NUP210/ABCE1/NUMB/SRSF4/CDC40/TRIP11/EXOC3/PCID2/ENY2/PCM1/RAB11A/NUP160/ALKBH5/CLUAP1/DDX39B/CHTOP/FKBP4/VPS35/RAB8A/FIP1L1/NCBP2/SMG1/IFT20/DYNLL2	49
BP	GO:0031145	anaphase-promoting complex-dependent catabolic process	21/1719	81/18670	9.48561e-06	0.000233578	0.000190323	UBA52/CUL3/PSMA4/PSMB7/PSMB4/BUB3/CDC16/PSMD2/PSMD13/PSMC4/ANAPC5/CDC27/UBE2E1/PSMC2/PSMC6/CDC26/PSMC3/PSMA5/PSMB3/ANAPC11/UBE2S	21
BP	GO:0038061	NIK/NF-kappaB signaling	36/1719	183/18670	9.65433e-06	0.000236699	0.000192866	TMSB4X/PRDX1/CD27/EIF2AK2/PTPN22/LIMS1/CYLD/PSMA4/PSMB7/PSMB4/APP/DICER1/CALR/PSMD2/PSMD13/CUL1/TRIM44/PSMC4/AGO3/RBCK1/CPNE1/TERF2IP/MALT1/NFAT5/PPM1B/IKBKE/HDAC7/EP300/TRADD/PSMC2/PSMC6/PSMC3/PSMA5/RELA/PSMB3/RELB	36
BP	GO:0002479	antigen processing and presentation of exogenous peptide antigen via MHC class I, TAP-dependent	20/1719	75/18670	9.72998e-06	0.000237521	0.000193535	HLA-A/CYBA/HLA-F/TAPBP/PSMA4/PSMB7/PSMB4/CALR/PSMD2/PSMD13/IKBKB/TAP2/PSMC4/TAP1/PSMC2/PSMC6/PSMC3/NCF1/PSMA5/PSMB3	20
BP	GO:0000717	nucleotide-excision repair, DNA duplex unwinding	10/1719	22/18670	9.78411e-06	0.000237813	0.000193773	UBA52/PARP1/GTF2H5/RAD23B/GTF2H3/DDB1/XPC/GTF2H1/RBX1/DDB2	10
BP	GO:1902749	regulation of cell cycle G2/M phase transition	40/1719	213/18670	1.02506e-05	0.000247152	0.000201383	NOP53/HSP90AA1/ATM/NPM1/DYNLL1/RAD21/DYNC1H1/PSMA4/PSMB7/PSMB4/CEP290/APP/PSMD2/SFI1/ABRAXAS1/CEP57/PSMD13/ZNF830/CUL1/TAOK1/PSMC4/SDCCAG8/RBX1/CEP135/NAE1/PCM1/AKAP9/RAB11A/PKIA/DCTN3/PSMC2/CDK5RAP3/PSMC6/PSMC3/BRD4/HAUS1/PSMA5/PSMB3/TUBA4A/CSNK1D	40
BP	GO:0043620	regulation of DNA-templated transcription in response to stress	28/1719	127/18670	1.0256e-05	0.000247152	0.000201383	CITED2/UBA52/ATF4/BCLAF1/RPS6KA3/PSMA4/PSMB7/CHD6/PSMB4/RPS6KA1/PSMD2/PSMD13/PSMC4/CREBBP/RBX1/VHL/EP300/PSMC2/PSMC6/ATF6B/PSMC3/PSMA5/EGLN1/RELA/PSMB3/ELOB/HSPA5/DDIT3	28
BP	GO:0140053	mitochondrial gene expression	33/1719	162/18670	1.04606e-05	0.000250519	0.000204127	DAP3/PNPT1/HSD17B10/MRPL54/OXA1L/GADD45GIP1/LRPPRC/GFM1/PTCD3/TFAM/MRPL51/MRPL47/IARS2/NOA1/CHCHD1/MRPS25/MRPS7/MTERF4/MRPS11/MRPL58/MRPS33/MRPS12/PRKAA1/MRPL19/MRPS15/MRPL18/MRPL21/MRPL44/MALSU1/MRPL42/MRPL2/MRPS23/MRPL14	33
BP	GO:0070200	establishment of protein localization to telomere	9/1719	18/18670	1.04846e-05	0.000250519	0.000204127	ATM/CCT3/CCT5/CCT8/TERF1/CCT6A/DKC1/TCP1/CCT7	9
BP	GO:0050863	regulation of T cell activation	53/1719	314/18670	1.08896e-05	0.000259098	0.000211117	PAG1/RASGRP1/XBP1/CD4/CD27/IL2RA/TESPA1/ICOS/SPN/PTPN22/TNFRSF1B/IL6R/DPP4/SOS1/NCKAP1L/PRKCQ/RASAL3/CYLD/ZBTB1/VSIR/DOCK8/VAV1/FYN/TNFRSF14/CARD11/SART1/AP3D1/TMEM131L/PTPN11/FLOT2/CCDC88B/PRNP/GRAP2/GRB2/DUSP22/PRKAR1A/MALT1/TNFSF8/HSPH1/CAMK4/MAD1L1/TGFBR2/CD40LG/PNP/AP3B1/ZC3H8/ZAP70/ITPKB/PTPN6/PRDM1/CCL5/SELENOK/SOCS1	53
BP	GO:0032388	positive regulation of intracellular transport	42/1719	229/18670	1.14159e-05	0.000270479	0.00022039	ANXA2/MSN/SORL1/TPR/YWHAZ/DHX9/DYNC1H1/OAZ1/TMEM30A/TRIM28/IPO5/RAB29/NUMA1/CASP8/CEP290/EHD1/HCLS1/FYN/HUWE1/CTDSPL2/ANP32B/MFF/PPP3R1/ITGB1BP1/MAPK1/PRNP/RBM26/BORCS5/FLNA/KIF5B/UBR5/PCM1/SCP2/PRKAA1/PLK3/ANK3/ICE1/PDCD10/BID/DMAP1/NCBP2/ARF1	42
BP	GO:0010833	telomere maintenance via telomere lengthening	21/1719	82/18670	1.16564e-05	0.000275022	0.000224092	HSP90AA1/ATM/CCT3/HNRNPC/CCT5/XRCC5/PRKCQ/PARP1/CCT8/RPA1/TERF1/CCT6A/DKC1/MAPK1/NEK7/MAPKAPK5/TERF2IP/MAPK3/TCP1/TNKS2/CCT7	21
BP	GO:0071166	ribonucleoprotein complex localization	28/1719	128/18670	1.19905e-05	0.000281726	0.000229555	SRSF5/SRSF7/NPM1/TPR/SRSF2/SETD2/XPO1/FYTTD1/AGFG1/THOC2/AKAP8L/SLU7/PABPN1/RRS1/NUP210/ABCE1/SRSF4/CDC40/PCID2/ENY2/NUP160/PRPF31/ALKBH5/DDX39B/CHTOP/FIP1L1/NCBP2/SMG1	28
BP	GO:0016573	histone acetylation	32/1719	156/18670	1.21848e-05	0.000283659	0.00023113	TAF7/KAT6A/SIRT1/KMT2A/RSF1/EID1/KAT6B/TADA3/CREBBP/MSL1/JADE1/NCOA1/NCOA3/ING4/PIH1D1/JADE2/RPS6KA5/MSL3/EPC2/MAPK3/KAT8/NAA50/MORF4L2/ATF2/RUVBL1/EP300/CTCF/MSL2/DMAP1/NOC2L/ATG5/BAZ1A	32
BP	GO:0032543	mitochondrial translation	29/1719	135/18670	1.22237e-05	0.000283659	0.00023113	DAP3/MRPL54/OXA1L/GADD45GIP1/LRPPRC/GFM1/PTCD3/MRPL51/MRPL47/IARS2/NOA1/CHCHD1/MRPS25/MRPS7/MTERF4/MRPS11/MRPL58/MRPS33/MRPS12/MRPL19/MRPS15/MRPL18/MRPL21/MRPL44/MALSU1/MRPL42/MRPL2/MRPS23/MRPL14	29
BP	GO:0043484	regulation of RNA splicing	29/1719	135/18670	1.22237e-05	0.000283659	0.00023113	SRSF5/AHNAK/SRSF7/DDX17/RBM3/SETX/SRSF2/RBMX/CELF2/MBNL1/FASTK/CELF1/RRP1B/METTL16/SREK1/RBM4/HNRNPF/SFSWAP/CDK12/HNRNPK/SRSF4/REST/SRSF8/RBM5/RBM7/DYRK1A/CWC22/PTBP3/POLR2A	29
BP	GO:0034067	protein localization to Golgi apparatus	11/1719	27/18670	1.26482e-05	0.000289931	0.00023624	SORL1/VPS13C/PACS1/GOLPH3/VPS13D/GAK/VPS13A/SYS1/RAB6A/IFT20/CSNK1D	11
BP	GO:0070199	establishment of protein localization to chromosome	11/1719	27/18670	1.26482e-05	0.000289931	0.00023624	ATM/CCT3/CCT5/CCT8/TERF1/CCT6A/DKC1/PIH1D1/NIPBL/TCP1/CCT7	11
BP	GO:0090169	regulation of spindle assembly	11/1719	27/18670	1.26482e-05	0.000289931	0.00023624	TPR/DYNC1H1/NUMA1/SMC1A/CHMP5/STAG1/CHMP1B/DRG1/CHMP2A/SENP6/SMC3	11
BP	GO:0022406	membrane docking	35/1719	178/18670	1.28955e-05	0.000294404	0.000239884	HSP90AA1/MSN/DYNLL1/DYNC1H1/TCTN3/BLOC1S6/CEP290/ESYT2/ESYT1/STX16/STX4/SCFD1/EXOC5/SFI1/CEP57/SDCCAG8/USO1/SNAP29/STX8/STX17/ROCK1/CEP135/PCM1/RAB10/STX5/AKAP9/RAB11A/PEX16/DCTN3/STXBP3/HAUS1/RAB8A/STX10/TUBA4A/CSNK1D	35
BP	GO:0034101	erythrocyte homeostasis	27/1719	122/18670	1.36219e-05	0.000309275	0.000252002	RPS6/ISG15/RPS19/ID2/STAT1/ADAR/PRDX1/NCKAP1L/KLF13/HCLS1/MFHAS1/ADD1/TMEM14C/ACIN1/ATP5IF1/INPP5D/CDK6/IREB2/DNASE2/ARID4A/STAT5B/TMOD3/RB1/L3MBTL3/HMGB2/PTBP3/HSPA9	27
BP	GO:0006900	vesicle budding from membrane	24/1719	102/18670	1.36566e-05	0.000309275	0.000252002	ANXA2/TRAPPC6A/TMED9/CUL3/SCFD1/AP3D1/ARFGAP3/CTSZ/DNM2/GOLPH3/MIA3/LMAN1/USO1/PEF1/AP2M1/PPP6R1/STX5/ARFGAP2/AP3B1/SEC31A/CHMP4A/CSNK1D/PPP6C/ARF1	24
BP	GO:0018022	peptidyl-lysine methylation	28/1719	129/18670	1.39882e-05	0.000315517	0.000257088	ATRX/WDR82/KDM1A/SETD2/SIRT1/CTR9/DNMT1/KDM3A/KMT5B/KMT2A/SETDB2/WDR61/ASH1L/MTF2/ZNF274/RIF1/PIH1D1/RTF1/NSD1/NELFE/SUZ12/ARID4A/DPY30/KMT2B/BRD4/PHF19/PRDM2/PWP1	28
BP	GO:0031123	RNA 3'-end processing	31/1719	150/18670	1.4165e-05	0.000318233	0.0002593	SRSF5/SRSF7/FBL/SRSF2/PCF11/PNPT1/HSD17B10/INTS8/CTR9/THOC2/APP/RNF20/RPRD2/AHCYL1/SLU7/PABPN1/DKC1/SRSF4/CDC40/LEO1/INTS6/NELFE/ZC3H14/NUDT21/VIRMA/DDX39B/CHTOP/GRSF1/FIP1L1/CCNT1/NCBP2	31
BP	GO:0006611	protein export from nucleus	35/1719	179/18670	1.46341e-05	0.000327467	0.000266825	SRSF5/SRSF7/NPM1/TPR/SRSF2/SETD2/XPO1/FYTTD1/AGFG1/THOC2/AKAP8L/CALR/AHCYL1/CTDSPL2/SLU7/PABPN1/ANP32B/RRS1/NUP210/ABCE1/PTPN11/SRSF4/XPO6/CDC40/PCID2/ENY2/UHMK1/NUP160/ALKBH5/DDX39B/CHTOP/HSPA9/FIP1L1/NCBP2/SMG1	35
BP	GO:0006278	RNA-dependent DNA biosynthetic process	20/1719	77/18670	1.49123e-05	0.000331065	0.000269756	HSP90AA1/ATM/CCT3/HNRNPC/CCT5/XRCC5/PRKCQ/CCT8/RPA1/TERF1/CCT6A/DKC1/MAPK1/NEK7/MAPKAPK5/TERF2IP/MAPK3/TCP1/TNKS2/CCT7	20
BP	GO:0032481	positive regulation of type I interferon production	20/1719	77/18670	1.49123e-05	0.000331065	0.000269756	STAT1/IFI16/LRRFIP1/XRCC6/XRCC5/PTPN22/DHX9/SETD2/ZBP1/PRKDC/DDX58/CREBBP/IRF7/PTPN11/IRF3/EP300/STAT6/HMGB2/POLR3GL/RELA	20
BP	GO:0042273	ribosomal large subunit biogenesis	19/1719	71/18670	1.52735e-05	0.000337753	0.000275206	RPL3/RPL23A/NOP53/RPL10A/RPL26/NPM1/RPL7/ZNF622/MDN1/EBNA1BP2/ZNHIT6/RRS1/RSL1D1/ZNHIT3/WDR74/NOL9/AAMP/MALSU1/NOC2L	19
BP	GO:0002220	innate immune response activating cell surface receptor signaling pathway	26/1719	116/18670	1.53992e-05	0.000339203	0.000276388	ICAM3/TAB2/PSMA4/PSMB7/PSMB4/FYN/PSMD2/CARD11/PSMD13/IKBKB/CUL1/PSMC4/CREBBP/RPS6KA5/RAF1/PRKACB/MALT1/EP300/PSMC2/PSMC6/ICAM2/PSMC3/PSMA5/RELA/PSMB3/RELB	26
BP	GO:0090305	nucleic acid phosphodiester bond hydrolysis	51/1719	302/18670	1.56201e-05	0.000342731	0.000279262	UBA52/SAMHD1/KPNB1/PCF11/PNPT1/ISG20/G3BP1/PARP1/GTF2H5/DICER1/GTF2H3/CNOT6L/RRS1/RPA1/DIS3/TDP2/DDB1/REV3L/XPC/PDE12/AGO3/AGO2/GTF2H1/SND1/RBX1/TSN/RPP30/RPA3/POLD2/ANGEL2/PCNA/POLK/DNASE2/NOB1/ASTE1/TSNAX/N4BP2/NOL9/NUDT21/KPNA1/YBEY/HMGB2/DDB2/EXOG/MRPL44/RRP36/RPA2/HMCES/FIP1L1/NCBP2/REXO2	51
BP	GO:0031058	positive regulation of histone modification	22/1719	90/18670	1.62366e-05	0.000354876	0.000289158	ATM/KDM1A/SIRT1/CTR9/DNMT1/AKAP8L/RNF20/KMT2A/C6orf89/AKAP8/WDR61/MTF2/RIF1/PIH1D1/RPS6KA5/RTF1/NELFE/MAPK3/NIPBL/CHTOP/BRD4/PHF19	22
BP	GO:1902107	positive regulation of leukocyte differentiation	30/1719	144/18670	1.64302e-05	0.000357722	0.000291477	ID2/RASGRP1/XBP1/CD4/CD27/IL2RA/TESPA1/EVI2B/NCKAP1L/CYLD/ZBTB1/VSIR/CASP8/PRKCA/HCLS1/ACIN1/INPP5D/SART1/AP3D1/PCID2/MALT1/TGFBR2/RB1/PNP/CREB1/ATP6AP1/AP3B1/ZAP70/ITPKB/SOCS1	30
BP	GO:0030705	cytoskeleton-dependent intracellular transport	35/1719	180/18670	1.6585e-05	0.000359702	0.00029309	SYNE2/RASGRP1/UXT/DYNLL1/SUN2/TUBA1B/DYNC1H1/BLOC1S6/TNPO1/LRPPRC/TRAK2/APP/PURA/AP3D1/DYNLRB1/SPG11/NEFL/FLOT2/CCDC88B/OPA1/TRIP11/DTNBP1/BORCS5/KIF5B/PCM1/LAMP1/AP3M2/BICDL1/CLUAP1/RAB6A/AP3B1/HOOK3/IFT20/BLOC1S4/DYNLL2	35
BP	GO:0006475	internal protein amino acid acetylation	33/1719	166/18670	1.78033e-05	0.000384648	0.000313416	TAF7/KAT6A/SIRT1/KMT2A/RSF1/EID1/KAT6B/TADA3/CREBBP/MSL1/JADE1/NCOA1/NCOA3/ING4/BAG6/PIH1D1/JADE2/RPS6KA5/MSL3/EPC2/MAPK3/KAT8/NAA50/MORF4L2/ATF2/RUVBL1/EP300/CTCF/MSL2/DMAP1/NOC2L/ATG5/BAZ1A	33
BP	GO:0002758	innate immune response-activating signal transduction	26/1719	117/18670	1.80882e-05	0.000388025	0.000316169	ICAM3/TAB2/PSMA4/PSMB7/PSMB4/FYN/PSMD2/CARD11/PSMD13/IKBKB/CUL1/PSMC4/CREBBP/RPS6KA5/RAF1/PRKACB/MALT1/EP300/PSMC2/PSMC6/ICAM2/PSMC3/PSMA5/RELA/PSMB3/RELB	26
BP	GO:1904874	positive regulation of telomerase RNA localization to Cajal body	8/1719	15/18670	1.80973e-05	0.000388025	0.000316169	CCT3/CCT5/CCT8/CCT6A/DKC1/RUVBL1/TCP1/CCT7	8
BP	GO:0015931	nucleobase-containing compound transport	43/1719	241/18670	1.82587e-05	0.00038853	0.00031658	SRSF5/SRSF7/NPM1/HNRNPA3/TPR/SRSF2/DHX9/MVP/TOMM20/PNPT1/SETD2/XPO1/FYTTD1/AGFG1/LRPPRC/THOC2/AKAP8L/MX2/PURA/SLU7/PABPN1/RRS1/NUP210/ABCE1/SLC25A24/SRSF4/PHAX/CDC40/RBM26/ATXN2/PCID2/ENY2/SLC35C2/TGFBR2/NUP160/MRPL18/UPF3A/ALKBH5/DDX39B/CHTOP/FIP1L1/NCBP2/SMG1	43
BP	GO:0038093	Fc receptor signaling pathway	43/1719	241/18670	1.82587e-05	0.00038853	0.00031658	HSP90AA1/ACTG1/MAP3K1/MYO1G/LCP2/BRK1/SOS1/NCKAP1L/PRKCQ/TAB2/PSMA4/PSMB7/PSMB4/VAV1/WIPF1/FYN/ITK/NFATC3/ACTR3/PSMD2/CARD11/PSMD13/IKBKB/ACTR2/CUL1/RAPGEF1/PSMC4/PPP3R1/ABI1/MAPK1/GRAP2/GRB2/CYFIP2/MALT1/MAPK3/MAPK9/PSMC2/PSMC6/PSMC3/PSMA5/RELA/PSMB3/PPP3CA	43
BP	GO:0032507	maintenance of protein location in cell	17/1719	60/18670	1.88115e-05	0.000397296	0.000323723	TMSB4X/SORL1/CD4/VPS13C/SUN2/MORC3/OS9/SRGN/TAF3/TOPORS/GOLPH3/VPS13D/VPS13A/ANK3/SYNE1/ARL2/HSPA5	17
BP	GO:0051306	mitotic sister chromatid separation	17/1719	60/18670	1.88115e-05	0.000397296	0.000323723	ATM/TPR/RAD21/CUL3/TACC3/BUB3/IK/ZNF207/ANAPC5/PCID2/CDC27/MAD1L1/APC/RB1/NSMCE2/CDC26/ANAPC11	17
BP	GO:0046631	alpha-beta T cell activation	29/1719	138/18670	1.901e-05	0.000399989	0.000325917	BCL11B/PTGER4/GPR183/SATB1/SPN/IL6R/NCKAP1L/PRKCQ/RASAL3/VSIR/DOCK2/ITK/TNFRSF14/AP3D1/MALT1/TNFSF8/STOML2/HSPH1/TGFBR2/PNP/STAT6/LY9/TCIRG1/AP3B1/ZAP70/ITPKB/RELB/PRDM1/SOCS1	29
BP	GO:0050686	negative regulation of mRNA processing	11/1719	28/18670	1.91025e-05	0.000400443	0.000326287	SRSF7/RBMX/CTR9/RNF20/SFSWAP/HNRNPK/SRSF4/NELFE/DYRK1A/ZC3H14/CCNT1	11
BP	GO:0006473	protein acetylation	38/1719	204/18670	2.04208e-05	0.000424918	0.000346229	TAF7/KAT6A/SIRT1/KMT2A/RSF1/TAOK1/EID1/KAT6B/TADA3/CREBBP/MSL1/JADE1/NCOA1/NCOA3/ING4/BAG6/PIH1D1/JADE2/RPS6KA5/TERF2IP/MSL3/EPC2/ESCO1/MAPK3/KAT8/NAA50/MORF4L2/ATF2/PRKAA1/RUVBL1/EP300/CTCF/MSL2/NAA16/DMAP1/NOC2L/ATG5/BAZ1A	38
BP	GO:0031396	regulation of protein ubiquitination	38/1719	204/18670	2.04208e-05	0.000424918	0.000346229	ISG15/HSP90AA1/UBXN1/DTX3L/TNFAIP3/TRIP12/PTPN22/UBE3A/CUL3/KDM1A/ARRDC3/PARP10/CTR9/FYN/HUWE1/RNF20/TRIM44/TOPORS/N4BP1/PEF1/BAG5/XIAP/IVNS1ABP/PTTG1IP/MALT1/UBR5/MAPK9/CDK5RAP3/NMI/SPRTN/DAXX/ATG5/RASSF5/UBQLN1/CAMLG/HSPA5/UBE2S/DNAJA1	38
BP	GO:0033157	regulation of intracellular protein transport	44/1719	250/18670	2.08229e-05	0.000431691	0.000351748	LCP1/SORL1/TPR/YWHAZ/OAZ1/TMEM30A/TRIM28/OS9/IPO5/SETD2/RAB29/XPO1/MDFIC/CASP8/CEP290/NOLC1/HCLS1/FYN/HUWE1/AKAP8L/ATP5IF1/NUCB1/CTDSPL2/ANP32B/MFF/PPP3R1/ITGB1BP1/LMAN1/PTPN11/MAPK1/PRNP/FLNA/KIF5B/UBR5/PCM1/UHMK1/PRKAA1/PKIA/PLK3/ANK3/ICE1/PDCD10/BID/DMAP1	44
BP	GO:0045785	positive regulation of cell adhesion	63/1719	403/18670	2.09926e-05	0.000433616	0.000353317	CITED2/ATM/RASGRP1/XBP1/CD4/CD27/IL2RA/TESPA1/ICOS/MAP4K4/MYADM/IL6R/DPP4/LIMS1/NCKAP1L/PRKCQ/RASAL3/CYLD/ZBTB1/VSIR/DOCK8/VAV1/PRKCA/UTRN/FYN/STX4/CALR/TNFRSF14/CARD11/SART1/AP3D1/CDK6/DNM2/ITGB1BP1/HSD17B12/PTPN11/FLOT2/CCDC88B/GRAP2/IQGAP1/GRB2/ROCK1/FLNA/DENND6A/MALT1/NFAT5/HSPH1/TGFBR2/RSU1/CD40LG/PNP/ANK3/PREX1/AP3B1/ZAP70/ITPKB/PTPN6/RELA/ARL2/PPP3CA/CCL5/SELENOK/SOCS1	63
BP	GO:0030168	platelet activation	31/1719	153/18670	2.1384e-05	0.000440088	0.00035859	ACTG1/MYH9/GNAQ/YWHAZ/LCP2/FERMT3/TLN1/PRKCQ/VCL/VAV1/PRKCA/FYN/PLSCR1/PRKCH/DGKZ/GNB1/PTPN11/DGKD/MAPK1/FLNA/RAF1/MAPK3/DGKA/CD40LG/STXBP3/RAP2B/DGKE/PTPN6/BLOC1S4/FIBP/CLIC1	31
BP	GO:0045930	negative regulation of mitotic cell cycle	55/1719	338/18670	2.21045e-05	0.000453263	0.000369325	RPS6/NOP53/RPL26/CDKN1B/ATM/ATRX/TPR/RAD21/PRMT2/TOP2B/PNPT1/PSMA4/PSMB7/PSMB4/GADD45GIP1/BUB3/HECA/GADD45A/PSMD2/IK/PSMD13/ZNF830/CDK6/CNOT6L/CUL1/PRKDC/TAOK1/GIGYF2/PSMC4/ZNF207/JADE1/XPC/RBX1/SLC9A3R1/CTDSP2/PPP1R10/NAE1/PCID2/ANGEL2/PCNA/MAD1L1/ATF2/APC/PLK3/RPS27L/EP300/RB1/PSMC2/CDK5RAP3/PSMC6/PSMC3/RPA2/PSMA5/PSMB3/BTG3	55
BP	GO:1900034	regulation of cellular response to heat	20/1719	79/18670	2.24506e-05	0.000458691	0.000373748	HSP90AA1/ATM/IER5/TPR/SIRT1/HIKESHI/RPA1/CREBBP/NUP210/MAPK1/BAG5/RPA3/DNAJC7/MAPK3/HSPH1/HSBP1/NUP160/EP300/FKBP4/RPA2	20
BP	GO:0006283	transcription-coupled nucleotide-excision repair	19/1719	73/18670	2.34602e-05	0.000477589	0.000389147	UBA52/POLR2B/GTF2H5/GTF2H3/ZNF830/RPA1/DDB1/MNAT1/GTF2H1/RBX1/RPA3/POLD2/PCNA/POLK/PPIE/EP300/ISY1/RPA2/POLR2A	19
BP	GO:0010970	transport along microtubule	32/1719	161/18670	2.37949e-05	0.000482661	0.000393279	SYNE2/RASGRP1/UXT/DYNLL1/SUN2/DYNC1H1/BLOC1S6/TNPO1/LRPPRC/TRAK2/APP/PURA/AP3D1/DYNLRB1/SPG11/NEFL/FLOT2/OPA1/TRIP11/DTNBP1/BORCS5/KIF5B/PCM1/LAMP1/AP3M2/BICDL1/CLUAP1/RAB6A/AP3B1/IFT20/BLOC1S4/DYNLL2	32
BP	GO:0042274	ribosomal small subunit biogenesis	18/1719	67/18670	2.39883e-05	0.000484838	0.000395053	RPS6/RPS16/RPS19/RPS5/NPM1/UTP3/RRS1/NOL11/WDR46/MRPS7/MRPS11/DCAF13/NOB1/RPS27L/RRP36/FAM207A/RRP7A/TSR3	18
BP	GO:0006378	mRNA polyadenylation	14/1719	44/18670	2.41573e-05	0.000486511	0.000396416	PCF11/PNPT1/CTR9/APP/RNF20/AHCYL1/LEO1/NELFE/ZC3H14/NUDT21/VIRMA/GRSF1/FIP1L1/CCNT1	14
BP	GO:0051054	positive regulation of DNA metabolic process	36/1719	191/18670	2.56407e-05	0.000514547	0.00041926	MYC/HSP90AA1/ATM/CCT3/ATRX/CCT5/DTX3L/XRCC5/DHX9/PARP9/TRIM28/PRKCQ/HNRNPD/PARP1/CCT8/SIRT1/ABRAXAS1/ACTR2/GNL3/PRKDC/CCT6A/DKC1/USP9X/MAPK1/NEK7/RIF1/PPP1R10/MAPKAPK5/PCNA/RNF168/MAPK3/STAT6/DDX39B/TCP1/TNKS2/CCT7	36
BP	GO:0031647	regulation of protein stability	48/1719	284/18670	2.68386e-05	0.000535179	0.000436072	NOP53/HSP90AA1/CCT3/XBP1/CCT5/ATF7IP/GNAQ/MORC3/CUL3/CCT8/SIRT1/PYHIN1/LAMP2/CALR/CTSA/PRKDC/TRIM44/TADA3/CREBBP/ZNF207/CCT6A/USP25/FBXL3/USP9X/FLOT2/MAPK1/PRNP/CREBL2/BAG5/USP33/BAG6/FLNA/VHL/USP8/LAMP1/EP300/CREB1/NAA16/PHB2/PDCD10/ZSWIM7/TCP1/VPS35/CDKN2AIP/PHB/CCT7/RNF139/CAMLG	48
BP	GO:0031062	positive regulation of histone methylation	13/1719	39/18670	2.68967e-05	0.000535179	0.000436072	SIRT1/CTR9/DNMT1/RNF20/KMT2A/WDR61/MTF2/RIF1/RTF1/NELFE/CHTOP/BRD4/PHF19	13
BP	GO:0009895	negative regulation of catabolic process	51/1719	308/18670	2.69633e-05	0.000535179	0.000436072	NOP53/ANXA2/EIF4G2/UBXN1/HNRNPC/SORL1/IL10RA/HNRNPA0/PDE3B/PTPN22/DHX9/FHIT/OS9/HNRNPD/TAB2/FYN/LRPPRC/SCFD1/ATP2B4/TBC1D14/SYNCRIP/CTSA/SMARCC1/HERC1/MCL1/BECN1/DKC1/USP25/SF3B3/CSNK2A1/N4BP1/BAG5/BAG6/ROCK1/FLNA/ANGEL2/EIF4G1/SLIRP/PRKAA1/UCHL5/WAC/CDK5RAP3/LARP1/VPS35/PHB/RELA/USP14/CAMLG/TIMP1/CHMP4A/CST3	51
BP	GO:0007041	lysosomal transport	24/1719	106/18670	2.70484e-05	0.000535179	0.000436072	BIN1/SORL1/VPS51/DTX3L/VCP/CCDC91/TRAK2/LAMP2/AP3D1/CHMP5/STX8/AKTIP/IGF2R/GAK/TMEM106B/GNPTAB/M6PR/LAMP1/USE1/PSAP/VPS35/AP3B1/HOOK3/ARF1	24
BP	GO:0035966	response to topologically incorrect protein	37/1719	199/18670	2.72054e-05	0.000536402	0.000437068	HSP90AA1/ATF4/XBP1/CANX/EIF2AK2/MANF/TLN1/VCP/CUL3/ADD1/ERP44/SRPRA/CALR/CREBRF/PPP1R15A/KLHDC3/STT3B/ACADVL/MBTPS1/SSR1/PDIA6/CTDSP2/BAG6/HSPH1/EP300/CDK5RAP3/SDF2/TOR1A/ATF6B/DNAJB12/MYDGF/DAXX/HSPA9/SEC31A/HSPA5/DDIT3/DNAJA1	37
BP	GO:0031330	negative regulation of cellular catabolic process	44/1719	253/18670	2.81453e-05	0.000553001	0.000450593	NOP53/ANXA2/EIF4G2/UBXN1/HNRNPC/SORL1/IL10RA/HNRNPA0/PTPN22/DHX9/FHIT/OS9/HNRNPD/TAB2/LRPPRC/SCFD1/ATP2B4/TBC1D14/SYNCRIP/CTSA/SMARCC1/HERC1/MCL1/BECN1/DKC1/USP25/CSNK2A1/N4BP1/BAG5/BAG6/ROCK1/ANGEL2/EIF4G1/SLIRP/UCHL5/WAC/CDK5RAP3/LARP1/VPS35/USP14/CAMLG/TIMP1/CHMP4A/CST3	44
BP	GO:0000280	nuclear division	63/1719	407/18670	2.85607e-05	0.000559102	0.000455564	CDKN1B/ATM/ATRX/TTN/CDK13/TPR/KPNB1/RAD21/TOP2B/CUL3/PDS5A/NUMA1/SMC1A/TACC3/BUB3/WAPL/AKAP8L/CALR/ACTR3/IK/PSMD13/ACTR2/KLHDC3/RRS1/CHMP5/PIBF1/USP16/TERF1/ZNF207/AKAP8/BECN1/PHIP/STAG1/BCCIP/CENPK/ANAPC5/BAG6/FLNA/CHMP7/PCID2/PRKAR1A/CDC27/SMC5/NAA50/MAD1L1/NSL1/RAB11A/APC/CHMP1B/NIPBL/RB1/DRG1/NSMCE2/CHMP2A/PHB2/CDC26/NSFL1C/SMC3/RANBP1/FBXW5/CHMP4A/ANAPC11/UBE2S	63
BP	GO:0048285	organelle fission	68/1719	449/18670	2.86541e-05	0.000559102	0.000455564	MX1/CDKN1B/ATM/ATRX/TTN/CDK13/TPR/KPNB1/RAD21/TOP2B/CUL3/PDS5A/NUMA1/SMC1A/TACC3/BUB3/WAPL/AKAP8L/CALR/ACTR3/MX2/IK/PSMD13/ACTR2/KLHDC3/RRS1/CHMP5/PIBF1/USP16/TERF1/MFF/ZNF207/AKAP8/BECN1/PHIP/STAG1/BCCIP/OPA1/CENPK/ANAPC5/BAG6/FLNA/CHMP7/PCID2/PRKAR1A/CDC27/SMC5/NAA50/MAD1L1/NSL1/RAB11A/APC/CHMP1B/NIPBL/RB1/DRG1/NSMCE2/CHMP2A/PHB2/CDC26/VPS35/NSFL1C/SMC3/RANBP1/FBXW5/CHMP4A/ANAPC11/UBE2S	68
BP	GO:0071426	ribonucleoprotein complex export from nucleus	27/1719	127/18670	2.92644e-05	0.000569042	0.000463664	SRSF5/SRSF7/NPM1/TPR/SRSF2/SETD2/XPO1/FYTTD1/AGFG1/THOC2/AKAP8L/SLU7/PABPN1/RRS1/NUP210/ABCE1/SRSF4/CDC40/PCID2/ENY2/NUP160/ALKBH5/DDX39B/CHTOP/FIP1L1/NCBP2/SMG1	27
BP	GO:1903708	positive regulation of hemopoiesis	35/1719	185/18670	3.04082e-05	0.000587829	0.000478972	ISG15/ID2/STAT1/RASGRP1/XBP1/CD4/CD27/IL2RA/TESPA1/EVI2B/NCKAP1L/CYLD/ZBTB1/VSIR/CASP8/PRKCA/HCLS1/ACIN1/INPP5D/SART1/AP3D1/PCID2/MALT1/TGFBR2/STAT5B/RB1/PNP/NUDT21/HMGB2/CREB1/ATP6AP1/AP3B1/ZAP70/ITPKB/SOCS1	35
BP	GO:0048872	homeostasis of number of cells	43/1719	246/18670	3.04752e-05	0.000587829	0.000478972	RPS6/ISG15/RPS19/ID2/STAT1/ADAR/PRDX1/GPR183/IL2RA/TNFAIP3/SOS1/NCKAP1L/KLF13/CYLD/DOCK10/HCLS1/MFHAS1/ADD1/CCR4/SLC40A1/TMEM14C/ACIN1/ATP5IF1/INPP5D/CARD11/CDK6/GIGYF2/PKN1/IREB2/PIK3CD/PTPN11/DNASE2/ARID4A/STAT5B/TMOD3/RB1/L3MBTL3/HMGB2/PTBP3/TCIRG1/HSPA9/ZC3H8/ITPKB	43
BP	GO:0062197	cellular response to chemical stress	56/1719	350/18670	3.05434e-05	0.000587829	0.000478972	ATM/ATF4/CYBA/PRDX1/SETX/CAB39/XRCC6/TNFAIP3/XRCC5/ZNF622/PNPT1/PDK1/HNRNPD/CFLAR/CHD6/PARP1/SIRT1/FYN/ZNF277/TXNRD1/SOD2/MTR/NONO/ERCC6L2/MCL1/PLEKHA1/DNM2/BECN1/SLC25A24/REST/MAPK1/PXN/BAG5/PCNA/MAPK3/MAPK9/PRKAA1/LRRC8C/P4HB/STAT6/PSAP/PDCD10/NR4A2/RCSD1/STK25/NCF1/ATG5/PRDX5/UBQLN1/RELA/MAPK13/DDIT3/RELB/RWDD1/OSER1/DNAJA1	56
BP	GO:0016574	histone ubiquitination	14/1719	45/18670	3.21152e-05	0.000615978	0.000501908	DTX3L/TRIP12/KDM1A/CTR9/HUWE1/RNF20/DDB1/LEO1/RNF168/UBR5/UBE2E1/SUZ12/WAC/DDB2	14
BP	GO:0030218	erythrocyte differentiation	25/1719	114/18670	3.29767e-05	0.000630358	0.000513625	RPS6/ISG15/RPS19/ID2/STAT1/ADAR/NCKAP1L/KLF13/HCLS1/MFHAS1/ADD1/TMEM14C/ACIN1/ATP5IF1/INPP5D/CDK6/DNASE2/ARID4A/STAT5B/TMOD3/RB1/L3MBTL3/HMGB2/PTBP3/HSPA9	25
BP	GO:1903362	regulation of cellular protein catabolic process	43/1719	247/18670	3.36762e-05	0.000641555	0.000522748	NOP53/ANXA2/HSP90AA1/MSN/UBXN1/TNFAIP3/TMF1/UBE3A/FHIT/VCP/OS9/PIAS1/PYHIN1/UBE2K/RAD23B/ARIH1/ATP5IF1/SMARCC1/PSMC4/FBXL5/USP25/RBX1/CSNK2A1/N4BP1/BAG5/BAG6/UBQLN2/PTTG1IP/LATS1/MAPK9/UCHL5/ANKIB1/PLK3/WAC/PSMC2/CDK5RAP3/TMEM259/VPS35/UBQLN1/USP14/RNF139/CAMLG/CSNK1D	43
BP	GO:0070507	regulation of microtubule cytoskeleton organization	35/1719	186/18670	3.41981e-05	0.000648408	0.000528332	CDKN1B/NPM1/TPR/DYNC1H1/CYLD/XPO1/NUMA1/SMC1A/TACC3/NIN/PDCD6IP/CLTC/ROCK2/MARK2/TAOK1/CHMP5/TERF1/STAG1/CKAP2/CLIP1/DYRK1A/AKAP9/PRKAA1/APC/CHMP1B/DRG1/CHMP2A/FKBP4/SENP6/NSFL1C/SMC3/SLAIN2/RANBP1/FBXW5/ARL2	35
BP	GO:0022409	positive regulation of cell-cell adhesion	44/1719	255/18670	3.4266e-05	0.000648408	0.000528332	CITED2/RASGRP1/XBP1/CD4/CD27/IL2RA/TESPA1/ICOS/IL6R/DPP4/NCKAP1L/PRKCQ/RASAL3/CYLD/ZBTB1/VSIR/DOCK8/VAV1/FYN/TNFRSF14/CARD11/SART1/AP3D1/PTPN11/FLOT2/CCDC88B/GRAP2/GRB2/DENND6A/MALT1/NFAT5/HSPH1/TGFBR2/CD40LG/PNP/ANK3/AP3B1/ZAP70/ITPKB/PTPN6/RELA/CCL5/SELENOK/SOCS1	44
BP	GO:0051303	establishment of chromosome localization	19/1719	75/18670	3.53621e-05	0.000665232	0.00054204	ATM/KPNB1/DYNC1H1/CUL3/NUMA1/ACTR3/ACTR2/RRS1/CHMP5/PIBF1/TERF1/BECN1/CHMP7/MAD1L1/RAB11A/CHMP1B/CHMP2A/TRAPPC12/CHMP4A	19
BP	GO:0016236	macroautophagy	49/1719	295/18670	3.53909e-05	0.000665232	0.00054204	DYNLL1/VPS13C/TOMM20/LGALS8/VCP/NBR1/SIRT1/WIPI2/CAPN1/ATG2A/PIK3C3/LAMP2/SCFD1/TBC1D14/CALCOCO2/SESN3/ATG3/RETREG1/RAB3GAP2/ATP6V1H/BECN1/TECPR1/VPS36/SPTLC1/VPS13D/CSNK2A1/SNAP29/UBQLN2/STX17/MAPK3/LAMTOR5/ATG12/ATP6V1D/PRKAA1/WAC/CHMP2A/TCIRG1/LARP1/VPS35/LAMTOR2/ATG5/VDAC1/NSFL1C/EXOC7/TOMM40/UBQLN1/IFT20/DYNLL2/CHMP4A	49
BP	GO:0030071	regulation of mitotic metaphase/anaphase transition	15/1719	51/18670	3.55674e-05	0.000666327	0.000542933	ATM/TPR/RAD21/CUL3/BUB3/IK/ZNF207/ANAPC5/PCID2/MAD1L1/APC/RB1/NSMCE2/CDC26/ANAPC11	15
BP	GO:1901991	negative regulation of mitotic cell cycle phase transition	43/1719	248/18670	3.71822e-05	0.000694273	0.000565703	NOP53/RPL26/CDKN1B/ATM/TPR/RAD21/PRMT2/PSMA4/PSMB7/PSMB4/BUB3/GADD45A/PSMD2/IK/PSMD13/ZNF830/CDK6/CNOT6L/CUL1/PRKDC/TAOK1/GIGYF2/PSMC4/ZNF207/JADE1/RBX1/CTDSP2/NAE1/PCID2/PCNA/MAD1L1/APC/PLK3/RPS27L/EP300/RB1/PSMC2/CDK5RAP3/PSMC6/PSMC3/RPA2/PSMA5/PSMB3	43
BP	GO:0019058	viral life cycle	53/1719	328/18670	3.75738e-05	0.00069927	0.000569775	ISG15/ANXA2/UBA52/MX1/IFI16/ADAR/CD4/EIF2AK2/BST2/TPR/KPNB1/TRIM38/SELPLG/TOP2B/OAS1/DPP4/ISG20/VCP/TRIM28/HTATSF1/RAB29/XPO1/PARP10/PLSCR1/EEA1/TNIP1/TNFRSF14/PDCD6IP/ROCK2/APOBEC3G/ITGB7/CHMP5/EPS15/NUP210/DDB1/PDE12/CHMP7/PPIE/LAMTOR5/CHMP1B/LAMP1/NUP160/P4HB/KPNA1/CHMP2A/LARP1/ATG5/BANF1/SMC3/TRIM8/CHMP4A/IST1/CCL5	53
BP	GO:0006893	Golgi to plasma membrane transport	17/1719	63/18670	3.76984e-05	0.00069928	0.000569783	MACF1/SPTBN1/GOLGA4/PREPL/EXOC5/DNM2/GOLPH3/CNST/CCDC93/VAMP5/GGA2/RAB10/RABEP1/GGA1/ANK3/SYS1/ARF1	17
BP	GO:0043434	response to peptide hormone	66/1719	436/18670	3.79088e-05	0.000700877	0.000571085	SRSF5/CDKN1B/CYBA/STAT1/XBP1/SORL1/OSBPL8/GNAI2/PDE3B/TNFSF10/RAP1B/SOS1/PNPT1/EPM2AIP1/IRS2/PRKCQ/CFLAR/PARP1/SIRT1/FYN/LPIN1/ARID1B/HADHA/SOCS2/ROCK2/SESN3/AHCYL1/SMARCC1/ANXA5/STAT4/PRKDC/EIF4EBP2/TBC1D4/ATP6V1H/PHIP/NEFL/PTPN11/SRSF4/PIK3C2A/USO1/OPA1/PXN/CDC5L/IQGAP1/GRB2/ROCK1/PRKAR2A/PRKAR1A/ATP2B1/PRKACB/RAB10/ATP6V1D/PRKAA1/STAT5B/APC/STXBP3/STAT6/CREB1/NR4A2/TCIRG1/ATP6AP1/RAB8A/LPIN2/R…	66
BP	GO:0006612	protein targeting to membrane	37/1719	202/18670	3.81063e-05	0.000702227	0.000572184	RPL3/RPL27A/RPS9/RPL23A/RPS18/RPS6/RPL13A/RPL13/RPL27/RPS16/RPL4/RPL15/RPS19/RPL9/RPS20/RPL21/RPS11/RPL10A/RPS5/RPL26/UBA52/RPL7/FYN/SRP68/SRPRA/ATG3/MFF/ITGB1BP1/PRNP/ZDHHC12/SSR1/SRP54/PEX16/ANK3/NCF1/CHMP4A/HSPA5	37
BP	GO:0034644	cellular response to UV	20/1719	82/18670	4.01975e-05	0.000738352	0.000601619	RPL26/MYC/NPM1/ATF4/KDM1A/ZBTB1/PARP1/SIRT1/CREBBP/DDB1/XPC/STK11/N4BP1/YY1/PCNA/POLK/EP300/DDB2/NOC2L/MAPK13	20
BP	GO:0043631	RNA polyadenylation	14/1719	46/18670	4.22815e-05	0.000774108	0.000630754	PCF11/PNPT1/CTR9/APP/RNF20/AHCYL1/LEO1/NELFE/ZC3H14/NUDT21/VIRMA/GRSF1/FIP1L1/CCNT1	14
BP	GO:0045454	cell redox homeostasis	19/1719	76/18670	4.3125e-05	0.000784458	0.000639188	CYBA/PRDX1/ERP44/TXNRD1/NNT/PDIA4/TMX1/TXNDC15/DNAJC10/GLRX3/PDIA6/P4HB/TXN2/TXNDC12/PRDX4/NCF1/GLRX/PRDX5/DDIT3	19
BP	GO:0050000	chromosome localization	19/1719	76/18670	4.3125e-05	0.000784458	0.000639188	ATM/KPNB1/DYNC1H1/CUL3/NUMA1/ACTR3/ACTR2/RRS1/CHMP5/PIBF1/TERF1/BECN1/CHMP7/MAD1L1/RAB11A/CHMP1B/CHMP2A/TRAPPC12/CHMP4A	19
BP	GO:0006289	nucleotide-excision repair	24/1719	109/18670	4.38823e-05	0.000795666	0.00064832	UBA52/PARP1/POLR2B/SIRT1/GTF2H5/RAD23B/GTF2H3/ZNF830/RPA1/DDB1/XPC/MNAT1/GTF2H1/RBX1/RPA3/POLD2/PCNA/POLK/PPIE/EP300/ISY1/DDB2/RPA2/POLR2A	24
BP	GO:0046782	regulation of viral transcription	17/1719	64/18670	4.69739e-05	0.000848994	0.000691772	DHX9/MDFIC/POLR2B/TRIM14/RSF1/RRP1B/REST/NELFB/NELFE/SMARCA4/EP300/PSMC3/CCNT1/NELFCD/TRIM8/POLR2A/CCL5	17
BP	GO:0061951	establishment of protein localization to plasma membrane	16/1719	58/18670	4.72027e-05	0.000850403	0.00069292	MACF1/SPTBN1/GOLGA4/PREPL/GOLPH3/CNST/VAMP5/GGA2/RAB10/RAB11A/GGA1/ANK3/RILPL2/SYS1/VPS35/RAB8A	16
BP	GO:0098876	vesicle-mediated transport to the plasma membrane	22/1719	96/18670	4.74092e-05	0.000851403	0.000693735	MACF1/CLSTN1/SPTBN1/GOLGA4/PREPL/EXOC5/DNM2/GOLPH3/CNST/CCDC93/VAMP5/GGA2/RAB10/RABEP1/RAB11A/GGA1/ANK3/SYS1/VPS35/RAB8A/ENTR1/ARF1	22
BP	GO:0051028	mRNA transport	30/1719	152/18670	4.84068e-05	0.000866558	0.000706084	SRSF5/SRSF7/HNRNPA3/TPR/SRSF2/DHX9/MVP/SETD2/XPO1/FYTTD1/AGFG1/LRPPRC/THOC2/AKAP8L/MX2/SLU7/PABPN1/NUP210/SRSF4/CDC40/PCID2/ENY2/NUP160/UPF3A/ALKBH5/DDX39B/CHTOP/FIP1L1/NCBP2/SMG1	30
BP	GO:0090224	regulation of spindle organization	13/1719	41/18670	4.89798e-05	0.000874042	0.000712182	TPR/DYNC1H1/NUMA1/SMC1A/TACC3/CLTC/CHMP5/STAG1/CHMP1B/DRG1/CHMP2A/SENP6/SMC3	13
BP	GO:0061418	regulation of transcription from RNA polymerase II promoter in response to hypoxia	19/1719	77/18670	5.23671e-05	0.00093154	0.000759032	CITED2/UBA52/PSMA4/PSMB7/PSMB4/PSMD2/PSMD13/PSMC4/CREBBP/RBX1/VHL/EP300/PSMC2/PSMC6/PSMC3/PSMA5/EGLN1/PSMB3/ELOB	19
BP	GO:0051304	chromosome separation	21/1719	90/18670	5.27477e-05	0.000935359	0.000762144	ATM/TPR/RAD21/TOP2B/CUL3/NUMA1/TACC3/BUB3/IK/ZNF207/SMARCAD1/CSNK2A1/ANAPC5/PCID2/CDC27/MAD1L1/APC/RB1/NSMCE2/CDC26/ANAPC11	21
BP	GO:0050851	antigen receptor-mediated signaling pathway	51/1719	316/18670	5.38886e-05	0.000952595	0.000776188	PAG1/BTN3A2/CD4/WNK1/TESPA1/PTPN22/LCP2/THEMIS/NCKAP1L/PRKCQ/CYLD/TAB2/PSMA4/PSMB7/RAB29/PSMB4/FYN/CD226/PRKCH/HLA-DRA/PLCL2/ITK/PSMD2/INPP5D/CARD11/PSMD13/IKBKB/CUL1/PSMC4/PLEKHA1/PIK3CD/GBP1/MAPK1/PRNP/STK11/GRAP2/RBCK1/LPXN/DUSP22/BTN3A3/MALT1/STOML2/PSMC2/PSMC6/PSMC3/PSMA5/ZAP70/PHPT1/PTPN6/RELA/PSMB3	51
BP	GO:0072659	protein localization to plasma membrane	44/1719	260/18670	5.52631e-05	0.000973839	0.000793498	ANXA2/MACF1/MYADM/SPTBN1/GOLGA4/PRKCH/STX4/PREPL/EXOC5/CLTC/ROCK2/IKBKB/PACS1/GOLPH3/NUMB/ITGB1BP1/TNIK/GBP1/FLOT2/SLC9A3R1/PRNP/STX8/CNST/AP2M1/ROCK1/FLNA/GAK/KIF5B/VAMP5/TSPAN14/SLMAP/GGA2/RAB10/RAB11A/GGA1/TMEM59/ARF6/EFR3A/ANK3/RILPL2/SYS1/VPS35/RAB8A/IFT20	44
BP	GO:0070911	global genome nucleotide-excision repair	10/1719	26/18670	5.69797e-05	0.00100096	0.000815597	UBA52/PARP1/GTF2H5/RAD23B/GTF2H3/DDB1/XPC/GTF2H1/RBX1/DDB2	10
BP	GO:0098586	cellular response to virus	15/1719	53/18670	5.84454e-05	0.00102035	0.000831397	NOP53/IFI6/ADAR/RNF125/LGALS8/DDX60/ANKRD17/RRP1B/PUM2/PUM1/DDX58/IRF7/IRF3/IKBKE/ARF1	15
BP	GO:1902099	regulation of metaphase/anaphase transition of cell cycle	15/1719	53/18670	5.84454e-05	0.00102035	0.000831397	ATM/TPR/RAD21/CUL3/BUB3/IK/ZNF207/ANAPC5/PCID2/MAD1L1/APC/RB1/NSMCE2/CDC26/ANAPC11	15
BP	GO:0035967	cellular response to topologically incorrect protein	31/1719	161/18670	5.97856e-05	0.00104053	0.000847837	ATF4/XBP1/CANX/EIF2AK2/TLN1/VCP/CUL3/ADD1/SRPRA/CALR/CREBRF/PPP1R15A/KLHDC3/ACADVL/MBTPS1/SSR1/PDIA6/CTDSP2/BAG6/EP300/CDK5RAP3/SDF2/TOR1A/ATF6B/DNAJB12/MYDGF/DAXX/HSPA9/SEC31A/HSPA5/DDIT3	31
BP	GO:0140056	organelle localization by membrane tethering	32/1719	169/18670	6.42336e-05	0.00111299	0.000906876	HSP90AA1/DYNLL1/DYNC1H1/TCTN3/BLOC1S6/CEP290/ESYT2/ESYT1/STX16/STX4/SCFD1/EXOC5/SFI1/CEP57/SDCCAG8/USO1/SNAP29/STX8/STX17/CEP135/PCM1/RAB10/STX5/AKAP9/RAB11A/DCTN3/STXBP3/HAUS1/RAB8A/STX10/TUBA4A/CSNK1D	32
BP	GO:0051650	establishment of vesicle localization	34/1719	184/18670	6.43435e-05	0.00111299	0.000906876	RASGRP1/TRAPPC6A/DYNC1H1/TMED9/CUL3/BLOC1S6/TRAK2/SCFD1/AP3D1/SPG11/ARFGAP3/CTSZ/DNM2/LMAN1/USO1/SNAP29/PEF1/DTNBP1/BORCS5/KIF5B/PPP6R1/STX5/RAB11A/AP3M2/BICDL1/ARFGAP2/TOR1A/MAP4K2/AP3B1/SEC31A/BLOC1S4/CSNK1D/PPP6C/ARF1	34
BP	GO:0002262	myeloid cell homeostasis	29/1719	147/18670	6.47511e-05	0.00111661	0.000909829	RPS6/ISG15/RPS19/ID2/STAT1/ADAR/PRDX1/NCKAP1L/KLF13/HCLS1/MFHAS1/ADD1/TMEM14C/ACIN1/ATP5IF1/INPP5D/CDK6/IREB2/PIK3CD/DNASE2/ARID4A/STAT5B/TMOD3/RB1/L3MBTL3/HMGB2/PTBP3/HSPA9/ITPKB	29
BP	GO:0051403	stress-activated MAPK cascade	47/1719	286/18670	6.6302e-05	0.00113987	0.000928781	UBA52/MYC/IGBP1/RASGRP1/PTGER4/PRDX1/CD27/EIF2AK2/MAP4K4/PTPN22/ZNF622/CYLD/TAB2/NBR1/MDFIC/ARHGEF6/MFHAS1/AIDA/APP/GADD45A/IKBKB/CUL1/RAPGEF1/TAOK1/MAP3K2/PKN1/TIAM1/HIPK3/TNIK/MAPK1/DTNBP1/DUSP22/MAP2K1/ZMYND11/MAPK3/DBNL/MAPK9/CD40LG/MAP2K2/CCM2/PDCD10/MAP4K2/STK25/DAXX/NCF1/MAPK13/DNAJA1	47
BP	GO:1901653	cellular response to peptide	59/1719	385/18670	6.75363e-05	0.00115756	0.000943196	SRSF5/CYBA/STAT1/XBP1/SORL1/OSBPL8/GNAI2/PDE3B/PTPN22/RAP1B/SOS1/IRS2/PRKCQ/CFLAR/PARP1/SIRT1/FYN/LPIN1/ARID1B/APP/SOCS2/ROCK2/SESN3/AHCYL1/SMARCC1/ANXA5/PRKDC/CHMP5/EIF4EBP2/TBC1D4/ATP6V1H/PHIP/PTPN11/PIK3C2A/USO1/PRNP/OPA1/PXN/CDC5L/GRB2/ROCK1/PRKAR2A/PRKAR1A/ATP2B1/PRKACB/RAB10/ATP6V1D/PRKAA1/STAT5B/APC/STAT6/CREB1/NR4A2/TCIRG1/ATP6AP1/RAB8A/LPIN2/RELA/SOCS1	59
BP	GO:1990778	protein localization to cell periphery	51/1719	319/18670	6.91696e-05	0.00118196	0.000963079	ANXA2/MACF1/ADAM10/MYADM/CLSTN1/SPTBN1/GOLGA4/RAB29/NUMA1/PRKCH/STX4/PREPL/EXOC5/CLTC/ROCK2/IKBKB/PACS1/GOLPH3/NUMB/ITGB1BP1/TNIK/GBP1/FLOT2/SLC9A3R1/PRNP/STX8/CNST/AP2M1/ROCK1/FLNA/GAK/KIF5B/CLIP1/VAMP5/TSPAN14/SLMAP/GGA2/RAB10/RABEP1/RAB11A/GGA1/TMEM59/ARF6/BBIP1/EFR3A/ANK3/RILPL2/SYS1/VPS35/RAB8A/IFT20	51
BP	GO:0072384	organelle transport along microtubule	20/1719	85/18670	6.95209e-05	0.00118438	0.000965046	SYNE2/RASGRP1/UXT/SUN2/DYNC1H1/BLOC1S6/LRPPRC/TRAK2/AP3D1/NEFL/OPA1/DTNBP1/BORCS5/KIF5B/LAMP1/AP3M2/BICDL1/RAB6A/AP3B1/BLOC1S4	20
BP	GO:0010506	regulation of autophagy	52/1719	328/18670	7.37941e-05	0.00125339	0.00102128	EIF4G2/ATM/IFI16/XBP1/TRIM22/IL10RA/VPS13C/PTPN22/TAB2/SIRT1/CAPN1/SCFD1/TBC1D14/ATP5IF1/CALCOCO2/SESN3/CTSA/HERC1/MCL1/RAB3GAP2/ATP6V1H/BECN1/SPTLC1/VPS13D/STK11/USP33/UBQLN2/ROCK1/USP10/EIF4G1/MAPK3/KAT8/LAMTOR5/ATP6V1D/PRKAA1/PLK3/EP300/TMEM59/WAC/PSAP/LARP1/VPS35/LAMTOR2/RAB8A/ATG5/VDAC1/EXOC7/UBQLN1/IFT20/TRIM8/CHMP4A/DDIT3	52
BP	GO:0060236	regulation of mitotic spindle organization	12/1719	37/18670	7.42715e-05	0.00125394	0.00102173	TPR/DYNC1H1/NUMA1/SMC1A/TACC3/CLTC/CHMP5/STAG1/CHMP1B/DRG1/CHMP2A/SMC3	12
BP	GO:1901998	toxin transport	12/1719	37/18670	7.42715e-05	0.00125394	0.00102173	CCT3/CCT5/CCT8/ANTXR2/SCFD1/ARID1A/COPB2/GGA1/TCP1/CCT7/HSPA5/DNAJA1	12
BP	GO:0032869	cellular response to insulin stimulus	38/1719	216/18670	7.46344e-05	0.00125631	0.00102366	SRSF5/STAT1/XBP1/SORL1/OSBPL8/GNAI2/PDE3B/SOS1/IRS2/PRKCQ/CFLAR/PARP1/SIRT1/LPIN1/SOCS2/SESN3/SMARCC1/PRKDC/EIF4EBP2/TBC1D4/ATP6V1H/PHIP/PTPN11/PIK3C2A/USO1/OPA1/GRB2/ATP2B1/RAB10/ATP6V1D/PRKAA1/APC/TCIRG1/ATP6AP1/RAB8A/LPIN2/RELA/SOCS1	38
BP	GO:0050821	protein stabilization	33/1719	178/18670	7.65759e-05	0.00128286	0.00104529	NOP53/HSP90AA1/CCT3/CCT5/ATF7IP/GNAQ/MORC3/CCT8/PYHIN1/LAMP2/CALR/TRIM44/ZNF207/CCT6A/USP9X/FLOT2/CREBL2/BAG5/USP33/BAG6/FLNA/VHL/LAMP1/EP300/CREB1/NAA16/PHB2/PDCD10/ZSWIM7/TCP1/PHB/CCT7/CAMLG	33
BP	GO:0001933	negative regulation of protein phosphorylation	64/1719	429/18670	7.66666e-05	0.00128286	0.00104529	MYC/CDKN1B/EIF3A/NPM1/IGBP1/TAF7/ADAR/SORL1/WNK1/GNAQ/TNFAIP3/PTPN22/PARP14/MYADM/MVP/IPO5/CYLD/IPO7/SIRT1/AIDA/SAMSN1/SEMA4D/CBL/TNIP1/NNT/GADD45A/CALM2/RGS2/CBLB/PRKDC/RAPGEF1/SH3BP5/PIBF1/PKN1/ITGB1BP1/HIPK3/ASH1L/GBP1/SLC9A3R1/PRNP/DNAJC10/IBTK/DTNBP1/CTDSP2/DUSP22/PRKAR2A/VRK3/PRKAR1A/ZMYND11/LATS1/EIF4G1/TERF2IP/PKIA/APC/RB1/RANBP9/CDK5RAP3/HEXIM1/PWP1/PTPN6/PHB/DNAJA1/DUSP5/SOCS1	64
BP	GO:0045333	cellular respiration	35/1719	194/18670	8.38396e-05	0.00139873	0.00113971	NOP53/UQCRH/NDUFB7/PNPT1/VCP/OXA1L/ETFA/NDUFB3/NNT/NDUFS6/NDUFS4/UQCRC2/NOA1/NDUFA9/ME2/ACO2/IREB2/NDUFB6/SUCLG2/IDH2/IDH3B/IDH3G/NDUFV1/PANK2/SUCLG1/NDUFB5/BID/NDUFS1/NDUFA8/NDUFS2/UQCRC1/NDUFS3/SDHA/NDUFA2/UQCRQ	35
BP	GO:1903322	positive regulation of protein modification by small protein conjugation or removal	27/1719	135/18670	8.93937e-05	0.00148699	0.00121162	NOP53/PTPN22/UBE3A/VCP/CUL3/KDM1A/ARRDC3/CTR9/PIAS1/TNIP1/HUWE1/RNF20/GNL3/TOPORS/PEF1/XIAP/PTTG1IP/MALT1/MAPK9/CDK5RAP3/NMI/SPRTN/TANK/RASSF5/UBQLN1/HSPA5/UBE2S	27
BP	GO:1990090	cellular response to nerve growth factor stimulus	14/1719	49/18670	9.14639e-05	0.00150936	0.00122984	EEF2/UBE3A/KIDINS220/EHD1/APP/ACAP2/CBL/DYNC1LI2/RAPGEF1/CDC5L/USP8/ARF6/CREB1/HSPA5	14
BP	GO:0036500	ATF6-mediated unfolded protein response	6/1719	10/18670	9.1541e-05	0.00150936	0.00122984	XBP1/CALR/MBTPS1/ATF6B/HSPA5/DDIT3	6
BP	GO:0070816	phosphorylation of RNA polymerase II C-terminal domain	6/1719	10/18670	9.1541e-05	0.00150936	0.00122984	CDK13/GTF2H5/GTF2H3/CDK12/GTF2H1/BRD4	6
BP	GO:0098781	ncRNA transcription	23/1719	107/18670	9.29066e-05	0.00152396	0.00124174	NOP53/POLR2B/INTS8/ICE2/POU2F2/RPRD2/NOL11/GTF3C6/RPAP2/PHAX/POLR1E/PIH1D1/INTS6/TCOF1/SMARCA4/INTS10/ICE1/CCNT1/ZC3H8/PWP1/NCBP2/GTF2A2/POLR2A	23
BP	GO:0016197	endosomal transport	39/1719	226/18670	9.29673e-05	0.00152396	0.00124174	UBA52/SORL1/VPS51/VCP/RAB29/TMEM87A/EHD1/WASHC4/STX16/ACAP2/EEA1/TMEM87B/PREPL/TBC1D14/CLTC/AP3D1/SNX1/CHMP5/EPS15/SNX2/VPS36/CCDC93/EHD4/CHMP7/RAB10/STX5/RAB11A/CHMP1B/GGA1/ARF6/DPY30/CHMP2A/VPS35/RAB6A/RAB8A/AP3B1/ENTR1/STX10/CHMP4A	39
BP	GO:0032968	positive regulation of transcription elongation from RNA polymerase II promoter	8/1719	18/18670	9.55872e-05	0.00155336	0.0012657	CDK13/SUPT16H/CTR9/WDR61/CDK12/LEO1/RTF1/BRD4	8
BP	GO:0043555	regulation of translation in response to stress	8/1719	18/18670	9.55872e-05	0.00155336	0.0012657	NPM1/ATF4/EIF2AK2/RPS6KA3/RPS6KA1/PPP1R15A/RBM4/PPP1CA	8
BP	GO:1904872	regulation of telomerase RNA localization to Cajal body	8/1719	18/18670	9.55872e-05	0.00155336	0.0012657	CCT3/CCT5/CCT8/CCT6A/DKC1/RUVBL1/TCP1/CCT7	8
BP	GO:0031098	stress-activated protein kinase signaling cascade	50/1719	315/18670	9.74981e-05	0.00157986	0.00128729	UBA52/MYC/IGBP1/RASGRP1/PTGER4/PRDX1/CD27/MAP3K1/EIF2AK2/MAP4K4/PTPN22/ZNF622/CYLD/TAB2/NBR1/MDFIC/STK10/ARHGEF6/MFHAS1/AIDA/APP/GADD45A/IKBKB/CUL1/RAPGEF1/TAOK1/MAP3K2/PKN1/SLK/TIAM1/HIPK3/TNIK/MAPK1/DTNBP1/DUSP22/MAP2K1/ZMYND11/MAPK3/DBNL/MAPK9/CD40LG/MAP2K2/CCM2/PDCD10/MAP4K2/STK25/DAXX/NCF1/MAPK13/DNAJA1	50
BP	GO:1901988	negative regulation of cell cycle phase transition	44/1719	267/18670	0.000104483	0.00168819	0.00137556	NOP53/RPL26/CDKN1B/ATM/TPR/RAD21/PRMT2/PSMA4/PSMB7/PSMB4/BUB3/GADD45A/PSMD2/IK/ABRAXAS1/PSMD13/ZNF830/CDK6/CNOT6L/CUL1/PRKDC/TAOK1/GIGYF2/PSMC4/ZNF207/JADE1/RBX1/CTDSP2/NAE1/PCID2/PCNA/MAD1L1/APC/PLK3/RPS27L/EP300/RB1/PSMC2/CDK5RAP3/PSMC6/PSMC3/RPA2/PSMA5/PSMB3	44
BP	GO:0042326	negative regulation of phosphorylation	68/1719	468/18670	0.000105215	0.00169517	0.00138125	MYC/CDKN1B/EIF3A/NPM1/IGBP1/TAF7/ADAR/SORL1/WNK1/GNAQ/TNFAIP3/DYNLL1/PTPN22/PARP14/MYADM/MVP/COX11/IRS2/IPO5/CYLD/IPO7/SIRT1/AIDA/SAMSN1/SEMA4D/CBL/TNIP1/NNT/GADD45A/CALM2/RGS2/CBLB/PRKDC/RAPGEF1/SH3BP5/PIBF1/PKN1/ITGB1BP1/PDE12/HIPK3/ASH1L/GBP1/SLC9A3R1/PRNP/DNAJC10/IBTK/DTNBP1/CTDSP2/DUSP22/PRKAR2A/VRK3/PRKAR1A/ZMYND11/LATS1/EIF4G1/TERF2IP/PKIA/APC/RB1/RANBP9/CDK5RAP3/HEXIM1/PWP1/PTPN6/PHB/DNAJ…	68
BP	GO:0051645	Golgi localization	7/1719	14/18670	0.000106261	0.00170714	0.001391	YWHAZ/ARCN1/SLC9A3R1/STK11/PDCD10/STK25/HOOK3	7
BP	GO:0002244	hematopoietic progenitor cell differentiation	31/1719	166/18670	0.000108347	0.00173571	0.00141428	EEF2/ADAR/CHD2/EIF2AK2/HERC6/XRCC5/SOS1/PSMA4/PSMB7/ZBTB1/PSMB4/PRRC2C/PSMD2/KMT2A/PSMD13/CDK6/PRKDC/RRS1/PSMC4/KCNAB2/REST/SLC7A6OS/NUDT21/PSMC2/PSMC6/PSMC3/HSPA9/PSMA5/PTPN6/YTHDF2/PSMB3	31
BP	GO:0018279	protein N-linked glycosylation via asparagine	11/1719	33/18670	0.000111725	0.00177971	0.00145013	VCP/RPN2/ST6GAL1/DDOST/MAGT1/STT3B/LMAN1/ALG5/MGAT1/DAD1/OSTC	11
BP	GO:0070536	protein K63-linked deubiquitination	11/1719	33/18670	0.000111725	0.00177971	0.00145013	NOP53/TNFAIP3/VCP/CYLD/OTUD1/USP16/USP25/USP33/STAMBPL1/USP8/OTUD5	11
BP	GO:0006333	chromatin assembly or disassembly	39/1719	228/18670	0.000112862	0.00179275	0.00146076	NPM1/NASP/ATRX/SUPT16H/ATF7IP/KAT6A/TPR/HP1BP3/TRIM28/SMARCA5/BAZ1B/PARP10/SIRT1/DNMT1/PPHLN1/ARID1A/NAP1L1/RSF1/SMARCC2/SMARCC1/ANP32B/KAT6B/SMARCE1/SHPRH/MBD2/CENPK/BAZ2A/NRDE2/RUVBL1/SMARCA4/MIS18BP1/SPTY2D1/HMGA1/CTCF/HMGB2/NOC2L/DAXX/TSPYL4/BRD2	39
BP	GO:0070936	protein K48-linked ubiquitination	15/1719	56/18670	0.000116693	0.0018484	0.0015061	DTX3L/TTC3/TNFAIP3/TRIM38/UBE3A/UBE2K/RNF6/TRIM44/TOPORS/UBR5/UBE2E1/NMI/UBE2Q2/RNF115/RNF187	15
BP	GO:0031440	regulation of mRNA 3'-end processing	10/1719	28/18670	0.000118587	0.00185239	0.00150936	CTR9/RNF20/AHCYL1/LEO1/NELFE/ZC3H14/NUDT21/VIRMA/CCNT1/NCBP2	10
BP	GO:0035456	response to interferon-beta	10/1719	28/18670	0.000118587	0.00185239	0.00150936	STAT1/IFI16/BST2/CAPN2/PNPT1/PLSCR1/PYHIN1/UBE2K/IFNAR2/IKBKE	10
BP	GO:0045577	regulation of B cell differentiation	10/1719	28/18670	0.000118587	0.00185239	0.00150936	ID2/XBP1/CD27/NCKAP1L/CYLD/INPP5D/CARD11/IKZF3/PCID2/PTPN6	10
BP	GO:0051123	RNA polymerase II preinitiation complex assembly	10/1719	28/18670	0.000118587	0.00185239	0.00150936	TAF7/ATF7IP/CAND1/PSMC4/MED6/CREB1/PSMC2/PSMC6/PSMC3/GTF2A2	10
BP	GO:0051984	positive regulation of chromosome segregation	10/1719	28/18670	0.000118587	0.00185239	0.00150936	RAD21/CUL3/NUMA1/BECN1/ANAPC5/SMC5/NIPBL/RB1/NSMCE2/ANAPC11	10
BP	GO:0043401	steroid hormone mediated signaling pathway	33/1719	182/18670	0.000119455	0.00186079	0.0015162	DDX17/TAF7/PRMT2/UBE3A/PARP1/SIRT1/PIAS1/KDM3A/CALR/ARID1A/DDX54/RNF6/CREBRF/PGRMC2/TADA3/NCOA1/NCOA3/SAFB2/NR2C1/SAFB/LATS1/UBR5/SMARCA4/EP300/RB1/PHB2/NR4A2/FKBP4/DAXX/UFM1/PHB/RWDD1/DNAJA1	33
BP	GO:0045069	regulation of viral genome replication	21/1719	95/18670	0.000121298	0.00188261	0.00153398	ISG15/MX1/IFI16/ADAR/EIF2AK2/BST2/TRIM38/TOP2B/OAS1/ISG20/TRIM28/PARP10/PLSCR1/TNIP1/APOBEC3G/DDB1/PDE12/PPIE/LARP1/BANF1/CCL5	21
BP	GO:0033209	tumor necrosis factor-mediated signaling pathway	31/1719	167/18670	0.000121523	0.00188261	0.00153398	TMSB4X/STAT1/CD27/TNFAIP3/TNFRSF1B/LIMS1/CYLD/PSMA4/PSMB7/PSMB4/CASP8/TNFRSF14/PSMD2/PSMD13/IKBKB/PSMC4/TAX1BP1/RBCK1/TRAF3/CPNE1/TNFSF8/CD40LG/TRADD/PSMC2/PSMC6/PSMC3/PSMA5/RELA/CARD8/PSMB3/LTA	31
BP	GO:0022407	regulation of cell-cell adhesion	60/1719	402/18670	0.000125031	0.00193165	0.00157394	CITED2/PAG1/RASGRP1/XBP1/CD4/CD27/IL2RA/WNK1/TESPA1/ICOS/SPN/PTPN22/MYADM/FERMT3/IL6R/DPP4/NCKAP1L/PRKCQ/RASAL3/CYLD/ZBTB1/VSIR/DOCK8/VAV1/PRKCA/FYN/TNFRSF14/CARD11/SART1/AP3D1/MIA3/AKNA/TMEM131L/PTPN11/FLOT2/CCDC88B/PRNP/GRAP2/GRB2/DUSP22/PRKAR1A/DENND6A/MALT1/NFAT5/HSPH1/MAD1L1/TGFBR2/CD40LG/PNP/ANK3/AP3B1/ZC3H8/ZAP70/ITPKB/PTPN6/RELA/YTHDF2/CCL5/SELENOK/SOCS1	60
BP	GO:0042769	DNA damage response, detection of DNA damage	12/1719	39/18670	0.000131793	0.00201951	0.00164553	UBA52/PARP1/RPA1/DDB1/RBX1/MRPS11/RPA3/POLD2/PCNA/USP1/RPA2/DNAJA1	12
BP	GO:0043001	Golgi to plasma membrane protein transport	12/1719	39/18670	0.000131793	0.00201951	0.00164553	MACF1/SPTBN1/GOLGA4/PREPL/GOLPH3/CNST/VAMP5/GGA2/RAB10/GGA1/ANK3/SYS1	12
BP	GO:0050856	regulation of T cell receptor signaling pathway	12/1719	39/18670	0.000131793	0.00201951	0.00164553	TESPA1/PTPN22/CYLD/RAB29/CD226/GBP1/PRNP/DUSP22/MALT1/PHPT1/PTPN6/RELA	12
BP	GO:2001020	regulation of response to DNA damage stimulus	37/1719	214/18670	0.000133362	0.00203801	0.0016606	RPL26/MYC/ATM/BCLAF1/DTX3L/TRIP12/DHX9/PARP9/TRIM28/KDM1A/SETD2/PARP1/SIRT1/PYHIN1/ABRAXAS1/ACTR2/PRKDC/MCL1/HELB/HNRNPK/RNF169/RIF1/PPP1R10/PTTG1IP/PCNA/TERF2IP/RNF168/UBR5/NSMCE4A/DYRK1A/DDX39B/UBE2V2/BID/NSMCE1/USP1/RPA2/SMG1	37
BP	GO:0043687	post-translational protein modification	55/1719	361/18670	0.000137085	0.00208925	0.00170235	ADAM10/CAND1/APLP2/FBXO32/CUL3/PSMA4/PSMB7/PSMB4/WIPI2/APP/SOCS2/PSMD2/NUCB1/PSMD13/CUL1/PSMC4/DCAF5/DDB1/STT3B/MIA3/DCAF7/FBXL5/TGOLN2/FBXL3/RBX1/MBTPS1/PDIA6/UBXN7/VHL/NAE1/FBXO9/ESCO1/DCAF13/UBE2F/ATG12/RAB11A/PRKCSH/P4HB/BTBD1/PSMC2/DDB2/PSMC6/DCAF11/PSMC3/RAB8A/ATG5/PSMA5/ASB8/FBXL15/TIMP1/RABGGTB/PSMB3/FBXW5/ELOB/CST3	55
BP	GO:0071478	cellular response to radiation	34/1719	191/18670	0.000137708	0.00209309	0.00170548	RPL26/MYC/ATM/NPM1/ATF4/CYBA/IFI16/XRCC6/XRCC5/KDM1A/ZBTB1/PARP1/SIRT1/GTF2H5/GADD45A/GNB1/FNTA/CREBBP/DNM2/DDB1/XPC/STK11/N4BP1/GRB2/YY1/PCNA/POLK/NIPBL/EP300/DDB2/NOC2L/TANK/MAPK13/HSPA5	34
BP	GO:0006986	response to unfolded protein	32/1719	176/18670	0.000142561	0.00216102	0.00176083	HSP90AA1/ATF4/XBP1/CANX/EIF2AK2/MANF/TLN1/VCP/ADD1/ERP44/SRPRA/CALR/CREBRF/PPP1R15A/KLHDC3/STT3B/ACADVL/MBTPS1/SSR1/PDIA6/CTDSP2/HSPH1/EP300/CDK5RAP3/ATF6B/MYDGF/DAXX/HSPA9/SEC31A/HSPA5/DDIT3/DNAJA1	32
BP	GO:0051310	metaphase plate congression	15/1719	57/18670	0.000145031	0.00219258	0.00178654	KPNB1/DYNC1H1/CUL3/NUMA1/RRS1/CHMP5/PIBF1/BECN1/CHMP7/MAD1L1/RAB11A/CHMP1B/CHMP2A/TRAPPC12/CHMP4A	15
BP	GO:1904951	positive regulation of establishment of protein localization	66/1719	456/18670	0.000148046	0.00223217	0.0018188	CCT3/RASGRP1/PTGER4/XBP1/SORL1/TTN/CCT5/GSDMD/TPR/DYNLL1/YWHAZ/PTPN22/DHX9/OAZ1/CD2AP/TMEM30A/TRIM28/IRS2/IPO5/SPTBN1/RAB29/CASP8/CCT8/CEP290/HCLS1/FYN/STX4/HUWE1/TNFRSF14/GLUD1/CTDSPL2/ANP32B/DDX58/MFF/PPP3R1/CCT6A/GOLPH3/ITGB1BP1/DKC1/MAPK1/PRNP/IRF3/CNST/CEP135/FLNA/KIF5B/IL17RA/GPI/UBR5/PCM1/MAPK3/PRKAA1/PLK3/ARF6/ANK3/ICE1/PDCD10/BID/DMAP1/TCP1/VPS35/PHPT1/CARD8/CCT7/ARF1/SELENOK	66
BP	GO:0018196	peptidyl-asparagine modification	11/1719	34/18670	0.000151508	0.00225267	0.0018355	VCP/RPN2/ST6GAL1/DDOST/MAGT1/STT3B/LMAN1/ALG5/MGAT1/DAD1/OSTC	11
BP	GO:0045947	negative regulation of translational initiation	8/1719	19/18670	0.000151802	0.00225267	0.0018355	RPL13A/EIF3E/ATF4/TPR/RBM4/EIF4EBP2/AGO2/LARP1	8
BP	GO:0090670	RNA localization to Cajal body	8/1719	19/18670	0.000151802	0.00225267	0.0018355	CCT3/CCT5/CCT8/CCT6A/DKC1/RUVBL1/TCP1/CCT7	8
BP	GO:0090671	telomerase RNA localization to Cajal body	8/1719	19/18670	0.000151802	0.00225267	0.0018355	CCT3/CCT5/CCT8/CCT6A/DKC1/RUVBL1/TCP1/CCT7	8
BP	GO:0090672	telomerase RNA localization	8/1719	19/18670	0.000151802	0.00225267	0.0018355	CCT3/CCT5/CCT8/CCT6A/DKC1/RUVBL1/TCP1/CCT7	8
BP	GO:0090685	RNA localization to nucleus	8/1719	19/18670	0.000151802	0.00225267	0.0018355	CCT3/CCT5/CCT8/CCT6A/DKC1/RUVBL1/TCP1/CCT7	8
BP	GO:0038095	Fc-epsilon receptor signaling pathway	31/1719	169/18670	0.000152268	0.00225365	0.0018363	MAP3K1/LCP2/SOS1/PRKCQ/TAB2/PSMA4/PSMB7/PSMB4/VAV1/ITK/NFATC3/PSMD2/CARD11/PSMD13/IKBKB/CUL1/PSMC4/PPP3R1/MAPK1/GRAP2/GRB2/MALT1/MAPK3/MAPK9/PSMC2/PSMC6/PSMC3/PSMA5/RELA/PSMB3/PPP3CA	31
BP	GO:0042177	negative regulation of protein catabolic process	26/1719	132/18670	0.000155312	0.00229269	0.00186811	NOP53/ANXA2/UBXN1/FHIT/OS9/FYN/CTSA/SMARCC1/USP25/SF3B3/CSNK2A1/N4BP1/BAG5/BAG6/ROCK1/FLNA/UCHL5/WAC/CDK5RAP3/VPS35/PHB/RELA/USP14/CAMLG/TIMP1/CST3	26
BP	GO:0033077	T cell differentiation in thymus	17/1719	70/18670	0.000157636	0.00232092	0.00189112	RPS6/RASGRP1/BCL11B/TESPA1/SOS1/ZBTB1/DOCK2/CARD11/CDK6/PRKDC/TMEM131L/STK11/CAMK4/ATG5/ZC3H8/ZAP70/ITPKB	17
BP	GO:0007623	circadian rhythm	36/1719	208/18670	0.000159749	0.00234589	0.00191147	ID2/ATF4/HNRNPR/SETX/GNAQ/UBE3A/HNRNPD/TOP1/SIRT1/IMPDH2/HUWE1/ROCK2/KMT2A/NONO/PRKDC/PPP1CC/RBM4/PPP1CA/DDB1/NDUFA9/FBXL3/USP9X/KDM5A/PSPC1/DBP/KDM2A/DYRK1A/MAPK9/PRKAA1/EP300/CREB1/KLF9/CSNK1D/BHLHE40/RELB/PPP1CB	36
BP	GO:0043543	protein acylation	41/1719	248/18670	0.000164667	0.00240559	0.00196011	TAF7/KAT6A/SIRT1/KMT2A/RSF1/TAOK1/EID1/KAT6B/TADA3/CREBBP/MSL1/JADE1/NCOA1/NCOA3/ING4/ZDHHC12/BAG6/PIH1D1/JADE2/RPS6KA5/TERF2IP/MSL3/EPC2/ESCO1/MAPK3/KAT8/NAA50/PPM1B/MORF4L2/ATF2/PRKAA1/RUVBL1/EP300/CTCF/MSL2/NAA16/DMAP1/NOC2L/ATG5/BAZ1A/SELENOK	41
BP	GO:0071383	cellular response to steroid hormone stimulus	41/1719	248/18670	0.000164667	0.00240559	0.00196011	DDX17/TAF7/PRMT2/UBE3A/FBXO32/CFLAR/ATP1A1/PARP1/SIRT1/PIAS1/URI1/KDM3A/CALR/ARID1A/DDX54/RNF6/CREBRF/PGRMC2/TADA3/NCOA1/NCOA3/SAFB2/REST/NR2C1/SAFB/LATS1/ATP2B1/UBR5/USP8/SMARCA4/EP300/RB1/PHB2/NR4A2/FKBP4/DAXX/UFM1/PHB/KLF9/RWDD1/DNAJA1	41
BP	GO:0006406	mRNA export from nucleus	23/1719	111/18670	0.000166676	0.00242238	0.00197379	SRSF5/SRSF7/TPR/SRSF2/SETD2/FYTTD1/AGFG1/THOC2/AKAP8L/SLU7/PABPN1/NUP210/SRSF4/CDC40/PCID2/ENY2/NUP160/ALKBH5/DDX39B/CHTOP/FIP1L1/NCBP2/SMG1	23
BP	GO:0071427	mRNA-containing ribonucleoprotein complex export from nucleus	23/1719	111/18670	0.000166676	0.00242238	0.00197379	SRSF5/SRSF7/TPR/SRSF2/SETD2/FYTTD1/AGFG1/THOC2/AKAP8L/SLU7/PABPN1/NUP210/SRSF4/CDC40/PCID2/ENY2/NUP160/ALKBH5/DDX39B/CHTOP/FIP1L1/NCBP2/SMG1	23
BP	GO:0051090	regulation of DNA-binding transcription factor activity	63/1719	432/18670	0.000167463	0.00242757	0.00197802	TMSB4X/UBA52/ID2/NPM1/TRIM22/ARID5B/EIF2AK2/LRRFIP1/TNFAIP3/DHX9/PRMT2/TRIM38/ERBIN/PRKCQ/CYLD/CFLAR/KDM1A/TAB2/PARP10/SIRT1/TAF3/HCLS1/PRKCH/APP/CREBZF/CARD11/TRIM14/NLRC5/IKBKB/DDX58/TAX1BP1/MED13/KDM5A/FLOT2/MAPK1/PRNP/TRIM52/RBCK1/TRAF3/FLNA/RPS6KA5/TERF2IP/MALT1/MAPK3/MAPK9/ATF2/SMARCA4/CD40LG/ZNF431/EP300/RB1/TRADD/CDK5RAP3/PHB2/EGLN1/RELA/CARD8/TRIM8/GTF2A2/BHLHE40/PPP3CA/DDIT3/RWDD1	63
BP	GO:0006360	transcription by RNA polymerase I	16/1719	64/18670	0.000169733	0.00245333	0.00199901	NOP53/ATF4/GTF2H5/UBTF/GTF2H3/NOL11/MNAT1/GTF2H1/POLR1E/FLNA/PIH1D1/BAZ2A/TCOF1/MAPK3/SMARCA4/PWP1	16
BP	GO:0007051	spindle organization	31/1719	170/18670	0.00017011	0.00245333	0.00199901	ATRX/MYH9/TPR/KPNB1/SUN2/DYNC1H1/VCP/NUMA1/SMC1A/TACC3/CLTC/CCDC69/CHMP5/PIBF1/ZNF207/STAG1/BCCIP/NEK7/TUBGCP2/MAP4/FLNA/NTMT1/RAB11A/CHMP1B/DRG1/CHMP2A/SENP6/TACC1/HAUS1/SMC3/CSNK1D	31
BP	GO:0051249	regulation of lymphocyte activation	69/1719	485/18670	0.000177933	0.00255958	0.00208558	ID2/PAG1/ATM/RASGRP1/XBP1/CD4/CD27/GPR183/HLA-F/IL2RA/TESPA1/ICOS/SPN/TNFAIP3/PTPN22/TNFRSF1B/IL6R/DPP4/SOS1/NCKAP1L/IRS2/PRKCQ/RASAL3/CYLD/ZBTB1/VSIR/DOCK8/VAV1/FYN/SAMSN1/TNFRSF14/INPP5D/CARD11/SART1/AP3D1/IKZF3/PIBF1/PKN1/TMEM131L/PTPN11/FLOT2/CCDC88B/PRNP/GRAP2/RIF1/GRB2/DUSP22/PCID2/PRKAR1A/MALT1/TNFSF8/HSPH1/CAMK4/MAD1L1/TGFBR2/LAMP1/CD40LG/PNP/STAT6/IL27RA/AP3B1/ZC3H8/ZAP70/ITPKB/PTPN6/PRD…	69
BP	GO:0036294	cellular response to decreased oxygen levels	37/1719	217/18670	0.000178385	0.00255958	0.00208558	NOP53/CITED2/UBA52/MYC/ATF4/ENO1/HP1BP3/PDK1/CFLAR/PSMA4/PSMB7/PSMB4/SIRT1/CBL/PSMD2/ROCK2/PSMD13/PSMC4/NDRG1/GNB1/CREBBP/RBX1/OPA1/VHL/PRKAA1/PLK3/EP300/P4HB/PSMC2/PSMC6/PHB2/PSMC3/PSMA5/EGLN1/UBQLN1/PSMB3/ELOB	37
BP	GO:0045898	regulation of RNA polymerase II transcription preinitiation complex assembly	7/1719	15/18670	0.000183404	0.00261827	0.0021334	ATF7IP/CAND1/PSMC4/CREB1/PSMC2/PSMC6/PSMC3	7
BP	GO:1903358	regulation of Golgi organization	7/1719	15/18670	0.000183404	0.00261827	0.0021334	DNM2/MAPK1/MAP2K1/MAPK3/STX5/AKAP9/MAP2K2	7
BP	GO:1990089	response to nerve growth factor	14/1719	52/18670	0.000184218	0.00262324	0.00213745	EEF2/UBE3A/KIDINS220/EHD1/APP/ACAP2/CBL/DYNC1LI2/RAPGEF1/CDC5L/USP8/ARF6/CREB1/HSPA5	14
BP	GO:0045899	positive regulation of RNA polymerase II transcription preinitiation complex assembly	6/1719	11/18670	0.000185659	0.00263049	0.00214336	CAND1/PSMC4/CREB1/PSMC2/PSMC6/PSMC3	6
BP	GO:1905820	positive regulation of chromosome separation	6/1719	11/18670	0.000185659	0.00263049	0.00214336	CUL3/NUMA1/ANAPC5/RB1/NSMCE2/ANAPC11	6
BP	GO:0060333	interferon-gamma-mediated signaling pathway	20/1719	91/18670	0.000189439	0.00267732	0.00218152	HLA-A/STAT1/TRIM22/OAS2/GBP2/HLA-F/PARP14/TRIM38/PARP9/OAS1/PIAS1/HLA-DRA/NLRC5/IRF7/GBP1/IRF3/IRF2/NMI/TRIM8/SOCS1	20
BP	GO:0051648	vesicle localization	35/1719	202/18670	0.000191376	0.00269792	0.0021983	RASGRP1/TRAPPC6A/DYNC1H1/TMED9/CUL3/BLOC1S6/TRAK2/SCFD1/AP3D1/SPG11/ARFGAP3/CTSZ/DNM2/LMAN1/USO1/SNAP29/PEF1/DTNBP1/BORCS5/KIF5B/PPP6R1/STX5/RAB11A/AP3M2/BICDL1/TPGS1/ARFGAP2/TOR1A/MAP4K2/AP3B1/SEC31A/BLOC1S4/CSNK1D/PPP6C/ARF1	35
BP	GO:0048024	regulation of mRNA splicing, via spliceosome	21/1719	98/18670	0.000192908	0.00271274	0.00221038	SRSF5/SRSF7/DDX17/RBM3/SRSF2/RBMX/CELF2/MBNL1/CELF1/METTL16/SREK1/RBM4/SFSWAP/HNRNPK/SRSF4/REST/SRSF8/RBM5/RBM7/DYRK1A/CWC22	21
BP	GO:0032435	negative regulation of proteasomal ubiquitin-dependent protein catabolic process	11/1719	35/18670	0.000202702	0.00284338	0.00231682	NOP53/UBXN1/FHIT/SMARCC1/N4BP1/BAG5/BAG6/UCHL5/WAC/USP14/CAMLG	11
BP	GO:2000058	regulation of ubiquitin-dependent protein catabolic process	28/1719	149/18670	0.000204514	0.00286168	0.00233174	NOP53/UBXN1/UBE3A/FHIT/VCP/PIAS1/PYHIN1/UBE2K/RAD23B/ARIH1/SMARCC1/RBX1/CSNK2A1/N4BP1/BAG5/BAG6/UBQLN2/LATS1/MAPK9/UCHL5/ANKIB1/PLK3/WAC/UBQLN1/USP14/RNF139/CAMLG/CSNK1D	28
BP	GO:0000381	regulation of alternative mRNA splicing, via spliceosome	16/1719	65/18670	0.000206149	0.00286324	0.00233301	SRSF5/SRSF7/DDX17/SRSF2/RBMX/CELF2/MBNL1/CELF1/SREK1/RBM4/SRSF4/REST/SRSF8/RBM5/RBM7/DYRK1A	16
BP	GO:0007029	endoplasmic reticulum organization	16/1719	65/18670	0.000206149	0.00286324	0.00233301	LMAN2/ESYT2/ESYT1/VCPIP1/RTN3/RAB3GAP2/MIA3/LMAN1/CCDC47/ATL3/BAG6/GAK/RAB10/RAB18/POLR2M/SEC31A	16
BP	GO:0072678	T cell migration	16/1719	65/18670	0.000206149	0.00286324	0.00233301	MSN/GPR183/WNK1/SPN/MYO1G/ADAM10/DOCK8/APP/TNFRSF14/ITGB7/S1PR1/PIK3CD/IL27RA/ZAP70/CCL5/SELENOK	16
BP	GO:0072331	signal transduction by p53 class mediator	43/1719	267/18670	0.000210058	0.00291036	0.0023714	NOP53/RPL26/CDKN1B/ATM/TAF15/TAF7/IFI16/ATRX/SUPT16H/KAT6A/DYRK2/FHIT/KDM1A/SIRT1/TAF3/PYHIN1/GADD45A/CNOT6L/RRS1/NDRG1/RPA1/TOPORS/SSRP1/CHD4/ING4/HNRNPK/CSNK2A1/STK11/BAG6/MAPKAPK5/RPA3/USP10/PTTG1IP/PCNA/DYRK1A/PRKAA1/PLK3/RPS27L/EP300/CDK5RAP3/HEXIM1/NOC2L/RPA2	43
BP	GO:1901532	regulation of hematopoietic progenitor cell differentiation	19/1719	85/18670	0.000215229	0.0029747	0.00242383	EIF2AK2/SOS1/PSMA4/PSMB7/ZBTB1/PSMB4/PSMD2/KMT2A/PSMD13/CDK6/PSMC4/NUDT21/PSMC2/PSMC6/PSMC3/HSPA9/PSMA5/YTHDF2/PSMB3	19
BP	GO:0010639	negative regulation of organelle organization	58/1719	393/18670	0.000217617	0.00300035	0.00244473	TMSB4X/ATM/NPM1/TAF7/HNRNPC/ATRX/SPTAN1/ADD3/TRIP12/TPR/XRCC5/MYADM/RAD21/SPTBN1/KDM1A/PARP1/SIRT1/BUB3/ADD1/WAPL/DNMT1/KDM3A/ARFGEF1/SCFD1/IK/TAOK1/DNM2/TERF1/ZNF207/TBC1D4/BECN1/S1PR1/MNAT1/ODF2L/LMAN1/KDM5A/MTF2/OPA1/CKAP2/MAP4/PIH1D1/PCID2/PRKAR1A/TERF2IP/UBR5/DYRK1A/MAD1L1/APC/TMOD3/HMGA1/CHMP2A/FKBP4/CAPZA2/NOC2L/TNKS2/ATG5/NBDY/CHMP4A	58
BP	GO:0071346	cellular response to interferon-gamma	32/1719	180/18670	0.000218705	0.00300799	0.00245095	RPL13A/HLA-A/ACTG1/STAT1/TRIM22/OAS2/GBP2/HLA-F/PARP14/TRIM38/PARP9/OAS1/GBP4/PIAS1/HLA-DRA/STX4/ACTR3/SYNCRIP/NLRC5/ACTR2/PDE12/IRF7/GBP1/IRF3/STX8/KIF5B/STXBP3/IRF2/NMI/TRIM8/CCL5/SOCS1	32
BP	GO:0007052	mitotic spindle organization	22/1719	106/18670	0.000223318	0.00305565	0.00248978	TPR/KPNB1/SUN2/DYNC1H1/VCP/NUMA1/SMC1A/TACC3/CLTC/CHMP5/PIBF1/ZNF207/STAG1/BCCIP/MAP4/FLNA/RAB11A/CHMP1B/DRG1/CHMP2A/TACC1/SMC3	22
BP	GO:0050434	positive regulation of viral transcription	12/1719	41/18670	0.000223795	0.00305565	0.00248978	DHX9/MDFIC/POLR2B/RSF1/RRP1B/NELFB/NELFE/SMARCA4/EP300/CCNT1/NELFCD/POLR2A	12
BP	GO:0098927	vesicle-mediated transport between endosomal compartments	12/1719	41/18670	0.000223795	0.00305565	0.00248978	MSN/SORL1/PIK3C3/EEA1/BECN1/MAPK1/STX8/AKTIP/MAP2K1/MAPK3/MAP2K2/HOOK3	12
BP	GO:0007093	mitotic cell cycle checkpoint	30/1719	165/18670	0.000226613	0.00308665	0.00251504	RPS6/NOP53/RPL26/CDKN1B/ATM/TPR/TOP2B/BUB3/GADD45A/IK/ZNF830/CNOT6L/PRKDC/TAOK1/GIGYF2/ZNF207/XPC/PPP1R10/NAE1/PCID2/PCNA/MAD1L1/ATF2/APC/PLK3/RPS27L/EP300/RB1/CDK5RAP3/RPA2	30
BP	GO:0045058	T cell selection	13/1719	47/18670	0.000231636	0.00314746	0.00256459	BCL11B/CD4/SPN/THEMIS/CYLD/DOCK2/CARD11/STK11/STAT6/LY9/ATG5/ZAP70/ITPKB	13
BP	GO:1901673	regulation of mitotic spindle assembly	8/1719	20/18670	0.000232644	0.00315356	0.00256957	TPR/SMC1A/CHMP5/STAG1/CHMP1B/DRG1/CHMP2A/SMC3	8
BP	GO:1903312	negative regulation of mRNA metabolic process	18/1719	79/18670	0.000242731	0.0032824	0.00267455	SRSF7/HNRNPC/HNRNPA0/DHX9/RBMX/HNRNPD/CTR9/RNF20/SYNCRIP/SFSWAP/HNRNPK/SRSF4/ANGEL2/NELFE/DYRK1A/ZC3H14/LARP1/CCNT1	18
BP	GO:0030968	endoplasmic reticulum unfolded protein response	24/1719	121/18670	0.000245073	0.00329825	0.00268746	ATF4/XBP1/CANX/EIF2AK2/TLN1/VCP/ADD1/SRPRA/CALR/CREBRF/PPP1R15A/KLHDC3/ACADVL/MBTPS1/SSR1/PDIA6/CTDSP2/EP300/CDK5RAP3/ATF6B/MYDGF/SEC31A/HSPA5/DDIT3	24
BP	GO:0043618	regulation of transcription from RNA polymerase II promoter in response to stress	24/1719	121/18670	0.000245073	0.00329825	0.00268746	CITED2/UBA52/ATF4/PSMA4/PSMB7/CHD6/PSMB4/PSMD2/PSMD13/PSMC4/CREBBP/RBX1/VHL/EP300/PSMC2/PSMC6/ATF6B/PSMC3/PSMA5/EGLN1/PSMB3/ELOB/HSPA5/DDIT3	24
BP	GO:0007249	I-kappaB kinase/NF-kappaB signaling	43/1719	269/18670	0.000248163	0.00333188	0.00271487	UBA52/STAT1/TRIM22/CD4/BST2/TNFSF10/TNFAIP3/TRIM38/CFLAR/TAB2/CASP8/SIRT1/LY96/FYN/ANKRD17/TMEM101/TNIP1/ROCK2/CARD11/IKBKB/ASH1L/IRF3/RBCK1/ROCK1/FLNA/CARD19/AZI2/APOL3/USP10/CPNE1/ZMYND11/TERF2IP/MALT1/PPM1B/IKBKE/TRADD/PRDX4/BRD4/TANK/RELA/CARD8/TRIM8/RELB	43
BP	GO:0006513	protein monoubiquitination	16/1719	66/18670	0.000249156	0.00333727	0.00271926	DTX3L/CUL3/CTR9/CBL/HUWE1/RNF20/CUL1/TOPORS/DDB1/RBX1/PEF1/LEO1/RNF168/UBE2E1/WAC/DDB2	16
BP	GO:0006476	protein deacetylation	20/1719	93/18670	0.00025805	0.00344006	0.00280301	SIRT1/AKAP8L/C6orf89/TADA3/FNTA/AKAP8/ELK4/KDM5A/SMARCAD1/REST/BAZ2A/ZNHIT1/MSL3/DYRK1A/MORF4L2/PRKAA1/HDAC7/NIPBL/EP300/PHB	20
BP	GO:0010972	negative regulation of G2/M transition of mitotic cell cycle	20/1719	93/18670	0.00025805	0.00344006	0.00280301	NOP53/ATM/RAD21/PSMA4/PSMB7/PSMB4/PSMD2/PSMD13/ZNF830/CUL1/TAOK1/PSMC4/RBX1/NAE1/PSMC2/CDK5RAP3/PSMC6/PSMC3/PSMA5/PSMB3	20
BP	GO:0090174	organelle membrane fusion	21/1719	100/18670	0.000259255	0.00344796	0.00280945	ANXA2/SAMD9/SAMD9L/TAPBP/STX16/EEA1/STX4/VCPIP1/CALR/TAP2/SPG11/TBC1D4/USO1/SNAP29/STX8/STX17/KIF5B/STX5/TAP1/RAB8A/STX10	21
BP	GO:0051973	positive regulation of telomerase activity	11/1719	36/18670	0.000267804	0.00355329	0.00289527	MYC/HSP90AA1/XRCC5/PRKCQ/HNRNPD/DKC1/MAPK1/NEK7/MAPKAPK5/MAPK3/TCP1	11
BP	GO:0031057	negative regulation of histone modification	12/1719	42/18670	0.000287314	0.0038032	0.0030989	TAF7/TRIP12/KDM1A/SIRT1/DNMT1/KDM3A/KDM5A/MTF2/PIH1D1/UBR5/NOC2L/ATG5	12
BP	GO:0051972	regulation of telomerase activity	13/1719	48/18670	0.000291181	0.00384536	0.00313326	MYC/HSP90AA1/XRCC5/PARP4/PRKCQ/HNRNPD/TERF1/DKC1/MAPK1/NEK7/MAPKAPK5/MAPK3/TCP1	13
BP	GO:0051225	spindle assembly	22/1719	108/18670	0.000295228	0.00388063	0.00316199	TPR/KPNB1/DYNC1H1/NUMA1/SMC1A/CCDC69/CHMP5/PIBF1/ZNF207/STAG1/BCCIP/NEK7/TUBGCP2/FLNA/RAB11A/CHMP1B/DRG1/CHMP2A/SENP6/HAUS1/SMC3/CSNK1D	22
BP	GO:2000278	regulation of DNA biosynthetic process	22/1719	108/18670	0.000295228	0.00388063	0.00316199	MYC/HSP90AA1/ATM/CCT3/HNRNPC/CCT5/XRCC5/PARP4/PRKCQ/HNRNPD/CCT8/TERF1/CCT6A/DKC1/MAPK1/NEK7/MAPKAPK5/MAPK3/DDX39B/TCP1/TNKS2/CCT7	22
BP	GO:0006906	vesicle fusion	20/1719	94/18670	0.000299869	0.00391828	0.00319267	ANXA2/SAMD9/SAMD9L/TAPBP/STX16/EEA1/STX4/CALR/TAP2/SPG11/TBC1D4/USO1/SNAP29/STX8/STX17/KIF5B/STX5/TAP1/RAB8A/STX10	20
BP	GO:0045621	positive regulation of lymphocyte differentiation	20/1719	94/18670	0.000299869	0.00391828	0.00319267	RASGRP1/XBP1/CD27/IL2RA/TESPA1/NCKAP1L/CYLD/ZBTB1/VSIR/INPP5D/SART1/AP3D1/PCID2/MALT1/TGFBR2/PNP/AP3B1/ZAP70/ITPKB/SOCS1	20
BP	GO:0080182	histone H3-K4 trimethylation	7/1719	16/18670	0.000300177	0.00391828	0.00319267	WDR82/CTR9/KMT2A/WDR61/RTF1/ARID4A/KMT2B	7
BP	GO:0006323	DNA packaging	40/1719	247/18670	0.000305363	0.00397677	0.00324033	NPM1/NASP/ATRX/TTN/ATF7IP/KAT6A/TPR/HP1BP3/TRIM28/SMARCA5/PARP10/SIRT1/WAPL/DNMT1/AKAP8L/ACIN1/PPHLN1/NAP1L1/RSF1/ANP32B/KAT6B/AKAP8/ASH1L/SHPRH/MBD2/CENPK/BAZ2A/NRDE2/RUVBL1/MIS18BP1/NIPBL/SPTY2D1/HMGA1/CTCF/HMGB2/NOC2L/DAXX/BANF1/TSPYL4/BRD2	40
BP	GO:0034341	response to interferon-gamma	34/1719	199/18670	0.000307417	0.00399429	0.0032546	RPL13A/HLA-A/ACTG1/STAT1/TRIM22/OAS2/GBP2/HLA-F/BST2/PARP14/TRIM38/PARP9/OAS1/GBP4/PIAS1/HLA-DRA/STX4/ACTR3/CALCOCO2/SYNCRIP/NLRC5/ACTR2/PDE12/IRF7/GBP1/IRF3/STX8/KIF5B/STXBP3/IRF2/NMI/TRIM8/CCL5/SOCS1	34
BP	GO:0071456	cellular response to hypoxia	35/1719	207/18670	0.000310016	0.00401027	0.00326762	NOP53/CITED2/UBA52/MYC/ENO1/HP1BP3/PDK1/CFLAR/PSMA4/PSMB7/PSMB4/SIRT1/PSMD2/ROCK2/PSMD13/PSMC4/NDRG1/GNB1/CREBBP/RBX1/OPA1/VHL/PRKAA1/PLK3/EP300/P4HB/PSMC2/PSMC6/PHB2/PSMC3/PSMA5/EGLN1/UBQLN1/PSMB3/ELOB	35
BP	GO:0032786	positive regulation of DNA-templated transcription, elongation	10/1719	31/18670	0.000310069	0.00401027	0.00326762	CDK13/SUPT16H/CTR9/WDR61/CDK12/LEO1/RTF1/DDX39B/BRD4/CCNT1	10
BP	GO:0032868	response to insulin	43/1719	272/18670	0.000317017	0.00408141	0.00332559	SRSF5/STAT1/XBP1/SORL1/OSBPL8/GNAI2/PDE3B/TNFSF10/SOS1/EPM2AIP1/IRS2/PRKCQ/CFLAR/PARP1/SIRT1/LPIN1/HADHA/SOCS2/SESN3/SMARCC1/PRKDC/EIF4EBP2/TBC1D4/ATP6V1H/PHIP/PTPN11/SRSF4/PIK3C2A/USO1/OPA1/GRB2/ATP2B1/RAB10/ATP6V1D/PRKAA1/APC/STXBP3/TCIRG1/ATP6AP1/RAB8A/LPIN2/RELA/SOCS1	43
BP	GO:0046651	lymphocyte proliferation	43/1719	272/18670	0.000317017	0.00408141	0.00332559	RPS6/ATM/MSN/CD4/GPR183/IL2RA/SATB1/SPN/PTPN22/TNFRSF1B/IL6R/SOS1/NCKAP1L/IRS2/PRKCQ/RASAL3/VSIR/DOCK8/DOCK2/FYN/IMPDH2/PLCL2/TNFRSF14/INPP5D/PURA/CARD11/IKZF3/PKN1/TMEM131L/CCDC88B/PRNP/AZI2/PRKAR1A/MALT1/TNFSF8/MAD1L1/TGFBR2/CD40LG/PNP/ZAP70/PTPN6/CCL5/SELENOK	43
BP	GO:0006979	response to oxidative stress	64/1719	451/18670	0.00032208	0.00412798	0.00336354	EEF2/ATF4/CYBA/STAT1/PRDX1/SETX/TNFAIP3/CAPN2/UBE3A/ZNF622/PNPT1/PDK1/HNRNPD/CFLAR/CHD6/PARP1/KPNA4/SIRT1/FYN/ZNF277/APP/TXNRD1/STX4/SOD2/SESN3/MTR/NONO/ERCC6L2/MCL1/PLEKHA1/DNM2/BECN1/SLC25A24/REST/MAPK1/PRNP/HMOX2/PXN/BAG5/PCNA/MAPK3/MAPK9/PRKAA1/PLK3/IPCEF1/P4HB/STAT6/PSAP/TXN2/PDCD10/TOR1A/NR4A2/PRDX4/STK25/NDUFS2/NCF1/PRDX5/EGLN1/UBQLN1/RELA/MAPK13/RWDD1/OSER1/SELENOK	64
BP	GO:0090316	positive regulation of intracellular protein transport	31/1719	176/18670	0.000322098	0.00412798	0.00336354	SORL1/TPR/YWHAZ/OAZ1/TMEM30A/TRIM28/IPO5/RAB29/CASP8/CEP290/HCLS1/FYN/HUWE1/CTDSPL2/ANP32B/MFF/PPP3R1/ITGB1BP1/MAPK1/PRNP/FLNA/KIF5B/UBR5/PCM1/PRKAA1/PLK3/ANK3/ICE1/PDCD10/BID/DMAP1	31
BP	GO:2000736	regulation of stem cell differentiation	23/1719	116/18670	0.00032868	0.00420066	0.00342276	CDK13/EIF2AK2/PSMA4/PSMB7/PSMB4/KDM3A/PSMD2/KMT2A/PSMD13/CDK6/PSMC4/CDK12/REST/NELFB/NUDT21/PSMC2/PSMC6/PSMC3/HSPA9/PSMA5/PWP1/YTHDF2/PSMB3	23
BP	GO:0042098	T cell proliferation	32/1719	184/18670	0.000329259	0.00420066	0.00342276	RPS6/MSN/CD4/IL2RA/SATB1/SPN/TNFRSF1B/IL6R/SOS1/NCKAP1L/PRKCQ/RASAL3/VSIR/DOCK8/DOCK2/FYN/TNFRSF14/CARD11/TMEM131L/CCDC88B/PRNP/PRKAR1A/MALT1/TNFSF8/MAD1L1/TGFBR2/CD40LG/PNP/ZAP70/PTPN6/CCL5/SELENOK	32
BP	GO:0033523	histone H2B ubiquitination	6/1719	12/18670	0.000342369	0.00435805	0.003551	DTX3L/CTR9/RNF20/LEO1/UBE2E1/WAC	6
BP	GO:0032986	protein-DNA complex disassembly	8/1719	21/18670	0.000345606	0.00437705	0.00356649	MYC/SUPT16H/ARID1A/SMARCC2/SMARCC1/SMARCE1/SMARCA4/HMGA1	8
BP	GO:0043984	histone H4-K16 acetylation	8/1719	21/18670	0.000345606	0.00437705	0.00356649	SIRT1/KMT2A/MSL1/PIH1D1/MSL3/KAT8/MSL2/ATG5	8
BP	GO:0070661	leukocyte proliferation	46/1719	298/18670	0.00034619	0.00437705	0.00356649	RPS6/ATM/MSN/CD4/GPR183/IL2RA/BST2/SATB1/SPN/TNFAIP3/PTPN22/TNFRSF1B/IL6R/SOS1/NCKAP1L/IRS2/PRKCQ/RASAL3/VSIR/DOCK8/DOCK2/FYN/IMPDH2/PLCL2/TNFRSF14/INPP5D/PURA/CARD11/IKZF3/PKN1/TMEM131L/CCDC88B/PRNP/AZI2/PRKAR1A/MALT1/TNFSF8/MAD1L1/TGFBR2/CD40LG/PNP/TCIRG1/ZAP70/PTPN6/CCL5/SELENOK	46
BP	GO:0031146	SCF-dependent proteasomal ubiquitin-dependent protein catabolic process	20/1719	95/18670	0.000347487	0.00438363	0.00357184	CUL3/PSMA4/PSMB7/PSMB4/PSMD2/PSMD13/CUL1/PSMC4/FBXL5/FBXL3/RBX1/FBXO33/FBXO9/PSMC2/PSMC6/PSMC3/PSMA5/FBXL15/PSMB3/FBXW5	20
BP	GO:0051567	histone H3-K9 methylation	11/1719	37/18670	0.000349684	0.00440149	0.00358639	ATRX/KDM1A/SIRT1/DNMT1/KDM3A/SETDB2/ASH1L/ZNF274/RIF1/PIH1D1/ARID4A	11
BP	GO:0048284	organelle fusion	24/1719	124/18670	0.000359164	0.00451075	0.00367542	ANXA2/SAMD9/SAMD9L/TAPBP/STX16/EEA1/STX4/VCPIP1/CALR/TAP2/SPG11/MFF/TBC1D4/USO1/SNAP29/OPA1/STX8/STX17/KIF5B/STOML2/STX5/TAP1/RAB8A/STX10	24
BP	GO:0008631	intrinsic apoptotic signaling pathway in response to oxidative stress	12/1719	43/18670	0.000365486	0.00457994	0.0037318	ZNF622/PDK1/PARP1/SIRT1/SOD2/NONO/MCL1/BAG5/P4HB/PDCD10/STK25/UBQLN1	12
BP	GO:0032943	mononuclear cell proliferation	43/1719	274/18670	0.000371969	0.00465085	0.00378958	RPS6/ATM/MSN/CD4/GPR183/IL2RA/SATB1/SPN/PTPN22/TNFRSF1B/IL6R/SOS1/NCKAP1L/IRS2/PRKCQ/RASAL3/VSIR/DOCK8/DOCK2/FYN/IMPDH2/PLCL2/TNFRSF14/INPP5D/PURA/CARD11/IKZF3/PKN1/TMEM131L/CCDC88B/PRNP/AZI2/PRKAR1A/MALT1/TNFSF8/MAD1L1/TGFBR2/CD40LG/PNP/ZAP70/PTPN6/CCL5/SELENOK	43
BP	GO:0043624	cellular protein complex disassembly	36/1719	217/18670	0.000373499	0.00465964	0.00379674	SPTAN1/ADD3/DAP3/SPTBN1/MRPL54/OXA1L/GADD45GIP1/ADD1/PTCD3/TAOK1/WDR1/MRPL51/MRPL47/ABCE1/CHCHD1/MRPS25/MRPS7/MRPS11/MRPL58/CKAP2/GAK/MRPS33/MRPS12/APC/MRPL19/TMOD3/MRPS15/MRPL18/MRPL21/MRPL44/CAPZA2/MRPL42/MRPL2/MRPS23/MRPL14/ETF1	36
BP	GO:0006353	DNA-templated transcription, termination	17/1719	75/18670	0.000381642	0.00475073	0.00387096	SETX/DHX9/PCF11/SNRPB/GTF2H5/UBTF/GTF2H3/PABPN1/SNRPF/MNAT1/GTF2H1/POLR1E/SNRPD3/NUDT21/FIP1L1/NCBP2/POLR2A	17
BP	GO:0035601	protein deacylation	21/1719	103/18670	0.000396181	0.00492085	0.00400958	SIRT1/AKAP8L/PPT1/C6orf89/TADA3/FNTA/AKAP8/ELK4/KDM5A/SMARCAD1/REST/BAZ2A/ZNHIT1/MSL3/DYRK1A/MORF4L2/PRKAA1/HDAC7/NIPBL/EP300/PHB	21
BP	GO:0071453	cellular response to oxygen levels	38/1719	234/18670	0.000403043	0.00499507	0.00407006	NOP53/CITED2/UBA52/MYC/ATF4/ENO1/HP1BP3/PDK1/CFLAR/PSMA4/PSMB7/PSMB4/SIRT1/CBL/PSMD2/ROCK2/PSMD13/PSMC4/NDRG1/GNB1/CREBBP/RBX1/OPA1/VHL/PRKAA1/PLK3/EP300/P4HB/PSMC2/PSMC6/PHB2/ATP6AP1/PSMC3/PSMA5/EGLN1/UBQLN1/PSMB3/ELOB	38
BP	GO:0034620	cellular response to unfolded protein	26/1719	140/18670	0.000410305	0.00507392	0.0041343	ATF4/XBP1/CANX/EIF2AK2/TLN1/VCP/ADD1/SRPRA/CALR/CREBRF/PPP1R15A/KLHDC3/ACADVL/MBTPS1/SSR1/PDIA6/CTDSP2/EP300/CDK5RAP3/ATF6B/MYDGF/DAXX/HSPA9/SEC31A/HSPA5/DDIT3	26
BP	GO:0050779	RNA destabilization	10/1719	32/18670	0.0004141	0.00510965	0.00416341	HNRNPR/TNFRSF1B/HNRNPD/ROCK2/CNOT6L/GIGYF2/PUM1/METTL16/ROCK1/YTHDF2	10
BP	GO:0007033	vacuole organization	29/1719	163/18670	0.000416245	0.0051249	0.00417584	ANXA2/WIPI2/ATG2A/PIK3C3/SCFD1/TBC1D14/PPT1/ATG3/CHMP5/SPG11/RAB3GAP2/BECN1/MBTPS1/MAN2A1/AKTIP/UBQLN2/STX17/TMEM106B/GNPTAB/ATG12/TMEM165/VPS35/ATG5/HOOK3/NSFL1C/UBQLN1/IFT20/CHMP4A/ARF1	29
BP	GO:0090307	mitotic spindle assembly	14/1719	56/18670	0.000426076	0.0052339	0.00426465	TPR/KPNB1/SMC1A/CHMP5/PIBF1/ZNF207/STAG1/BCCIP/FLNA/RAB11A/CHMP1B/DRG1/CHMP2A/SMC3	14
BP	GO:0000910	cytokinesis	30/1719	171/18670	0.00042746	0.0052339	0.00426465	MYH9/BIRC6/CUL3/SPTBN1/SETD2/JTB/PIK3C3/ACTR3/CALM2/PDCD6IP/ROCK2/ACTR2/CHMP5/BECN1/CKAP2/ROCK1/CHMP7/USP8/RAB11A/APC/CHMP1B/PLK3/DCTN3/ANK3/CHMP2A/TTC19/ENTR1/CHMP4A/IST1/ARF1	30
BP	GO:0008088	axo-dendritic transport	16/1719	69/18670	0.000427882	0.0052339	0.00426465	DYNC1H1/BLOC1S6/TRAK2/APP/PURA/AP3D1/SPG11/NEFL/FLOT2/OPA1/DTNBP1/BORCS5/KIF5B/AP3M2/AP3B1/BLOC1S4	16
BP	GO:0099111	microtubule-based transport	32/1719	187/18670	0.000442253	0.00539797	0.00439835	SYNE2/RASGRP1/UXT/DYNLL1/SUN2/DYNC1H1/BLOC1S6/TNPO1/LRPPRC/TRAK2/APP/PURA/AP3D1/DYNLRB1/SPG11/NEFL/FLOT2/OPA1/TRIP11/DTNBP1/BORCS5/KIF5B/PCM1/LAMP1/AP3M2/BICDL1/CLUAP1/RAB6A/AP3B1/IFT20/BLOC1S4/DYNLL2	32
BP	GO:0032608	interferon-beta production	13/1719	50/18670	0.000450061	0.00548141	0.00446633	TRIM56/DHX9/TRIM38/DDX58/IRF7/PTPN11/IRF3/TRAF3/YY1/PPM1B/HMGB2/NMI/RELB	13
BP	GO:0045022	early endosome to late endosome transport	11/1719	38/18670	0.000451603	0.00548834	0.00447198	MSN/PIK3C3/EEA1/BECN1/MAPK1/STX8/AKTIP/MAP2K1/MAPK3/MAP2K2/HOOK3	11
BP	GO:0098732	macromolecule deacylation	21/1719	104/18670	0.000454091	0.00550671	0.00448694	SIRT1/AKAP8L/PPT1/C6orf89/TADA3/FNTA/AKAP8/ELK4/KDM5A/SMARCAD1/REST/BAZ2A/ZNHIT1/MSL3/DYRK1A/MORF4L2/PRKAA1/HDAC7/NIPBL/EP300/PHB	21
BP	GO:0051348	negative regulation of transferase activity	44/1719	285/18670	0.000458571	0.00554635	0.00451924	EIF4A2/CDKN1B/NPM1/TAF7/ADAR/SORL1/DTX3L/WNK1/GNAQ/TNFAIP3/PTPN22/MVP/COX11/IRS2/IPO5/IPO7/SIRT1/AIDA/CBL/GADD45A/RGS2/CBLB/SH3BP5/PKN1/TERF1/ITGB1BP1/HIPK3/IBTK/DTNBP1/BAG5/DUSP22/PRKAR2A/PRKAR1A/LATS1/PKIA/APC/RB1/CDK5RAP3/HEXIM1/PHPT1/PTPN6/DNAJA1/DUSP5/SOCS1	44
BP	GO:0009411	response to UV	26/1719	141/18670	0.000459843	0.00554635	0.00451924	RPL26/MYC/NPM1/ATF4/KDM1A/ZBTB1/PARP1/SIRT1/CREBBP/DDB1/XPC/STK11/N4BP1/YY1/PCNA/POLK/MSH6/PRKAA1/EP300/DDB2/NOC2L/SPRTN/USP1/SDF4/RELA/MAPK13	26
BP	GO:0007080	mitotic metaphase plate congression	12/1719	44/18670	0.000460903	0.00554635	0.00451924	KPNB1/CUL3/RRS1/CHMP5/PIBF1/BECN1/CHMP7/MAD1L1/RAB11A/CHMP1B/CHMP2A/CHMP4A	12
BP	GO:0045582	positive regulation of T cell differentiation	18/1719	83/18670	0.000462278	0.00554635	0.00451924	RASGRP1/XBP1/CD27/IL2RA/TESPA1/NCKAP1L/CYLD/ZBTB1/VSIR/SART1/AP3D1/MALT1/TGFBR2/PNP/AP3B1/ZAP70/ITPKB/SOCS1	18
BP	GO:0060218	hematopoietic stem cell differentiation	18/1719	83/18670	0.000462278	0.00554635	0.00451924	CHD2/EIF2AK2/XRCC5/PSMA4/PSMB7/PSMB4/PSMD2/KMT2A/PSMD13/CDK6/PSMC4/PSMC2/PSMC6/PSMC3/HSPA9/PSMA5/YTHDF2/PSMB3	18
BP	GO:0045185	maintenance of protein location	19/1719	90/18670	0.000466022	0.00556121	0.00453135	TMSB4X/SORL1/CD4/VPS13C/SUN2/MORC3/OS9/SRGN/TAF3/TOPORS/GOLPH3/VPS13D/FLNA/LATS1/VPS13A/ANK3/SYNE1/ARL2/HSPA5	19
BP	GO:0034599	cellular response to oxidative stress	46/1719	302/18670	0.000467167	0.00556121	0.00453135	ATF4/CYBA/PRDX1/SETX/TNFAIP3/ZNF622/PNPT1/PDK1/HNRNPD/CFLAR/CHD6/PARP1/SIRT1/FYN/ZNF277/TXNRD1/SOD2/MTR/NONO/ERCC6L2/MCL1/PLEKHA1/DNM2/BECN1/SLC25A24/REST/MAPK1/PXN/BAG5/PCNA/MAPK3/MAPK9/PRKAA1/P4HB/STAT6/PSAP/PDCD10/NR4A2/STK25/NCF1/PRDX5/UBQLN1/RELA/MAPK13/RWDD1/OSER1	46
BP	GO:0042790	nucleolar large rRNA transcription by RNA polymerase I	7/1719	17/18670	0.000469866	0.00556121	0.00453135	NOP53/NOL11/POLR1E/PIH1D1/TCOF1/SMARCA4/PWP1	7
BP	GO:1900363	regulation of mRNA polyadenylation	7/1719	17/18670	0.000469866	0.00556121	0.00453135	CTR9/RNF20/NELFE/ZC3H14/NUDT21/VIRMA/CCNT1	7
BP	GO:1904355	positive regulation of telomere capping	7/1719	17/18670	0.000469866	0.00556121	0.00453135	PRKCQ/HNRNPD/MAPK1/NEK7/MAPKAPK5/MAPK3/TNKS2	7
BP	GO:0039528	cytoplasmic pattern recognition receptor signaling pathway in response to virus	9/1719	27/18670	0.00047042	0.00556121	0.00453135	NOP53/RNF125/DDX60/ANKRD17/PUM2/PUM1/DDX58/IRF7/IRF3	9
BP	GO:0051569	regulation of histone H3-K4 methylation	9/1719	27/18670	0.00047042	0.00556121	0.00453135	KDM1A/CTR9/DNMT1/KMT2A/WDR61/PIH1D1/RTF1/NELFE/KMT2B	9
BP	GO:0007062	sister chromatid cohesion	15/1719	63/18670	0.000474164	0.00559375	0.00455787	ATRX/RAD21/PDS5A/SMC1A/WAPL/STAG1/ESCO1/SMC5/NAA50/NIPBL/RB1/CTCF/NSMCE2/PHB2/SMC3	15
BP	GO:1903900	regulation of viral life cycle	27/1719	149/18670	0.000480906	0.00566143	0.00461302	ISG15/ANXA2/MX1/IFI16/ADAR/CD4/EIF2AK2/BST2/TRIM38/TOP2B/OAS1/ISG20/TRIM28/PARP10/PLSCR1/TNIP1/APOBEC3G/DDB1/PDE12/PPIE/P4HB/CHMP2A/LARP1/BANF1/SMC3/TRIM8/CCL5	27
BP	GO:0015980	energy derivation by oxidation of organic compounds	44/1719	286/18670	0.000494749	0.00581227	0.00473592	NOP53/MYC/DYRK2/UQCRH/NDUFB7/PNPT1/EPM2AIP1/VCP/IRS2/OXA1L/ETFA/NDUFB3/NNT/NDUFS6/NDUFS4/UQCRC2/PPP1CC/PPP1CA/NOA1/NDUFA9/ME2/ACO2/IREB2/UGP2/ACADVL/NDUFB6/SUCLG2/IDH2/IDH3B/IDH3G/NDUFV1/PANK2/SUCLG1/NDUFB5/BID/NDUFS1/NDUFA8/NDUFS2/UQCRC1/NDUFS3/SDHA/NDUFA2/UQCRQ/PPP1CB	44
BP	GO:0007063	regulation of sister chromatid cohesion	8/1719	22/18670	0.000499504	0.00584378	0.00476159	ATRX/RAD21/WAPL/SMC5/NIPBL/RB1/CTCF/NSMCE2	8
BP	GO:0032069	regulation of nuclease activity	8/1719	22/18670	0.000499504	0.00584378	0.00476159	NPM1/OAS2/OAS1/SIRT1/TERF1/ABCE1/PCNA/HMGB2	8
BP	GO:0061515	myeloid cell development	16/1719	70/18670	0.000507955	0.00593034	0.00483213	RPS6/ANXA2/EVI2B/NCKAP1L/APP/PABPC4/PTPN11/ABI1/FLI1/ARID4A/TMOD3/EP300/L3MBTL3/PTBP3/ATP6AP1/PTPN6	16
BP	GO:1902750	negative regulation of cell cycle G2/M phase transition	21/1719	105/18670	0.000519232	0.00604252	0.00492353	NOP53/ATM/RAD21/PSMA4/PSMB7/PSMB4/PSMD2/ABRAXAS1/PSMD13/ZNF830/CUL1/TAOK1/PSMC4/RBX1/NAE1/PSMC2/CDK5RAP3/PSMC6/PSMC3/PSMA5/PSMB3	21
BP	GO:0032872	regulation of stress-activated MAPK cascade	38/1719	237/18670	0.000519706	0.00604252	0.00492353	MYC/IGBP1/RASGRP1/PRDX1/CD27/EIF2AK2/MAP4K4/PTPN22/ZNF622/CYLD/NBR1/MDFIC/MFHAS1/AIDA/APP/GADD45A/RAPGEF1/TAOK1/MAP3K2/PKN1/TIAM1/HIPK3/TNIK/MAPK1/DTNBP1/DUSP22/MAP2K1/ZMYND11/MAPK3/DBNL/CD40LG/MAP2K2/PDCD10/MAP4K2/STK25/DAXX/NCF1/DNAJA1	38
BP	GO:1905897	regulation of response to endoplasmic reticulum stress	18/1719	84/18670	0.000538537	0.00624858	0.00509143	UBXN1/XBP1/MANF/OS9/SERINC3/SIRT1/PPP1R15A/USP25/OPA1/BAG6/UBQLN2/TMEM259/TXNDC12/ATF6B/UBQLN1/USP14/HSPA5/DDIT3	18
BP	GO:0045732	positive regulation of protein catabolic process	35/1719	214/18670	0.000585121	0.0067478	0.0054982	NOP53/HSP90AA1/CDKN1B/MSN/SORL1/TNFAIP3/TNFRSF1B/OAZ1/VCP/PIAS1/PYHIN1/NRDC/ARIH1/ATP5IF1/SNX1/PSMC4/DDB1/FBXL5/RBX1/CSNK2A1/BAG6/UBQLN2/PTTG1IP/STX5/MAPK9/APC/ANKIB1/PLK3/GGA1/PSMC2/TMEM259/VPS35/UBQLN1/RNF139/CSNK1D	35
BP	GO:1903050	regulation of proteolysis involved in cellular protein catabolic process	35/1719	214/18670	0.000585121	0.0067478	0.0054982	NOP53/UBXN1/TMF1/UBE3A/FHIT/VCP/OS9/PIAS1/PYHIN1/UBE2K/RAD23B/ARIH1/ATP5IF1/SMARCC1/PSMC4/USP25/RBX1/CSNK2A1/N4BP1/BAG5/BAG6/UBQLN2/LATS1/MAPK9/UCHL5/ANKIB1/PLK3/WAC/PSMC2/TMEM259/UBQLN1/USP14/RNF139/CAMLG/CSNK1D	35
BP	GO:0046831	regulation of RNA export from nucleus	6/1719	13/18670	0.000586349	0.0067478	0.0054982	TPR/DHX9/SETD2/AKAP8L/RBM26/NCBP2	6
BP	GO:0060340	positive regulation of type I interferon-mediated signaling pathway	6/1719	13/18670	0.000586349	0.0067478	0.0054982	UBE2K/ZBP1/NLRC5/IRF7/IRF3/IKBKE	6
BP	GO:0060759	regulation of response to cytokine stimulus	32/1719	190/18670	0.000588281	0.00675625	0.00550509	STAT1/SAMHD1/ADAR/TNFAIP3/DHX9/PARP14/PARP9/CYLD/CASP8/PIAS1/UBE2K/ZBP1/NLRC5/CREBRF/IKBKB/TRIM44/DDX58/TAX1BP1/ABCE1/IRF7/PTPN11/IRF3/RBCK1/CPNE1/IFNAR2/IKBKE/TRADD/PTPN6/CARD8/YTHDF2/CCL5/SOCS1	32
BP	GO:0044774	mitotic DNA integrity checkpoint	21/1719	106/18670	0.00059234	0.00678904	0.0055318	NOP53/RPL26/CDKN1B/ATM/TOP2B/GADD45A/ZNF830/CNOT6L/PRKDC/TAOK1/GIGYF2/XPC/PPP1R10/NAE1/PCNA/ATF2/PLK3/RPS27L/EP300/CDK5RAP3/RPA2	21
BP	GO:1902105	regulation of leukocyte differentiation	42/1719	272/18670	0.000607674	0.00695066	0.00566349	MYC/ID2/RASGRP1/XBP1/CD4/CD27/IL2RA/TESPA1/EVI2B/SOS1/NCKAP1L/CYLD/ZBTB1/VSIR/CASP8/PRKCA/HCLS1/ACIN1/INPP5D/NME1/CARD11/SART1/AP3D1/IKZF3/CDK6/IRF7/TMEM131L/PCID2/MALT1/CAMK4/TGFBR2/RB1/PNP/CREB1/ATP6AP1/AP3B1/ZC3H8/ZAP70/ITPKB/PTPN6/PRDM1/SOCS1	42
BP	GO:0070302	regulation of stress-activated protein kinase signaling cascade	38/1719	239/18670	0.000613263	0.00700038	0.00570401	MYC/IGBP1/RASGRP1/PRDX1/CD27/EIF2AK2/MAP4K4/PTPN22/ZNF622/CYLD/NBR1/MDFIC/MFHAS1/AIDA/APP/GADD45A/RAPGEF1/TAOK1/MAP3K2/PKN1/TIAM1/HIPK3/TNIK/MAPK1/DTNBP1/DUSP22/MAP2K1/ZMYND11/MAPK3/DBNL/CD40LG/MAP2K2/PDCD10/MAP4K2/STK25/DAXX/NCF1/DNAJA1	38
BP	GO:1903313	positive regulation of mRNA metabolic process	17/1719	78/18670	0.000619113	0.00705289	0.00574679	HNRNPR/RBM3/RBMX/PNPT1/HNRNPD/ROCK2/CNOT6L/GIGYF2/PUM1/METTL16/TNRC6C/AGO2/LEO1/ROCK1/NUDT21/NCBP2/YTHDF2	17
BP	GO:0050854	regulation of antigen receptor-mediated signaling pathway	15/1719	65/18670	0.00067572	0.00766677	0.00624699	TESPA1/PTPN22/CYLD/RAB29/CD226/PRKCH/PLCL2/GBP1/PRNP/LPXN/DUSP22/MALT1/PHPT1/PTPN6/RELA	15
BP	GO:0072665	protein localization to vacuole	15/1719	65/18670	0.00067572	0.00766677	0.00624699	SORL1/TNFAIP3/VPS13C/LAMP2/ROCK2/AP3D1/BECN1/VPS36/VPS13D/GBP1/GNPTAB/LAMTOR5/M6PR/VPS13A/AP3B1	15
BP	GO:0000302	response to reactive oxygen species	37/1719	232/18670	0.000677144	0.00766751	0.00624759	EEF2/STAT1/PRDX1/SETX/TNFAIP3/CAPN2/UBE3A/HNRNPD/CFLAR/KPNA4/SIRT1/FYN/ZNF277/SOD2/SESN3/MTR/ERCC6L2/PLEKHA1/DNM2/BECN1/MAPK1/PXN/PCNA/MAPK3/MAPK9/PRKAA1/PLK3/STAT6/PSAP/PDCD10/STK25/NCF1/PRDX5/EGLN1/RELA/MAPK13/OSER1	37
BP	GO:0034605	cellular response to heat	25/1719	137/18670	0.000687198	0.00776575	0.00632764	HSP90AA1/ATM/IER5/TPR/VCP/SIRT1/HIKESHI/SLU7/RPA1/CREBBP/NUP210/MAPK1/BAG5/RPA3/DNAJC7/MAPK3/HSPH1/HSBP1/NUP160/EP300/FKBP4/DAXX/HSPA9/RPA2/HSPA5	25
BP	GO:0032147	activation of protein kinase activity	49/1719	333/18670	0.000690584	0.00778841	0.0063461	UBA52/OSBPL8/MAP3K1/EIF2AK2/CAB39/WNK1/MAP4K4/IL6R/NCKAP1L/TAB2/KIDINS220/MDFIC/STK10/GADD45A/MARK2/RAPGEF1/TAOK1/MAP3K2/PIBF1/PKN1/SLK/ITGB1BP1/TNIK/PTPN11/MAPK1/PRNP/STK11/MAPKAPK5/PRKAR2A/MAP2K1/PRKAR1A/RAF1/PRKACB/MALT1/MAPK3/DBNL/TGFBR2/PRKAA1/CD40LG/MAP2K2/RICTOR/MAPKAPK3/MAP4K2/STK25/LAMTOR2/DAXX/CCL5/DUSP5/SOCS1	49
BP	GO:0001819	positive regulation of cytokine production	64/1719	464/18670	0.000692035	0.00778849	0.00634617	NOP53/ATF4/CYBA/STAT1/RASGRP1/IFI16/PTGER4/XBP1/RNF125/CD4/EIF2AK2/GSDMD/LRRFIP1/HLA-F/XRCC6/SPN/XRCC5/PTPN22/TMF1/DHX9/IL6R/DDX60/SPTBN1/PRKCQ/SETD2/CASP8/LY96/ANKRD17/CD226/APP/PYHIN1/TNFRSF14/ROCK2/ZBP1/CARD11/PUM2/PRKDC/PUM1/DDX58/PIBF1/CREBBP/IRF7/PTPN11/CCDC88B/IRF3/AKIRIN2/IL17RA/MALT1/MAPK3/ATF2/CD40LG/EP300/STAT6/HMGB2/CREB1/LY9/POLR3GL/IL27RA/RELA/CARD8/MAPK13/LTA/DDIT3/SELENOK	64
BP	GO:0032434	regulation of proteasomal ubiquitin-dependent protein catabolic process	23/1719	122/18670	0.000693354	0.00778849	0.00634617	NOP53/UBXN1/FHIT/VCP/PIAS1/UBE2K/RAD23B/ARIH1/SMARCC1/RBX1/N4BP1/BAG5/BAG6/UBQLN2/MAPK9/UCHL5/ANKIB1/PLK3/WAC/UBQLN1/USP14/CAMLG/CSNK1D	23
BP	GO:0000075	cell cycle checkpoint	35/1719	216/18670	0.000695844	0.00780092	0.0063563	RPS6/NOP53/RPL26/CDKN1B/ATM/TPR/TOP2B/BUB3/GADD45A/IK/ABRAXAS1/ZNF830/CNOT6L/PRKDC/TAOK1/GIGYF2/ZNF207/XPC/PTPN11/CDC5L/PPP1R10/NAE1/PCID2/PCNA/MAD1L1/ATF2/APC/PLK3/RPS27L/EP300/RB1/WAC/CDK5RAP3/DDX39B/RPA2	35
BP	GO:0061640	cytoskeleton-dependent cytokinesis	20/1719	100/18670	0.000697725	0.00780649	0.00636084	SPTBN1/JTB/ACTR3/PDCD6IP/ROCK2/ACTR2/CHMP5/CKAP2/ROCK1/CHMP7/USP8/APC/CHMP1B/DCTN3/ANK3/CHMP2A/TTC19/CHMP4A/IST1/ARF1	20
BP	GO:0007064	mitotic sister chromatid cohesion	8/1719	23/18670	0.00070451	0.00783234	0.0063819	ATRX/PDS5A/SMC1A/SMC5/NAA50/NIPBL/RB1/NSMCE2	8
BP	GO:0051570	regulation of histone H3-K9 methylation	8/1719	23/18670	0.00070451	0.00783234	0.0063819	ATRX/KDM1A/SIRT1/DNMT1/KDM3A/ZNF274/RIF1/PIH1D1	8
BP	GO:0034728	nucleosome organization	31/1719	184/18670	0.000706287	0.00783234	0.0063819	NPM1/NASP/ATRX/SUPT16H/KAT6A/HP1BP3/SMARCA5/SETD2/ARID1A/NAP1L1/RSF1/SMARCC2/SMARCC1/ANP32B/KAT6B/SMARCE1/SHPRH/CENPK/ZNHIT1/ANP32E/RUVBL1/SMARCA4/MIS18BP1/SPTY2D1/HMGA1/CTCF/HMGB2/DMAP1/DAXX/TSPYL4/BRD2	31
BP	GO:0000281	mitotic cytokinesis	16/1719	72/18670	0.000707165	0.00783234	0.0063819	SPTBN1/JTB/PDCD6IP/ROCK2/CHMP5/CKAP2/ROCK1/CHMP7/USP8/APC/CHMP1B/ANK3/CHMP2A/TTC19/CHMP4A/ARF1	16
BP	GO:1902036	regulation of hematopoietic stem cell differentiation	16/1719	72/18670	0.000707165	0.00783234	0.0063819	EIF2AK2/PSMA4/PSMB7/PSMB4/PSMD2/KMT2A/PSMD13/CDK6/PSMC4/PSMC2/PSMC6/PSMC3/HSPA9/PSMA5/YTHDF2/PSMB3	16
BP	GO:0006099	tricarboxylic acid cycle	10/1719	34/18670	0.000709758	0.00783234	0.0063819	NNT/ME2/ACO2/IREB2/SUCLG2/IDH2/IDH3B/IDH3G/SUCLG1/SDHA	10
BP	GO:0043368	positive T cell selection	10/1719	34/18670	0.000709758	0.00783234	0.0063819	BCL11B/SPN/THEMIS/CYLD/DOCK2/STK11/STAT6/LY9/ZAP70/ITPKB	10
BP	GO:0006119	oxidative phosphorylation	26/1719	145/18670	0.000714377	0.00786381	0.00640754	ATP5F1B/UQCRH/NDUFB7/VCP/NDUFB3/NDUFS6/NDUFS4/UQCRC2/NDUFA9/PDE12/NDUFB6/STOML2/NDUFV1/ATP5PB/ATP5F1A/ATP5PD/NDUFB5/BID/NDUFS1/NDUFA8/NDUFS2/UQCRC1/NDUFS3/SDHA/NDUFA2/UQCRQ	26
BP	GO:0030490	maturation of SSU-rRNA	12/1719	46/18670	0.000715399	0.00786381	0.00640754	RPS16/RPS19/UTP3/RRS1/NOL11/WDR46/MRPS11/DCAF13/NOB1/RRP36/FAM207A/TSR3	12
BP	GO:0045071	negative regulation of viral genome replication	14/1719	59/18670	0.00075133	0.0082267	0.00670323	ISG15/MX1/IFI16/EIF2AK2/BST2/OAS1/ISG20/TRIM28/PARP10/PLSCR1/TNIP1/APOBEC3G/BANF1/CCL5	14
BP	GO:0070527	platelet aggregation	14/1719	59/18670	0.00075133	0.0082267	0.00670323	ACTG1/MYH9/FERMT3/TLN1/PRKCQ/VCL/PRKCA/FLNA/STXBP3/RAP2B/PTPN6/BLOC1S4/FIBP/CLIC1	14
BP	GO:0009314	response to radiation	62/1719	448/18670	0.000763764	0.00833665	0.00679282	RPL26/MYC/ID2/ATM/NPM1/ATF4/CYBA/IFI16/XRCC6/GNAQ/XRCC5/KDM1A/ZBTB1/PARP1/SMC1A/SIRT1/PIAS1/GTF2H5/CCR4/APP/CBL/GADD45A/ABRAXAS1/DYNLRB1/PRKDC/PPP1CC/GNB1/FNTA/RBM4/CREBBP/DNM2/PPP1CA/DDB1/XPC/FBXL3/STK11/N4BP1/LZIC/GRB2/YY1/PCNA/POLK/RNF168/MSH6/PRKAA1/PLK3/NIPBL/EP300/CREB1/DDB2/DEAF1/NOC2L/SPRTN/TANK/USP1/SDF4/IFT20/RELA/MAPK13/BHLHE40/HSPA5/PPP1CB	62
BP	GO:0045619	regulation of lymphocyte differentiation	29/1719	169/18670	0.000764329	0.00833665	0.00679282	ID2/RASGRP1/XBP1/CD27/IL2RA/TESPA1/SOS1/NCKAP1L/CYLD/ZBTB1/VSIR/INPP5D/CARD11/SART1/AP3D1/IKZF3/TMEM131L/PCID2/MALT1/CAMK4/TGFBR2/PNP/AP3B1/ZC3H8/ZAP70/ITPKB/PTPN6/PRDM1/SOCS1	29
BP	GO:0001959	regulation of cytokine-mediated signaling pathway	30/1719	177/18670	0.000771753	0.00840138	0.00684557	STAT1/SAMHD1/ADAR/TNFAIP3/PARP14/PARP9/CYLD/CASP8/PIAS1/UBE2K/ZBP1/NLRC5/CREBRF/IKBKB/TRIM44/TAX1BP1/ABCE1/IRF7/PTPN11/IRF3/RBCK1/CPNE1/IFNAR2/IKBKE/TRADD/PTPN6/CARD8/YTHDF2/CCL5/SOCS1	30
BP	GO:0046632	alpha-beta T cell differentiation	20/1719	101/18670	0.000796084	0.00864955	0.00704778	BCL11B/PTGER4/GPR183/SATB1/SPN/NCKAP1L/ITK/AP3D1/MALT1/TNFSF8/TGFBR2/PNP/STAT6/LY9/AP3B1/ZAP70/ITPKB/RELB/PRDM1/SOCS1	20
BP	GO:0036293	response to decreased oxygen levels	53/1719	370/18670	0.000811566	0.00878874	0.00716119	NOP53/CITED2/UBA52/MYC/CDKN1B/ATM/ATF4/CYBA/ENO1/CAPN2/HP1BP3/DPP4/PDK1/CFLAR/PSMA4/PSMB7/PSMB4/SIRT1/CBL/SCFD1/PSMD2/ROCK2/PSMD13/PSMC4/NDRG1/GNB1/CREBBP/BECN1/REST/RBX1/HMOX2/OPA1/VHL/RAF1/TGFBR2/PRKAA1/PLK3/EP300/P4HB/CREB1/PSMC2/ALKBH5/PSMC6/TXN2/PHB2/NR4A2/PSMC3/PSMA5/EGLN1/UBQLN1/PSMB3/ELOB/LTA	53
BP	GO:0034249	negative regulation of cellular amide metabolic process	36/1719	226/18670	0.000812012	0.00878874	0.00716119	RPL13A/EIF3E/BIN1/ATF4/HNRNPR/RBM3/SORL1/EIF2AK2/TPR/HNRNPD/ORMDL3/CALR/ROCK2/SYNCRIP/PURA/RGS2/CAPRIN1/CELF1/CNOT6L/GIGYF2/PUM1/METTL16/RBM4/EIF4EBP2/TNRC6C/IREB2/AGO3/AGO2/PRNP/ROCK1/EIF4G1/PRKAA1/MALSU1/LARP1/RNF139/YTHDF2	36
BP	GO:0061025	membrane fusion	27/1719	154/18670	0.000815849	0.00881336	0.00718125	ANXA2/MX1/SAMD9/SAMD9L/CD4/TAPBP/STX16/EEA1/STX4/VCPIP1/CALR/MX2/TAP2/SPG11/TBC1D4/USO1/SNAP29/OPA1/STX8/STX17/KIF5B/RABEP1/STX5/TAP1/RAB8A/NSFL1C/STX10	27
BP	GO:0030183	B cell differentiation	24/1719	131/18670	0.000821369	0.00883338	0.00719756	ID2/ATM/XBP1/CD27/GPR183/NCKAP1L/CYLD/ZBTB1/DOCK10/PLCL2/POU2F2/INPP5D/CARD11/IKZF3/PRKDC/GON4L/PCID2/MALT1/CD40LG/EP300/TCIRG1/TPD52/PTPN6/CMTM7	24
BP	GO:1902850	microtubule cytoskeleton organization involved in mitosis	24/1719	131/18670	0.000821369	0.00883338	0.00719756	TPR/KPNB1/SUN2/DYNC1H1/VCP/SETD2/NUMA1/SMC1A/TACC3/CLTC/CHMP5/PIBF1/ZNF207/STAG1/BCCIP/MAP4/FLNA/RAB11A/CHMP1B/DRG1/CHMP2A/TACC1/NSFL1C/SMC3	24
BP	GO:0045840	positive regulation of mitotic nuclear division	13/1719	53/18670	0.000822402	0.00883338	0.00719756	CUL3/NUMA1/BECN1/PHIP/ANAPC5/SMC5/NIPBL/RB1/NSMCE2/PHB2/NSFL1C/RANBP1/ANAPC11	13
BP	GO:0032271	regulation of protein polymerization	35/1719	218/18670	0.000824631	0.00884049	0.00720335	TMSB4X/HSP90AA1/CDKN1B/BIN1/SPTAN1/ADD3/BRK1/MYADM/NCKAP1L/SPTBN1/NUMA1/VASP/HCLS1/ADD1/ARFGEF1/NIN/ACTR3/ACTR2/TERF1/GRB2/CLIP1/LATS1/DYRK1A/AKAP9/DBNL/TMOD3/RICTOR/ARF6/DRG1/FKBP4/CAPZA2/PREX1/SLAIN2/ARL2/ARF1	35
BP	GO:0043462	regulation of ATPase activity	17/1719	80/18670	0.000839879	0.00896984	0.00730875	DYNLL1/DHX9/SSBP1/OXA1L/SIRT1/PLSCR1/ATP5IF1/AHSA1/DNAJC9/MNAT1/DNAJC10/DNAJA2/MSH6/CHTOP/VMA21/DYNLL2/DNAJA1	17
BP	GO:0048194	Golgi vesicle budding	17/1719	80/18670	0.000839879	0.00896984	0.00730875	TRAPPC6A/TMED9/CUL3/SCFD1/ARFGAP3/CTSZ/GOLPH3/MIA3/LMAN1/USO1/PEF1/PPP6R1/STX5/ARFGAP2/SEC31A/CSNK1D/PPP6C	17
BP	GO:0010390	histone monoubiquitination	9/1719	29/18670	0.000848996	0.00901599	0.00734635	DTX3L/CTR9/RNF20/DDB1/LEO1/RNF168/UBE2E1/WAC/DDB2	9
BP	GO:0031116	positive regulation of microtubule polymerization	9/1719	29/18670	0.000848996	0.00901599	0.00734635	CDKN1B/NUMA1/NIN/TERF1/CLIP1/AKAP9/DRG1/SLAIN2/ARL2	9
BP	GO:0035666	TRIF-dependent toll-like receptor signaling pathway	9/1719	29/18670	0.000848996	0.00901599	0.00734635	UBA52/CASP8/LY96/IKBKB/IRF7/IRF3/TRAF3/IKBKE/TANK	9
BP	GO:0006469	negative regulation of protein kinase activity	37/1719	235/18670	0.000864562	0.00916403	0.00746698	CDKN1B/NPM1/TAF7/ADAR/SORL1/WNK1/GNAQ/TNFAIP3/PTPN22/MVP/IPO5/IPO7/SIRT1/AIDA/CBL/GADD45A/RGS2/CBLB/SH3BP5/PKN1/ITGB1BP1/HIPK3/IBTK/DTNBP1/DUSP22/PRKAR2A/PRKAR1A/LATS1/PKIA/APC/RB1/CDK5RAP3/HEXIM1/PTPN6/DNAJA1/DUSP5/SOCS1	37
BP	GO:0035722	interleukin-12-mediated signaling pathway	12/1719	47/18670	0.00088126	0.00930604	0.00758269	LCP1/ANXA2/MSN/RAP1B/SOD2/STAT4/HNRNPF/P4HB/TCP1/HSPA9/TALDO1/ARF1	12
BP	GO:0047496	vesicle transport along microtubule	12/1719	47/18670	0.00088126	0.00930604	0.00758269	RASGRP1/DYNC1H1/BLOC1S6/TRAK2/AP3D1/DTNBP1/BORCS5/KIF5B/AP3M2/BICDL1/AP3B1/BLOC1S4	12
BP	GO:0051170	import into nucleus	28/1719	163/18670	0.000917706	0.00967279	0.00788152	TPR/KPNB1/TRIM28/IPO5/MDFIC/KPNA4/IPO7/TNPO1/NOLC1/SNRPB/HCLS1/HIKESHI/CBLB/RANBP6/SNRPF/MAPK1/MBTPS1/PPP1R10/FLNA/SNRPD3/PTTG1IP/UBR5/PKIA/KPNA1/PHB2/DMAP1/PPP3CA/RGPD5	28
BP	GO:0036092	phosphatidylinositol-3-phosphate biosynthetic process	6/1719	14/18670	0.000946415	0.00991977	0.00808276	ATM/INPP4B/PIK3C3/PIK3CD/PIK3C2A/INPP4A	6
BP	GO:0072350	tricarboxylic acid metabolic process	6/1719	14/18670	0.000946415	0.00991977	0.00808276	GLUD1/ACO2/IREB2/IDH2/IDH3B/IDH3G	6
BP	GO:2001044	regulation of integrin-mediated signaling pathway	6/1719	14/18670	0.000946415	0.00991977	0.00808276	LIMS1/CD63/ITGB1BP1/FLNA/PHACTR4/TIMP1	6
BP	GO:0048511	rhythmic process	44/1719	295/18670	0.000953422	0.00997467	0.0081275	ID2/ATF4/HNRNPR/SETX/GNAQ/DHX9/UBE3A/HNRNPD/TOP1/SIRT1/IMPDH2/HUWE1/ROCK2/KMT2A/ZNF830/NONO/PRKDC/PPP1CC/RBM4/PLEKHA1/CREBBP/PPP1CA/DDB1/NDUFA9/NCOA1/FBXL3/USP9X/KDM5A/CSNK2A1/PSPC1/PCNA/DBP/KDM2A/DYRK1A/MAPK9/PRKAA1/EP300/CREB1/KLF9/CSNK1D/BHLHE40/HSPA5/RELB/PPP1CB	44
BP	GO:0036010	protein localization to endosome	8/1719	24/18670	0.000972165	0.0101519	0.00827193	MSN/SORL1/DTX3L/TMEM30A/ROCK2/ARF6/VPS35/ANKRD13A	8
BP	GO:1901796	regulation of signal transduction by p53 class mediator	30/1719	180/18670	0.00102115	0.0106437	0.00867266	NOP53/RPL26/ATM/TAF15/TAF7/SUPT16H/KAT6A/DYRK2/KDM1A/SIRT1/TAF3/PYHIN1/RRS1/RPA1/SSRP1/CHD4/HNRNPK/CSNK2A1/STK11/MAPKAPK5/RPA3/PTTG1IP/DYRK1A/PRKAA1/PLK3/EP300/CDK5RAP3/HEXIM1/NOC2L/RPA2	30
BP	GO:0006337	nucleosome disassembly	7/1719	19/18670	0.00103252	0.0106832	0.00870486	SUPT16H/ARID1A/SMARCC2/SMARCC1/SMARCE1/SMARCA4/HMGA1	7
BP	GO:0048490	anterograde synaptic vesicle transport	7/1719	19/18670	0.00103252	0.0106832	0.00870486	BLOC1S6/AP3D1/DTNBP1/BORCS5/AP3M2/AP3B1/BLOC1S4	7
BP	GO:0099514	synaptic vesicle cytoskeletal transport	7/1719	19/18670	0.00103252	0.0106832	0.00870486	BLOC1S6/AP3D1/DTNBP1/BORCS5/AP3M2/AP3B1/BLOC1S4	7
BP	GO:0099517	synaptic vesicle transport along microtubule	7/1719	19/18670	0.00103252	0.0106832	0.00870486	BLOC1S6/AP3D1/DTNBP1/BORCS5/AP3M2/AP3B1/BLOC1S4	7
BP	GO:0071214	cellular response to abiotic stimulus	48/1719	331/18670	0.00107085	0.0110319	0.00898895	RPL26/MYC/ATM/NPM1/ATF4/CYBA/IFI16/PTGER4/MAP3K1/CAB39/XRCC6/XRCC5/KDM1A/ATP1A1/ZBTB1/PARP1/CASP8/SIRT1/CASP8AP2/GTF2H5/GADD45A/SIPA1/GNB1/MAP3K2/FNTA/CREBBP/DNM2/DDB1/XPC/PTPN11/REST/STK11/N4BP1/GRB2/YY1/PCNA/POLK/MAPK3/LRRC8C/NIPBL/EP300/DDB2/RCSD1/NOC2L/TANK/MAPK13/HSPA5/RELB	48
BP	GO:0104004	cellular response to environmental stimulus	48/1719	331/18670	0.00107085	0.0110319	0.00898895	RPL26/MYC/ATM/NPM1/ATF4/CYBA/IFI16/PTGER4/MAP3K1/CAB39/XRCC6/XRCC5/KDM1A/ATP1A1/ZBTB1/PARP1/CASP8/SIRT1/CASP8AP2/GTF2H5/GADD45A/SIPA1/GNB1/MAP3K2/FNTA/CREBBP/DNM2/DDB1/XPC/PTPN11/REST/STK11/N4BP1/GRB2/YY1/PCNA/POLK/MAPK3/LRRC8C/NIPBL/EP300/DDB2/RCSD1/NOC2L/TANK/MAPK13/HSPA5/RELB	48
BP	GO:0032648	regulation of interferon-beta production	12/1719	48/18670	0.00107795	0.0110319	0.00898895	DHX9/TRIM38/DDX58/IRF7/PTPN11/IRF3/TRAF3/YY1/PPM1B/HMGB2/NMI/RELB	12
BP	GO:0061014	positive regulation of mRNA catabolic process	12/1719	48/18670	0.00107795	0.0110319	0.00898895	HNRNPR/PNPT1/HNRNPD/ROCK2/CNOT6L/GIGYF2/PUM1/METTL16/TNRC6C/AGO2/ROCK1/YTHDF2	12
BP	GO:0061647	histone H3-K9 modification	12/1719	48/18670	0.00107795	0.0110319	0.00898895	ATRX/KDM1A/SIRT1/DNMT1/KDM3A/KMT2A/SETDB2/ASH1L/ZNF274/RIF1/PIH1D1/ARID4A	12
BP	GO:2000059	negative regulation of ubiquitin-dependent protein catabolic process	12/1719	48/18670	0.00107795	0.0110319	0.00898895	NOP53/UBXN1/FHIT/SMARCC1/CSNK2A1/N4BP1/BAG5/BAG6/UCHL5/WAC/USP14/CAMLG	12
BP	GO:0002221	pattern recognition receptor signaling pathway	32/1719	197/18670	0.00110444	0.0112396	0.00915822	NOP53/UBA52/CYBA/RNF125/MAP3K1/TNFAIP3/PTPN22/ERBIN/DDX60/CYLD/RPS6KA3/TAB2/CTSS/CASP8/LY96/MFHAS1/ANKRD17/PIK3C3/TNIP1/IKBKB/PUM2/PUM1/DDX58/IRF7/IRF3/XIAP/TRAF3/IKBKE/MAPKAPK3/TANK/UBQLN1/RELA	32
BP	GO:2001242	regulation of intrinsic apoptotic signaling pathway	28/1719	165/18670	0.00111355	0.0112396	0.00915822	RPL26/BCLAF1/XBP1/ENO1/SERINC3/CYLD/KDM1A/PARP1/SIRT1/URI1/SOD2/NONO/MCL1/BECN1/HNRNPK/SLC9A3R1/OPA1/BAG5/IVNS1ABP/PTTG1IP/P4HB/TXNDC12/BID/NOC2L/NDUFS3/UBQLN1/DDIT3/DNAJA1	28
BP	GO:0036258	multivesicular body assembly	9/1719	30/18670	0.0011148	0.0112396	0.00915822	PDCD6IP/CHMP5/VPS36/CHMP7/RAB11A/CHMP1B/CHMP2A/CHMP4A/IST1	9
BP	GO:0061157	mRNA destabilization	9/1719	30/18670	0.0011148	0.0112396	0.00915822	HNRNPR/HNRNPD/ROCK2/CNOT6L/GIGYF2/PUM1/METTL16/ROCK1/YTHDF2	9
BP	GO:0033182	regulation of histone ubiquitination	5/1719	10/18670	0.00111619	0.0112396	0.00915822	TRIP12/KDM1A/CTR9/RNF20/UBR5	5
BP	GO:0075522	IRES-dependent viral translational initiation	5/1719	10/18670	0.00111619	0.0112396	0.00915822	EIF3D/EIF3A/EIF3F/EIF3B/EIF2D	5
BP	GO:1902101	positive regulation of metaphase/anaphase transition of cell cycle	5/1719	10/18670	0.00111619	0.0112396	0.00915822	CUL3/ANAPC5/RB1/NSMCE2/ANAPC11	5
BP	GO:1904896	ESCRT complex disassembly	5/1719	10/18670	0.00111619	0.0112396	0.00915822	CHMP5/CHMP7/CHMP1B/CHMP2A/IST1	5
BP	GO:1904903	ESCRT III complex disassembly	5/1719	10/18670	0.00111619	0.0112396	0.00915822	CHMP5/CHMP7/CHMP1B/CHMP2A/IST1	5
BP	GO:0048489	synaptic vesicle transport	11/1719	42/18670	0.00113988	0.0114577	0.00933591	BLOC1S6/AP3D1/SPG11/DNM2/DTNBP1/BORCS5/AP3M2/TOR1A/AP3B1/BLOC1S4/ARF1	11
BP	GO:0006361	transcription initiation from RNA polymerase I promoter	10/1719	36/18670	0.00116057	0.011645	0.00948847	GTF2H5/UBTF/GTF2H3/MNAT1/GTF2H1/POLR1E/PIH1D1/BAZ2A/MAPK3/SMARCA4	10
BP	GO:0006120	mitochondrial electron transport, NADH to ubiquinone	13/1719	55/18670	0.00119269	0.0119459	0.00973372	NDUFB7/NDUFB3/NDUFS6/NDUFS4/NDUFA9/NDUFB6/NDUFV1/NDUFB5/NDUFS1/NDUFA8/NDUFS2/NDUFS3/NDUFA2	13
BP	GO:0001666	response to hypoxia	51/1719	359/18670	0.00121172	0.012115	0.00987151	NOP53/CITED2/UBA52/MYC/CDKN1B/ATM/CYBA/ENO1/CAPN2/HP1BP3/DPP4/PDK1/CFLAR/PSMA4/PSMB7/PSMB4/SIRT1/SCFD1/PSMD2/ROCK2/PSMD13/PSMC4/NDRG1/GNB1/CREBBP/BECN1/REST/RBX1/HMOX2/OPA1/VHL/RAF1/TGFBR2/PRKAA1/PLK3/EP300/P4HB/CREB1/PSMC2/ALKBH5/PSMC6/TXN2/PHB2/NR4A2/PSMC3/PSMA5/EGLN1/UBQLN1/PSMB3/ELOB/LTA	51
BP	GO:0042775	mitochondrial ATP synthesis coupled electron transport	19/1719	97/18670	0.00121895	0.0121228	0.00987786	UQCRH/NDUFB7/NDUFB3/NDUFS6/NDUFS4/UQCRC2/NDUFA9/NDUFB6/NDUFV1/NDUFB5/BID/NDUFS1/NDUFA8/NDUFS2/UQCRC1/NDUFS3/SDHA/NDUFA2/UQCRQ	19
BP	GO:0044773	mitotic DNA damage checkpoint	19/1719	97/18670	0.00121895	0.0121228	0.00987786	NOP53/RPL26/CDKN1B/ATM/GADD45A/ZNF830/CNOT6L/PRKDC/TAOK1/GIGYF2/XPC/PPP1R10/PCNA/ATF2/PLK3/RPS27L/EP300/CDK5RAP3/RPA2	19
BP	GO:2001022	positive regulation of response to DNA damage stimulus	19/1719	97/18670	0.00121895	0.0121228	0.00987786	RPL26/MYC/ATM/BCLAF1/DTX3L/DHX9/PARP9/TRIM28/PARP1/SIRT1/PYHIN1/ABRAXAS1/ACTR2/PRKDC/RIF1/PCNA/RNF168/NSMCE4A/NSMCE1	19
BP	GO:0006521	regulation of cellular amino acid metabolic process	14/1719	62/18670	0.00126519	0.0125385	0.0102166	OAZ1/PSMA4/PSMB7/PSMB4/ATP2B4/PSMD2/PSMD13/PSMC4/COMT/PSMC2/PSMC6/PSMC3/PSMA5/PSMB3	14
BP	GO:0032922	circadian regulation of gene expression	14/1719	62/18670	0.00126519	0.0125385	0.0102166	ID2/ATF4/TOP1/SIRT1/HUWE1/KMT2A/PPP1CC/PPP1CA/KDM5A/KDM2A/CSNK1D/BHLHE40/RELB/PPP1CB	14
BP	GO:0071241	cellular response to inorganic substance	34/1719	215/18670	0.00126788	0.0125431	0.0102203	ID2/CDKN1B/ATF4/ATRX/WNK1/FOSB/HNRNPD/CFLAR/PARP1/ADD1/APP/SLC40A1/CALR/MTR/ANXA5/DNM2/BECN1/SLC25A24/MAPK1/PRNP/IQGAP1/CPNE1/MEF2A/RTF2/MAPK3/MAPK9/PRKAA1/CPNE3/CREB1/ANK3/DAXX/NCF1/ITPKB/HSPA5	34
BP	GO:0033673	negative regulation of kinase activity	39/1719	257/18670	0.00130081	0.0128307	0.0104547	CDKN1B/NPM1/TAF7/ADAR/SORL1/WNK1/GNAQ/TNFAIP3/PTPN22/MVP/COX11/IRS2/IPO5/IPO7/SIRT1/AIDA/CBL/GADD45A/RGS2/CBLB/SH3BP5/PKN1/ITGB1BP1/HIPK3/IBTK/DTNBP1/DUSP22/PRKAR2A/PRKAR1A/LATS1/PKIA/APC/RB1/CDK5RAP3/HEXIM1/PTPN6/DNAJA1/DUSP5/SOCS1	39
BP	GO:0006606	protein import into nucleus	25/1719	143/18670	0.00130151	0.0128307	0.0104547	TPR/KPNB1/TRIM28/IPO5/MDFIC/KPNA4/IPO7/TNPO1/NOLC1/HCLS1/HIKESHI/CBLB/RANBP6/MAPK1/MBTPS1/PPP1R10/FLNA/PTTG1IP/UBR5/PKIA/KPNA1/PHB2/DMAP1/PPP3CA/RGPD5	25
BP	GO:0071356	cellular response to tumor necrosis factor	43/1719	291/18670	0.00130556	0.0128445	0.0104659	TMSB4X/CYBA/STAT1/CD27/GBP2/TNFAIP3/DHX9/PRPF8/TNFRSF1B/ERBIN/LIMS1/CYLD/PSMA4/PSMB7/PSMB4/CASP8/SIRT1/TNFRSF14/PSMD2/PSMD13/IKBKB/PSMC4/TAX1BP1/GBP1/MAPK1/RBCK1/TRAF3/CPNE1/TNFSF8/MAPK3/CD40LG/TRADD/PSMC2/PSMC6/PSMC3/TANK/ASAH1/PSMA5/RELA/CARD8/PSMB3/LTA/CCL5	43
BP	GO:0043124	negative regulation of I-kappaB kinase/NF-kappaB signaling	12/1719	49/18670	0.00130973	0.0128445	0.0104659	STAT1/TNFAIP3/CASP8/SIRT1/TNIP1/ASH1L/CARD19/USP10/ZMYND11/PPM1B/TANK/CARD8	12
BP	GO:0071349	cellular response to interleukin-12	12/1719	49/18670	0.00130973	0.0128445	0.0104659	LCP1/ANXA2/MSN/RAP1B/SOD2/STAT4/HNRNPF/P4HB/TCP1/HSPA9/TALDO1/ARF1	12
BP	GO:0044068	modulation by symbiont of host cellular process	8/1719	25/18670	0.00131536	0.0128773	0.0104926	CD4/KPNB1/KPNA4/CASP8/TNIP1/PABPN1/KPNA1/ATG5	8
BP	GO:0042773	ATP synthesis coupled electron transport	19/1719	98/18670	0.00138416	0.0135273	0.0110222	UQCRH/NDUFB7/NDUFB3/NDUFS6/NDUFS4/UQCRC2/NDUFA9/NDUFB6/NDUFV1/NDUFB5/BID/NDUFS1/NDUFA8/NDUFS2/UQCRC1/NDUFS3/SDHA/NDUFA2/UQCRQ	19
BP	GO:0010332	response to gamma radiation	13/1719	56/18670	0.00142445	0.0138491	0.0112845	RPL26/MYC/ATM/CYBA/XRCC6/XRCC5/KDM1A/PARP1/GTF2H5/CBL/PRKDC/PRKAA1/HSPA5	13
BP	GO:0051568	histone H3-K4 methylation	13/1719	56/18670	0.00142445	0.0138491	0.0112845	WDR82/KDM1A/CTR9/DNMT1/KMT2A/WDR61/ASH1L/PIH1D1/RTF1/NELFE/ARID4A/DPY30/KMT2B	13
BP	GO:1902017	regulation of cilium assembly	13/1719	56/18670	0.00142445	0.0138491	0.0112845	SYNE2/DYNLL1/CYLD/ATG3/DNM2/ODF2L/SDCCAG8/MAP4/CEP135/ATMIN/ATG5/ENTR1/IFT20	13
BP	GO:0036257	multivesicular body organization	9/1719	31/18670	0.00144401	0.0139849	0.0113951	PDCD6IP/CHMP5/VPS36/CHMP7/RAB11A/CHMP1B/CHMP2A/CHMP4A/IST1	9
BP	GO:0002483	antigen processing and presentation of endogenous peptide antigen	6/1719	15/18670	0.00145509	0.0139849	0.0113951	HLA-A/HLA-F/TAPBP/TAP2/ERAP2/TAP1	6
BP	GO:0019885	antigen processing and presentation of endogenous peptide antigen via MHC class I	6/1719	15/18670	0.00145509	0.0139849	0.0113951	HLA-A/HLA-F/TAPBP/TAP2/ERAP2/TAP1	6
BP	GO:0032239	regulation of nucleobase-containing compound transport	6/1719	15/18670	0.00145509	0.0139849	0.0113951	TPR/DHX9/SETD2/AKAP8L/RBM26/NCBP2	6
BP	GO:0045838	positive regulation of membrane potential	6/1719	15/18670	0.00145509	0.0139849	0.0113951	VCP/NNT/STOML2/ANK3/BID/GLRX	6
BP	GO:2000142	regulation of DNA-templated transcription, initiation	10/1719	37/18670	0.0014609	0.0139849	0.0113951	TAF7/BCLAF1/SETX/ATF7IP/CAND1/PSMC4/CREB1/PSMC2/PSMC6/PSMC3	10
BP	GO:0010847	regulation of chromatin assembly	7/1719	20/18670	0.00146322	0.0139849	0.0113951	ATF7IP/TPR/TRIM28/PARP10/DNMT1/PPHLN1/SPTY2D1	7
BP	GO:0039529	RIG-I signaling pathway	7/1719	20/18670	0.00146322	0.0139849	0.0113951	NOP53/RNF125/DDX60/ANKRD17/PUM2/PUM1/DDX58	7
BP	GO:0042276	error-prone translesion synthesis	7/1719	20/18670	0.00146322	0.0139849	0.0113951	UBA52/RPA1/REV3L/RPA3/PCNA/POLK/RPA2	7
BP	GO:0070987	error-free translesion synthesis	7/1719	20/18670	0.00146322	0.0139849	0.0113951	UBA52/VCP/RPA1/RPA3/PCNA/SPRTN/RPA2	7
BP	GO:0034614	cellular response to reactive oxygen species	28/1719	168/18670	0.00147505	0.0140742	0.0114678	PRDX1/SETX/TNFAIP3/HNRNPD/CFLAR/SIRT1/ZNF277/SOD2/MTR/ERCC6L2/PLEKHA1/DNM2/BECN1/MAPK1/PXN/PCNA/MAPK3/MAPK9/PRKAA1/STAT6/PSAP/PDCD10/STK25/NCF1/PRDX5/RELA/MAPK13/OSER1	28
BP	GO:0000245	spliceosomal complex assembly	17/1719	84/18670	0.00148704	0.0141646	0.0115415	SRSF5/SF3B1/SETX/LUC7L3/RBMX/CELF2/SNRNP200/SLU7/CELF1/SFSWAP/DDX23/SF3A1/RBM5/ISY1/DDX39B/SF3A3/LUC7L2	17
BP	GO:0042255	ribosome assembly	14/1719	63/18670	0.0014912	0.0141802	0.0115542	RPL3/RPL23A/NOP53/RPS19/RPS5/NPM1/MDN1/RRS1/MRPS7/MTERF4/MRPS11/EIF2A/RPS27L/RRP7A	14
BP	GO:0016575	histone deacetylation	16/1719	77/18670	0.00151467	0.0143792	0.0117164	SIRT1/AKAP8L/C6orf89/TADA3/AKAP8/ELK4/KDM5A/SMARCAD1/REST/BAZ2A/ZNHIT1/MSL3/MORF4L2/HDAC7/NIPBL/PHB	16
BP	GO:0006901	vesicle coating	15/1719	70/18670	0.00151851	0.0143914	0.0117263	TRAPPC6A/TMED9/CUL3/SCFD1/ARFGAP3/CTSZ/LMAN1/USO1/PEF1/PPP6R1/STX5/ARFGAP2/SEC31A/CSNK1D/PPP6C	15
BP	GO:0045637	regulation of myeloid cell differentiation	38/1719	251/18670	0.00155472	0.0147098	0.0119858	ISG15/MYC/ID2/STAT1/CD4/EVI2B/NCKAP1L/KLF13/PRKCQ/CASP8/PRKCA/CTR9/HCLS1/ACIN1/INPP5D/NME1/GABPA/PURB/KMT2A/CDK6/GPR171/CREBBP/TNRC6C/WDR61/IRF7/AGO3/LEO1/CAMK4/STAT5B/EP300/RB1/HMGB2/CREB1/DPY30/KMT2B/ATP6AP1/HSPA9/ITPKB	38
BP	GO:0051817	modulation of process of other organism involved in symbiotic interaction	19/1719	99/18670	0.00156801	0.0148107	0.012068	ANXA2/CD4/EIF2AK2/KPNB1/KPNA4/CASP8/TNIP1/PABPN1/RRP1B/REST/IGF2R/SMARCA4/EP300/KPNA1/PSMC3/ATG5/SMC3/CCNT1/CCL5	19
BP	GO:0042752	regulation of circadian rhythm	21/1719	114/18670	0.00157181	0.0148218	0.012077	ID2/GNAQ/UBE3A/HNRNPD/ROCK2/NONO/PRKDC/PPP1CC/RBM4/PPP1CA/DDB1/FBXL3/USP9X/PSPC1/KDM2A/MAPK9/PRKAA1/CREB1/CSNK1D/BHLHE40/PPP1CB	21
BP	GO:0070671	response to interleukin-12	12/1719	50/18670	0.00158121	0.0148855	0.0121289	LCP1/ANXA2/MSN/RAP1B/SOD2/STAT4/HNRNPF/P4HB/TCP1/HSPA9/TALDO1/ARF1	12
BP	GO:0002683	negative regulation of immune system process	59/1719	435/18670	0.0016388	0.015387	0.0125375	RPS19/MYC/ID2/PAG1/ATM/IFI16/CD84/PTGER4/SAMHD1/ADAR/RNF125/HLA-F/IL2RA/BST2/SPN/TNFAIP3/PTPN22/PARP14/TRIM38/KLF13/VSIR/PSMB4/CTR9/SAMSN1/PLCL2/TNFRSF14/INPP5D/NME1/GABPA/NLRC5/CDK6/PRKDC/GPR171/PIBF1/PKN1/WDR61/MIA3/TMEM131L/GBP1/PRNP/LEO1/LPXN/DUSP22/PRKAR1A/CD96/MAD1L1/PPM1B/STAT6/NMI/IL27RA/HSPA9/TAPBPL/ZC3H8/ITPKB/PHPT1/PTPN6/YTHDF2/CUEDC2/SOCS1	59
BP	GO:0006282	regulation of DNA repair	22/1719	122/18670	0.00163993	0.015387	0.0125375	DTX3L/TRIP12/DHX9/PARP9/TRIM28/KDM1A/SETD2/PARP1/SIRT1/ABRAXAS1/ACTR2/PRKDC/HELB/RNF169/RIF1/PCNA/TERF2IP/RNF168/UBR5/UBE2V2/USP1/RPA2	22
BP	GO:0007163	establishment or maintenance of cell polarity	33/1719	210/18670	0.00164894	0.0154458	0.0125854	HSP90AA1/MSN/MYH9/CAP1/SPN/RAP1B/ERBIN/NCKAP1L/NUMA1/DOCK8/DOCK2/ARFGEF1/ACTR3/PDCD6IP/ROCK2/MARK2/ACTR2/WDR1/GOLPH3/PARVG/SDCCAG8/FLOT2/SLC9A3R1/BCCIP/STK11/MAP4/ROCK1/CYTH1/RAB10/RICTOR/ARF6/STK25/NSFL1C	33
BP	GO:0034612	response to tumor necrosis factor	45/1719	312/18670	0.00168043	0.0157075	0.0127987	TMSB4X/IGBP1/CYBA/STAT1/CD27/GBP2/TNFAIP3/DHX9/ADAM10/PRPF8/TNFRSF1B/ERBIN/LIMS1/CYLD/PSMA4/PSMB7/PSMB4/CASP8/SIRT1/TNFRSF14/PSMD2/PSMD13/IKBKB/PSMC4/TAX1BP1/GBP1/MAPK1/RBCK1/TRAF3/CPNE1/TNFSF8/MAPK3/CD40LG/TRADD/PSMC2/PSMC6/PSMC3/TANK/ASAH1/PSMA5/RELA/CARD8/PSMB3/LTA/CCL5	45
BP	GO:0031497	chromatin assembly	32/1719	202/18670	0.00168245	0.0157075	0.0127987	NPM1/NASP/ATRX/ATF7IP/KAT6A/TPR/HP1BP3/TRIM28/SMARCA5/PARP10/SIRT1/DNMT1/PPHLN1/NAP1L1/RSF1/ANP32B/KAT6B/SHPRH/MBD2/CENPK/BAZ2A/NRDE2/RUVBL1/MIS18BP1/SPTY2D1/HMGA1/CTCF/HMGB2/NOC2L/DAXX/TSPYL4/BRD2	32
BP	GO:0060760	positive regulation of response to cytokine stimulus	13/1719	57/18670	0.00169239	0.0157225	0.0128109	DHX9/PARP14/PARP9/UBE2K/ZBP1/NLRC5/CREBRF/TRIM44/DDX58/IRF7/IRF3/CPNE1/IKBKE	13
BP	GO:1901799	negative regulation of proteasomal protein catabolic process	13/1719	57/18670	0.00169239	0.0157225	0.0128109	NOP53/UBXN1/FHIT/OS9/SMARCC1/USP25/N4BP1/BAG5/BAG6/UCHL5/WAC/USP14/CAMLG	13
BP	GO:0006997	nucleus organization	23/1719	130/18670	0.00169242	0.0157225	0.0128109	RPS19/BIN1/TPR/TMF1/SUN2/NUMA1/AGFG1/PRKCA/NOLC1/LPIN1/KDM3A/AKAP8L/TMEM43/CHMP5/CHMP7/CHMP1B/HMGB2/CHMP2A/TOR1A/BANF1/NSFL1C/SYNE1/CHMP4A	23
BP	GO:0009124	nucleoside monophosphate biosynthetic process	11/1719	44/18670	0.00172114	0.0159106	0.0129642	IMPDH2/GMPS/PAICS/ATIC/UCKL1/CMPK1/GART/ADK/DCK/RFK/DGUOK	11
BP	GO:0033046	negative regulation of sister chromatid segregation	11/1719	44/18670	0.00172114	0.0159106	0.0129642	ATM/ATRX/TPR/RAD21/BUB3/WAPL/IK/ZNF207/PCID2/MAD1L1/APC	11
BP	GO:0090311	regulation of protein deacetylation	11/1719	44/18670	0.00172114	0.0159106	0.0129642	AKAP8L/C6orf89/TADA3/FNTA/AKAP8/KDM5A/ZNHIT1/DYRK1A/PRKAA1/NIPBL/EP300	11
BP	GO:0090398	cellular senescence	16/1719	78/18670	0.00174579	0.0161087	0.0131256	ID2/KAT6A/PNPT1/SIRT1/ZNF277/CALR/CDK6/PRKDC/RSL1D1/OPA1/MAPKAPK5/MAP2K1/SMC5/HMGA1/NSMCE2/YPEL3	16
BP	GO:1904353	regulation of telomere capping	8/1719	26/18670	0.00174827	0.0161087	0.0131256	ATM/PRKCQ/HNRNPD/MAPK1/NEK7/MAPKAPK5/MAPK3/TNKS2	8
BP	GO:0042795	snRNA transcription by RNA polymerase II	15/1719	71/18670	0.0017644	0.0161964	0.013197	POLR2B/INTS8/ICE2/POU2F2/RPRD2/RPAP2/PHAX/INTS6/INTS10/ICE1/CCNT1/ZC3H8/NCBP2/GTF2A2/POLR2A	15
BP	GO:0071479	cellular response to ionizing radiation	15/1719	71/18670	0.0017644	0.0161964	0.013197	RPL26/ATM/CYBA/IFI16/XRCC6/XRCC5/KDM1A/SIRT1/GTF2H5/GADD45A/DNM2/GRB2/NIPBL/TANK/HSPA5	15
BP	GO:0090501	RNA phosphodiester bond hydrolysis	26/1719	154/18670	0.00176998	0.0161964	0.013197	SAMHD1/PCF11/PNPT1/ISG20/DICER1/CNOT6L/RRS1/DIS3/PDE12/AGO3/AGO2/SND1/TSN/RPP30/ANGEL2/NOB1/TSNAX/NOL9/NUDT21/YBEY/EXOG/MRPL44/RRP36/FIP1L1/NCBP2/REXO2	26
BP	GO:0036503	ERAD pathway	19/1719	100/18670	0.00177215	0.0161964	0.013197	UBXN1/VCP/OS9/STT3B/USP25/CCDC47/DNAJC10/BAG6/UBQLN2/UBE4A/PSMC6/SDF2/TMEM259/TOR1A/DNAJB12/UBQLN1/USP14/RNF139/HSPA5	19
BP	GO:0070498	interleukin-1-mediated signaling pathway	19/1719	100/18670	0.00177215	0.0161964	0.013197	UBA52/TAB2/PSMA4/PSMB7/PSMB4/PSMD2/PSMD13/IKBKB/CUL1/PSMC4/RBX1/RPS6KA5/MAPK3/PSMC2/PSMC6/PSMC3/PSMA5/RELA/PSMB3	19
BP	GO:1905508	protein localization to microtubule organizing center	9/1719	32/18670	0.00184702	0.0168533	0.0137323	GOLGB1/NUMA1/PIBF1/PCM1/NUDCD3/APC/HOOK3/NSFL1C/CSNK1D	9
BP	GO:0001731	formation of translation preinitiation complex	5/1719	11/18670	0.00189163	0.0170913	0.0139262	RPL13A/EIF4B/EIF2S3/EIF4H/EIF2D	5
BP	GO:0019042	viral latency	5/1719	11/18670	0.00189163	0.0170913	0.0139262	XRCC6/XRCC5/IRF7/HMGA1/BANF1	5
BP	GO:0030422	production of siRNA involved in RNA interference	5/1719	11/18670	0.00189163	0.0170913	0.0139262	DICER1/AGO2/TSN/TSNAX/MRPL44	5
BP	GO:0035457	cellular response to interferon-alpha	5/1719	11/18670	0.00189163	0.0170913	0.0139262	IFIT3/TPR/IFNAR1/PYHIN1/PDE12	5
BP	GO:0051573	negative regulation of histone H3-K9 methylation	5/1719	11/18670	0.00189163	0.0170913	0.0139262	KDM1A/SIRT1/DNMT1/KDM3A/PIH1D1	5
BP	GO:0031050	dsRNA processing	12/1719	51/18670	0.00189734	0.0170913	0.0139262	ADAR/DICER1/PUM2/PUM1/AGO3/AGO2/TSN/MAP2K1/MAP2K2/TSNAX/MRPL44/PPP3CA	12
BP	GO:0070918	production of small RNA involved in gene silencing by RNA	12/1719	51/18670	0.00189734	0.0170913	0.0139262	ADAR/DICER1/PUM2/PUM1/AGO3/AGO2/TSN/MAP2K1/MAP2K2/TSNAX/MRPL44/PPP3CA	12
BP	GO:0072666	establishment of protein localization to vacuole	12/1719	51/18670	0.00189734	0.0170913	0.0139262	SORL1/TNFAIP3/VPS13C/LAMP2/AP3D1/BECN1/VPS36/VPS13D/GNPTAB/M6PR/VPS13A/AP3B1	12
BP	GO:0045580	regulation of T cell differentiation	24/1719	139/18670	0.00191332	0.0172076	0.014021	RASGRP1/XBP1/CD27/IL2RA/TESPA1/SOS1/NCKAP1L/CYLD/ZBTB1/VSIR/CARD11/SART1/AP3D1/TMEM131L/MALT1/CAMK4/TGFBR2/PNP/AP3B1/ZC3H8/ZAP70/ITPKB/PRDM1/SOCS1	24
BP	GO:0043122	regulation of I-kappaB kinase/NF-kappaB signaling	36/1719	237/18670	0.00191838	0.0172257	0.0140357	STAT1/TRIM22/CD4/BST2/TNFSF10/TNFAIP3/TRIM38/CFLAR/TAB2/CASP8/SIRT1/FYN/ANKRD17/TMEM101/TNIP1/CARD11/IKBKB/ASH1L/IRF3/RBCK1/FLNA/CARD19/APOL3/USP10/CPNE1/ZMYND11/TERF2IP/MALT1/PPM1B/IKBKE/TRADD/BRD4/TANK/RELA/CARD8/TRIM8	36
BP	GO:1903363	negative regulation of cellular protein catabolic process	17/1719	86/18670	0.00194352	0.0174237	0.014197	NOP53/ANXA2/UBXN1/FHIT/OS9/SMARCC1/USP25/CSNK2A1/N4BP1/BAG5/BAG6/UCHL5/WAC/CDK5RAP3/VPS35/USP14/CAMLG	17
BP	GO:0007569	cell aging	21/1719	116/18670	0.00196627	0.0175997	0.0143405	ID2/ATM/NPM1/KAT6A/PNPT1/LIMS1/MORC3/SIRT1/ZNF277/CALR/CDK6/PRKDC/RSL1D1/OPA1/MAPKAPK5/MAP2K1/SMC5/HMGA1/NSMCE2/YPEL3/RWDD1	21
BP	GO:0048525	negative regulation of viral process	19/1719	101/18670	0.00199832	0.0178582	0.0145511	ISG15/MX1/STAT1/IFI16/EIF2AK2/BST2/OAS1/ISG20/TRIM28/PARP10/PLSCR1/TNIP1/TRIM14/APOBEC3G/REST/PSMC3/BANF1/TRIM8/CCL5	19
BP	GO:0070482	response to oxygen levels	54/1719	394/18670	0.00200223	0.0178649	0.0145565	NOP53/CITED2/UBA52/MYC/CDKN1B/ATM/ATF4/CYBA/ENO1/CAPN2/HP1BP3/DPP4/PDK1/CFLAR/PSMA4/PSMB7/PSMB4/SIRT1/CBL/SCFD1/PSMD2/ROCK2/PSMD13/PSMC4/NDRG1/GNB1/CREBBP/BECN1/REST/RBX1/HMOX2/OPA1/VHL/RAF1/TGFBR2/PRKAA1/PLK3/EP300/P4HB/CREB1/PSMC2/ALKBH5/PSMC6/TXN2/PHB2/NR4A2/ATP6AP1/PSMC3/PSMA5/EGLN1/UBQLN1/PSMB3/ELOB/LTA	54
BP	GO:0007599	hemostasis	48/1719	341/18670	0.00200705	0.0178796	0.0145685	ANXA2/ACTG1/MYH9/GNAQ/YWHAZ/LCP2/FERMT3/TLN1/PRKCQ/KDM1A/VCL/DOCK8/VAV1/PRKCA/EHD1/FYN/PLSCR1/PRKCH/DGKZ/ANXA5/PABPC4/CBX5/GNB1/LMAN1/PTPN11/DGKD/MAPK1/FLI1/DTNBP1/FLNA/PRKAR2A/PRKAR1A/RAF1/PRKACB/GPI/MAPK3/DGKA/CD40LG/STXBP3/RAP2B/IRF2/CAPZA2/DGKE/AP3B1/PTPN6/BLOC1S4/FIBP/CLIC1	48
BP	GO:0031498	chromatin disassembly	7/1719	21/18670	0.00202202	0.0178998	0.014585	SUPT16H/ARID1A/SMARCC2/SMARCC1/SMARCE1/SMARCA4/HMGA1	7
BP	GO:0043153	entrainment of circadian clock by photoperiod	7/1719	21/18670	0.00202202	0.0178998	0.014585	ID2/PPP1CC/RBM4/PPP1CA/FBXL3/BHLHE40/PPP1CB	7
BP	GO:0070584	mitochondrion morphogenesis	7/1719	21/18670	0.00202202	0.0178998	0.014585	PNPT1/SSBP1/NDUFS6/MFF/OPA1/SLIRP/PANK2	7
BP	GO:2000114	regulation of establishment of cell polarity	7/1719	21/18670	0.00202202	0.0178998	0.014585	RAP1B/DOCK8/ARFGEF1/ROCK2/FLOT2/ROCK1/RICTOR	7
BP	GO:0009301	snRNA transcription	15/1719	72/18670	0.00204262	0.0180538	0.0147105	POLR2B/INTS8/ICE2/POU2F2/RPRD2/RPAP2/PHAX/INTS6/INTS10/ICE1/CCNT1/ZC3H8/NCBP2/GTF2A2/POLR2A	15
BP	GO:0051985	negative regulation of chromosome segregation	11/1719	45/18670	0.00209147	0.0184566	0.0150387	ATM/ATRX/TPR/RAD21/BUB3/WAPL/IK/ZNF207/PCID2/MAD1L1/APC	11
BP	GO:0009141	nucleoside triphosphate metabolic process	20/1719	109/18670	0.00210754	0.0185694	0.0151306	TMSB4X/SAMHD1/ENO1/ATP5F1B/VCP/PARP1/IMPDH2/NME1/OPA1/UCKL1/CMPK1/STOML2/DCTPP1/ATP5PB/ATP5F1A/ATP5PD/ADK/SUCLG1/ITPA/DGUOK	20
BP	GO:1903364	positive regulation of cellular protein catabolic process	24/1719	140/18670	0.00211217	0.0185812	0.0151402	NOP53/HSP90AA1/MSN/TNFAIP3/VCP/PIAS1/PYHIN1/ARIH1/ATP5IF1/PSMC4/FBXL5/RBX1/BAG6/UBQLN2/PTTG1IP/MAPK9/ANKIB1/PLK3/PSMC2/TMEM259/VPS35/UBQLN1/RNF139/CSNK1D	24
BP	GO:2001234	negative regulation of apoptotic signaling pathway	35/1719	230/18670	0.00213095	0.0187172	0.015251	IFI6/XBP1/ENO1/GNAI2/TNFSF10/TNFAIP3/BIRC6/CFLAR/KDM1A/CASP8/SIRT1/FYN/URI1/SOD2/NONO/MCL1/PHIP/CSNK2A1/OPA1/BAG5/IVNS1ABP/PIH1D1/PTTG1IP/ZMYND11/RAF1/RB1/TRADD/HMGB2/NR4A2/TXNDC12/BID/NOC2L/NDUFS3/RELA/DNAJA1	35
BP	GO:0051571	positive regulation of histone H3-K4 methylation	6/1719	16/18670	0.00214804	0.0188379	0.0153494	CTR9/DNMT1/KMT2A/WDR61/RTF1/NELFE	6
BP	GO:0031398	positive regulation of protein ubiquitination	21/1719	117/18670	0.00219306	0.0191652	0.0156161	PTPN22/UBE3A/CUL3/KDM1A/ARRDC3/CTR9/HUWE1/RNF20/TOPORS/PEF1/XIAP/PTTG1IP/MALT1/MAPK9/CDK5RAP3/NMI/SPRTN/RASSF5/UBQLN1/HSPA5/UBE2S	21
BP	GO:1901222	regulation of NIK/NF-kappaB signaling	21/1719	117/18670	0.00219306	0.0191652	0.0156161	TMSB4X/PRDX1/CD27/EIF2AK2/PTPN22/LIMS1/CYLD/APP/CALR/TRIM44/AGO3/RBCK1/CPNE1/TERF2IP/MALT1/NFAT5/PPM1B/HDAC7/EP300/TRADD/RELA	21
BP	GO:0070663	regulation of leukocyte proliferation	34/1719	222/18670	0.00219555	0.0191652	0.0156161	ATM/CD4/GPR183/IL2RA/BST2/SPN/TNFAIP3/PTPN22/TNFRSF1B/IL6R/SOS1/NCKAP1L/IRS2/PRKCQ/RASAL3/VSIR/TNFRSF14/INPP5D/CARD11/IKZF3/PKN1/TMEM131L/CCDC88B/PRNP/PRKAR1A/TNFSF8/MAD1L1/TGFBR2/CD40LG/PNP/ZAP70/PTPN6/CCL5/SELENOK	34
BP	GO:0051251	positive regulation of lymphocyte activation	47/1719	334/18670	0.0022344	0.0194742	0.0158678	RASGRP1/XBP1/CD4/CD27/GPR183/HLA-F/IL2RA/TESPA1/ICOS/IL6R/DPP4/NCKAP1L/IRS2/PRKCQ/RASAL3/CYLD/ZBTB1/VSIR/DOCK8/VAV1/FYN/TNFRSF14/INPP5D/CARD11/SART1/AP3D1/PTPN11/FLOT2/CCDC88B/GRAP2/RIF1/GRB2/PCID2/MALT1/HSPH1/TGFBR2/LAMP1/CD40LG/PNP/STAT6/AP3B1/ZAP70/ITPKB/PTPN6/CCL5/SELENOK/SOCS1	47
BP	GO:0043547	positive regulation of GTPase activity	55/1719	405/18670	0.00224542	0.01954	0.0159214	ARHGAP30/RASGRP1/FAM13A/SMAP2/ACAP1/GNAQ/ARHGAP45/ARHGAP15/MAP4K4/SOS1/LIMS1/NCKAP1L/RASAL3/DOCK10/DOCK8/DOCK2/VAV1/AGFG1/ARHGEF6/TBC1D15/SEMA4D/ACAP2/ARFGEF1/TBC1D14/RGS2/RAPGEF1/SIPA1/ARFGAP3/TBC1D4/RAB3GAP2/TIAM1/S1PR1/RALBP1/ARHGAP25/ASAP1/GIT2/GDI2/IQGAP1/ARHGAP9/FAM13B/RABGAP1L/RABEP1/RGS1/BNIP2/RSU1/IQSEC1/RASA3/ARFGAP2/TBC1D2B/TBC1D1/PREX1/MYO9B/RANBP1/RGPD5/CCL5	55
BP	GO:0099518	vesicle cytoskeletal trafficking	12/1719	52/18670	0.00226347	0.0196667	0.0160247	RASGRP1/DYNC1H1/BLOC1S6/TRAK2/AP3D1/DTNBP1/BORCS5/KIF5B/AP3M2/BICDL1/AP3B1/BLOC1S4	12
BP	GO:0009649	entrainment of circadian clock	8/1719	27/18670	0.00228632	0.0197738	0.016112	ID2/GNAQ/PPP1CC/RBM4/PPP1CA/FBXL3/BHLHE40/PPP1CB	8
BP	GO:1902175	regulation of oxidative stress-induced intrinsic apoptotic signaling pathway	8/1719	27/18670	0.00228632	0.0197738	0.016112	PARP1/SIRT1/SOD2/NONO/MCL1/BAG5/P4HB/UBQLN1	8
BP	GO:2000144	positive regulation of DNA-templated transcription, initiation	8/1719	27/18670	0.00228632	0.0197738	0.016112	BCLAF1/SETX/CAND1/PSMC4/CREB1/PSMC2/PSMC6/PSMC3	8
BP	GO:0042770	signal transduction in response to DNA damage	23/1719	133/18670	0.00230129	0.0198729	0.0161927	RPL26/CDKN1B/ATM/ATRX/KDM1A/SIRT1/PYHIN1/GADD45A/ABRAXAS1/CNOT6L/PRKDC/NDRG1/ING4/CDC5L/GRB2/USP10/PTTG1IP/PCNA/DYRK1A/PLK3/RPS27L/EP300/BID	23
BP	GO:0006302	double-strand break repair	37/1719	248/18670	0.00230505	0.0198749	0.0161943	ATM/SAMHD1/SETX/DTX3L/XRCC6/TRIP12/XRCC5/RECQL/RAD21/PARP9/VCP/KDM1A/SETD2/PARP1/ABRAXAS1/ACTR2/PRKDC/RPA1/TDP2/HELB/REV3L/SMARCAD1/RNF169/RIF1/YY1/RPA3/TERF2IP/KDM2A/RNF168/UBR5/SMC5/NIPBL/NSMCE2/UBE2V2/ZSWIM7/NSMCE1/RPA2	37
BP	GO:0008286	insulin receptor signaling pathway	24/1719	141/18670	0.00232835	0.0199944	0.0162917	SORL1/OSBPL8/GNAI2/SOS1/IRS2/PRKCQ/SIRT1/SOCS2/SESN3/SMARCC1/EIF4EBP2/ATP6V1H/PHIP/PTPN11/PIK3C2A/OPA1/GRB2/ATP6V1D/PRKAA1/APC/TCIRG1/ATP6AP1/RELA/SOCS1	24
BP	GO:0002756	MyD88-independent toll-like receptor signaling pathway	9/1719	33/18670	0.00233506	0.0199944	0.0162917	UBA52/CASP8/LY96/IKBKB/IRF7/IRF3/TRAF3/IKBKE/TANK	9
BP	GO:0009156	ribonucleoside monophosphate biosynthetic process	9/1719	33/18670	0.00233506	0.0199944	0.0162917	IMPDH2/GMPS/PAICS/ATIC/UCKL1/CMPK1/GART/ADK/RFK	9
BP	GO:0031112	positive regulation of microtubule polymerization or depolymerization	9/1719	33/18670	0.00233506	0.0199944	0.0162917	CDKN1B/NUMA1/NIN/TERF1/CLIP1/AKAP9/DRG1/SLAIN2/ARL2	9
BP	GO:0031570	DNA integrity checkpoint	26/1719	157/18670	0.00233876	0.0199944	0.0162917	NOP53/RPL26/CDKN1B/ATM/TOP2B/GADD45A/ABRAXAS1/ZNF830/CNOT6L/PRKDC/TAOK1/GIGYF2/XPC/PTPN11/CDC5L/PPP1R10/NAE1/PCNA/ATF2/PLK3/RPS27L/EP300/WAC/CDK5RAP3/DDX39B/RPA2	26
BP	GO:0051092	positive regulation of NF-kappaB transcription factor activity	25/1719	149/18670	0.00234019	0.0199944	0.0162917	UBA52/NPM1/TRIM22/EIF2AK2/LRRFIP1/DHX9/TRIM38/PRKCQ/CFLAR/TAB2/PRKCH/APP/CARD11/TRIM14/IKBKB/FLOT2/TRIM52/RBCK1/RPS6KA5/TERF2IP/MALT1/CD40LG/TRADD/RELA/TRIM8	25
BP	GO:2001233	regulation of apoptotic signaling pathway	55/1719	406/18670	0.00237073	0.0202248	0.0164794	RPL26/IFI6/BCLAF1/XBP1/ENO1/GNAI2/TNFSF10/TNFAIP3/YWHAZ/BIRC6/SERINC3/CYLD/CFLAR/KDM1A/PARP1/CASP8/SIRT1/FYN/URI1/STX4/ATP5IF1/SOD2/NONO/MOAP1/MCL1/PPP1CA/MFF/PPP3R1/BECN1/PHIP/HNRNPK/SLC9A3R1/CSNK2A1/OPA1/BAG5/RBCK1/IVNS1ABP/PIH1D1/PTTG1IP/ZMYND11/RAF1/MAPK9/RB1/P4HB/TRADD/HMGB2/NR4A2/TXNDC12/BID/NOC2L/NDUFS3/UBQLN1/RELA/DDIT3/DNAJA1	55
BP	GO:0048863	stem cell differentiation	38/1719	257/18670	0.00238306	0.0202992	0.0165401	CHD2/CDK13/EIF2AK2/XRCC5/ANXA6/PSMA4/SETD2/PSMB7/PSMB4/NOLC1/MSI2/SEMA4D/KDM3A/PSMD2/KMT2A/PSMD13/CDK6/PUM1/PSMC4/ZNF281/CDK12/MTF2/REST/MAPK1/PEF1/NELFB/TCOF1/MAPK3/NUDT21/PSMC2/PHACTR4/PSMC6/PSMC3/HSPA9/PSMA5/PWP1/YTHDF2/PSMB3	38
BP	GO:0043087	regulation of GTPase activity	63/1719	479/18670	0.0024639	0.0209561	0.0170753	ARHGAP30/RASGRP1/FAM13A/SMAP2/ACAP1/WNK1/GNAQ/ARHGAP45/ARHGAP15/MAP4K4/TRAPPC6A/SOS1/LIMS1/NCKAP1L/IPO5/RASAL3/DOCK10/DOCK8/DOCK2/VAV1/AGFG1/ARHGEF6/TBC1D15/SEMA4D/ACAP2/ARFGEF1/TBC1D14/RGS2/RRP1B/RAPGEF1/SIPA1/ARFGAP3/TBC1D4/RAB3GAP2/TIAM1/S1PR1/ITGB1BP1/RALBP1/ARHGAP25/ASAP1/GIT2/GDI2/IQGAP1/ARHGAP9/FAM13B/RABGAP1L/RABEP1/RGS1/BNIP2/FGD3/RSU1/RICTOR/IQSEC1/RASA3/ARFGAP2/TBC1D2B/TBC1D1/PREX1/MYO…	63
BP	GO:0006352	DNA-templated transcription, initiation	37/1719	249/18670	0.00247329	0.0210043	0.0171146	TAF15/TAF7/BCLAF1/SETX/ATF7IP/MED4/CAND1/TRIM28/SMARCA5/POLR2B/GTF2I/TAF3/GTF2H5/UBTF/GTF2H3/RSF1/MAML2/TFAM/PSMC4/CREBBP/MNAT1/MED13/GTF2H1/MED6/NR2C1/POLR1E/PIH1D1/BAZ2A/MAPK3/SMARCA4/CREB1/PSMC2/PSMC6/NR4A2/PSMC3/GTF2A2/POLR2A	37
BP	GO:0009060	aerobic respiration	17/1719	88/18670	0.00251202	0.0213012	0.0173565	NOP53/UQCRH/VCP/OXA1L/NNT/UQCRC2/ME2/ACO2/IREB2/SUCLG2/IDH2/IDH3B/IDH3G/PANK2/SUCLG1/UQCRC1/SDHA	17
BP	GO:0031648	protein destabilization	11/1719	46/18670	0.00252395	0.0213702	0.0174127	XBP1/CUL3/SIRT1/PYHIN1/PRKDC/CREBBP/FBXL3/PRNP/EP300/VPS35/RNF139	11
BP	GO:0018210	peptidyl-threonine modification	23/1719	134/18670	0.00254167	0.021488	0.0175087	CAB39/WNK1/DYRK2/PRKCA/APP/UBE2K/CALM2/ROCK2/MARK2/GALNT1/PKN1/HIPK3/MAPK1/CSNK2A1/ROCK1/MAP2K1/VRK3/EIF4G1/DYRK1A/GALNT11/TGFBR2/CSNK1G2/CSNK1D	23
BP	GO:0033238	regulation of cellular amine metabolic process	16/1719	81/18670	0.00262303	0.0221095	0.0180151	OAZ1/PSMA4/PSMB7/PSMB4/ATP2B4/PSMD2/PSMD13/PSMC4/COMT/PSMC2/PSMC6/NR4A2/VPS35/PSMC3/PSMA5/PSMB3	16
BP	GO:0034109	homotypic cell-cell adhesion	16/1719	81/18670	0.00262303	0.0221095	0.0180151	ACTG1/MYH9/FERMT3/TLN1/PRKCQ/VCL/PRKCA/FLNA/STXBP3/ANK3/RAP2B/PTPN6/BLOC1S4/FIBP/CLIC1/CCL5	16
BP	GO:0061136	regulation of proteasomal protein catabolic process	29/1719	183/18670	0.00268429	0.0225329	0.0183601	NOP53/UBXN1/TMF1/FHIT/VCP/OS9/PIAS1/UBE2K/RAD23B/ARIH1/SMARCC1/PSMC4/USP25/RBX1/N4BP1/BAG5/BAG6/UBQLN2/MAPK9/UCHL5/ANKIB1/PLK3/WAC/PSMC2/TMEM259/UBQLN1/USP14/CAMLG/CSNK1D	29
BP	GO:0006376	mRNA splice site selection	12/1719	53/18670	0.00268524	0.0225329	0.0183601	SRSF5/SETX/LUC7L3/RBMX/CELF2/SLU7/CELF1/SFSWAP/SF3A1/ISY1/SF3A3/LUC7L2	12
BP	GO:0050732	negative regulation of peptidyl-tyrosine phosphorylation	12/1719	53/18670	0.00268524	0.0225329	0.0183601	PARP14/MVP/SAMSN1/SEMA4D/CBL/CBLB/SH3BP5/PIBF1/IBTK/DUSP22/PTPN6/SOCS1	12
BP	GO:0050670	regulation of lymphocyte proliferation	32/1719	208/18670	0.00270626	0.0226644	0.0184673	ATM/CD4/GPR183/IL2RA/SPN/PTPN22/TNFRSF1B/IL6R/SOS1/NCKAP1L/IRS2/PRKCQ/RASAL3/VSIR/TNFRSF14/INPP5D/CARD11/IKZF3/PKN1/TMEM131L/CCDC88B/PRNP/PRKAR1A/TNFSF8/MAD1L1/TGFBR2/CD40LG/PNP/ZAP70/PTPN6/CCL5/SELENOK	32
BP	GO:0048199	vesicle targeting, to, from or within Golgi	15/1719	74/18670	0.00270895	0.0226644	0.0184673	TRAPPC6A/TMED9/CUL3/SCFD1/ARFGAP3/CTSZ/LMAN1/USO1/PEF1/PPP6R1/STX5/ARFGAP2/SEC31A/CSNK1D/PPP6C	15
BP	GO:0006925	inflammatory cell apoptotic process	7/1719	22/18670	0.00273253	0.022794	0.0185729	SIRT1/PIK3CD/IRF7/IRF3/TCP1/ITPKB/CCL5	7
BP	GO:0019883	antigen processing and presentation of endogenous antigen	7/1719	22/18670	0.00273253	0.022794	0.0185729	HLA-A/HLA-F/TAPBP/TAP2/ERAP2/TAP1/ATG5	7
BP	GO:0006623	protein targeting to vacuole	10/1719	40/18670	0.00275692	0.0228958	0.0186559	SORL1/VPS13C/LAMP2/AP3D1/BECN1/VPS13D/GNPTAB/M6PR/VPS13A/AP3B1	10
BP	GO:0098760	response to interleukin-7	10/1719	40/18670	0.00275692	0.0228958	0.0186559	ATP5F1B/IRS2/SOCS2/RAD23B/STIP1/ATIC/STAT5B/SMARCA4/P4HB/SOCS1	10
BP	GO:0098761	cellular response to interleukin-7	10/1719	40/18670	0.00275692	0.0228958	0.0186559	ATP5F1B/IRS2/SOCS2/RAD23B/STIP1/ATIC/STAT5B/SMARCA4/P4HB/SOCS1	10
BP	GO:0045727	positive regulation of translation	22/1719	127/18670	0.0027692	0.022964	0.0187114	RPS9/RPL26/EIF3E/EEF2/EIF3D/NPM1/RBM3/EIF2S3/DHX9/HNRNPD/CNBP/PPP1R15A/USP16/MAPK1/MAPK3/UHMK1/RPS27L/UPF3A/DDX39B/LARP1/YTHDF2/CCL5	22
BP	GO:0030010	establishment of cell polarity	23/1719	135/18670	0.00280295	0.0232098	0.0189117	HSP90AA1/MSN/MYH9/RAP1B/NUMA1/DOCK8/DOCK2/ARFGEF1/ROCK2/MARK2/GOLPH3/SDCCAG8/FLOT2/SLC9A3R1/BCCIP/STK11/MAP4/ROCK1/CYTH1/RAB10/RICTOR/ARF6/NSFL1C	23
BP	GO:0017038	protein import	30/1719	192/18670	0.00284932	0.0235591	0.0191963	HSP90AA1/TPR/KPNB1/TOMM20/TRIM28/IPO5/MDFIC/KPNA4/IPO7/TNPO1/NOLC1/HCLS1/LAMP2/HIKESHI/CBLB/RANBP6/MAPK1/MBTPS1/PPP1R10/FLNA/PTTG1IP/UBR5/PKIA/PEX16/KPNA1/PHB2/DMAP1/TOMM40/PPP3CA/RGPD5	30
BP	GO:0032944	regulation of mononuclear cell proliferation	32/1719	209/18670	0.00292053	0.0241126	0.0196473	ATM/CD4/GPR183/IL2RA/SPN/PTPN22/TNFRSF1B/IL6R/SOS1/NCKAP1L/IRS2/PRKCQ/RASAL3/VSIR/TNFRSF14/INPP5D/CARD11/IKZF3/PKN1/TMEM131L/CCDC88B/PRNP/PRKAR1A/TNFSF8/MAD1L1/TGFBR2/CD40LG/PNP/ZAP70/PTPN6/CCL5/SELENOK	32
BP	GO:0050858	negative regulation of antigen receptor-mediated signaling pathway	8/1719	28/18670	0.00294601	0.0241813	0.0197033	PTPN22/PLCL2/GBP1/PRNP/LPXN/DUSP22/PHPT1/PTPN6	8
BP	GO:0051647	nucleus localization	8/1719	28/18670	0.00294601	0.0241813	0.0197033	SYNE2/BIN1/SUN2/DYNC1H1/SYNE3/SLC9A3R1/PCM1/HOOK3	8
BP	GO:0060260	regulation of transcription initiation from RNA polymerase II promoter	8/1719	28/18670	0.00294601	0.0241813	0.0197033	TAF7/ATF7IP/CAND1/PSMC4/CREB1/PSMC2/PSMC6/PSMC3	8
BP	GO:0071168	protein localization to chromatin	8/1719	28/18670	0.00294601	0.0241813	0.0197033	RAD21/SETD2/WAPL/PPHLN1/PIH1D1/CHMP7/NIPBL/RB1	8
BP	GO:0009408	response to heat	28/1719	176/18670	0.00297003	0.024257	0.019765	HSP90AA1/ATM/IER5/TPR/VCP/SIRT1/HIKESHI/SLU7/RPA1/TRPV2/CREBBP/NUP210/MAPK1/DNAJA2/BAG5/RPA3/DNAJC7/MAPK3/HSPH1/HSBP1/NUP160/EP300/FKBP4/DAXX/HSPA9/RPA2/HSPA5/DNAJA1	28
BP	GO:0031453	positive regulation of heterochromatin assembly	5/1719	12/18670	0.00299825	0.024257	0.019765	ATF7IP/TPR/TRIM28/DNMT1/PPHLN1	5
BP	GO:0034086	maintenance of sister chromatid cohesion	5/1719	12/18670	0.00299825	0.024257	0.019765	ATRX/SMC5/NIPBL/RB1/NSMCE2	5
BP	GO:0034088	maintenance of mitotic sister chromatid cohesion	5/1719	12/18670	0.00299825	0.024257	0.019765	ATRX/SMC5/NIPBL/RB1/NSMCE2	5
BP	GO:0045579	positive regulation of B cell differentiation	5/1719	12/18670	0.00299825	0.024257	0.019765	XBP1/CD27/NCKAP1L/INPP5D/PCID2	5
BP	GO:0051095	regulation of helicase activity	5/1719	12/18670	0.00299825	0.024257	0.019765	SSBP1/SIRT1/MNAT1/MSH6/CHTOP	5
BP	GO:0071481	cellular response to X-ray	5/1719	12/18670	0.00299825	0.024257	0.019765	ATM/XRCC6/XRCC5/DNM2/NIPBL	5
BP	GO:0071888	macrophage apoptotic process	5/1719	12/18670	0.00299825	0.024257	0.019765	SIRT1/IRF7/IRF3/TCP1/CCL5	5
BP	GO:0090085	regulation of protein deubiquitination	5/1719	12/18670	0.00299825	0.024257	0.019765	NOP53/UBXN1/VCP/TNIP1/TANK	5
BP	GO:1905666	regulation of protein localization to endosome	5/1719	12/18670	0.00299825	0.024257	0.019765	MSN/SORL1/DTX3L/ROCK2/ANKRD13A	5
BP	GO:0002576	platelet degranulation	22/1719	128/18670	0.00306003	0.0247132	0.0201367	TMSB4X/TTN/MANF/FERMT3/TLN1/APLP2/VCL/CD63/SRGN/MAGED2/APP/LAMP2/LGALS3BP/ANXA5/WDR1/CHID1/ACTN1/FLNA/PSAP/OLA1/TIMP1/TUBA4A	22
BP	GO:0061952	midbody abscission	6/1719	17/18670	0.0030634	0.0247132	0.0201367	PDCD6IP/CHMP5/CHMP7/CHMP1B/CHMP2A/CHMP4A	6
BP	GO:1902117	positive regulation of organelle assembly	15/1719	75/18670	0.00310399	0.0250048	0.0203743	LCP1/MSN/DYNLL1/DYNC1H1/G3BP1/NUMA1/PDCD6IP/CNOT6L/RAB3GAP2/BECN1/ASAP1/CEP135/ATMIN/MAPK9/ENTR1	15
BP	GO:1903902	positive regulation of viral life cycle	13/1719	61/18670	0.00321346	0.0258498	0.0210628	ANXA2/ADAR/CD4/TRIM38/TOP2B/DDB1/PDE12/PPIE/P4HB/CHMP2A/LARP1/SMC3/CCL5	13
BP	GO:0035821	modulation of process of other organism	20/1719	113/18670	0.00326359	0.0262157	0.0213609	ANXA2/CD4/EIF2AK2/GSDMD/KPNB1/KPNA4/CASP8/TNIP1/PABPN1/RRP1B/REST/IGF2R/SMARCA4/EP300/KPNA1/PSMC3/ATG5/SMC3/CCNT1/CCL5	20
BP	GO:0071482	cellular response to light stimulus	22/1719	129/18670	0.0033761	0.0270808	0.0220658	RPL26/MYC/NPM1/ATF4/KDM1A/ZBTB1/PARP1/SIRT1/GNB1/FNTA/CREBBP/DDB1/XPC/STK11/N4BP1/YY1/PCNA/POLK/EP300/DDB2/NOC2L/MAPK13	22
BP	GO:0000077	DNA damage checkpoint	24/1719	145/18670	0.00339074	0.0271596	0.0221301	NOP53/RPL26/CDKN1B/ATM/GADD45A/ABRAXAS1/ZNF830/CNOT6L/PRKDC/TAOK1/GIGYF2/XPC/PTPN11/CDC5L/PPP1R10/PCNA/ATF2/PLK3/RPS27L/EP300/WAC/CDK5RAP3/DDX39B/RPA2	24
BP	GO:0051222	positive regulation of protein transport	58/1719	440/18670	0.003398	0.0271792	0.022146	RASGRP1/PTGER4/XBP1/SORL1/TTN/GSDMD/TPR/DYNLL1/YWHAZ/PTPN22/DHX9/OAZ1/CD2AP/TMEM30A/TRIM28/IRS2/IPO5/SPTBN1/RAB29/CASP8/CEP290/HCLS1/FYN/STX4/HUWE1/TNFRSF14/GLUD1/CTDSPL2/ANP32B/DDX58/MFF/PPP3R1/GOLPH3/ITGB1BP1/MAPK1/PRNP/IRF3/CNST/FLNA/KIF5B/IL17RA/GPI/UBR5/PCM1/MAPK3/PRKAA1/PLK3/ARF6/ANK3/ICE1/PDCD10/BID/DMAP1/VPS35/PHPT1/CARD8/ARF1/SELENOK	58
BP	GO:0022900	electron transport chain	29/1719	186/18670	0.00342096	0.0273241	0.0222641	CYBA/COX11/UQCRH/NDUFB7/ETFA/TXNRD1/NDUFB3/TSTA3/NDUFS6/NDUFS4/UQCRC2/NDUFA9/ME2/GLRX3/NDUFB6/IDH3B/NDUFV1/NDUFB5/BID/NDUFS1/NDUFA8/NDUFS2/NCF1/UQCRC1/GLRX/NDUFS3/SDHA/NDUFA2/UQCRQ	29
BP	GO:0046785	microtubule polymerization	15/1719	76/18670	0.00354518	0.0282762	0.0230398	CDKN1B/NUMA1/NIN/TERF1/ZNF207/TUBGCP2/CLIP1/DYRK1A/AKAP9/RANBP9/DRG1/FKBP4/SLAIN2/ARL2/CSNK1D	15
BP	GO:0030865	cortical cytoskeleton organization	11/1719	48/18670	0.003605	0.0285084	0.0232291	TLN1/NCKAP1L/FMNL1/WIPF1/CALR/PDCD6IP/ROCK2/IKBKB/WDR1/ROCK1/ARF6	11
BP	GO:0000462	maturation of SSU-rRNA from tricistronic rRNA transcript (SSU-rRNA, 5.8S rRNA, LSU-rRNA)	9/1719	35/18670	0.0036151	0.0285084	0.0232291	RPS16/RPS19/UTP3/RRS1/WDR46/MRPS11/DCAF13/RRP36/FAM207A	9
BP	GO:0006369	termination of RNA polymerase II transcription	9/1719	35/18670	0.0036151	0.0285084	0.0232291	SETX/PCF11/SNRPB/PABPN1/SNRPF/SNRPD3/NUDT21/FIP1L1/NCBP2	9
BP	GO:0070423	nucleotide-binding oligomerization domain containing signaling pathway	9/1719	35/18670	0.0036151	0.0285084	0.0232291	UBA52/TNFAIP3/PTPN22/ERBIN/CYLD/TAB2/CASP8/XIAP/RELA	9
BP	GO:0071108	protein K48-linked deubiquitination	9/1719	35/18670	0.0036151	0.0285084	0.0232291	UBXN1/TNFAIP3/CYLD/VCPIP1/USP25/USP9X/USP33/USP8/OTUD5	9
BP	GO:0000715	nucleotide-excision repair, DNA damage recognition	7/1719	23/18670	0.0036198	0.0285084	0.0232291	UBA52/PARP1/RAD23B/DDB1/XPC/RBX1/DDB2	7
BP	GO:0006297	nucleotide-excision repair, DNA gap filling	7/1719	23/18670	0.0036198	0.0285084	0.0232291	UBA52/RPA1/RPA3/POLD2/PCNA/POLK/RPA2	7
BP	GO:1902410	mitotic cytokinetic process	7/1719	23/18670	0.0036198	0.0285084	0.0232291	PDCD6IP/CHMP5/CHMP7/CHMP1B/CHMP2A/CHMP4A/ARF1	7
BP	GO:2000637	positive regulation of gene silencing by miRNA	7/1719	23/18670	0.0036198	0.0285084	0.0232291	DHX9/PUM2/PUM1/AGO2/MAP2K1/EIF4G1/MAP2K2	7
BP	GO:0032781	positive regulation of ATPase activity	12/1719	55/18670	0.00372012	0.0292159	0.0238055	DYNLL1/DHX9/SSBP1/PLSCR1/AHSA1/DNAJC9/DNAJC10/DNAJA2/MSH6/CHTOP/DYNLL2/DNAJA1	12
BP	GO:0046635	positive regulation of alpha-beta T cell activation	13/1719	62/18670	0.00373035	0.0292159	0.0238055	IL6R/NCKAP1L/PRKCQ/RASAL3/AP3D1/MALT1/HSPH1/TGFBR2/PNP/AP3B1/ZAP70/ITPKB/SOCS1	13
BP	GO:0046824	positive regulation of nucleocytoplasmic transport	13/1719	62/18670	0.00373035	0.0292159	0.0238055	TPR/DHX9/TRIM28/IPO5/HCLS1/CTDSPL2/ANP32B/MAPK1/RBM26/FLNA/UBR5/DMAP1/NCBP2	13
BP	GO:1905268	negative regulation of chromatin organization	13/1719	62/18670	0.00373035	0.0292159	0.0238055	TAF7/TRIP12/KDM1A/SIRT1/DNMT1/KDM3A/KDM5A/MTF2/PIH1D1/UBR5/HMGA1/NOC2L/ATG5	13
BP	GO:0002573	myeloid leukocyte differentiation	31/1719	204/18670	0.00377232	0.0295036	0.0240399	ANXA2/MYC/ID2/IFI16/MYH9/CD4/GPR183/EVI2B/PARP1/CASP8/PRKCA/SIRT1/HCLS1/LBR/APP/ACIN1/INPP5D/NME1/CDK6/SBNO2/IREB2/PIK3CD/IRF7/CAMK4/TGFBR2/RB1/L3MBTL3/CREB1/TCIRG1/ATP6AP1/RELB	31
BP	GO:0031397	negative regulation of protein ubiquitination	15/1719	77/18670	0.00403643	0.0315208	0.0256836	ISG15/UBXN1/DTX3L/TNFAIP3/TRIP12/PARP10/FYN/TRIM44/N4BP1/BAG5/IVNS1ABP/UBR5/ATG5/CAMLG/DNAJA1	15
BP	GO:0033048	negative regulation of mitotic sister chromatid segregation	10/1719	42/18670	0.00404142	0.0315208	0.0256836	ATM/ATRX/TPR/RAD21/BUB3/IK/ZNF207/PCID2/MAD1L1/APC	10
BP	GO:0010212	response to ionizing radiation	24/1719	147/18670	0.00405911	0.0316151	0.0257604	RPL26/MYC/ATM/CYBA/IFI16/XRCC6/XRCC5/KDM1A/PARP1/SIRT1/GTF2H5/CBL/GADD45A/ABRAXAS1/PRKDC/DNM2/STK11/LZIC/GRB2/RNF168/PRKAA1/NIPBL/TANK/HSPA5	24
BP	GO:0007596	blood coagulation	46/1719	336/18670	0.00420457	0.0327028	0.0266467	ANXA2/ACTG1/MYH9/GNAQ/YWHAZ/LCP2/FERMT3/TLN1/PRKCQ/KDM1A/VCL/DOCK8/VAV1/PRKCA/EHD1/FYN/PLSCR1/PRKCH/DGKZ/ANXA5/PABPC4/CBX5/GNB1/LMAN1/PTPN11/DGKD/MAPK1/DTNBP1/FLNA/PRKAR2A/PRKAR1A/RAF1/PRKACB/MAPK3/DGKA/CD40LG/STXBP3/RAP2B/IRF2/CAPZA2/DGKE/AP3B1/PTPN6/BLOC1S4/FIBP/CLIC1	46
BP	GO:0007254	JNK cascade	32/1719	214/18670	0.00422229	0.0327954	0.0267222	UBA52/RASGRP1/PTGER4/CD27/MAP4K4/PTPN22/ZNF622/CYLD/TAB2/MDFIC/ARHGEF6/MFHAS1/AIDA/APP/GADD45A/RAPGEF1/TAOK1/MAP3K2/PKN1/TIAM1/HIPK3/TNIK/DTNBP1/DUSP22/ZMYND11/DBNL/MAPK9/CD40LG/MAP4K2/DAXX/NCF1/DNAJA1	32
BP	GO:0019054	modulation by virus of host cellular process	6/1719	18/18670	0.00424108	0.0328509	0.0267674	CD4/KPNB1/KPNA4/CASP8/PABPN1/KPNA1	6
BP	GO:0039535	regulation of RIG-I signaling pathway	6/1719	18/18670	0.00424108	0.0328509	0.0267674	NOP53/RNF125/DDX60/ANKRD17/PUM2/PUM1	6
BP	GO:0006310	DNA recombination	41/1719	292/18670	0.00426406	0.0329798	0.0268724	ATM/BCL11B/SAMHD1/SETX/XRCC6/XRCC5/RECQL/RAD21/TOP2B/KDM1A/SETD2/PARP1/NONO/ACTR2/PRKDC/KLHDC3/RPA1/HELB/REV3L/SMARCAD1/TSN/RIF1/YY1/RPA3/TERF2IP/RNF168/NSMCE4A/MSH6/SMC5/UCHL5/RUVBL1/CD40LG/NIPBL/STAT6/KPNA1/HMGB2/NSMCE2/ZSWIM7/IL27RA/NSMCE1/RPA2	41
BP	GO:0061912	selective autophagy	11/1719	49/18670	0.00426941	0.0329798	0.0268724	VPS13C/LGALS8/WIPI2/CALCOCO2/RETREG1/BECN1/SPTLC1/VPS13D/MAPK3/ATG5/UBQLN1	11
BP	GO:0009144	purine nucleoside triphosphate metabolic process	16/1719	85/18670	0.00433317	0.0334265	0.0272364	TMSB4X/SAMHD1/ENO1/ATP5F1B/VCP/PARP1/IMPDH2/NME1/OPA1/STOML2/ATP5PB/ATP5F1A/ATP5PD/ADK/ITPA/DGUOK	16
BP	GO:0045292	mRNA cis splicing, via spliceosome	12/1719	56/18670	0.00434621	0.0334813	0.027281	SRSF5/SRSF7/SRSF2/SNRNP200/SART1/RBM4/SFSWAP/SRSF4/SRSF8/DDX23/NCBP2/CWC15	12
BP	GO:0042129	regulation of T cell proliferation	25/1719	156/18670	0.0043721	0.0336347	0.0274061	CD4/IL2RA/SPN/TNFRSF1B/IL6R/SOS1/NCKAP1L/PRKCQ/RASAL3/VSIR/TNFRSF14/CARD11/TMEM131L/CCDC88B/PRNP/PRKAR1A/TNFSF8/MAD1L1/TGFBR2/CD40LG/PNP/ZAP70/PTPN6/CCL5/SELENOK	25
BP	GO:0035872	nucleotide-binding domain, leucine rich repeat containing receptor signaling pathway	9/1719	36/18670	0.00443328	0.0340126	0.0277139	UBA52/TNFAIP3/PTPN22/ERBIN/CYLD/TAB2/CASP8/XIAP/RELA	9
BP	GO:0045841	negative regulation of mitotic metaphase/anaphase transition	9/1719	36/18670	0.00443328	0.0340126	0.0277139	ATM/TPR/RAD21/BUB3/IK/ZNF207/PCID2/MAD1L1/APC	9
BP	GO:0007098	centrosome cycle	21/1719	124/18670	0.004484	0.0343346	0.0279763	SYNE2/NPM1/UXT/PPP1R12A/XPO1/NIN/GADD45A/PDCD6IP/ROCK2/CHMP5/SDCCAG8/USP33/CEP135/PCM1/CHMP1B/CHMP2A/HAUS1/NSFL1C/RANBP1/FBXW5/ARL2	21
BP	GO:0033127	regulation of histone phosphorylation	5/1719	13/18670	0.00450569	0.0343346	0.0279763	ATM/AKAP8L/AKAP8/RPS6KA5/MAPK3	5
BP	GO:0045799	positive regulation of chromatin assembly or disassembly	5/1719	13/18670	0.00450569	0.0343346	0.0279763	ATF7IP/TPR/TRIM28/DNMT1/PPHLN1	5
BP	GO:1901836	regulation of transcription of nucleolar large rRNA by RNA polymerase I	5/1719	13/18670	0.00450569	0.0343346	0.0279763	NOP53/NOL11/PIH1D1/SMARCA4/PWP1	5
BP	GO:1902855	regulation of non-motile cilium assembly	5/1719	13/18670	0.00450569	0.0343346	0.0279763	DYNLL1/DNM2/MAP4/CEP135/ATMIN	5
BP	GO:0006903	vesicle targeting	17/1719	93/18670	0.00456107	0.0347097	0.0282819	TRAPPC6A/TMED9/CUL3/SCFD1/ARFGAP3/CTSZ/LMAN1/USO1/SNAP29/PEF1/PPP6R1/STX5/ARFGAP2/MAP4K2/SEC31A/CSNK1D/PPP6C	17
BP	GO:0006487	protein N-linked glycosylation	15/1719	78/18670	0.00458182	0.0348206	0.0283723	VCP/RPN2/ST6GAL1/DDOST/MAGT1/ST3GAL1/STT3B/NUS1/LMAN1/ALG5/ALG13/MGAT1/TMEM165/DAD1/OSTC	15
BP	GO:0070555	response to interleukin-1	31/1719	207/18670	0.00470055	0.0352718	0.02874	UBA52/IGBP1/CYBA/GBP2/RBMX/TAB2/PSMA4/PSMB7/PSMB4/PRKCA/APP/PSMD2/PSMD13/IKBKB/CUL1/PSMC4/GBP1/RBX1/YY1/USP10/RPS6KA5/MAPK3/PSMC2/PSMC6/PSMC3/TANK/PSMA5/RELA/MAPK13/PSMB3/CCL5	31
BP	GO:0032607	interferon-alpha production	8/1719	30/18670	0.00470126	0.0352718	0.02874	STAT1/DHX9/SETD2/DDX58/IRF7/IRF3/AZI2/NMI	8
BP	GO:0050690	regulation of defense response to virus by virus	8/1719	30/18670	0.00470126	0.0352718	0.02874	CD4/EIF2AK2/DOCK2/FYN/PACS1/ATP6V1H/AP2M1/ARF1	8
BP	GO:0071480	cellular response to gamma radiation	8/1719	30/18670	0.00470126	0.0352718	0.02874	RPL26/ATM/CYBA/XRCC6/XRCC5/KDM1A/GTF2H5/HSPA5	8
BP	GO:1904292	regulation of ERAD pathway	8/1719	30/18670	0.00470126	0.0352718	0.02874	UBXN1/OS9/USP25/BAG6/UBQLN2/TMEM259/UBQLN1/USP14	8
BP	GO:0007097	nuclear migration	7/1719	24/18670	0.00471	0.0352718	0.02874	SYNE2/SUN2/DYNC1H1/SYNE3/SLC9A3R1/PCM1/HOOK3	7
BP	GO:0032878	regulation of establishment or maintenance of cell polarity	7/1719	24/18670	0.00471	0.0352718	0.02874	RAP1B/DOCK8/ARFGEF1/ROCK2/FLOT2/ROCK1/RICTOR	7
BP	GO:0033119	negative regulation of RNA splicing	7/1719	24/18670	0.00471	0.0352718	0.02874	SRSF7/RBMX/SFSWAP/HNRNPK/SRSF4/DYRK1A/PTBP3	7
BP	GO:0060148	positive regulation of posttranscriptional gene silencing	7/1719	24/18670	0.00471	0.0352718	0.02874	DHX9/PUM2/PUM1/AGO2/MAP2K1/EIF4G1/MAP2K2	7
BP	GO:1902914	regulation of protein polyubiquitination	7/1719	24/18670	0.00471	0.0352718	0.02874	TRIP12/PTPN22/PARP10/TRIM44/XIAP/UBR5/NMI	7
BP	GO:1903649	regulation of cytoplasmic transport	7/1719	24/18670	0.00471	0.0352718	0.02874	MSN/SORL1/RAB29/MAPK1/MAP2K1/MAPK3/MAP2K2	7
BP	GO:1903008	organelle disassembly	18/1719	101/18670	0.0047276	0.0353567	0.0288091	VPS13C/VCP/WIPI2/ATG2A/ATP5IF1/ATG3/MARK2/RETREG1/BECN1/VPS13D/EIF2D/KIF5B/STX5/ATG12/PLK3/ATG5/VDAC1/FUNDC2	18
BP	GO:0009755	hormone-mediated signaling pathway	34/1719	233/18670	0.00481637	0.0359729	0.0293112	DDX17/TAF7/PRMT2/UBE3A/PARP1/SIRT1/PIAS1/KDM3A/CALR/ARID1A/DDX54/RNF6/CREBRF/PGRMC2/TADA3/NCOA1/NCOA3/SAFB2/PTPN11/NR2C1/SAFB/LATS1/UBR5/SMARCA4/EP300/RB1/PHB2/NR4A2/FKBP4/DAXX/UFM1/PHB/RWDD1/DNAJA1	34
BP	GO:0030866	cortical actin cytoskeleton organization	10/1719	43/18670	0.00484001	0.0361016	0.0294161	TLN1/NCKAP1L/FMNL1/WIPF1/CALR/PDCD6IP/ROCK2/IKBKB/ROCK1/ARF6	10
BP	GO:0006890	retrograde vesicle-mediated transport, Golgi to endoplasmic reticulum	16/1719	86/18670	0.00487938	0.0363472	0.0296162	TMED9/TAPBP/LMAN2/SCFD1/COPA/COPE/COPB2/ARCN1/ARFGAP3/GOLPH3/COG4/ATP9B/USE1/ARFGAP2/RAB6A/SURF4	16
BP	GO:0022904	respiratory electron transport chain	20/1719	117/18670	0.00490685	0.0365036	0.0297437	UQCRH/NDUFB7/ETFA/NDUFB3/NDUFS6/NDUFS4/UQCRC2/NDUFA9/NDUFB6/NDUFV1/NDUFB5/BID/NDUFS1/NDUFA8/NDUFS2/UQCRC1/NDUFS3/SDHA/NDUFA2/UQCRQ	20
BP	GO:0007568	aging	44/1719	321/18670	0.00492542	0.0365935	0.0298169	EEF2/ID2/ATM/NPM1/CANX/KAT6A/TNFRSF1B/PNPT1/LIMS1/MORC3/RPN2/SIRT1/ZNF277/APP/CALR/INPP5D/SOD2/NDUFS6/CDK6/PRKDC/COQ7/BECN1/MBD2/RSL1D1/MAPK1/PRNP/OPA1/GRB2/MAPKAPK5/MAP2K1/ATP2B1/MAPK3/MSH6/SMC5/TGFBR2/HMGA1/CREB1/NSMCE2/PRDM2/RELA/TIMP1/YPEL3/PPP3CA/RWDD1	44
BP	GO:0044783	G1 DNA damage checkpoint	13/1719	64/18670	0.00496575	0.0367961	0.029982	RPL26/CDKN1B/ATM/GADD45A/CNOT6L/PRKDC/GIGYF2/PCNA/PLK3/RPS27L/EP300/WAC/RPA2	13
BP	GO:0048278	vesicle docking	13/1719	64/18670	0.00496575	0.0367961	0.029982	BLOC1S6/STX16/STX4/SCFD1/EXOC5/USO1/STX8/STX17/RAB10/STX5/STXBP3/RAB8A/STX10	13
BP	GO:0060271	cilium assembly	49/1719	366/18670	0.0049818	0.0368667	0.0300395	HSP90AA1/SYNE2/DYNLL1/DYNC1H1/CYLD/TCTN3/CEP290/TNPO1/EHD1/ACTR3/EXOC5/SFI1/ATG3/CEP57/DYNLRB1/ACTR2/KIAA0586/PIBF1/DNM2/ABLIM1/ODF2L/SDCCAG8/SNAP29/TRIP11/ASAP1/MAP4/CEP135/FLNA/CFAP298/PCM1/ATMIN/AKAP9/GALNT11/RAB11A/ATP6V1D/NUDCD3/DCTN3/TPGS1/BBIP1/RILPL2/CLUAP1/HAUS1/RAB8A/ATG5/ENTR1/IFT20/DYNLL2/TUBA4A/CSNK1D	49
BP	GO:0001961	positive regulation of cytokine-mediated signaling pathway	11/1719	50/18670	0.00502763	0.0371084	0.0302364	PARP14/PARP9/UBE2K/ZBP1/NLRC5/CREBRF/TRIM44/IRF7/IRF3/CPNE1/IKBKE	11
BP	GO:0031113	regulation of microtubule polymerization	11/1719	50/18670	0.00502763	0.0371084	0.0302364	CDKN1B/NUMA1/NIN/TERF1/CLIP1/DYRK1A/AKAP9/DRG1/FKBP4/SLAIN2/ARL2	11
BP	GO:0046034	ATP metabolic process	42/1719	304/18670	0.00514556	0.0379292	0.0309052	TMSB4X/ENO1/ATP5F1B/TPR/UQCRH/NDUFB7/VCP/PARP1/APP/NDUFB3/PFKP/ATP5IF1/NDUFS6/NDUFS4/ADPGK/UQCRC2/NUP210/NDUFA9/PDE12/NDUFB6/GPI/STOML2/NDUFV1/ATP5PB/ATP5F1A/ATP5PD/PRKAA1/PFKL/NUP160/CLPX/OLA1/NDUFB5/BID/NDUFS1/NDUFA8/NDUFS2/UQCRC1/NDUFS3/NUDT5/SDHA/NDUFA2/UQCRQ	42
BP	GO:0007032	endosome organization	15/1719	79/18670	0.00518559	0.0381744	0.031105	WASHC4/PIK3C3/PDCD6IP/CHMP5/VPS36/CLCN3/AKTIP/CHMP7/USP8/RAB11A/CHMP1B/CHMP2A/HOOK3/CHMP4A/IST1	15
BP	GO:0045862	positive regulation of proteolysis	48/1719	358/18670	0.00525448	0.038631	0.0314771	NOP53/MYC/IFI16/MYH9/ENO1/TNFSF10/TNFRSF1B/VCP/CFLAR/VSIR/CASP8/SIRT1/PIAS1/FYN/CASP8AP2/APP/PYHIN1/NRDC/TNIP1/ARIH1/ATP5IF1/ROCK2/ANP32B/PSMC4/REST/RBX1/BAG6/UBQLN2/AKIRIN2/CYFIP2/MALT1/MAPK3/MAPK9/ANKIB1/PLK3/RPS27L/CLPX/TRADD/BEX3/PSMC2/TMEM259/BID/TANK/UBQLN1/CARD8/RNF139/CSNK1D/IST1	48
BP	GO:0050691	regulation of defense response to virus by host	9/1719	37/18670	0.00538868	0.0395147	0.0321971	STAT1/DTX3L/TNFAIP3/DHX9/PARP9/APOBEC3G/TRIM44/DDX58/SELENOK	9
BP	GO:1902100	negative regulation of metaphase/anaphase transition of cell cycle	9/1719	37/18670	0.00538868	0.0395147	0.0321971	ATM/TPR/RAD21/BUB3/IK/ZNF207/PCID2/MAD1L1/APC	9
BP	GO:0001818	negative regulation of cytokine production	41/1719	296/18670	0.00540853	0.0395947	0.0322623	TMSB4X/ISG15/CD84/PTGER4/RNF125/HLA-F/BST2/TNFAIP3/PTPN22/ERBIN/CD2AP/NCKAP1L/CYLD/HERC5/VSIR/SRGN/DICER1/INPP5D/NLRC5/DDX58/CHID1/PIBF1/TAX1BP1/AKAP8/GBP1/PRNP/IRF3/YY1/RPS6KA5/CD96/ATP2B1/PPM1B/IKBKE/HDAC7/NMI/OTUD5/IL27RA/PTPN6/CARD8/CUEDC2/RELB	41
BP	GO:0018107	peptidyl-threonine phosphorylation	21/1719	126/18670	0.00542003	0.0395947	0.0322623	CAB39/WNK1/DYRK2/PRKCA/APP/UBE2K/CALM2/ROCK2/MARK2/PKN1/HIPK3/MAPK1/CSNK2A1/ROCK1/MAP2K1/VRK3/EIF4G1/DYRK1A/TGFBR2/CSNK1G2/CSNK1D	21
BP	GO:0017148	negative regulation of translation	31/1719	209/18670	0.00542067	0.0395947	0.0322623	RPL13A/EIF3E/ATF4/HNRNPR/RBM3/EIF2AK2/TPR/HNRNPD/CALR/ROCK2/SYNCRIP/PURA/RGS2/CAPRIN1/CELF1/CNOT6L/GIGYF2/PUM1/METTL16/RBM4/EIF4EBP2/TNRC6C/IREB2/AGO3/AGO2/ROCK1/EIF4G1/MALSU1/LARP1/RNF139/YTHDF2	31
BP	GO:1903051	negative regulation of proteolysis involved in cellular protein catabolic process	14/1719	72/18670	0.00546477	0.0398652	0.0324827	NOP53/UBXN1/FHIT/OS9/SMARCC1/USP25/CSNK2A1/N4BP1/BAG5/BAG6/UCHL5/WAC/USP14/CAMLG	14
BP	GO:0051091	positive regulation of DNA-binding transcription factor activity	37/1719	261/18670	0.00547197	0.0398662	0.0324836	UBA52/NPM1/TRIM22/ARID5B/EIF2AK2/LRRFIP1/DHX9/TRIM38/PRKCQ/CFLAR/KDM1A/TAB2/HCLS1/PRKCH/APP/CARD11/TRIM14/IKBKB/DDX58/FLOT2/TRIM52/RBCK1/RPS6KA5/TERF2IP/MALT1/ATF2/SMARCA4/CD40LG/EP300/TRADD/PHB2/RELA/TRIM8/GTF2A2/PPP3CA/DDIT3/RWDD1	37
BP	GO:0009416	response to light stimulus	43/1719	314/18670	0.00548451	0.039906	0.0325159	RPL26/MYC/ID2/NPM1/ATF4/GNAQ/KDM1A/ZBTB1/PARP1/SIRT1/PIAS1/APP/DYNLRB1/PPP1CC/GNB1/FNTA/RBM4/CREBBP/DNM2/PPP1CA/DDB1/XPC/FBXL3/STK11/N4BP1/YY1/PCNA/POLK/MSH6/PRKAA1/EP300/CREB1/DDB2/DEAF1/NOC2L/SPRTN/USP1/SDF4/IFT20/RELA/MAPK13/BHLHE40/PPP1CB	43
BP	GO:0000028	ribosomal small subunit assembly	6/1719	19/18670	0.00572195	0.0413668	0.0337063	RPS19/RPS5/MRPS7/MRPS11/RPS27L/RRP7A	6
BP	GO:0009127	purine nucleoside monophosphate biosynthetic process	6/1719	19/18670	0.00572195	0.0413668	0.0337063	IMPDH2/GMPS/PAICS/ATIC/GART/ADK	6
BP	GO:0009168	purine ribonucleoside monophosphate biosynthetic process	6/1719	19/18670	0.00572195	0.0413668	0.0337063	IMPDH2/GMPS/PAICS/ATIC/GART/ADK	6
BP	GO:0048025	negative regulation of mRNA splicing, via spliceosome	6/1719	19/18670	0.00572195	0.0413668	0.0337063	SRSF7/RBMX/SFSWAP/HNRNPK/SRSF4/DYRK1A	6
BP	GO:0071800	podosome assembly	6/1719	19/18670	0.00572195	0.0413668	0.0337063	LCP1/MSN/BIN2/ASAP1/DBNL/MAPK9	6
BP	GO:0030225	macrophage differentiation	10/1719	44/18670	0.00575732	0.0415161	0.0338279	ID2/CD4/PARP1/CASP8/PRKCA/SIRT1/HCLS1/APP/RB1/L3MBTL3	10
BP	GO:1903573	negative regulation of response to endoplasmic reticulum stress	10/1719	44/18670	0.00575732	0.0415161	0.0338279	UBXN1/XBP1/OS9/PPP1R15A/USP25/OPA1/TXNDC12/ATF6B/USP14/HSPA5	10
BP	GO:1901654	response to ketone	29/1719	193/18670	0.00582801	0.0418254	0.03408	MSN/CYBA/PTGER4/NASP/UBE3A/FOSB/FBXO32/HNRNPD/CFLAR/PARP1/SIRT1/CBL/CALR/ROCK2/NME1/GNB1/AKAP8/NCOA1/NEFL/OPA1/CDC5L/ATP2B1/PCNA/USP8/PRKAA1/LARP1/RELA/KLF9/RWDD1	29
BP	GO:0071539	protein localization to centrosome	8/1719	31/18670	0.00583422	0.0418254	0.03408	GOLGB1/PIBF1/PCM1/NUDCD3/APC/HOOK3/NSFL1C/CSNK1D	8
BP	GO:2000406	positive regulation of T cell migration	8/1719	31/18670	0.00583422	0.0418254	0.03408	WNK1/SPN/ADAM10/DOCK8/APP/TNFRSF14/CCL5/SELENOK	8
BP	GO:0007229	integrin-mediated signaling pathway	18/1719	103/18670	0.00583799	0.0418254	0.03408	ISG15/MYH9/ADAM10/FERMT3/ERBIN/TLN1/LIMS1/CUL3/VAV1/CD63/ITGB7/ITGB1BP1/PTPN11/FLNA/ITGAL/CCM2/PHACTR4/TIMP1	18
BP	GO:0050817	coagulation	46/1719	342/18670	0.0058437	0.0418254	0.03408	ANXA2/ACTG1/MYH9/GNAQ/YWHAZ/LCP2/FERMT3/TLN1/PRKCQ/KDM1A/VCL/DOCK8/VAV1/PRKCA/EHD1/FYN/PLSCR1/PRKCH/DGKZ/ANXA5/PABPC4/CBX5/GNB1/LMAN1/PTPN11/DGKD/MAPK1/DTNBP1/FLNA/PRKAR2A/PRKAR1A/RAF1/PRKACB/MAPK3/DGKA/CD40LG/STXBP3/RAP2B/IRF2/CAPZA2/DGKE/AP3B1/PTPN6/BLOC1S4/FIBP/CLIC1	46
BP	GO:0098930	axonal transport	12/1719	58/18670	0.00585039	0.0418254	0.03408	DYNC1H1/BLOC1S6/TRAK2/AP3D1/NEFL/OPA1/DTNBP1/BORCS5/KIF5B/AP3M2/AP3B1/BLOC1S4	12
BP	GO:0009142	nucleoside triphosphate biosynthetic process	15/1719	80/18670	0.00585215	0.0418254	0.03408	TMSB4X/ENO1/ATP5F1B/VCP/PARP1/IMPDH2/NME1/UCKL1/CMPK1/STOML2/ATP5PB/ATP5F1A/ATP5PD/ADK/SUCLG1	15
BP	GO:0001672	regulation of chromatin assembly or disassembly	7/1719	25/18670	0.00603013	0.0428801	0.0349393	ATF7IP/TPR/TRIM28/PARP10/DNMT1/PPHLN1/SPTY2D1	7
BP	GO:0002335	mature B cell differentiation	7/1719	25/18670	0.00603013	0.0428801	0.0349393	XBP1/GPR183/DOCK10/PLCL2/POU2F2/MALT1/CMTM7	7
BP	GO:0006851	mitochondrial calcium ion transmembrane transport	7/1719	25/18670	0.00603013	0.0428801	0.0349393	PMPCB/MICU2/OPA1/STOML2/PHB2/VDAC1/PHB	7
BP	GO:0009648	photoperiodism	7/1719	25/18670	0.00603013	0.0428801	0.0349393	ID2/PPP1CC/RBM4/PPP1CA/FBXL3/BHLHE40/PPP1CB	7
BP	GO:0051701	interaction with host	30/1719	202/18670	0.00604002	0.0428963	0.0349525	CD4/EIF2AK2/KPNB1/TRIM38/SELPLG/DPP4/TRIM28/KPNA4/CASP8/THOC2/CBL/TNIP1/TNFRSF14/PABPN1/ITGB7/EPS15/DDB1/GRB2/LAMP1/CBLL1/P4HB/KPNA1/CHMP2A/DDX39B/TCP1/ATG5/SMC3/EXOC7/TRIM8/IST1	30
BP	GO:1903321	negative regulation of protein modification by small protein conjugation or removal	16/1719	88/18670	0.00613999	0.0435514	0.0354863	ISG15/UBXN1/DTX3L/TNFAIP3/TRIP12/PARP10/FYN/TRIM44/N4BP1/BAG5/IVNS1ABP/UBR5/ATG5/RELA/CAMLG/DNAJA1	16
BP	GO:0034250	positive regulation of cellular amide metabolic process	24/1719	152/18670	0.00622536	0.0441015	0.0359345	RPS9/RPL26/EIF3E/EEF2/EIF3D/NPM1/RBM3/EIF2S3/DHX9/HNRNPD/CNBP/APP/ROCK2/PPP1R15A/USP16/MAPK1/MAPK3/UHMK1/RPS27L/UPF3A/DDX39B/LARP1/YTHDF2/CCL5	24
BP	GO:1990823	response to leukemia inhibitory factor	17/1719	96/18670	0.00634114	0.0448091	0.0365111	EIF4A2/SRSF7/BCLAF1/XBP1/ARID5B/MAT2A/XRCC5/SMARCA5/SIRT1/KDM3A/PFKP/SBNO2/KAT6B/MTF2/RIF1/CREB1/PDCD10	17
BP	GO:1990830	cellular response to leukemia inhibitory factor	17/1719	96/18670	0.00634114	0.0448091	0.0365111	EIF4A2/SRSF7/BCLAF1/XBP1/ARID5B/MAT2A/XRCC5/SMARCA5/SIRT1/KDM3A/PFKP/SBNO2/KAT6B/MTF2/RIF1/CREB1/PDCD10	17
BP	GO:0008630	intrinsic apoptotic signaling pathway in response to DNA damage	18/1719	104/18670	0.00646805	0.0455028	0.0370763	RPL26/ATM/IFI16/DYRK2/TNFRSF1B/KDM1A/SIRT1/MOAP1/PRKDC/TOPORS/MCL1/HNRNPK/BAG6/MSH6/IKBKE/RPS27L/EP300/BID	18
BP	GO:0043558	regulation of translational initiation in response to stress	5/1719	14/18670	0.00648307	0.0455028	0.0370763	NPM1/ATF4/EIF2AK2/PPP1R15A/PPP1CA	5
BP	GO:0045651	positive regulation of macrophage differentiation	5/1719	14/18670	0.00648307	0.0455028	0.0370763	ID2/CASP8/PRKCA/HCLS1/RB1	5
BP	GO:0050862	positive regulation of T cell receptor signaling pathway	5/1719	14/18670	0.00648307	0.0455028	0.0370763	TESPA1/CYLD/RAB29/CD226/RELA	5
BP	GO:1902903	regulation of supramolecular fiber organization	47/1719	353/18670	0.00648859	0.0455028	0.0370763	TMSB4X/CDKN1B/BIN1/PTGER4/SPTAN1/ADD3/BRK1/MYADM/NCKAP1L/SPTBN1/NUMA1/VASP/HCLS1/ADD1/APP/ARFGEF1/NIN/ACTR3/ROCK2/ACTR2/TAOK1/WDR1/TERF1/S1PR1/ITGB1BP1/PXN/CKAP2/GRB2/ROCK1/FLNA/CLIP1/LATS1/DYRK1A/AKAP9/DBNL/APC/TMOD3/RB1/RICTOR/ARF6/DRG1/FKBP4/CAPZA2/PREX1/SLAIN2/ARL2/ARF1	47
BP	GO:0016572	histone phosphorylation	9/1719	38/18670	0.00649578	0.0455028	0.0370763	ATM/BAZ1B/PRKCA/AKAP8L/PKN1/AKAP8/RPS6KA5/MAPK3/PRKAA1	9
BP	GO:1905898	positive regulation of response to endoplasmic reticulum stress	9/1719	38/18670	0.00649578	0.0455028	0.0370763	XBP1/SERINC3/SIRT1/PPP1R15A/BAG6/UBQLN2/TMEM259/UBQLN1/DDIT3	9
BP	GO:0051785	positive regulation of nuclear division	13/1719	66/18670	0.00650947	0.0455421	0.0371083	CUL3/NUMA1/BECN1/PHIP/ANAPC5/SMC5/NIPBL/RB1/NSMCE2/PHB2/NSFL1C/RANBP1/ANAPC11	13
BP	GO:0010508	positive regulation of autophagy	20/1719	120/18670	0.00654362	0.0457242	0.0372568	TRIM22/VPS13C/SIRT1/ATP5IF1/CALCOCO2/SESN3/RAB3GAP2/BECN1/SPTLC1/VPS13D/STK11/ROCK1/MAPK3/PRKAA1/PLK3/TMEM59/WAC/LARP1/ATG5/TRIM8	20
BP	GO:0042771	intrinsic apoptotic signaling pathway in response to DNA damage by p53 class mediator	10/1719	45/18670	0.00680471	0.0474898	0.0386954	RPL26/IFI16/DYRK2/KDM1A/SIRT1/TOPORS/HNRNPK/BAG6/RPS27L/EP300	10
BP	GO:0006968	cellular defense response	11/1719	52/18670	0.00686101	0.0478235	0.0389673	ZNF148/SPN/LY96/ITK/LGALS3BP/FCMR/BECN1/SH2D1A/TCIRG1/NCF1/RELA	11
BP	GO:0071901	negative regulation of protein serine/threonine kinase activity	23/1719	145/18670	0.00690328	0.0480587	0.0391589	CDKN1B/SORL1/WNK1/TNFAIP3/PTPN22/IPO5/IPO7/SIRT1/AIDA/RGS2/HIPK3/DTNBP1/PRKAR2A/PRKAR1A/LATS1/PKIA/APC/RB1/CDK5RAP3/HEXIM1/PTPN6/DNAJA1/DUSP5	23
BP	GO:1900076	regulation of cellular response to insulin stimulus	14/1719	74/18670	0.00701748	0.0487936	0.0397577	SORL1/OSBPL8/GNAI2/PRKCQ/SIRT1/SOCS2/SESN3/PTPN11/USO1/OPA1/ATP2B1/PRKAA1/RELA/SOCS1	14
BP	GO:0006356	regulation of transcription by RNA polymerase I	8/1719	32/18670	0.00716329	0.0496849	0.0404839	NOP53/ATF4/UBTF/NOL11/FLNA/PIH1D1/SMARCA4/PWP1	8
BP	GO:0032814	regulation of natural killer cell activation	8/1719	32/18670	0.00716329	0.0496849	0.0404839	RASGRP1/HLA-F/PTPN22/IL6R/ZBTB1/PIBF1/LAMP1/PRDM1	8
BP	GO:0030177	positive regulation of Wnt signaling pathway	27/1719	179/18670	0.00723001	0.0499632	0.0407108	MACF1/WNK1/TNFAIP3/VCP/PSMA4/PSMB7/PSMB4/PSMD2/PSMD13/PSMC4/MBD2/CSNK2A1/XIAP/UBR5/USP8/RUVBL1/SMARCA4/RNF220/PSMC2/PSMC6/CSNK1G2/VPS35/PSMC3/TNKS2/PSMA5/PSMB3/CSNK1D	27
BP	GO:0051099	positive regulation of binding	27/1719	179/18670	0.00723001	0.0499632	0.0407108	EIF3E/EIF3D/ANXA2/DTX3L/EDF1/DHX9/PARP9/TRIM28/KDM1A/PARP1/ADD1/WAPL/PLCL2/APP/PYHIN1/NME1/TIAM1/MBD2/MARK3/USP33/AKTIP/EIF4G1/NIPBL/EP300/RB1/ARF6/HMGB2	27
BP	GO:0071347	cellular response to interleukin-1	27/1719	179/18670	0.00723001	0.0499632	0.0407108	UBA52/GBP2/RBMX/TAB2/PSMA4/PSMB7/PSMB4/PSMD2/PSMD13/IKBKB/CUL1/PSMC4/GBP1/RBX1/YY1/USP10/RPS6KA5/MAPK3/PSMC2/PSMC6/PSMC3/TANK/PSMA5/RELA/MAPK13/PSMB3/CCL5	27
CC	GO:0016607	nuclear speck	93/1762	397/19717	2.17468e-18	1.51358e-15	9.11076e-16	SRSF5/SRSF7/SF3B1/DDX17/CCNL1/IFI16/BCLAF1/TRIM22/PNN/CDK13/ZC3H13/LUC7L3/KAT6A/TRIP12/SRSF2/PRPF8/HP1BP3/ERBIN/DDX46/RUFY1/FYTTD1/API5/CTR9/PIAS1/THOC2/PYHIN1/CBX4/AKAP8L/ACIN1/TKT/GADD45A/IK/ZNF217/SART1/SLU7/DGKZ/ZNF830/NONO/PABPN1/MAML2/TAP2/DDX42/PUM1/PPP1CC/SREK1/TOPORS/RBM4/JADE1/ZC3H18/HBP1/CDK12/SRSF4/TRIM69/SRSF8/CDC40/TRIP11/SRP54/RNF169/LPXN/PSPC1/CDC5L/SF3A1/BAZ2A/PPP4R3B/RAF1/PPIE/A…	93
CC	GO:0005681	spliceosomal complex	57/1762	185/19717	2.07639e-17	7.22582e-15	4.34948e-15	SF3B1/HNRNPA3/SF3B5/HNRNPR/HNRNPC/RBM3/ADAR/ZMAT2/HNRNPH3/PNN/LUC7L3/SRSF2/PRPF8/RBMX/HTATSF1/API5/SNRPB/SNRNP200/PDCD7/IK/SYNCRIP/RBM28/SART1/SLU7/ZNF830/MTREX/SREK1/PRPF38A/HNRNPF/SNRPF/HNRNPK/SF3B3/ZCCHC8/CDC40/CDC5L/DDX23/SNRNP35/SF3A1/IVNS1ABP/SNRPD3/RBM5/CWC27/LSM4/PPIE/CTNNBL1/LSM8/ISY1/PRPF18/CWC22/CCDC12/WAC/PRPF31/DDX39B/SF3A3/LSM3/LUC7L2/CWC15	57
CC	GO:0005925	focal adhesion	89/1762	405/19717	8.03012e-16	1.41104e-13	8.49355e-14	RPL3/RPS9/RPS18/RPL13A/RPL27/RPS16/RPL4/RPS19/RPL9/RPS11/RPL10A/RPS5/LCP1/AHNAK/SYNE2/NPM1/MSN/RPL7/CYBA/ACTG1/MYH9/CAP1/YWHAZ/PPP1R12A/MAP4K4/CAPN2/ADAM10/TLN1/DPP4/LIMS1/ANXA6/G3BP1/VCL/VASP/ADD1/TPM4/CAPN1/SRP68/STX16/CBL/CALR/ACTR3/PDCD6IP/LASP1/CLTC/MPRIP/ACTR2/ANXA5/FLII/ITGB7/PPP1CC/ACTN1/DNM2/TES/NUMB/PARVG/HNRNPK/MTF2/FLOT2/MAPK1/PXN/LPXN/USP33/GIT2/IGF2R/GDI2/IQGAP1/FLNA/GAK/PRKAR2A/MAP…	89
CC	GO:0030055	cell-substrate junction	90/1762	412/19717	8.10942e-16	1.41104e-13	8.49355e-14	RPL3/RPS9/RPS18/RPL13A/RPL27/RPS16/RPL4/RPS19/RPL9/RPS11/RPL10A/RPS5/LCP1/AHNAK/SYNE2/NPM1/MSN/RPL7/CYBA/ACTG1/MYH9/CAP1/YWHAZ/PPP1R12A/MAP4K4/CAPN2/ADAM10/ERBIN/TLN1/DPP4/LIMS1/ANXA6/G3BP1/VCL/VASP/ADD1/TPM4/CAPN1/SRP68/STX16/CBL/CALR/ACTR3/PDCD6IP/LASP1/CLTC/MPRIP/ACTR2/ANXA5/FLII/ITGB7/PPP1CC/ACTN1/DNM2/TES/NUMB/PARVG/HNRNPK/MTF2/FLOT2/MAPK1/PXN/LPXN/USP33/GIT2/IGF2R/GDI2/IQGAP1/FLNA/GAK/PRKAR…	90
CC	GO:0005840	ribosome	62/1762	272/19717	3.79728e-12	5.28581e-10	3.18172e-10	RPL3/RPL27A/RPS9/RPL23A/RPS18/RPS6/RPL13A/RPL13/RPL27/RPS16/RPL4/RPL15/RPS19/RPL9/RPS20/RPL21/RPS11/RPL10A/RPS5/RPL26/EEF2/UBA52/RPL7/RPL36AL/RBM3/CANX/EIF2AK2/NUFIP2/DHX9/DAP3/ZNF622/PNPT1/MRPL54/GADD45GIP1/SRP68/PTCD3/MRPL51/MRPL47/CHCHD1/MRPS25/RRBP1/MRPS7/MTERF4/MRPS11/MRPL58/EIF2D/EIF2A/METTL17/MRPS33/MRPS12/MRPL19/RPS27L/MRPS15/MRPL18/MRPL21/MRPL44/MALSU1/LARP1/MRPL42/MRPL2/MRPS23/MRPL14	62
CC	GO:0101002	ficolin-1-rich granule	38/1762	124/19717	5.38224e-12	5.35149e-10	3.22125e-10	EEF2/HSP90AA1/CDK13/GSDMD/CAB39/XRCC6/KPNB1/CAND1/MVP/VCP/PSMB7/VCL/CTSS/CCT8/CAPN1/IMPDH2/BIN2/HUWE1/PSMD2/PSMD13/ACTR2/CTSZ/LTA4H/MAPK1/GPI/PPIE/DBNL/PFKL/PNP/COMMD9/PSMC2/OSTF1/COMMD3/PRDX4/PSMC3/ASAH1/PSMA5/CST3	38
CC	GO:1904813	ficolin-1-rich granule lumen	38/1762	124/19717	5.38224e-12	5.35149e-10	3.22125e-10	EEF2/HSP90AA1/CDK13/GSDMD/CAB39/XRCC6/KPNB1/CAND1/MVP/VCP/PSMB7/VCL/CTSS/CCT8/CAPN1/IMPDH2/BIN2/HUWE1/PSMD2/PSMD13/ACTR2/CTSZ/LTA4H/MAPK1/GPI/PPIE/DBNL/PFKL/PNP/COMMD9/PSMC2/OSTF1/COMMD3/PRDX4/PSMC3/ASAH1/PSMA5/CST3	38
CC	GO:0071013	catalytic step 2 spliceosome	30/1762	87/19717	3.38997e-11	2.94927e-09	1.77527e-09	SF3B1/HNRNPA3/HNRNPR/HNRNPC/PNN/PRPF8/RBMX/SNRPB/SNRNP200/SYNCRIP/SART1/SLU7/MTREX/HNRNPF/SNRPF/HNRNPK/SF3B3/ZCCHC8/CDC40/CDC5L/DDX23/SF3A1/SNRPD3/CWC27/PPIE/ISY1/CWC22/SF3A3/LSM3/CWC15	30
CC	GO:0044391	ribosomal subunit	47/1762	190/19717	8.03422e-11	6.20898e-09	3.73741e-09	RPL3/RPL27A/RPS9/RPL23A/RPS18/RPS6/RPL13A/RPL13/RPL27/RPS16/RPL4/RPL15/RPS19/RPL9/RPS20/RPL21/RPS11/RPL10A/RPS5/RPL26/UBA52/RPL7/RPL36AL/RBM3/DAP3/ZNF622/MRPL54/MRPL51/MRPL47/MRPS7/MTERF4/MRPS11/MRPL58/EIF2D/EIF2A/MRPS33/MRPS12/MRPL19/RPS27L/MRPS15/MRPL18/MRPL21/MRPL44/MALSU1/MRPL42/MRPL2/MRPL14	47
CC	GO:0005684	U2-type spliceosomal complex	30/1762	90/19717	8.92095e-11	6.20898e-09	3.73741e-09	SF3B1/SF3B5/ZMAT2/LUC7L3/PRPF8/HTATSF1/SNRPB/SNRNP200/IK/SART1/PRPF38A/SNRPF/SF3B3/CDC40/CDC5L/SF3A1/SNRPD3/CWC27/LSM4/PPIE/LSM8/ISY1/PRPF18/CWC22/CCDC12/PRPF31/SF3A3/LSM3/LUC7L2/CWC15	30
CC	GO:0098798	mitochondrial protein complex	57/1762	259/19717	1.20834e-10	7.64552e-09	4.60211e-09	ATP5F1B/PMPCB/IMMT/TOMM20/UQCRH/DAP3/NDUFB7/PNPT1/HSD17B10/PDK1/MRPL54/NDUFB3/HADHA/NDUFS6/NDUFS4/UQCRC2/MRPL51/MRPL47/NDUFA9/MICU2/MRPS7/MTERF4/MRPS11/MRPL58/NDUFB6/SUCLG2/MRPS33/MTX1/MRPS12/TIMM8B/NDUFV1/ATP5PB/ATP5F1A/ATP5PD/MRPL19/CLPX/MRPS15/MRPL18/MRPL21/NDUFB5/MRPL44/MALSU1/NDUFS1/NDUFA8/DMAC1/MRPL42/NDUFS2/UQCRC1/VDAC1/MRPL2/NDUFS3/TOMM40/SDHA/TIMM13/NDUFA2/MRPL14/UQCRQ	57
CC	GO:0071005	U2-type precatalytic spliceosome	20/1762	50/19717	3.23942e-09	1.87886e-07	1.13095e-07	SF3B1/SF3B5/ZMAT2/PRPF8/SNRPB/SNRNP200/IK/SART1/PRPF38A/SNRPF/SF3B3/SF3A1/SNRPD3/CWC27/LSM4/LSM8/CWC22/PRPF31/SF3A3/LSM3	20
CC	GO:0071011	precatalytic spliceosome	20/1762	51/19717	4.883e-09	2.61428e-07	1.57363e-07	SF3B1/SF3B5/ZMAT2/PRPF8/SNRPB/SNRNP200/IK/SART1/PRPF38A/SNRPF/SF3B3/SF3A1/SNRPD3/CWC27/LSM4/LSM8/CWC22/PRPF31/SF3A3/LSM3	20
CC	GO:0005635	nuclear envelope	80/1762	464/19717	7.34827e-09	3.65314e-07	2.19896e-07	MX1/SYNE2/BIN1/SORL1/OSBPL8/GNAQ/TPR/TMPO/KPNB1/SUN2/MVP/ERBIN/IPO5/ZBTB1/PARP1/XPO1/KPNA4/SP140/IPO7/AGFG1/SIRT1/TAF3/LRPPRC/LPIN1/ANKRD17/LBR/APP/CALR/TMEM43/MX2/SYNE3/TMC6/RNF6/PUM2/ATP11B/NUCB2/PGRMC2/CBX5/PRPF38A/NUP210/PHF11/PRNP/AGPAT3/RIF1/KLHDC2/IGF2R/CHMP7/CLIP1/CPNE1/PCID2/TERF2IP/ENY2/PCM1/MAPK3/MGST3/BNIP2/MAD1L1/ATP2A3/RNF13/UTP18/MRPL19/NUP160/POLR2M/STAT6/KPNA1/CHMP2A/TOR1A/DNAJB1…	80
CC	GO:1904949	ATPase complex	25/1762	80/19717	1.44941e-08	6.72528e-07	4.04819e-07	BPTF/VCP/SMARCA5/ARID1B/ARID1A/RSF1/SMARCC2/SMARCC1/CHD4/SMARCE1/CSNK2A1/SMARCA2/YY1/ZNHIT1/ANP32E/SUZ12/UCHL5/RUVBL1/SMARCA4/RB1/GATAD2A/GATAD2B/SS18/DMAP1/BAZ1A	25
CC	GO:0098687	chromosomal region	64/1762	347/19717	1.74552e-08	7.25034e-07	4.36424e-07	ATM/ATRX/SETX/XRCC6/TPR/XRCC5/DYNLL1/WDR82/PPP1R12A/SUN2/RAD21/KDM1A/BAZ1B/PDS5A/PARP1/XPO1/SMC1A/POLR2B/BUB3/WAPL/THOC2/DNMT1/KMT5B/CBX1/PURA/DYNC1LI2/PRKDC/PPP1CC/CBX5/RPA1/PPP1CA/TERF1/ZNF207/DDB1/STAG1/CENPK/RIF1/ZNF276/PPP1R10/ORC4/CLIP1/PCNA/TERF2IP/NSMCE4A/KAT8/SMC5/PHF6/MAD1L1/NSL1/APC/NUP160/MIS18BP1/NUDCD2/DCTN3/CTCF/NSMCE2/TRAPPC12/NSMCE1/DAXX/TNKS2/RPA2/PMF1/SMC3/PPP1CB	64
CC	GO:0005743	mitochondrial inner membrane	80/1762	473/19717	1.77092e-08	7.25034e-07	4.36424e-07	IFI6/ATP5F1B/PMPCB/IMMT/COX11/UQCRH/DAP3/NDUFB7/SLC25A3/MRPL54/OXA1L/PGS1/TMEM14C/NDUFB3/HADHA/NNT/NDUFS6/PTCD3/NDUFS4/UQCRC2/COQ7/MRPL51/MRPL47/NOA1/NDUFA9/TMEM70/MICU2/CHCHD1/ACADVL/SLC25A24/TIMMDC1/OPA1/SLC25A28/MRPS25/MRPS7/MRPS11/MRPL58/NDUFB6/GHITM/TMEM65/MRPS33/MRPS12/TIMM8B/STOML2/NDUFV1/ATP5PB/ATP5F1A/ATP5PD/MRPL19/COA1/SLC25A26/CLPX/MRPS15/MRPL18/MRPL21/EXOG/NDUFB5/MRPL44/TTC19/PHB2/NDU…	80
CC	GO:0070603	SWI/SNF superfamily-type complex	24/1762	76/19717	2.23255e-08	8.61232e-07	5.18406e-07	BPTF/SMARCA5/ARID1B/ARID1A/RSF1/SMARCC2/SMARCC1/CHD4/SMARCE1/CSNK2A1/SMARCA2/YY1/ZNHIT1/ANP32E/SUZ12/UCHL5/RUVBL1/SMARCA4/RB1/GATAD2A/GATAD2B/SS18/DMAP1/BAZ1A	24
CC	GO:0016605	PML body	28/1762	99/19717	2.35106e-08	8.61232e-07	5.18406e-07	EIF3E/ATRX/SATB1/SPN/KAT6A/ISG20/MORC3/SP140/SIRT1/PIAS1/CASP8AP2/AKAP8L/RNF6/CBX5/RPA1/TOPORS/TDP2/HIPK3/N4BP1/NR2C1/SMC5/IKBKE/RB1/NSMCE2/DAXX/RPA2/LRCH4/TRIM8	28
CC	GO:0008023	transcription elongation factor complex	20/1762	58/19717	6.31018e-08	2.19594e-06	1.32182e-06	CDK13/SUPT16H/CTR9/ICE2/AFF1/ELP2/WDR61/SSRP1/CDK12/LEO1/RTF1/NELFB/NELFE/AFF4/RB1/ICE1/CCNT1/ZC3H8/NELFCD/ELOB	20
CC	GO:0034774	secretory granule lumen	59/1762	321/19717	7.09868e-08	2.3527e-06	1.41618e-06	TMSB4X/EEF2/ANXA2/HSP90AA1/SPTAN1/GSDMD/CAB39/XRCC6/ARHGAP45/CAP1/XRCC5/KPNB1/CAND1/MVP/PLAC8/DYNC1H1/FERMT3/VCP/PSMB7/VCL/DOCK2/CCT8/CEP290/SRGN/MAGED2/ERP44/IMPDH2/BIN2/APP/HUWE1/NEU1/PSMD2/LGALS3BP/PSMD13/CTSA/ACTR2/CTSZ/ACTN1/MAPK1/GDI2/ROCK1/ARHGAP9/GPI/PPIE/DBNL/PFKL/ACAA1/PNP/COMMD9/PSMC2/OSTF1/OLA1/NPC2/PRDX4/PSMC3/PSMA5/PTPN6/TIMP1/IST1	59
CC	GO:0060205	cytoplasmic vesicle lumen	59/1762	325/19717	1.11176e-07	3.4389e-06	2.07e-06	TMSB4X/EEF2/ANXA2/HSP90AA1/SPTAN1/GSDMD/CAB39/XRCC6/ARHGAP45/CAP1/XRCC5/KPNB1/CAND1/MVP/PLAC8/DYNC1H1/FERMT3/VCP/PSMB7/VCL/DOCK2/CCT8/CEP290/SRGN/MAGED2/ERP44/IMPDH2/BIN2/APP/HUWE1/NEU1/PSMD2/LGALS3BP/PSMD13/CTSA/ACTR2/CTSZ/ACTN1/MAPK1/GDI2/ROCK1/ARHGAP9/GPI/PPIE/DBNL/PFKL/ACAA1/PNP/COMMD9/PSMC2/OSTF1/OLA1/NPC2/PRDX4/PSMC3/PSMA5/PTPN6/TIMP1/IST1	59
CC	GO:0031984	organelle subcompartment	66/1762	380/19717	1.13642e-07	3.4389e-06	2.07e-06	PCSK7/SORL1/VPS51/KPNB1/ADAM10/TRAPPC6A/GOLGB1/BIRC6/GOLGA4/RAB29/TMEM87A/CCDC91/ST6GAL1/STIM1/HLA-DRA/APP/STX16/ARFGEF1/STX4/VCPIP1/SCFD1/PREPL/GOLGA3/NUCB1/CLTC/COG2/ATP11B/GALNT1/ARFGAP3/ST3GAL1/CHID1/DNM2/GOLPH3/BECN1/AFTPH/TGOLN2/USO1/ATL3/MBTPS1/STX8/ATXN2/MAN2A1/CNST/IGF2R/COG4/ATP9B/GGA2/RAB10/AKAP9/LAP3/RAB11A/RAB18/M6PR/UXS1/PLK3/TMEM165/TMEM59/CLTA/ARFGAP2/DPY30/SYS1/RAB6A/RAB8A/NSFL1C…	66
CC	GO:0031983	vesicle lumen	59/1762	327/19717	1.38564e-07	4.01836e-06	2.41879e-06	TMSB4X/EEF2/ANXA2/HSP90AA1/SPTAN1/GSDMD/CAB39/XRCC6/ARHGAP45/CAP1/XRCC5/KPNB1/CAND1/MVP/PLAC8/DYNC1H1/FERMT3/VCP/PSMB7/VCL/DOCK2/CCT8/CEP290/SRGN/MAGED2/ERP44/IMPDH2/BIN2/APP/HUWE1/NEU1/PSMD2/LGALS3BP/PSMD13/CTSA/ACTR2/CTSZ/ACTN1/MAPK1/GDI2/ROCK1/ARHGAP9/GPI/PPIE/DBNL/PFKL/ACAA1/PNP/COMMD9/PSMC2/OSTF1/OLA1/NPC2/PRDX4/PSMC3/PSMA5/PTPN6/TIMP1/IST1	59
CC	GO:0035770	ribonucleoprotein granule	45/1762	223/19717	1.61814e-07	4.5049e-06	2.71166e-06	RPS6/EIF4A2/HNRNPA3/NUFIP2/KPNB1/DHX9/VCP/G3BP1/PSMA4/TOP1/MBNL1/DDX3Y/ROCK2/CAPRIN1/CARHSP1/APOBEC3G/PUM2/GIGYF2/PUM1/PABPC4/EID1/RBM4/TNRC6C/AGO3/AGO2/HNRNPK/ATXN2/IQGAP1/HELZ/ROCK1/LSM4/UHMK1/TSTD1/BTBD1/LSM1/PSMC2/CHTOP/GRSF1/LARP1/PSMC3/LSM3/SYNE1/YTHDF2/NBDY/SOCS1	45
CC	GO:0000790	nuclear chromatin	65/1762	376/19717	1.68953e-07	4.52275e-06	2.72241e-06	CITED2/MYC/BPTF/STAT1/HNRNPC/NASP/ATRX/CDK13/SATB1/KAT6A/DHX9/RBMX/TRIM28/KDM1A/ASXL2/SMARCA5/SIRT1/ARID1B/ARID1A/CBX1/GABPA/RSF1/SMARCC2/SMARCC1/KLHDC3/CBX5/KAT6B/CREBBP/SSRP1/CHD4/NCOA1/NCOA3/SMARCE1/CDK12/HNRNPK/MBD2/CSNK2A1/SMARCA2/RIF1/YY1/MEF2A/ZNHIT1/ANP32E/KAT8/CBX7/MSH6/SUZ12/UCHL5/RUVBL1/SMARCA4/NIPBL/RB1/GATAD2A/STAT6/GATAD2B/HMGB2/CREB1/SS18/POLR3GL/DMAP1/TCP1/SINHCAF/UHRF2/RELA/BAZ1A	65
CC	GO:0015934	large ribosomal subunit	30/1762	121/19717	1.92649e-07	4.96607e-06	2.98926e-06	RPL3/RPL27A/RPL23A/RPL13A/RPL13/RPL27/RPL4/RPL15/RPL9/RPL21/RPL10A/RPL26/UBA52/RPL7/RPL36AL/RBM3/ZNF622/MRPL54/MRPL51/MRPL47/MTERF4/MRPL58/MRPL19/MRPL18/MRPL21/MRPL44/MALSU1/MRPL42/MRPL2/MRPL14	30
CC	GO:0090734	site of DNA damage	22/1762	73/19717	2.16046e-07	5.37029e-06	3.23257e-06	SAMHD1/XRCC5/PARP9/VCP/PARP1/ACTR3/CBX1/ACTR2/CBX5/RPA1/HELB/XPC/OARD1/SMARCAD1/RNF169/RIF1/RPA3/POLK/RNF168/SMC5/ATF2/RPA2	22
CC	GO:0036464	cytoplasmic ribonucleoprotein granule	43/1762	212/19717	2.60678e-07	6.25627e-06	3.76587e-06	RPS6/EIF4A2/NUFIP2/KPNB1/DHX9/VCP/G3BP1/PSMA4/TOP1/MBNL1/DDX3Y/ROCK2/CAPRIN1/CARHSP1/APOBEC3G/PUM2/GIGYF2/PUM1/PABPC4/EID1/RBM4/TNRC6C/AGO3/AGO2/HNRNPK/ATXN2/IQGAP1/HELZ/ROCK1/LSM4/UHMK1/TSTD1/BTBD1/LSM1/PSMC2/CHTOP/LARP1/PSMC3/LSM3/SYNE1/YTHDF2/NBDY/SOCS1	43
CC	GO:0098791	Golgi apparatus subcompartment	62/1762	359/19717	3.3532e-07	7.65563e-06	4.6082e-06	PCSK7/SORL1/VPS51/ADAM10/TRAPPC6A/GOLGB1/BIRC6/GOLGA4/RAB29/TMEM87A/CCDC91/ST6GAL1/HLA-DRA/APP/STX16/ARFGEF1/STX4/VCPIP1/SCFD1/PREPL/GOLGA3/NUCB1/CLTC/COG2/ATP11B/GALNT1/ARFGAP3/ST3GAL1/CHID1/DNM2/GOLPH3/BECN1/AFTPH/TGOLN2/USO1/MBTPS1/STX8/ATXN2/MAN2A1/CNST/IGF2R/COG4/ATP9B/GGA2/RAB10/AKAP9/LAP3/RAB11A/M6PR/UXS1/PLK3/TMEM165/TMEM59/CLTA/ARFGAP2/DPY30/SYS1/RAB6A/RAB8A/NSFL1C/STX10/ARF1	62
CC	GO:0005802	trans-Golgi network	46/1762	236/19717	3.40984e-07	7.65563e-06	4.6082e-06	PCSK7/SORL1/VPS51/ADAM10/TRAPPC6A/BIRC6/GOLGA4/RAB29/CCDC91/HLA-DRA/APP/STX16/ARFGEF1/STX4/PREPL/NUCB1/CLTC/COG2/ATP11B/ARFGAP3/CHID1/DNM2/GOLPH3/BECN1/AFTPH/TGOLN2/STX8/ATXN2/CNST/IGF2R/COG4/ATP9B/GGA2/RAB10/LAP3/RAB11A/M6PR/TMEM165/CLTA/ARFGAP2/DPY30/SYS1/RAB6A/RAB8A/STX10/ARF1	46
CC	GO:0022626	cytosolic ribosome	28/1762	112/19717	4.05553e-07	8.82078e-06	5.30955e-06	RPL3/RPL27A/RPS9/RPL23A/RPS18/RPS6/RPL13A/RPL13/RPL27/RPS16/RPL4/RPL15/RPS19/RPL9/RPS20/RPL21/RPS11/RPL10A/RPS5/RPL26/UBA52/RPL7/RPL36AL/EIF2AK2/ZNF622/EIF2D/EIF2A/RPS27L	28
CC	GO:0005759	mitochondrial matrix	74/1762	469/19717	9.92041e-07	2.0923e-05	1.25943e-05	ATP5F1B/PMPCB/PPM1K/DAP3/SSBP1/HSD17B10/PDK1/MRPL54/OXA1L/GADD45GIP1/LRPPRC/ETFA/FASTK/HADHA/GFM1/GLUD1/SOD2/UQCRC2/DGLUCY/TFAM/MRPL51/MRPL47/IARS2/ABCE1/NDUFA9/ME2/ACO2/PDE12/CHCHD1/ACADVL/ECI1/MRPS7/MTERF4/MRPS11/MRPL58/SUCLG2/IDH2/IDH3B/MRPS33/MRPS12/IDH3G/ATP5PB/ATP5F1A/PPA2/MRPL19/CLPX/ECHS1/CREB1/MRPS15/MRPL18/MRPL21/GLS/TXN2/SUCLG1/MRPL44/GRSF1/MALSU1/NDUFS1/HAGH/MRPL42/HSPA9/NDUFS2/HADHB/…	74
CC	GO:0033290	eukaryotic 48S preinitiation complex	9/1762	15/19717	1.08355e-06	2.2181e-05	1.33515e-05	EIF3E/EIF3D/EIF3L/EIF3G/EIF3A/EIF3F/EIF3B/EIF3I/EIF3M	9
CC	GO:0005852	eukaryotic translation initiation factor 3 complex	9/1762	16/19717	2.27945e-06	4.52941e-05	2.72641e-05	EIF3E/EIF3D/EIF3L/EIF3G/EIF3A/EIF3F/EIF3B/EIF3I/EIF3M	9
CC	GO:0005819	spindle	58/1762	347/19717	2.3428e-06	4.52941e-05	2.72641e-05	ATM/NPM1/CEP350/MYH9/DIAPH1/UXT/TPR/DYNLL1/RAD21/BIRC6/PARP4/CUL3/CYLD/NUMA1/SMC1A/TACC3/JTB/CDC16/RMDN1/APP/DIDO1/NIN/CBX1/CALM2/CLTC/IK/CCDC69/TOPORS/TADA3/TERF1/ZNF207/CIAO1/MZT2A/STAG1/MAPK1/BCCIP/NEK7/TUBGCP2/RIF1/CKAP2/MAP4/CDC27/LATS1/MAP7D1/MAD1L1/RAB11A/PTP4A1/PLK3/RB1/NUDCD2/DCTN3/CLTA/KATNBL1/NUBP2/HAUS1/NSFL1C/SMC3/CSNK1D	58
CC	GO:0042581	specific granule	33/1762	160/19717	4.24287e-06	7.94593e-05	4.78294e-05	CYBA/SPTAN1/GSDMD/SLC2A3/KPNB1/ADAM10/TNFRSF1B/TMEM30A/VCL/DOCK2/STK10/CEP290/ERP44/ORMDL3/STX4/NEU1/TMC6/PGRMC1/KCNAB2/CTSZ/CLCN3/UBR4/HMOX2/TSPAN14/ATP6V1D/ITGAL/ACAA1/STXBP3/MLEC/RAP2B/LAMTOR2/TMEM63A/PTPN6	33
CC	GO:0001650	fibrillar center	29/1762	132/19717	4.3383e-06	7.94593e-05	4.78294e-05	NOP53/FBL/DDX46/FHIT/SMARCA5/TOP1/SP140/NOLC1/TXNRD1/UBTF/RRS1/TERF1/DKC1/CHCHD1/AKNA/CDK12/USO1/NOP56/LEO1/POLR1E/PSPC1/TCOF1/MALT1/COIL/AFF4/CAMK4/MRI1/DEAF1/TIMM13	29
CC	GO:0016282	eukaryotic 43S preinitiation complex	9/1762	17/19717	4.45843e-06	7.95658e-05	4.78935e-05	EIF3E/EIF3D/EIF3L/EIF3G/EIF3A/EIF3F/EIF3B/EIF3I/EIF3M	9
CC	GO:0000151	ubiquitin ligase complex	49/1762	282/19717	4.66469e-06	8.11656e-05	4.88565e-05	CDKN1B/DYRK2/CAND1/WDR26/OS9/FBXO32/CUL3/MKLN1/CDC16/CBX4/RNF20/ARIH1/ATG3/CUL1/DCAF5/TOPORS/DDB1/DCAF7/FBXL5/FBXL3/RBX1/FBXO33/PEF1/RBCK1/ANAPC5/USP33/VHL/CDC27/FBXO9/RNF168/CBX7/DCAF13/UBE2E1/ANKIB1/CBLL1/RANBP9/DDB2/PHC3/UBE4A/DCAF11/CDC26/ABTB1/MED11/FBXL15/SPOP/FBXW5/ANAPC11/ELOB/UBE2S	49
CC	GO:0005793	endoplasmic reticulum-Golgi intermediate compartment	28/1762	126/19717	4.99556e-06	8.48027e-05	5.10458e-05	GOLGB1/TMED9/TAPBP/LMAN2/ERP44/DICER1/CALR/NUCB1/NUCB2/TAP2/CTSZ/LMAN1/PDIA6/STX17/ASPSCR1/SLC35C2/STX5/P4HB/TAP1/MPPE1/TRAPPC12/ATP6AP1/MYDGF/VMA21/CSNK1D/IST1/SURF4/HSPA5	28
CC	GO:0098589	membrane region	54/1762	328/19717	8.12674e-06	0.000132855	7.99705e-05	EEF2/AHNAK/ANXA2/PAG1/CD48/CD4/GNAI2/BST2/ADD3/CAPN2/LCP2/MYADM/TUBA1B/SELPLG/TNFRSF1B/DPP4/CFLAR/ATP1A1/XPO1/CASP8/STIM1/FYN/ADD1/PLSCR1/CD226/APP/CBL/LAMP2/ATP2B4/INPP5D/CARD11/PPT1/IKBKB/CBLB/S1PR1/FLOT2/SLC9A3R1/MAPK1/PRNP/TRIP11/IQGAP1/PRKAR2A/PRKAR1A/ATP2B1/MAPK3/STOML2/LAMTOR5/TGFBR2/TRADD/STAT6/RAP2B/LAMTOR2/VDAC1/ZAP70	54
CC	GO:0070993	translation preinitiation complex	9/1762	18/19717	8.20802e-06	0.000132855	7.99705e-05	EIF3E/EIF3D/EIF3L/EIF3G/EIF3A/EIF3F/EIF3B/EIF3I/EIF3M	9
CC	GO:0000781	chromosome, telomeric region	32/1762	158/19717	8.77328e-06	0.000138777	8.3535e-05	ATM/ATRX/SETX/XRCC6/XRCC5/WDR82/SUN2/KDM1A/PARP1/POLR2B/THOC2/CBX1/PURA/PRKDC/PPP1CC/CBX5/RPA1/PPP1CA/TERF1/DDB1/RIF1/PPP1R10/ORC4/PCNA/TERF2IP/NSMCE4A/SMC5/NSMCE2/NSMCE1/TNKS2/RPA2/PPP1CB	32
CC	GO:0045121	membrane raft	52/1762	315/19717	1.09799e-05	0.000169822	0.000102222	EEF2/AHNAK/ANXA2/PAG1/CD48/CD4/GNAI2/BST2/ADD3/CAPN2/LCP2/MYADM/TUBA1B/SELPLG/TNFRSF1B/DPP4/CFLAR/ATP1A1/CASP8/STIM1/FYN/ADD1/PLSCR1/CD226/APP/CBL/LAMP2/ATP2B4/INPP5D/CARD11/PPT1/IKBKB/CBLB/S1PR1/FLOT2/SLC9A3R1/MAPK1/PRNP/IQGAP1/PRKAR2A/PRKAR1A/ATP2B1/MAPK3/STOML2/LAMTOR5/TGFBR2/TRADD/STAT6/RAP2B/LAMTOR2/VDAC1/ZAP70	52
CC	GO:0098857	membrane microdomain	52/1762	316/19717	1.20242e-05	0.000181932	0.000109511	EEF2/AHNAK/ANXA2/PAG1/CD48/CD4/GNAI2/BST2/ADD3/CAPN2/LCP2/MYADM/TUBA1B/SELPLG/TNFRSF1B/DPP4/CFLAR/ATP1A1/CASP8/STIM1/FYN/ADD1/PLSCR1/CD226/APP/CBL/LAMP2/ATP2B4/INPP5D/CARD11/PPT1/IKBKB/CBLB/S1PR1/FLOT2/SLC9A3R1/MAPK1/PRNP/IQGAP1/PRKAR2A/PRKAR1A/ATP2B1/MAPK3/STOML2/LAMTOR5/TGFBR2/TRADD/STAT6/RAP2B/LAMTOR2/VDAC1/ZAP70	52
CC	GO:0015935	small ribosomal subunit	19/1762	72/19717	1.24592e-05	0.000184502	0.000111059	RPS9/RPS18/RPS6/RPS16/RPS19/RPS20/RPS11/RPS5/UBA52/DAP3/MRPS7/MRPS11/EIF2D/EIF2A/MRPS33/MRPS12/RPS27L/MRPS15/MRPL42	19
CC	GO:0016514	SWI/SNF complex	9/1762	19/19717	1.43567e-05	0.000208172	0.000125306	ARID1B/ARID1A/SMARCC2/SMARCC1/SMARCE1/SMARCA2/SMARCA4/RB1/SS18	9
CC	GO:0000775	chromosome, centromeric region	36/1762	193/19717	1.71771e-05	0.000243985	0.000146863	ATRX/TPR/DYNLL1/PPP1R12A/RAD21/BAZ1B/PDS5A/XPO1/SMC1A/BUB3/WAPL/DNMT1/KMT5B/CBX1/DYNC1LI2/PPP1CC/CBX5/ZNF207/STAG1/CENPK/ZNF276/CLIP1/KAT8/PHF6/MAD1L1/NSL1/APC/NUP160/MIS18BP1/NUDCD2/DCTN3/CTCF/TRAPPC12/DAXX/PMF1/SMC3	36
CC	GO:0005765	lysosomal membrane	56/1762	354/19717	1.84989e-05	0.000257505	0.000155001	AHNAK/ANXA2/UBA52/DTX3L/HLA-F/BST2/GLIPR1/GNAQ/CD164/RAP1B/DPP4/TMEM30A/LNPEP/ANXA6/CD63/HLA-DRA/DDOST/LAMP2/NEU1/CLTC/AP3D1/CTSA/MAGT1/ATP11B/GNB1/SPG11/ATP6V1H/TECPR1/SNAP29/ECE1/STX8/LMBRD1/IGF2R/AP2M1/BORCS5/TMEM106B/CPNE1/MFSD12/LAMTOR5/BORCS7/ATP6V1D/RNF13/M6PR/LAMP1/TMEM165/TMEM59/CPNE3/CLTA/PSAP/TCIRG1/VPS35/LAMTOR2/AP3B1/TMEM63A/SURF4/RAB5C	56
CC	GO:0098852	lytic vacuole membrane	56/1762	355/19717	2.00936e-05	0.000274218	0.000165062	AHNAK/ANXA2/UBA52/DTX3L/HLA-F/BST2/GLIPR1/GNAQ/CD164/RAP1B/DPP4/TMEM30A/LNPEP/ANXA6/CD63/HLA-DRA/DDOST/LAMP2/NEU1/CLTC/AP3D1/CTSA/MAGT1/ATP11B/GNB1/SPG11/ATP6V1H/TECPR1/SNAP29/ECE1/STX8/LMBRD1/IGF2R/AP2M1/BORCS5/TMEM106B/CPNE1/MFSD12/LAMTOR5/BORCS7/ATP6V1D/RNF13/M6PR/LAMP1/TMEM165/TMEM59/CPNE3/CLTA/PSAP/TCIRG1/VPS35/LAMTOR2/AP3B1/TMEM63A/SURF4/RAB5C	56
CC	GO:0005746	mitochondrial respirasome	21/1762	88/19717	2.37728e-05	0.000306707	0.000184618	UQCRH/NDUFB7/OXA1L/NDUFB3/NNT/NDUFS6/NDUFS4/UQCRC2/NDUFA9/NDUFB6/NDUFV1/NDUFB5/NDUFS1/NDUFA8/DMAC1/NDUFS2/UQCRC1/NDUFS3/SDHA/NDUFA2/UQCRQ	21
CC	GO:0031970	organelle envelope lumen	21/1762	88/19717	2.37728e-05	0.000306707	0.000184618	SORL1/CAPN2/NDUFB7/PNPT1/APP/GOLPH3/MICU2/OPA1/IGF2R/CHCHD7/COA4/TIMM8B/STOML2/PANK2/NDUFS1/NDUFA8/CHCHD5/THEM4/REXO2/TIMM13/ARL2	21
CC	GO:0071564	npBAF complex	7/1762	12/19717	2.37962e-05	0.000306707	0.000184618	ARID1A/SMARCC2/SMARCC1/SMARCE1/SMARCA2/SMARCA4/SS18	7
CC	GO:0061695	transferase complex, transferring phosphorus-containing groups	44/1762	259/19717	2.48295e-05	0.000314206	0.000189132	TAF7/CDK13/CAB39/POLR1D/POLR2B/CTR9/TAF3/GTF2H5/PIK3C3/SOCS2/PFKP/RPRD2/GTF2H3/IKBKB/CDK6/TADA3/WDR61/REV3L/BECN1/MNAT1/PIK3CD/CDK12/GTF2H1/RPAP2/PIK3C2A/BCCIP/LEO1/POLR1E/PRKAR2A/POLD2/PRKAR1A/RTF1/PRPSAP1/PCNA/PRKAA1/PFKL/RB1/POLR2M/POLR3GL/CCNT1/PRPSAP2/GTF2A2/POLR2A/SOCS1	44
CC	GO:0000502	proteasome complex	17/1762	63/19717	2.57496e-05	0.00032003	0.000192638	UBE3A/VCP/PSMA4/PSMB7/PSMB4/RAD23B/PSMD2/PSMD13/PSMC4/UCHL5/PSMC2/PSMC6/PSMC3/PSMA5/UBQLN1/USP14/PSMB3	17
CC	GO:0000784	nuclear chromosome, telomeric region	26/1762	123/19717	2.72924e-05	0.000333254	0.000200598	ATM/ATRX/XRCC6/XRCC5/WDR82/SUN2/KDM1A/PARP1/POLR2B/THOC2/CBX1/PURA/PRKDC/PPP1CC/CBX5/RPA1/PPP1CA/TERF1/DDB1/PPP1R10/ORC4/PCNA/TERF2IP/TNKS2/RPA2/PPP1CB	26
CC	GO:0000792	heterochromatin	19/1762	76/19717	2.86204e-05	0.000343445	0.000206732	NOP53/ATRX/SATB1/TOP2B/TRIM28/BAZ1B/SIRT1/DNMT1/RNF20/CBX1/RRP1B/CBX5/SMARCAD1/MBD2/BAZ2A/SUZ12/HMGA1/TCP1/UHRF2	19
CC	GO:0002102	podosome	11/1762	30/19717	3.09639e-05	0.000365269	0.000219869	LCP1/FERMT3/VCL/TPM4/BIN2/ACTR2/WDR1/HNRNPK/ASAP1/LPXN/DBNL	11
CC	GO:1905369	endopeptidase complex	17/1762	64/19717	3.21706e-05	0.000373179	0.00022463	UBE3A/VCP/PSMA4/PSMB7/PSMB4/RAD23B/PSMD2/PSMD13/PSMC4/UCHL5/PSMC2/PSMC6/PSMC3/PSMA5/UBQLN1/USP14/PSMB3	17
CC	GO:0035577	azurophil granule membrane	16/1762	58/19717	3.28419e-05	0.000374721	0.000225558	BST2/GLIPR1/RAP1B/TMEM30A/CD63/DDOST/LAMP2/MAGT1/ATP11B/SNAP29/CPNE1/LAMP1/CPNE3/PSAP/SURF4/RAB5C	16
CC	GO:0045335	phagocytic vesicle	27/1762	132/19717	3.57263e-05	0.000395938	0.000238329	HLA-A/CYBA/ACTG1/HLA-F/TAPBP/FMNL1/PIK3C3/STX4/LAMP2/CALR/RAPGEF1/TAP2/DNM2/BECN1/CLCN3/STX8/KIF5B/RAB10/ATG12/RAB11A/LAMP1/STXBP3/TAP1/TCIRG1/RAB8A/NCF1/ATG5	27
CC	GO:0043596	nuclear replication fork	13/1762	41/19717	3.58392e-05	0.000395938	0.000238329	SMARCA5/BAZ1B/TOP1/PURA/PURB/RPA1/HELB/SMARCAD1/CDC5L/RPA3/POLD2/PCNA/RPA2	13
CC	GO:0005770	late endosome	43/1762	256/19717	4.02926e-05	0.000438182	0.000263758	ANXA2/SORL1/BST2/ANXA6/KIDINS220/NBR1/CTSS/CD63/SLC9A9/HLA-DRA/IFNAR1/PIK3C3/LAMP2/DYNC1LI2/CHID1/VPS36/CLCN3/MAPK1/STX8/IGF2R/TMEM106B/MAP2K1/VAMP5/MAPK3/LAMTOR5/RAB11A/RNF13/M6PR/CHMP1B/LAMP1/MAP2K2/TMEM165/TMEM59/PSAP/CHMP2A/TCIRG1/VPS35/SDF4/LAMTOR2/ANKRD13A/CHMP4A/DDIT3/ARF1	43
CC	GO:0030532	small nuclear ribonucleoprotein complex	23/1762	105/19717	4.3186e-05	0.000462423	0.000278349	SF3B1/SF3B5/ZMAT2/LUC7L3/PRPF8/HTATSF1/SNRPB/SNRNP200/ARFGEF1/SART1/SLU7/SNRPF/DDX23/SF3A1/SNRPD3/LSM4/LSM8/PRPF18/PRPF31/DDX39B/SF3A3/LSM3/LUC7L2	23
CC	GO:0030667	secretory granule membrane	48/1762	298/19717	4.47834e-05	0.000472261	0.000284271	CYBA/DIAPH1/BST2/SLC2A3/SELL/GLIPR1/DYNLL1/ADAM10/RAP1B/TNFRSF1B/APLP2/TMEM30A/NCKAP1L/STK10/CD63/ORMDL3/DDOST/LAMP2/TMC6/PGRMC1/MAGT1/ATP11B/KCNAB2/FLOT2/UBR4/HMOX2/SNAP29/TRIP11/EXOC3/IGF2R/IQGAP1/CPNE1/TSPAN14/RAB10/ATP6V1D/RAB18/ITGAL/LAMP1/CPNE3/MLEC/PSAP/RAP2B/TCIRG1/RAB6A/LAMTOR2/TMEM63A/SURF4/RAB5C	48
CC	GO:0001931	uropod	7/1762	13/19717	4.75684e-05	0.000486876	0.000293068	MSN/MYH9/SPN/SELPLG/PSTPIP1/FLOT2/ICAM2	7
CC	GO:0031254	cell trailing edge	7/1762	13/19717	4.75684e-05	0.000486876	0.000293068	MSN/MYH9/SPN/SELPLG/PSTPIP1/FLOT2/ICAM2	7
CC	GO:0034708	methyltransferase complex	24/1762	113/19717	5.051e-05	0.000509492	0.000306682	TAF7/ZC3H13/WDR82/SIRT1/SNRPB/KMT2A/CBX5/SNRPF/UTY/KDM5A/MGA/MTF2/REST/SNRPD3/KAT8/SUZ12/CHD8/RUVBL1/CBLL1/VIRMA/PRPF31/DPY30/KMT2B/PHF19	24
CC	GO:0001726	ruffle	32/1762	172/19717	5.18854e-05	0.000515889	0.000310532	LCP1/ANXA2/MACF1/MYH9/DIAPH1/ARHGAP45/MYADM/TLN1/CD2AP/WIPF1/MKLN1/SAMSN1/SH3YL1/NME1/CDK6/DDX58/PLEKHA1/ACTN1/DNM2/TIAM1/ITGB1BP1/SLC9A3R1/IQGAP1/ROCK1/CLIP1/DBNL/FGD3/APC/ARF6/PLEKHO1/SPATA13/THEM4	32
CC	GO:0070469	respirasome	22/1762	100/19717	5.85929e-05	0.000574375	0.000345737	UQCRH/NDUFB7/OXA1L/NDUFB3/NNT/NDUFS6/NDUFS4/UQCRC2/NDUFA9/NDUFB6/NDUFV1/NDUFB5/TTC19/NDUFS1/NDUFA8/DMAC1/NDUFS2/UQCRC1/NDUFS3/SDHA/NDUFA2/UQCRQ	22
CC	GO:0000313	organellar ribosome	20/1762	87/19717	6.51487e-05	0.000621144	0.000373889	DAP3/MRPL54/MRPL51/MRPL47/CHCHD1/MRPS7/MTERF4/MRPS11/MRPL58/MRPS33/MRPS12/MRPL19/MRPS15/MRPL18/MRPL21/MRPL44/MALSU1/MRPL42/MRPL2/MRPL14	20
CC	GO:0005761	mitochondrial ribosome	20/1762	87/19717	6.51487e-05	0.000621144	0.000373889	DAP3/MRPL54/MRPL51/MRPL47/CHCHD1/MRPS7/MTERF4/MRPS11/MRPL58/MRPS33/MRPS12/MRPL19/MRPS15/MRPL18/MRPL21/MRPL44/MALSU1/MRPL42/MRPL2/MRPL14	20
CC	GO:0120114	Sm-like protein family complex	24/1762	116/19717	7.84805e-05	0.000728002	0.000438211	SF3B1/SF3B5/ZMAT2/LUC7L3/PRPF8/HTATSF1/SNRPB/SNRNP200/ARFGEF1/SART1/SLU7/SNRPF/DDX23/SF3A1/SNRPD3/LSM4/LSM8/PRPF18/LSM1/PRPF31/DDX39B/SF3A3/LSM3/LUC7L2	24
CC	GO:0031248	protein acetyltransferase complex	21/1762	95/19717	7.94945e-05	0.000728002	0.000438211	TAF7/KAT6A/RSF1/KAT6B/TADA3/CREBBP/MSL1/JADE1/ING4/JADE2/MSL3/EPC2/ENY2/KAT8/NAA50/MORF4L2/RUVBL1/EP300/MSL2/NAA16/DMAP1	21
CC	GO:1902493	acetyltransferase complex	21/1762	95/19717	7.94945e-05	0.000728002	0.000438211	TAF7/KAT6A/RSF1/KAT6B/TADA3/CREBBP/MSL1/JADE1/ING4/JADE2/MSL3/EPC2/ENY2/KAT8/NAA50/MORF4L2/RUVBL1/EP300/MSL2/NAA16/DMAP1	21
CC	GO:0005747	mitochondrial respiratory chain complex I	14/1762	50/19717	8.44624e-05	0.000744124	0.000447915	NDUFB7/NDUFB3/NDUFS6/NDUFS4/NDUFA9/NDUFB6/NDUFV1/NDUFB5/NDUFS1/NDUFA8/DMAC1/NDUFS2/NDUFS3/NDUFA2	14
CC	GO:0030964	NADH dehydrogenase complex	14/1762	50/19717	8.44624e-05	0.000744124	0.000447915	NDUFB7/NDUFB3/NDUFS6/NDUFS4/NDUFA9/NDUFB6/NDUFV1/NDUFB5/NDUFS1/NDUFA8/DMAC1/NDUFS2/NDUFS3/NDUFA2	14
CC	GO:0045271	respiratory chain complex I	14/1762	50/19717	8.44624e-05	0.000744124	0.000447915	NDUFB7/NDUFB3/NDUFS6/NDUFS4/NDUFA9/NDUFB6/NDUFV1/NDUFB5/NDUFS1/NDUFA8/DMAC1/NDUFS2/NDUFS3/NDUFA2	14
CC	GO:0010008	endosome membrane	68/1762	479/19717	8.86813e-05	0.000771527	0.00046441	HLA-A/ANXA2/UBA52/SORL1/DTX3L/ACAP1/HLA-F/CD164/SUN2/ANXA6/RUFY1/TAB2/CD63/LY96/EHD1/SLC9A9/HLA-DRA/SNX20/ACAP2/EEA1/ANTXR2/LAMP2/TM9SF2/CLTC/AP3D1/SNX1/ATP11B/CHMP5/NDRG1/EPS15/BECN1/SNX2/IRF7/VPS36/CLCN3/ECE1/STX8/DTNBP1/MMGT1/EHD4/AP2M1/CHMP7/TMEM106B/GGA2/RAB10/RABEP1/LAMTOR5/USP8/RAB11A/RNF13/IKBKE/CHMP1B/LAMP1/TMEM165/GGA1/TMEM59/ARF6/CLTA/PLEKHB2/RAP2B/CHMP2A/TCIRG1/ATP6AP1/VPS35/LAMTOR2/R…	68
CC	GO:0030117	membrane coat	21/1762	96/19717	9.33015e-05	0.000791925	0.000476688	CLTC/COPA/AP3D1/COPE/COPB2/ARCN1/ARFGAP3/EPS15/SYNRG/AFTPH/PEF1/IGF2R/AP2M1/CHMP1B/AP3M2/CLTA/ARFGAP2/CHMP2A/AP3B1/SEC31A/CHMP4A	21
CC	GO:0048475	coated membrane	21/1762	96/19717	9.33015e-05	0.000791925	0.000476688	CLTC/COPA/AP3D1/COPE/COPB2/ARCN1/ARFGAP3/EPS15/SYNRG/AFTPH/PEF1/IGF2R/AP2M1/CHMP1B/AP3M2/CLTA/ARFGAP2/CHMP2A/AP3B1/SEC31A/CHMP4A	21
CC	GO:0022625	cytosolic large ribosomal subunit	16/1762	63/19717	9.8029e-05	0.000808537	0.000486687	RPL3/RPL27A/RPL23A/RPL13A/RPL13/RPL27/RPL4/RPL15/RPL9/RPL21/RPL10A/RPL26/UBA52/RPL7/RPL36AL/ZNF622	16
CC	GO:0030670	phagocytic vesicle membrane	18/1762	76/19717	9.87438e-05	0.000808537	0.000486687	HLA-A/CYBA/HLA-F/TAPBP/PIK3C3/STX4/LAMP2/CALR/RAPGEF1/TAP2/DNM2/RAB10/ATG12/LAMP1/TAP1/TCIRG1/RAB8A/ATG5	18
CC	GO:0030684	preribosome	18/1762	76/19717	9.87438e-05	0.000808537	0.000486687	FBL/ZNF622/MPHOSPH10/EBNA1BP2/UTP3/RRP1B/RRS1/RSL1D1/NOP56/WDR46/DCAF13/NOB1/UTP18/WDR74/NOC2L/RRP36/FAM207A/RRP7A	18
CC	GO:0005798	Golgi-associated vesicle	32/1762	178/19717	0.00010245	0.000813542	0.0004897	HLA-A/HLA-F/ADAM10/TMED9/LMAN2/HLA-DRA/APP/SCFD1/NUCB1/CLTC/COPA/COPE/COPB2/ARCN1/PACS1/ARFGAP3/CTSZ/SYNRG/AFTPH/LMAN1/TGOLN2/USO1/PEF1/IGF2R/STX17/STX5/CLTA/ARFGAP2/RAB8A/VMA21/SEC31A/ARF1	32
CC	GO:0005766	primary lysosome	29/1762	155/19717	0.000102862	0.000813542	0.0004897	ANXA2/BST2/GLIPR1/ARHGAP45/CAP1/RAP1B/PLAC8/DYNC1H1/TMEM30A/VCP/CD63/CCT8/DDOST/LAMP2/CTSA/MAGT1/ACTR2/ATP11B/MAPK1/SNAP29/GDI2/CPNE1/LAMP1/CPNE3/PSAP/NPC2/IST1/SURF4/RAB5C	29
CC	GO:0042582	azurophil granule	29/1762	155/19717	0.000102862	0.000813542	0.0004897	ANXA2/BST2/GLIPR1/ARHGAP45/CAP1/RAP1B/PLAC8/DYNC1H1/TMEM30A/VCP/CD63/CCT8/DDOST/LAMP2/CTSA/MAGT1/ACTR2/ATP11B/MAPK1/SNAP29/GDI2/CPNE1/LAMP1/CPNE3/PSAP/NPC2/IST1/SURF4/RAB5C	29
CC	GO:0005657	replication fork	17/1762	70/19717	0.000109689	0.000857794	0.000516337	SMARCA5/BAZ1B/TOP1/DNMT1/PURA/PURB/RPA1/HELB/SMARCAD1/CDC5L/RPA3/POLD2/PCNA/RTF2/DMAP1/RPA2/HMCES	17
CC	GO:0015030	Cajal body	18/1762	77/19717	0.000118238	0.000914372	0.000550393	FBL/TRIM22/DDX46/ISG20/XPO1/NOLC1/ICE2/ARIH1/SART1/DDX42/DKC1/NPAT/PHAX/ANGEL2/COIL/PRPF31/ICE1/ZC3H8	18
CC	GO:0033116	endoplasmic reticulum-Golgi intermediate compartment membrane	17/1762	71/19717	0.000132357	0.00101231	0.000609347	TMED9/TAPBP/LMAN2/CALR/TAP2/CTSZ/LMAN1/STX17/ASPSCR1/SLC35C2/STX5/TAP1/MPPE1/ATP6AP1/VMA21/CSNK1D/SURF4	17
CC	GO:0030496	midbody	31/1762	173/19717	0.00013872	0.00104945	0.000631699	ANXA2/GNAI2/BIRC6/CYLD/JTB/PIK3C3/EXOC5/PDCD6IP/CCDC69/PPP1CC/C6orf89/TOPORS/PKN1/DNM2/DTNBP1/EXOC3/IQGAP1/LAP3/USP8/CHMP1B/ARF6/DCTN3/TTC19/TACC1/MPLKIP/RAB8A/EXOC7/ENTR1/CHMP4A/IST1/HSPA5	31
CC	GO:0042470	melanosome	22/1762	106/19717	0.000146028	0.00105908	0.000637499	ANXA2/HSP90AA1/PRDX1/CANX/YWHAZ/ANXA6/ATP1A1/RAB29/CD63/PDIA4/PDCD6IP/CLTC/NAP1L1/SYTL1/TRPV2/SND1/DTNBP1/PDIA6/LAMP1/P4HB/HSPA5/RAB5C	22
CC	GO:0048770	pigment granule	22/1762	106/19717	0.000146028	0.00105908	0.000637499	ANXA2/HSP90AA1/PRDX1/CANX/YWHAZ/ANXA6/ATP1A1/RAB29/CD63/PDIA4/PDCD6IP/CLTC/NAP1L1/SYTL1/TRPV2/SND1/DTNBP1/PDIA6/LAMP1/P4HB/HSPA5/RAB5C	22
CC	GO:0000123	histone acetyltransferase complex	19/1762	85/19717	0.000146299	0.00105908	0.000637499	TAF7/KAT6A/RSF1/KAT6B/TADA3/CREBBP/MSL1/JADE1/ING4/JADE2/MSL3/EPC2/ENY2/KAT8/MORF4L2/RUVBL1/EP300/MSL2/DMAP1	19
CC	GO:0098803	respiratory chain complex	19/1762	85/19717	0.000146299	0.00105908	0.000637499	UQCRH/NDUFB7/NDUFB3/NDUFS6/NDUFS4/UQCRC2/NDUFA9/NDUFB6/NDUFV1/NDUFB5/NDUFS1/NDUFA8/DMAC1/NDUFS2/UQCRC1/NDUFS3/SDHA/NDUFA2/UQCRQ	19
CC	GO:0097525	spliceosomal snRNP complex	21/1762	99/19717	0.000148327	0.00105908	0.000637499	SF3B1/SF3B5/ZMAT2/LUC7L3/PRPF8/HTATSF1/SNRPB/SNRNP200/SART1/SNRPF/DDX23/SF3A1/SNRPD3/LSM4/LSM8/PRPF18/PRPF31/DDX39B/SF3A3/LSM3/LUC7L2	21
CC	GO:0005662	DNA replication factor A complex	7/1762	15/19717	0.000151894	0.00105908	0.000637499	PURA/PURB/RPA1/HELB/CDC5L/RPA3/RPA2	7
CC	GO:0071565	nBAF complex	7/1762	15/19717	0.000151894	0.00105908	0.000637499	ARID1B/ARID1A/SMARCC2/SMARCC1/SMARCE1/SMARCA2/SMARCA4	7
CC	GO:0031965	nuclear membrane	46/1762	296/19717	0.000152167	0.00105908	0.000637499	MX1/SYNE2/OSBPL8/GNAQ/TPR/KPNB1/SUN2/ERBIN/ZBTB1/XPO1/KPNA4/SIRT1/TAF3/LRPPRC/LPIN1/ANKRD17/LBR/TMEM43/SYNE3/TMC6/RNF6/PUM2/ATP11B/NUCB2/PRPF38A/NUP210/PHF11/PRNP/RIF1/KLHDC2/CPNE1/PCM1/ATP2A3/RNF13/UTP18/MRPL19/STAT6/TOR1A/DNAJB12/ZNF224/CERS2/TMEM18/SYNE1/MRPS23/CUEDC2/CLIC1	46
CC	GO:0005832	chaperonin-containing T-complex	6/1762	11/19717	0.000157176	0.00108311	0.000651965	CCT3/CCT5/CCT8/CCT6A/TCP1/CCT7	6
CC	GO:0005844	polysome	17/1762	72/19717	0.00015902	0.00108508	0.000653146	RPS6/RPL10A/EIF4B/EEF2/NUFIP2/DHX9/PNPT1/EIF4H/MSI2/CALR/VBP1/AGO2/ATXN2/EIF4G1/DRG1/LARP1/RWDD1	17
CC	GO:1990204	oxidoreductase complex	23/1762	114/19717	0.00016321	0.00110286	0.000663849	CYBA/UQCRH/NDUFB7/PDK1/NDUFB3/NDUFS6/NDUFS4/UQCRC2/NDUFA9/NDUFB6/NDUFV1/P4HB/NDUFB5/NDUFS1/NDUFA8/DMAC1/NDUFS2/NCF1/UQCRC1/NDUFS3/SDHA/NDUFA2/UQCRQ	23
CC	GO:0005758	mitochondrial intermembrane space	18/1762	79/19717	0.000167594	0.00112159	0.000675124	CAPN2/NDUFB7/PNPT1/GOLPH3/MICU2/OPA1/CHCHD7/COA4/TIMM8B/STOML2/PANK2/NDUFS1/NDUFA8/CHCHD5/THEM4/REXO2/TIMM13/ARL2	18
CC	GO:0000793	condensed chromosome	37/1762	223/19717	0.000173821	0.00115218	0.000693541	ATRX/TTN/ADD3/SUN2/RAD21/SMARCA5/BAZ1B/SMC1A/BUB3/LRPPRC/WAPL/KMT5B/RRS1/PPP1CC/ZNF207/AKAP8/AGO3/STAG1/CENPK/RIF1/ZNF276/NSMCE4A/SMC5/PHF6/MAD1L1/NSL1/MIS18BP1/NUDCD2/DCTN3/CTCF/HMGB2/NSMCE2/NSMCE1/BRD4/PMF1/BANF1/SMC3	37
CC	GO:0010494	cytoplasmic stress granule	16/1762	66/19717	0.000177053	0.00116254	0.000699774	EIF4A2/NUFIP2/KPNB1/VCP/G3BP1/MBNL1/CAPRIN1/PUM2/GIGYF2/PUM1/PABPC4/RBM4/HNRNPK/ATXN2/ROCK1/LARP1	16
CC	GO:0005868	cytoplasmic dynein complex	8/1762	20/19717	0.000189	0.00122939	0.000740012	TPR/DYNLL1/DYNC1H1/DYNC1LI2/DYNLRB1/TOPORS/NUDCD3/DYNLL2	8
CC	GO:0031252	cell leading edge	58/1762	403/19717	0.000197118	0.00127031	0.000764647	LCP1/ANXA2/MACF1/SYNE2/ATF4/MYH9/DIAPH1/ARHGAP45/MYO1G/BRK1/MYADM/TLN1/DPP4/CD2AP/SPTBN1/DOCK8/VASP/ARHGEF6/WIPF1/MKLN1/SAMSN1/APP/STX4/SH3YL1/ACTR3/NME1/DGKZ/PSTPIP1/SNX1/CDK6/ACTR2/DDX58/PLEKHA1/ACTN1/DNM2/ABLIM1/SLK/TIAM1/SNX2/ITGB1BP1/FLOT2/ABI1/SLC9A3R1/PXN/IQGAP1/ROCK1/DUSP22/CLIP1/ATP2B1/DBNL/FGD3/APC/ARF6/PLEKHO1/SPATA13/PHACTR4/THEM4/ARF1	58
CC	GO:0005774	vacuolar membrane	59/1762	412/19717	0.000199675	0.00127499	0.000767462	AHNAK/ANXA2/UBA52/DTX3L/HLA-F/BST2/GLIPR1/GNAQ/CD164/RAP1B/DPP4/TMEM30A/LNPEP/RPN2/ANXA6/CD63/HLA-DRA/DDOST/LAMP2/NEU1/CLTC/CALCOCO2/AP3D1/CTSA/MAGT1/ATP11B/GNB1/SPG11/ATP6V1H/TECPR1/SNAP29/ECE1/STX8/LMBRD1/IGF2R/AP2M1/BORCS5/STX17/TMEM106B/CPNE1/MFSD12/LAMTOR5/BORCS7/ATP6V1D/RNF13/M6PR/LAMP1/TMEM165/TMEM59/CPNE3/CLTA/PSAP/TCIRG1/VPS35/LAMTOR2/AP3B1/TMEM63A/SURF4/RAB5C	59
CC	GO:0046540	U4/U6 x U5 tri-snRNP complex	12/1762	42/19717	0.000217567	0.00135421	0.000815145	ZMAT2/PRPF8/SNRPB/SNRNP200/SART1/SNRPF/SNRPD3/LSM4/LSM8/PRPF18/PRPF31/LSM3	12
CC	GO:0097526	spliceosomal tri-snRNP complex	12/1762	42/19717	0.000217567	0.00135421	0.000815145	ZMAT2/PRPF8/SNRPB/SNRNP200/SART1/SNRPF/SNRPD3/LSM4/LSM8/PRPF18/PRPF31/LSM3	12
CC	GO:0034399	nuclear periphery	25/1762	131/19717	0.000217918	0.00135421	0.000815145	ATF4/SATB1/TPR/RAD21/MORC3/NUMA1/SMC1A/EBNA1BP2/ARFGEF1/AKAP8L/NONO/GMCL1/AKAP8/DCAF7/SMARCAD1/NARF/STAG1/PSPC1/YY1/PCNA/KAT8/RUVBL1/DDX39B/PHB2/SMC3	25
CC	GO:0030894	replisome	9/1762	26/19717	0.000272728	0.00166852	0.00100434	PURA/PURB/RPA1/HELB/CDC5L/RPA3/POLD2/PCNA/RPA2	9
CC	GO:0019898	extrinsic component of membrane	45/1762	295/19717	0.000273291	0.00166852	0.00100434	ANXA2/GNAI2/GNAQ/TPR/VPS13C/CYLD/NUMA1/BLOC1S6/FYN/ESYT2/NAAA/WIPI2/ESYT1/ATG2A/PIK3C3/EEA1/SOCS2/GOLGA3/NUCB1/COQ7/KCNAB2/SYTL1/GNB1/NOA1/BECN1/NUMB/TIAM1/PIK3CD/VPS13D/PIK3C2A/PRNP/OPA1/GRAMD1A/IQGAP1/CYTH1/ASPSCR1/STOML2/RGS1/AKAP9/USP8/APC/VPS13A/TOR1A/NCF1/SOCS1	45
CC	GO:1905368	peptidase complex	19/1762	89/19717	0.000275984	0.0016703	0.00100541	UBE3A/VCP/PSMA4/PSMB7/PSMB4/RAD23B/PSMD2/PSMD13/PSMC4/TADA3/ENY2/UCHL5/PSMC2/PSMC6/PSMC3/PSMA5/UBQLN1/USP14/PSMB3	19
CC	GO:0032806	carboxy-terminal domain protein kinase complex	8/1762	21/19717	0.000281479	0.00168888	0.00101659	CDK13/GTF2H5/GTF2H3/MNAT1/CDK12/GTF2H1/RB1/CCNT1	8
CC	GO:0019908	nuclear cyclin-dependent protein kinase holoenzyme complex	6/1762	12/19717	0.000290556	0.00172843	0.00104041	CDK13/MNAT1/CDK12/BCCIP/RB1/CCNT1	6
CC	GO:0031461	cullin-RING ubiquitin ligase complex	28/1762	158/19717	0.000344311	0.00203085	0.00122244	CDKN1B/CAND1/FBXO32/CUL3/CDC16/ARIH1/CUL1/DCAF5/DDB1/DCAF7/FBXL5/FBXL3/RBX1/FBXO33/PEF1/ANAPC5/CDC27/FBXO9/DCAF13/DDB2/DCAF11/CDC26/FBXL15/SPOP/FBXW5/ANAPC11/ELOB/UBE2S	28
CC	GO:0022627	cytosolic small ribosomal subunit	12/1762	44/19717	0.000350824	0.00204511	0.00123102	RPS9/RPS18/RPS6/RPS16/RPS19/RPS20/RPS11/RPS5/UBA52/EIF2D/EIF2A/RPS27L	12
CC	GO:0098800	inner mitochondrial membrane protein complex	25/1762	135/19717	0.000352605	0.00204511	0.00123102	ATP5F1B/IMMT/UQCRH/NDUFB7/NDUFB3/NDUFS6/NDUFS4/UQCRC2/NDUFA9/MICU2/NDUFB6/NDUFV1/ATP5PB/ATP5F1A/ATP5PD/NDUFB5/NDUFS1/NDUFA8/DMAC1/NDUFS2/UQCRC1/NDUFS3/SDHA/NDUFA2/UQCRQ	25
CC	GO:0035579	specific granule membrane	19/1762	91/19717	0.000372226	0.00211529	0.00127327	CYBA/SLC2A3/ADAM10/TNFRSF1B/TMEM30A/STK10/ORMDL3/TMC6/PGRMC1/KCNAB2/UBR4/HMOX2/TSPAN14/ATP6V1D/ITGAL/MLEC/RAP2B/LAMTOR2/TMEM63A	19
CC	GO:0000932	P-body	18/1762	84/19717	0.000376756	0.00211529	0.00127327	PSMA4/TOP1/CAPRIN1/CARHSP1/APOBEC3G/PUM1/TNRC6C/AGO3/AGO2/LSM4/BTBD1/LSM1/PSMC2/PSMC3/LSM3/SYNE1/YTHDF2/NBDY	18
CC	GO:0120111	neuron projection cytoplasm	18/1762	84/19717	0.000376756	0.00211529	0.00127327	CANX/DYNLL1/DYNC1H1/BLOC1S6/TRAK2/PURA/AP3D1/NEFL/FLOT2/MAPK1/OPA1/DTNBP1/KIF5B/UHMK1/ZC3H14/AP3M2/AP3B1/BLOC1S4	18
CC	GO:0097431	mitotic spindle pole	9/1762	27/19717	0.000376862	0.00211529	0.00127327	NUMA1/SMC1A/NIN/IK/STAG1/BCCIP/MAD1L1/KATNBL1/SMC3	9
CC	GO:0080008	Cul4-RING E3 ubiquitin ligase complex	10/1762	33/19717	0.000429985	0.00239416	0.00144113	CDKN1B/ARIH1/DCAF5/DDB1/DCAF7/RBX1/DCAF13/DDB2/DCAF11/FBXW5	10
CC	GO:0005874	microtubule	58/1762	416/19717	0.0004513	0.00249289	0.00150056	MACF1/EIF3A/CCT3/PBXIP1/CCT5/DYNLL1/TUBA1B/DYNC1H1/PARP4/CUL3/CYLD/NUMA1/CCT8/STIM1/LRPPRC/CDC16/RMDN1/TBCC/NIN/CALM2/CLTC/DYNC1LI2/CEP57/DYNLRB1/KCNAB2/NDRG1/DNM2/ZNF207/CCT6A/TIAM1/AKNA/NEK7/TUBGCP2/CKAP2/IQGAP1/MAP4/KIF5B/CLIP1/CDC27/HSPH1/RAB11A/APC/MAP2K2/DCTN3/TPGS1/NUDC/CDK5RAP3/SS18/FKBP4/TCP1/HAUS1/HOOK3/SLAIN2/RASSF5/CCT7/DYNLL2/TUBA4A/CSNK1D	58
CC	GO:0030120	vesicle coat	14/1762	58/19717	0.00046339	0.00251969	0.00151669	CLTC/COPA/COPE/COPB2/ARCN1/ARFGAP3/EPS15/SYNRG/AFTPH/PEF1/AP2M1/CLTA/ARFGAP2/SEC31A	14
CC	GO:0035861	site of double-strand break	14/1762	58/19717	0.00046339	0.00251969	0.00151669	SAMHD1/VCP/PARP1/ACTR3/ACTR2/HELB/SMARCAD1/RNF169/RIF1/RPA3/RNF168/SMC5/ATF2/RPA2	14
CC	GO:0008250	oligosaccharyltransferase complex	6/1762	13/19717	0.000498831	0.00267066	0.00160757	RPN2/DDOST/MAGT1/STT3B/DAD1/OSTC	6
CC	GO:0016281	eukaryotic translation initiation factor 4F complex	6/1762	13/19717	0.000498831	0.00267066	0.00160757	EIF4B/EIF4A2/EIF4G2/EIF4A1/EIF4H/EIF4G1	6
CC	GO:0035097	histone methyltransferase complex	18/1762	86/19717	0.000509187	0.0027053	0.00162842	TAF7/WDR82/SIRT1/KMT2A/CBX5/UTY/KDM5A/MGA/MTF2/REST/KAT8/SUZ12/CHD8/RUVBL1/PRPF31/DPY30/KMT2B/PHF19	18
CC	GO:0005769	early endosome	50/1762	350/19717	0.000622705	0.00328335	0.00197637	HLA-A/ANXA2/SORL1/SAMD9L/CD4/DTX3L/HLA-F/LNPEP/RUFY1/RAB29/ARRDC3/EHD1/CYTIP/TRAK2/WASHC4/APP/SNX20/EEA1/NUCB1/WDFY2/SNX1/ATP11B/RAPGEF1/EPS15/NUMB/SNX2/CLCN3/MAPK1/STX8/MMGT1/CCDC93/IGF2R/EHD4/USP10/MAP2K1/MAPK3/GGA2/RABGAP1L/RABEP1/USP8/DBNL/PTP4A1/MAP2K2/TMEM165/GGA1/ARF6/VPS35/ENTR1/PHB/RAB5C	50
CC	GO:0000922	spindle pole	28/1762	164/19717	0.000639309	0.00334556	0.00201381	NPM1/UXT/RAD21/BIRC6/CUL3/NUMA1/SMC1A/TACC3/RMDN1/NIN/CALM2/IK/TOPORS/STAG1/BCCIP/NEK7/TUBGCP2/CKAP2/LATS1/MAD1L1/RAB11A/PLK3/NUDCD2/KATNBL1/NUBP2/HAUS1/NSFL1C/SMC3	28
CC	GO:0043601	nuclear replisome	8/1762	24/19717	0.000797752	0.00414355	0.00249415	PURA/PURB/RPA1/HELB/CDC5L/RPA3/POLD2/RPA2	8
CC	GO:0000776	kinetochore	24/1762	135/19717	0.000841788	0.00433988	0.00261233	TPR/DYNLL1/PPP1R12A/XPO1/SMC1A/BUB3/DYNC1LI2/PPP1CC/CBX5/ZNF207/CENPK/ZNF276/CLIP1/KAT8/PHF6/MAD1L1/NSL1/APC/NUP160/MIS18BP1/NUDCD2/DCTN3/TRAPPC12/PMF1	24
CC	GO:0071007	U2-type catalytic step 2 spliceosome	9/1762	30/19717	0.000899869	0.00460521	0.00277204	PRPF8/SNRPB/SNRPF/CDC40/CDC5L/SNRPD3/PPIE/CWC22/CWC15	9
CC	GO:0016591	RNA polymerase II, holoenzyme	17/1762	83/19717	0.000932373	0.00473673	0.00285121	TAF7/POLR2B/CTR9/TAF3/GTF2H5/RPRD2/GTF2H3/TADA3/WDR61/MNAT1/GTF2H1/RPAP2/LEO1/RTF1/POLR2M/GTF2A2/POLR2A	17
CC	GO:0035327	transcriptionally active chromatin	8/1762	25/19717	0.00108206	0.00545736	0.00328498	CTR9/ICE2/TTC37/WDR61/PCID2/AFF4/ICE1/ZC3H8	8
CC	GO:0009295	nucleoid	11/1762	43/19717	0.00110157	0.0054764	0.00329644	ATP5F1B/SSBP1/LRPPRC/HADHA/TFAM/ACADVL/CLPX/GRSF1/HSPA9/HADHB/VDAC1	11
CC	GO:0042645	mitochondrial nucleoid	11/1762	43/19717	0.00110157	0.0054764	0.00329644	ATP5F1B/SSBP1/LRPPRC/HADHA/TFAM/ACADVL/CLPX/GRSF1/HSPA9/HADHB/VDAC1	11
CC	GO:0098562	cytoplasmic side of membrane	29/1762	178/19717	0.00111648	0.00551114	0.00331735	RPL27/GNAI2/GNAQ/PTPN22/EPM2AIP1/RASAL3/CYLD/FYN/ESYT2/ESYT1/RGS2/IKBKB/KCNAB2/GNB1/TIAM1/GRAMD1A/TRAF3/IQGAP1/BORCS5/CYTH1/ATP2B1/ASPSCR1/RGS1/PTP4A1/MAP2K2/RASA3/CHMP4A/PPP3CA/DNAJA1	29
CC	GO:0055029	nuclear DNA-directed RNA polymerase complex	20/1762	107/19717	0.00116817	0.00572569	0.0034465	TAF7/POLR1D/POLR2B/CTR9/TAF3/GTF2H5/RPRD2/GTF2H3/TADA3/WDR61/MNAT1/GTF2H1/RPAP2/LEO1/POLR1E/RTF1/POLR2M/POLR3GL/GTF2A2/POLR2A	20
CC	GO:0030126	COPI vesicle coat	6/1762	15/19717	0.00124393	0.00605437	0.00364434	COPA/COPE/COPB2/ARCN1/ARFGAP3/ARFGAP2	6
CC	GO:0000315	organellar large ribosomal subunit	13/1762	57/19717	0.00129081	0.00615343	0.00370397	MRPL54/MRPL51/MRPL47/MTERF4/MRPL58/MRPL19/MRPL18/MRPL21/MRPL44/MALSU1/MRPL42/MRPL2/MRPL14	13
CC	GO:0005762	mitochondrial large ribosomal subunit	13/1762	57/19717	0.00129081	0.00615343	0.00370397	MRPL54/MRPL51/MRPL47/MTERF4/MRPL58/MRPL19/MRPL18/MRPL21/MRPL44/MALSU1/MRPL42/MRPL2/MRPL14	13
CC	GO:1904115	axon cytoplasm	13/1762	57/19717	0.00129081	0.00615343	0.00370397	DYNLL1/DYNC1H1/BLOC1S6/TRAK2/AP3D1/NEFL/OPA1/DTNBP1/KIF5B/ZC3H14/AP3M2/AP3B1/BLOC1S4	13
CC	GO:0000428	DNA-directed RNA polymerase complex	20/1762	108/19717	0.00131563	0.00622908	0.00374951	TAF7/POLR1D/POLR2B/CTR9/TAF3/GTF2H5/RPRD2/GTF2H3/TADA3/WDR61/MNAT1/GTF2H1/RPAP2/LEO1/POLR1E/RTF1/POLR2M/POLR3GL/GTF2A2/POLR2A	20
CC	GO:0016363	nuclear matrix	20/1762	109/19717	0.00147866	0.00695371	0.00418568	SATB1/RAD21/MORC3/NUMA1/SMC1A/ARFGEF1/AKAP8L/NONO/GMCL1/AKAP8/DCAF7/SMARCAD1/STAG1/PSPC1/YY1/KAT8/RUVBL1/DDX39B/PHB2/SMC3	20
CC	GO:0030139	endocytic vesicle	43/1762	303/19717	0.0016395	0.0075908	0.00456917	HLA-A/UBA52/HSP90AA1/CYBA/ACTG1/HLA-F/DPP4/CD2AP/TAPBP/FMNL1/HLA-DRA/PIK3C3/STX4/LAMP2/CALR/CLTC/RAPGEF1/TAP2/DNM2/EPS15/BECN1/CLCN3/FLOT2/STX8/LMBRD1/IGF2R/AP2M1/KIF5B/RAB10/RABEP1/HSPH1/ATG12/RAB11A/LAMP1/ARF6/STXBP3/CLTA/TAP1/TCIRG1/RAB8A/NCF1/ATG5/RAB5C	43
CC	GO:0008287	protein serine/threonine phosphatase complex	11/1762	45/19717	0.00164685	0.0075908	0.00456917	IER5/WDR82/PPP1R12A/PPP1R15A/PPP1CC/PPP1CA/PPP3R1/PPP1R10/PPP4R3B/PPP3CA/PPP1CB	11
CC	GO:1903293	phosphatase complex	11/1762	45/19717	0.00164685	0.0075908	0.00456917	IER5/WDR82/PPP1R12A/PPP1R15A/PPP1CC/PPP1CA/PPP3R1/PPP1R10/PPP4R3B/PPP3CA/PPP1CB	11
CC	GO:0000153	cytoplasmic ubiquitin ligase complex	6/1762	16/19717	0.00184075	0.00842871	0.00507354	OS9/ATG3/RBX1/USP33/VHL/ELOB	6
CC	GO:0005689	U12-type spliceosomal complex	8/1762	27/19717	0.00189015	0.00852737	0.00513293	SF3B1/SF3B5/SNRPB/PDCD7/SNRPF/SF3B3/SNRNP35/SNRPD3	8
CC	GO:0030137	COPI-coated vesicle	8/1762	27/19717	0.00189015	0.00852737	0.00513293	COPA/COPE/COPB2/ARCN1/PACS1/ARFGAP3/ARFGAP2/ARF1	8
CC	GO:0005720	nuclear heterochromatin	9/1762	33/19717	0.00189905	0.00852737	0.00513293	ATRX/SATB1/TRIM28/SIRT1/CBX1/CBX5/SUZ12/TCP1/UHRF2	9
CC	GO:0030880	RNA polymerase complex	20/1762	112/19717	0.00207457	0.00924429	0.00556447	TAF7/POLR1D/POLR2B/CTR9/TAF3/GTF2H5/RPRD2/GTF2H3/TADA3/WDR61/MNAT1/GTF2H1/RPAP2/LEO1/POLR1E/RTF1/POLR2M/POLR3GL/GTF2A2/POLR2A	20
CC	GO:0030135	coated vesicle	41/1762	289/19717	0.00208528	0.00924429	0.00556447	HLA-A/CD4/HLA-F/TMED9/LMAN2/HLA-DRA/APP/CLTC/COPA/COPE/COPB2/ARCN1/PACS1/ARFGAP3/CTSZ/DNM2/EPS15/SYNRG/NUMB/AFTPH/LMAN1/TGOLN2/PIK3C2A/USO1/ECE1/PEF1/LMBRD1/IGF2R/AP2M1/STX17/GGA2/STX5/DBNL/M6PR/CLTA/ARFGAP2/RAB8A/AP3B1/VMA21/SEC31A/ARF1	41
CC	GO:0019867	outer membrane	31/1762	203/19717	0.00223345	0.00983851	0.00592215	UBA52/SYNE2/VPS13C/TOMM20/CASP8/LRPPRC/LPIN1/SYNE3/NME1/TRIM14/MOAP1/PPP1R15A/NUCB2/PPP1CC/MCL1/MFF/ARMCX6/OPA1/ARMCX3/ANKH/RAF1/MTX1/ATF2/CYB5B/PHB2/BID/HADHB/VDAC1/SYNE1/TOMM40/FUNDC2	31
CC	GO:0101031	chaperone complex	7/1762	22/19717	0.00230249	0.0100788	0.0060668	CCT3/CCT5/CCT8/CCT6A/STIP1/TCP1/CCT7	7
CC	GO:0030864	cortical actin cytoskeleton	17/1762	90/19717	0.00235513	0.0102448	0.00616672	MYH9/SPTAN1/CAP1/CAPN2/MYADM/SPTBN1/UTRN/WIPF1/HCLS1/ACTR3/LASP1/ACTR2/WDR1/FLOT2/MED28/DBNL/CAPZA2	17
CC	GO:0030660	Golgi-associated vesicle membrane	20/1762	114/19717	0.00257541	0.0111334	0.00670162	HLA-A/HLA-F/HLA-DRA/CLTC/COPA/COPE/COPB2/ARCN1/ARFGAP3/SYNRG/AFTPH/LMAN1/USO1/PEF1/STX17/STX5/CLTA/ARFGAP2/VMA21/SEC31A	20
CC	GO:0008540	proteasome regulatory particle, base subcomplex	5/1762	12/19717	0.00262639	0.0112363	0.00676351	PSMD2/PSMC4/PSMC2/PSMC6/PSMC3	5
CC	GO:0031143	pseudopodium	6/1762	17/19717	0.00263148	0.0112363	0.00676351	MSN/CAPN2/ACTN1/MAPK1/RAF1/MAPK3	6
CC	GO:0030863	cortical cytoskeleton	20/1762	116/19717	0.0031741	0.0134255	0.00808131	MYH9/SPTAN1/CAP1/CAPN2/MYADM/SPTBN1/NUMA1/UTRN/WIPF1/HCLS1/TPM4/ACTR3/LASP1/ACTR2/WDR1/FLOT2/MED28/FLNA/DBNL/CAPZA2	20
CC	GO:0030662	coated vesicle membrane	28/1762	182/19717	0.00318278	0.0134255	0.00808131	HLA-A/CD4/HLA-F/HLA-DRA/CLTC/COPA/COPE/COPB2/ARCN1/ARFGAP3/EPS15/SYNRG/AFTPH/LMAN1/TGOLN2/USO1/PEF1/IGF2R/AP2M1/STX17/STX5/DBNL/M6PR/CLTA/ARFGAP2/AP3B1/VMA21/SEC31A	28
CC	GO:0031968	organelle outer membrane	30/1762	201/19717	0.0036825	0.0154399	0.00929382	UBA52/SYNE2/VPS13C/TOMM20/CASP8/LRPPRC/LPIN1/SYNE3/NME1/TRIM14/MOAP1/PPP1R15A/NUCB2/PPP1CC/MCL1/MFF/ARMCX6/OPA1/ARMCX3/RAF1/MTX1/ATF2/CYB5B/PHB2/BID/HADHB/VDAC1/SYNE1/TOMM40/FUNDC2	30
CC	GO:0030427	site of polarized growth	27/1762	176/19717	0.00387962	0.0161689	0.00973266	HSP90AA1/HNRNPR/SETX/UTRN/HCLS1/TRAK2/APP/CBL/NIN/DICER1/TRPV2/CTSZ/DNM2/TIAM1/NEFL/USP9X/ABI1/DTNBP1/EXOC3/IQGAP1/KIF5B/DBNL/CYTH2/TOR1A/FKBP4/PREX1/EXOC7	27
CC	GO:0000152	nuclear ubiquitin ligase complex	10/1762	43/19717	0.00391175	0.0162058	0.00975486	CDC16/CBX4/RBX1/ANAPC5/CDC27/CBX7/PHC3/CDC26/ANAPC11/UBE2S	10
CC	GO:0005687	U4 snRNP	5/1762	13/19717	0.00395611	0.0162317	0.00977047	SNRPB/SNRPF/SNRPD3/PRPF31/DDX39B	5
CC	GO:0032993	protein-DNA complex	30/1762	202/19717	0.00396465	0.0162317	0.00977047	NPM1/XRCC6/KAT6A/XRCC5/HP1BP3/SOS1/PARP1/TOP1/PURA/GTF2H3/PURB/PRKDC/KAT6B/RPA1/TERF1/HELB/KDM5A/SHPRH/CDC5L/RPA3/POLD2/PCNA/TERF2IP/SOS2/SUZ12/GLYR1/EP300/ATF6B/RPA2/DDIT3	30
CC	GO:0000178	exosome (RNase complex)	7/1762	24/19717	0.00398803	0.016232	0.00977061	PNPT1/CARHSP1/MTREX/DIS3/ZFC3H1/WDR74/MPHOSPH6	7
CC	GO:0005884	actin filament	19/1762	111/19717	0.00430704	0.0174285	0.0104908	LCP1/ACTG1/CD2AP/WIPF1/HCLS1/FYN/TPM4/TPM3/PSTPIP1/MARK2/WDR1/ACTN1/IQGAP1/FLNA/DUSP22/PDLIM2/DBNL/RCSD1/MYO9B	19
CC	GO:0030140	trans-Golgi network transport vesicle	8/1762	31/19717	0.00487079	0.0195958	0.0117954	TMED9/CLTC/SYNRG/AFTPH/TGOLN2/IGF2R/CLTA/RAB8A	8
CC	GO:0009898	cytoplasmic side of plasma membrane	24/1762	154/19717	0.0051034	0.0203555	0.0122527	GNAI2/GNAQ/PTPN22/CYLD/FYN/ESYT2/ESYT1/RGS2/IKBKB/KCNAB2/GNB1/TIAM1/GRAMD1A/TRAF3/IQGAP1/CYTH1/ATP2B1/ASPSCR1/RGS1/PTP4A1/MAP2K2/RASA3/CHMP4A/PPP3CA	24
CC	GO:1905354	exoribonuclease complex	7/1762	25/19717	0.00511813	0.0203555	0.0122527	PNPT1/CARHSP1/MTREX/DIS3/ZFC3H1/WDR74/MPHOSPH6	7
CC	GO:0070820	tertiary granule	25/1762	164/19717	0.00576998	0.0228176	0.0137348	CYBA/DIAPH1/SPTAN1/GSDMD/SLC2A3/DYNLL1/ADAM10/NCKAP1L/CTSS/LAMP2/TMC6/KCNAB2/LTA4H/UBR4/TSPAN14/DBNL/LAMP1/STXBP3/RAP2B/TCIRG1/LAMTOR2/ASAH1/TMEM63A/PTPN6/CST3	25
CC	GO:0005938	cell cortex	41/1762	308/19717	0.00649146	0.0255257	0.0153649	ANXA2/MYH9/ENO1/SPTAN1/ADD3/CAP1/CAPN2/MYADM/DYNC1H1/SPTBN1/RASAL3/NUMA1/FMNL1/UTRN/WIPF1/CYTIP/STIM1/HCLS1/MKLN1/TPM4/BIN2/ACTR3/EXOC5/LASP1/ACTR2/WDR1/CTSZ/FLOT2/GLRX3/MED28/PXN/EXOC3/FRYL/FLNA/RAB10/DBNL/ARF6/CLTA/CAPZA2/MYO9B/EXOC7	41
CC	GO:0030663	COPI-coated vesicle membrane	6/1762	20/19717	0.00652944	0.0255308	0.0153679	COPA/COPE/COPB2/ARCN1/ARFGAP3/ARFGAP2	6
CC	GO:0005801	cis-Golgi network	13/1762	68/19717	0.0065964	0.0256486	0.0154388	TRAPPC6A/GOLGB1/RAB29/SCFD1/NUCB1/RETREG1/TRIP11/MAN2A1/SLC35C2/AKAP9/MPPE1/HOOK3/IFT20	13
CC	GO:0032588	trans-Golgi network membrane	16/1762	92/19717	0.00717758	0.0277533	0.0167057	VPS51/HLA-DRA/APP/STX16/CLTC/COG2/AFTPH/IGF2R/COG4/M6PR/TMEM165/CLTA/SYS1/RAB6A/RAB8A/STX10	16
CC	GO:0030027	lamellipodium	28/1762	193/19717	0.00723662	0.027827	0.0167501	SYNE2/MYO1G/BRK1/DPP4/DOCK8/VASP/ARHGEF6/APP/STX4/ACTR3/DGKZ/PSTPIP1/SNX1/ACTR2/DNM2/ABLIM1/SNX2/ITGB1BP1/FLOT2/ABI1/PXN/ROCK1/DUSP22/DBNL/FGD3/APC/SPATA13/PHACTR4	28
CC	GO:0031519	PcG protein complex	10/1762	47/19717	0.00762061	0.0291425	0.0175419	ASXL2/SIRT1/CBX4/MTF2/CSNK2A1/YY1/CBX7/SUZ12/PHC3/PHF19	10
CC	GO:0031083	BLOC-1 complex	5/1762	15/19717	0.00793637	0.0301842	0.018169	BLOC1S6/WASHC4/DTNBP1/BCAS4/BLOC1S4	5
CC	GO:0005686	U2 snRNP	7/1762	27/19717	0.00807643	0.03055	0.0183891	SF3B1/SF3B5/HTATSF1/SNRPB/SF3A1/SNRPD3/SF3A3	7
CC	GO:0000118	histone deacetylase complex	13/1762	70/19717	0.00845276	0.0311591	0.0187558	ZNF217/CBX5/CHD4/MBD2/CSNK2A1/ZNHIT1/ANP32E/HDAC7/RUVBL1/GATAD2A/GATAD2B/DMAP1/SINHCAF	13
CC	GO:0005680	anaphase-promoting complex	6/1762	21/19717	0.00846136	0.0311591	0.0187558	CDC16/ANAPC5/CDC27/CDC26/ANAPC11/UBE2S	6
CC	GO:0005838	proteasome regulatory particle	6/1762	21/19717	0.00846136	0.0311591	0.0187558	PSMD2/PSMD13/PSMC4/PSMC2/PSMC6/PSMC3	6
CC	GO:0044232	organelle membrane contact site	6/1762	21/19717	0.00846136	0.0311591	0.0187558	CANX/TOMM20/ESYT2/GRAMD1A/STX17/ATG5	6
CC	GO:0000164	protein phosphatase type 1 complex	4/1762	10/19717	0.00859562	0.0311591	0.0187558	PPP1R15A/PPP1CC/PPP1CA/PPP1CB	4
CC	GO:0000815	ESCRT III complex	4/1762	10/19717	0.00859562	0.0311591	0.0187558	CHMP7/CHMP1B/CHMP2A/CHMP4A	4
CC	GO:0031010	ISWI-type complex	4/1762	10/19717	0.00859562	0.0311591	0.0187558	BPTF/SMARCA5/RSF1/BAZ1A	4
CC	GO:0033655	host cell cytoplasm part	4/1762	10/19717	0.00859562	0.0311591	0.0187558	GBP2/GBP4/RAB29/LMAN1	4
CC	GO:0005790	smooth endoplasmic reticulum	8/1762	34/19717	0.00882092	0.0316462	0.019049	CANX/APP/CALR/PGRMC1/STX17/SLMAP/PRDX4/HSPA5	8
CC	GO:0098576	lumenal side of membrane	8/1762	34/19717	0.00882092	0.0316462	0.019049	HLA-A/CANX/HLA-F/TAPBP/HLA-DRA/CALR/NUCB1/CTSA	8
CC	GO:0030426	growth cone	25/1762	171/19717	0.00975781	0.0348165	0.0209573	HSP90AA1/HNRNPR/SETX/UTRN/TRAK2/APP/CBL/NIN/DICER1/TRPV2/CTSZ/DNM2/TIAM1/NEFL/USP9X/ABI1/DTNBP1/EXOC3/IQGAP1/KIF5B/CYTH2/TOR1A/FKBP4/PREX1/EXOC7	25
CC	GO:0000314	organellar small ribosomal subunit	7/1762	28/19717	0.00995472	0.0348165	0.0209573	DAP3/MRPS7/MRPS11/MRPS33/MRPS12/MRPS15/MRPL42	7
CC	GO:0005732	small nucleolar ribonucleoprotein complex	7/1762	28/19717	0.00995472	0.0348165	0.0209573	FBL/MPHOSPH10/NOLC1/SNRPF/DKC1/NOP56/RPP30	7
CC	GO:0005763	mitochondrial small ribosomal subunit	7/1762	28/19717	0.00995472	0.0348165	0.0209573	DAP3/MRPS7/MRPS11/MRPS33/MRPS12/MRPS15/MRPL42	7
CC	GO:0044295	axonal growth cone	7/1762	28/19717	0.00995472	0.0348165	0.0209573	HSP90AA1/TRAK2/NIN/TRPV2/TIAM1/KIF5B/FKBP4	7
CC	GO:0030133	transport vesicle	49/1762	392/19717	0.010359	0.0360493	0.0216994	HLA-A/BIN1/HLA-F/ADAM10/TMEM30A/TMED9/BLOC1S6/APBA2/HLA-DRA/APP/SLC40A1/STX16/STX4/CLTC/COPA/PPT1/COPE/COPB2/ARCN1/SIPA1/SYTL1/MFF/SYNRG/AFTPH/LMAN1/TGOLN2/CLCN3/USO1/TRIP11/PEF1/DTNBP1/CNST/IGF2R/BORCS5/STX17/RAB10/STX5/RAB11A/M6PR/LAMP1/CLTA/TOR1A/RAB6A/RAB8A/VDAC1/VMA21/SEC31A/STX10/SURF4	49
CC	GO:1990391	DNA repair complex	9/1762	42/19717	0.0105932	0.0361754	0.0217753	ATM/XRCC6/XRCC5/KDM1A/RAD23B/PRKDC/XPC/MSH6/ZSWIM7	9
CC	GO:0008278	cohesin complex	5/1762	16/19717	0.0107071	0.0361754	0.0217753	RAD21/SMC1A/WAPL/STAG1/SMC3	5
CC	GO:0033646	host intracellular part	5/1762	16/19717	0.0107071	0.0361754	0.0217753	GBP2/TOP2B/GBP4/RAB29/LMAN1	5
CC	GO:0043656	host intracellular region	5/1762	16/19717	0.0107071	0.0361754	0.0217753	GBP2/TOP2B/GBP4/RAB29/LMAN1	5
CC	GO:0071004	U2-type prespliceosome	5/1762	16/19717	0.0107071	0.0361754	0.0217753	SF3B1/LUC7L3/SNRPB/SF3A1/LUC7L2	5
CC	GO:0071010	prespliceosome	5/1762	16/19717	0.0107071	0.0361754	0.0217753	SF3B1/LUC7L3/SNRPB/SF3A1/LUC7L2	5
CC	GO:0005682	U5 snRNP	6/1762	22/19717	0.0107709	0.0362153	0.0217993	PRPF8/SNRPB/SNRNP200/DDX23/SNRPD3/PRPF18	6
CC	GO:0005643	nuclear pore	15/1762	89/19717	0.0120236	0.039744	0.0239233	TPR/KPNB1/MVP/IPO5/IPO7/AGFG1/MX2/NUP210/PCID2/ENY2/MAD1L1/NUP160/KPNA1/RANBP1/RGPD5	15
CC	GO:0044665	MLL1/2 complex	7/1762	29/19717	0.0121322	0.039744	0.0239233	TAF7/KMT2A/MGA/KAT8/CHD8/RUVBL1/PRPF31	7
CC	GO:0071339	MLL1 complex	7/1762	29/19717	0.0121322	0.039744	0.0239233	TAF7/KMT2A/MGA/KAT8/CHD8/RUVBL1/PRPF31	7
CC	GO:0005667	transcription regulator complex	51/1762	415/19717	0.0123417	0.039744	0.0239233	ATF4/TAF7/ATF7IP/XRCC6/MED4/TRIM28/KDM1A/PARP1/TAF3/HCLS1/GTF2H5/SPEN/NFATC3/GTF2H3/NONO/PRKDC/CBX5/TADA3/GTF3C6/CHD4/MNAT1/GTF2H1/REST/CSNK2A1/MED6/IVNS1ABP/AKIRIN2/YY1/MEF2A/ASCC2/NFAT5/RCOR3/BCL9L/ARID4A/PBX2/EP300/RB1/HMGA1/GATAD2A/GATAD2B/CREB1/NAA16/NR4A2/DEAF1/ATF6B/ZNF224/PMF1/RELA/GTF2A2/DDIT3/RELB	51
CC	GO:1902562	H4 histone acetyltransferase complex	9/1762	43/19717	0.0123618	0.039744	0.0239233	TADA3/MSL1/MSL3/EPC2/KAT8/MORF4L2/RUVBL1/MSL2/DMAP1	9
CC	GO:0001772	immunological synapse	8/1762	36/19717	0.0125381	0.039744	0.0239233	MYH9/PRKCQ/PDCD6IP/CARD11/PRKAR1A/ATP2B1/STOML2/ZAP70	8
CC	GO:0008180	COP9 signalosome	8/1762	36/19717	0.0125381	0.039744	0.0239233	MYH9/TESPA1/DYNLL1/THEMIS/GRB2/STOML2/ATP5F1A/HSPA5	8
CC	GO:0030430	host cell cytoplasm	4/1762	11/19717	0.0125628	0.039744	0.0239233	GBP2/GBP4/RAB29/LMAN1	4
CC	GO:0034663	endoplasmic reticulum chaperone complex	4/1762	11/19717	0.0125628	0.039744	0.0239233	DNAJC10/PDIA6/P4HB/HSPA5	4
CC	GO:0034992	microtubule organizing center attachment site	4/1762	11/19717	0.0125628	0.039744	0.0239233	SYNE2/SUN2/SYNE3/SYNE1	4
CC	GO:0034993	meiotic nuclear membrane microtubule tethering complex	4/1762	11/19717	0.0125628	0.039744	0.0239233	SYNE2/SUN2/SYNE3/SYNE1	4
CC	GO:0106083	nuclear membrane protein complex	4/1762	11/19717	0.0125628	0.039744	0.0239233	SYNE2/SUN2/SYNE3/SYNE1	4
CC	GO:0106094	nuclear membrane microtubule tethering complex	4/1762	11/19717	0.0125628	0.039744	0.0239233	SYNE2/SUN2/SYNE3/SYNE1	4
CC	GO:0099023	vesicle tethering complex	12/1762	66/19717	0.0131545	0.0414276	0.0249368	VPS51/GOLGA3/EXOC5/COG2/AKTIP/EXOC3/STX17/COG4/RAB10/TRAPPC12/HOOK3/EXOC7	12
CC	GO:0030687	preribosome, large subunit precursor	6/1762	23/19717	0.0134933	0.0423033	0.0254639	ZNF622/EBNA1BP2/RRP1B/RRS1/WDR74/NOC2L	6
CC	GO:0055037	recycling endosome	25/1762	176/19717	0.0137943	0.043053	0.0259152	HLA-A/SORL1/VPS51/ACAP1/HLA-F/RAB29/EHD1/SLC9A9/APP/EEA1/TBC1D14/ATP11B/NDRG1/TNIK/STX8/EHD4/DENND6A/RAB10/RABEP1/RAB11A/ARF6/PLEKHB2/RAP2B/RAB8A/ENTR1	25
CC	GO:0000794	condensed nuclear chromosome	16/1762	99/19717	0.0142912	0.0444048	0.0267288	ATRX/TTN/ADD3/SUN2/RAD21/SMC1A/LRPPRC/WAPL/KMT5B/RRS1/AGO3/CENPK/MIS18BP1/BRD4/PMF1/SMC3	16
CC	GO:0034451	centriolar satellite	7/1762	30/19717	0.014633	0.0452647	0.0272464	CEP290/PIBF1/ODF2L/SDCCAG8/PCM1/HOOK3/EXOC7	7
CC	GO:0005741	mitochondrial outer membrane	25/1762	178/19717	0.0157423	0.0484808	0.0291823	UBA52/VPS13C/TOMM20/CASP8/LPIN1/NME1/TRIM14/MOAP1/PPP1R15A/PPP1CC/MCL1/MFF/ARMCX6/OPA1/ARMCX3/RAF1/MTX1/ATF2/CYB5B/PHB2/BID/HADHB/VDAC1/TOMM40/FUNDC2	25
MF	GO:0045296	cadherin binding	80/1713	331/17696	6.66431e-15	6.4977e-12	5.42264e-12	RPL23A/RPL15/EIF3E/EEF2/AHNAK/ANXA2/EIF4G2/MACF1/STAT1/MYH9/PRDX1/ENO1/SPTAN1/LRRFIP1/EIF2S3/YWHAZ/TMPO/TLN1/CD2AP/SPTBN1/VCL/EIF4H/VASP/CCT8/EHD1/ESYT2/ADD1/CBL/PFKP/GOLGA3/LASP1/AHSA1/MPRIP/HDLBP/MARK2/SNX1/GIGYF2/CHMP5/NDRG1/PPP1CA/EPS15/TES/NUMB/SLK/SNX2/PAICS/HNRNPK/RSL1D1/SND1/ABI1/USO1/NOP56/ATIC/ASAP1/EXOC3/EIF2A/EHD4/IQGAP1/FLNA/BZW2/KIF5B/CEMIP2/RAB10/STX5/USP8/DBNL/RUVBL1/TMOD3/ANK3/GL…	80
MF	GO:0050839	cell adhesion molecule binding	102/1713	499/17696	1.64958e-13	8.04168e-11	6.71117e-11	RPL23A/ISG15/RPL15/EIF3E/EEF2/LCP1/AHNAK/ANXA2/EIF4G2/MACF1/ICAM3/MSN/STAT1/MYH9/PRDX1/ENO1/SPTAN1/LRRFIP1/EIF2S3/YWHAZ/TMPO/ADAM10/FERMT3/LGALS8/TLN1/CD2AP/SPTBN1/VCL/EIF4H/VASP/CCT8/PRKCA/UTRN/EHD1/JAML/ESYT2/ADD1/CD226/CBL/PFKP/CALR/GOLGA3/LASP1/AHSA1/MPRIP/HDLBP/MARK2/SNX1/ITGB7/GIGYF2/CHMP5/NDRG1/ACTN1/PPP1CA/EPS15/TES/NUMB/SLK/SNX2/ITGB1BP1/PAICS/PTPN11/HNRNPK/RSL1D1/SND1/ABI1/USO1/NOP56/AT…	102
MF	GO:0042393	histone binding	54/1713	197/17696	8.59996e-13	2.79499e-10	2.33255e-10	NPM1/STAT1/TAF7/NASP/ATRX/CHD2/DTX3L/SUPT16H/KAT6A/PARP9/SMARCA5/BAZ1B/IPO7/SIRT1/CBX4/RNF20/KMT2A/RSF1/SMARCC2/SMARCC1/ANP32B/CBX5/KAT6B/USP16/PKN1/SSRP1/ING4/PHIP/KDM5A/MTF2/SMARCA2/ANP32A/PIH1D1/BAZ2A/ZMYND11/MSL3/ANP32E/RNF168/KAT8/MSH6/PHF6/SUZ12/PWWP2A/CHD8/SMARCA4/GLYR1/SPTY2D1/NOC2L/BRD4/DAXX/PHF19/BRD2/PWP1/UHRF2	54
MF	GO:0140030	modification-dependent protein binding	43/1713	144/17696	8.30763e-12	2.02499e-09	1.68995e-09	UBXN1/TAF7/ATRX/TNFAIP3/PRPF8/VCP/TAB2/ZBTB1/PARP10/CBX4/TNIP1/RAD23B/ABRAXAS1/KMT2A/CBX5/EPS15/ING4/PHIP/KDM5A/MTF2/RNF169/BAG6/UBQLN2/BAZ2A/ZMYND11/FAAP20/MSL3/RNF168/KAT8/MSH6/SUZ12/IKBKE/CHD8/SMARCA4/GLYR1/SPRTN/BRD4/ANKRD13A/PHF19/BRD2/PWP1/UBQLN1/PTPN6	43
MF	GO:0044389	ubiquitin-like protein ligase binding	65/1713	308/17696	1.13028e-09	2.20404e-07	1.83938e-07	UBA52/HSP90AA1/ACTG1/STAT1/UBXN1/DTX3L/XRCC5/YWHAZ/PTPN22/TUBA1B/PARP9/TNFRSF1B/FHIT/VCP/TRIM28/CUL3/VCL/CASP8/PIAS1/LRPPRC/MFHAS1/PYHIN1/UBE2K/RNF20/CALR/TNFRSF14/ARIH1/MOAP1/CUL1/DDX58/BECN1/USP25/SHPRH/RBX1/STX8/PXN/BAG5/UBXN7/BAG6/TRAF3/NAE1/PRKAR2A/PRKAR1A/PRKACB/GPI/ANKRA2/APC/IKBKE/RB1/CDK5RAP3/BID/TCP1/TANK/DAXX/HSPA9/RPA2/NDUFS2/UQCRC1/RELA/CAMLG/SPOP/POLR2A/ELOB/HSPA5/DNAJA1	65
MF	GO:0031625	ubiquitin protein ligase binding	61/1713	290/17696	4.18015e-09	6.79274e-07	5.66886e-07	UBA52/HSP90AA1/ACTG1/UBXN1/XRCC5/YWHAZ/PTPN22/TUBA1B/TNFRSF1B/FHIT/VCP/TRIM28/CUL3/VCL/CASP8/PIAS1/LRPPRC/MFHAS1/PYHIN1/UBE2K/RNF20/CALR/TNFRSF14/ARIH1/MOAP1/CUL1/DDX58/BECN1/USP25/SHPRH/RBX1/STX8/PXN/BAG5/UBXN7/BAG6/TRAF3/NAE1/PRKAR2A/PRKAR1A/PRKACB/GPI/ANKRA2/APC/IKBKE/RB1/BID/TCP1/TANK/DAXX/HSPA9/RPA2/NDUFS2/UQCRC1/RELA/CAMLG/SPOP/POLR2A/ELOB/HSPA5/DNAJA1	61
MF	GO:0043021	ribonucleoprotein complex binding	36/1713	133/17696	7.73185e-09	1.07694e-06	8.98755e-07	EIF4B/EEF2/NEAT1/NPM1/RBM3/DHX9/RPN2/OXA1L/EIF4H/NOLC1/SNRPB/SRP68/SRPRA/LTN1/NME1/PTCD3/CBX5/PPP1CA/ABCE1/SND1/SRP54/EIF2A/BAG6/SNRPD3/PHF6/UHMK1/GTPBP6/RICTOR/PRPF31/OLA1/NAA16/NEMF/MALSU1/LARP1/HSPA5/ETF1	36
MF	GO:0003743	translation initiation factor activity	19/1713	51/17696	1.13778e-07	1.23259e-05	1.02866e-05	EIF3E/EIF4B/EIF3D/EIF3L/EIF4A2/EIF4G2/EIF3G/EIF3A/EIF3F/EIF4A1/EIF2S3/EIF3B/EIF3I/EIF4H/AGO2/EIF2D/EIF2A/EIF3M/EIF4G1	19
MF	GO:0031593	polyubiquitin modification-dependent protein binding	19/1713	51/17696	1.13778e-07	1.23259e-05	1.02866e-05	UBXN1/TNFAIP3/PRPF8/VCP/TAB2/ZBTB1/PARP10/TNIP1/RAD23B/ABRAXAS1/EPS15/RNF169/BAG6/UBQLN2/FAAP20/RNF168/IKBKE/SPRTN/UBQLN1	19
MF	GO:0045182	translation regulator activity	35/1713	141/17696	1.32433e-07	1.29122e-05	1.07759e-05	RPS9/EIF3E/EIF4B/EEF2/EIF3D/EIF3L/EIF4A2/EIF4G2/EEF1B2/EIF3G/EIF3A/EIF3F/RBM3/EIF4A1/EIF2AK2/EIF2S3/EIF3B/EIF3I/CNBP/EIF4H/GFM1/PURA/CELF1/EIF4EBP2/IREB2/AGO2/MRPL58/EIF2D/EIF2A/EIF3M/EIF4G1/RPS27L/LARP1/ABTB1/ETF1	35
MF	GO:0008135	translation factor activity, RNA binding	25/1713	85/17696	2.60466e-07	2.24328e-05	1.87213e-05	EIF3E/EIF4B/EEF2/EIF3D/EIF3L/EIF4A2/EIF4G2/EEF1B2/EIF3G/EIF3A/EIF3F/EIF4A1/EIF2S3/EIF3B/EIF3I/EIF4H/GFM1/AGO2/MRPL58/EIF2D/EIF2A/EIF3M/EIF4G1/ABTB1/ETF1	25
MF	GO:0035257	nuclear hormone receptor binding	36/1713	152/17696	3.09328e-07	2.24328e-05	1.87213e-05	STAT1/TAF7/TRIP12/MED4/PRMT2/KDM1A/PARP1/SIRT1/PIAS1/KDM3A/CALR/ARID1A/DDX54/RNF6/TADA3/PKN1/NCOA1/NCOA3/MED13/SMARCE1/BAZ2A/LATS1/PCNA/NSD1/DCAF13/ZNHIT3/STAT5B/SMARCA4/EP300/RB1/HMGA1/PHB2/NR4A2/FKBP4/TACC1/DAXX	36
MF	GO:0047485	protein N-terminus binding	29/1713	109/17696	3.22112e-07	2.24328e-05	1.87213e-05	EIF3E/ATM/PARP1/SCFD1/GADD45A/CALM2/EXOC5/GTF2H3/SMARCC1/PPP1CC/NCOA1/MNAT1/NCOA3/SMARCE1/NPAT/SLC9A3R1/CSNK2A1/MAP2K1/STX5/SMARCA4/NIPBL/ARF6/PHB2/PDCD10/DAXX/RPA2/BANF1/GLRX/RELA	29
MF	GO:0090079	translation regulator activity, nucleic acid binding	29/1713	109/17696	3.22112e-07	2.24328e-05	1.87213e-05	EIF3E/EIF4B/EEF2/EIF3D/EIF3L/EIF4A2/EIF4G2/EEF1B2/EIF3G/EIF3A/EIF3F/EIF4A1/EIF2S3/EIF3B/EIF3I/EIF4H/GFM1/PURA/CELF1/AGO2/MRPL58/EIF2D/EIF2A/EIF3M/EIF4G1/RPS27L/LARP1/ABTB1/ETF1	29
MF	GO:0016922	nuclear receptor binding	29/1713	110/17696	3.97436e-07	2.58334e-05	2.15592e-05	PRMT2/KDM1A/PARP1/PIAS1/KDM3A/CALR/ARID1A/DDX54/RNF6/TADA3/PKN1/NCOA1/NCOA3/SMARCE1/BAZ2A/LATS1/PCNA/NSD1/DCAF13/STAT5B/SMARCA4/EP300/RB1/HMGA1/PHB2/NR4A2/FKBP4/TACC1/DAXX	29
MF	GO:0004386	helicase activity	36/1713	163/17696	1.84635e-06	0.000112512	9.38967e-05	EIF4A2/DDX17/ATRX/SETX/EIF4A1/CHD2/XRCC6/XRCC5/RECQL/DHX9/DDX46/DDX60/G3BP1/SMARCA5/CHD6/DDX60L/SNRNP200/DDX3Y/DICER1/DDX54/MTREX/ERCC6L2/DDX42/DDX58/HELB/CHD9/CHD4/SMARCAD1/SHPRH/SMARCA2/DDX23/HELZ/CHD8/RUVBL1/SMARCA4/DDX39B	36
MF	GO:0051427	hormone receptor binding	39/1713	185/17696	2.38444e-06	0.000136755	0.000114128	STAT1/TAF7/TRIP12/MED4/PRMT2/KDM1A/PARP1/SIRT1/PIAS1/FYN/KDM3A/SOCS2/CALR/ARID1A/DDX54/RNF6/TADA3/PKN1/NCOA1/NCOA3/MED13/SMARCE1/PTPN11/BAZ2A/LATS1/PCNA/NSD1/DCAF13/ZNHIT3/STAT5B/SMARCA4/EP300/RB1/HMGA1/PHB2/NR4A2/FKBP4/TACC1/DAXX	39
MF	GO:0003735	structural constituent of ribosome	41/1713	202/17696	3.65131e-06	0.000190134	0.000158676	RPL3/RPL27A/RPS9/RPL23A/RPS18/RPS6/RPL13A/RPL13/RPL27/RPS16/RPL4/RPL15/RPS19/RPL9/RPS20/RPL21/RPS11/RPL10A/RPS5/RPL26/UBA52/RPL7/RPL36AL/DAP3/MRPL54/MRPL51/MRPL47/MRPS25/MRPS7/MRPS11/MRPS33/MRPS12/MRPL19/RPS27L/MRPS15/MRPL18/MRPL21/MRPL42/MRPL2/MRPS23/MRPL14	41
MF	GO:0016887	ATPase activity	72/1713	434/17696	3.70517e-06	0.000190134	0.000158676	EIF4A2/MACF1/HSP90AA1/DDX17/BPTF/ATRX/MYH9/SETX/EIF4A1/CHD2/ATP5F1B/ATF7IP/XRCC6/XRCC5/DYNLL1/RECQL/DHX9/DYNC1H1/TOP2B/DDX46/VCP/DDX60/G3BP1/SMARCA5/CHD6/DDX60L/SNRNP200/MDN1/DDX3Y/ACIN1/DICER1/DDX54/GTF2H3/MTREX/ERCC6L2/TAP2/DDX42/PSMC4/DDX58/HELB/ATP6V1H/ABCE1/CHD9/CHD4/MNAT1/SMARCAD1/GTF2H1/SHPRH/SMARCA2/DDX23/HELZ/KIF5B/ATP2B1/MSH6/ATP5PB/ATP5F1A/ATP5PD/CHD8/RUVBL1/SMARCA4/CLPX/TAP1/PSMC2/OLA…	72
MF	GO:0035258	steroid hormone receptor binding	24/1713	92/17696	4.75419e-06	0.000231767	0.00019342	PRMT2/KDM1A/PARP1/PIAS1/KDM3A/CALR/DDX54/RNF6/PKN1/NCOA1/NCOA3/LATS1/PCNA/NSD1/DCAF13/STAT5B/SMARCA4/EP300/RB1/PHB2/NR4A2/FKBP4/TACC1/DAXX	24
MF	GO:0061629	RNA polymerase II-specific DNA-binding transcription factor binding	51/1713	277/17696	5.15158e-06	0.000239181	0.000199608	NPM1/STAT1/TAF7/TRIP12/MED4/PRMT2/KDM1A/PARP1/MDFIC/SIRT1/PIAS1/KDM3A/CALR/ARID1A/DDX54/RNF6/TADA3/CREBBP/PKN1/AKAP8/CHD4/NCOA1/NCOA3/MED13/SMARCE1/MGA/BAZ2A/CPNE1/LATS1/PCNA/NSD1/DCAF13/ZNHIT3/ATF2/STAT5B/SMARCA4/EP300/RB1/HMGA1/CREB1/CDK5RAP3/PHB2/NR4A2/FKBP4/TACC1/DMAP1/DAXX/RELA/GTF2A2/BHLHE40/DNAJA1	51
MF	GO:0003725	double-stranded RNA binding	21/1713	75/17696	5.52962e-06	0.000245063	0.000204517	EIF4B/MSN/ADAR/OAS2/EIF4A1/EIF2AK2/LRRFIP1/DHX9/TUBA1B/OAS1/DDX60/EIF4H/MBNL1/DICER1/CLTC/DDX58/ACTN1/AGO3/AGO2/STRBP/MRPL44	21
MF	GO:0004576	oligosaccharyl transferase activity	7/1713	10/17696	7.25848e-06	0.000307697	0.000256787	RPN2/DDOST/MAGT1/STT3B/ALG5/DAD1/OSTC	7
MF	GO:0003713	transcription coactivator activity	56/1713	319/17696	8.10572e-06	0.000329295	0.000274812	CITED2/NPM1/DDX17/TAF7/ARID5B/EDF1/KAT6A/MED4/DHX9/PRMT2/UBE3A/TRIM28/KDM1A/CCAR1/CITED4/PIAS1/LPIN1/ARID1B/RNF20/ARID1A/GABPA/SMARCC2/SMARCC1/RRP1B/MAML2/TADA3/USP16/CREBBP/PKN1/ACTN1/JADE1/NCOA1/NCOA3/ING4/MED13/SMARCE1/KDM5A/NPAT/TRIP11/SMARCA2/MED6/YY1/MEF2A/ENY2/BCL9L/RUVBL1/SMARCA4/EP300/RB1/HMGA1/HMGB2/SS18/DAXX/PMF1/LPIN2/GTF2A2	56
MF	GO:0002039	p53 binding	19/1713	66/17696	9.8461e-06	0.000383998	0.000320465	NOP53/EEF2/RNF125/KDM1A/SIRT1/TAF3/RNF20/CREBBP/STK11/MAPKAPK5/USP10/PTTG1IP/CHD8/SMARCA4/PLK3/EP300/BRD4/CDKN2AIP/DAXX	19
MF	GO:0019902	phosphatase binding	37/1713	185/17696	1.51156e-05	0.000566835	0.000473051	CDKN1B/IGBP1/STAT1/WNK1/MVP/VCP/IRS2/MFHAS1/SH3YL1/ATP2B4/SFI1/CARHSP1/PPP1R15A/PPP1CC/PPP1CA/PPP3R1/SLC9A3R1/MAPK1/PXN/ANAPC5/CNST/CDC5L/TRAF3/IQGAP1/GRB2/STX17/PPP6R1/VRK3/CDC27/TERF2IP/MAPK3/IKBKE/STAT6/PHACTR4/RPA2/AP3B1/PPP1R35	37
MF	GO:0019787	ubiquitin-like protein transferase activity	66/1713	407/17696	1.97262e-05	0.000712334	0.000594477	RNF125/DTX3L/TTC3/HERC6/TNFAIP3/TRIP12/TRIM56/BIRC6/UBE3A/TRIM28/CUL3/HERC5/PIAS1/FBXO3/CBX4/UBE2K/CBL/HUWE1/LTN1/RNF20/ARIH1/TRIM33/ATG3/RNF6/CBLB/HERC1/UBE2Q1/TOPORS/FBXL5/FBXL3/HECTD1/SHPRH/RBX1/TRIM69/UBR4/UBE2Z/RBCK1/ANAPC5/XIAP/TRAF3/VHL/FBXO9/MALT1/RNF168/UBR5/UBE2E1/UBE2F/RNF13/ANKIB1/CBLL1/MSL2/RNF220/DDB2/UBE4A/NSMCE2/UBE2V2/UBE2Q2/NSMCE1/MED11/RNF115/UHRF2/RNF139/FBXL15/RNF187/ANAPC11/…	66
MF	GO:0070063	RNA polymerase binding	20/1713	76/17696	2.50946e-05	0.00087383	0.000729253	BIN1/DHX9/PCF11/NOLC1/CTR9/URI1/RPRD2/PABPN1/ANP32B/ELP2/NCOA3/AGO2/RPAP2/LEO1/RTF1/TCOF1/SPTY2D1/WAC/BRD4/CCNT1	20
MF	GO:0140297	DNA-binding transcription factor binding	58/1713	351/17696	3.56397e-05	0.00119823	0.000999981	MYC/NPM1/STAT1/TAF7/TRIP12/MED4/PRMT2/KDM1A/PARP1/MDFIC/SIRT1/PIAS1/KDM3A/CALR/ARID1A/DDX54/GABPA/RNF6/CBX5/TADA3/CREBBP/PKN1/AKAP8/CHD4/NCOA1/NCOA3/MED13/SMARCE1/MGA/BAZ2A/CPNE1/LATS1/MEF2A/PCNA/NSD1/DCAF13/ZNHIT3/ATF2/STAT5B/HDAC7/SMARCA4/EP300/RB1/HMGA1/CREB1/CDK5RAP3/PHB2/NR4A2/FKBP4/TACC1/DMAP1/NOC2L/DAXX/RELA/GTF2A2/BHLHE40/DDIT3/DNAJA1	58
MF	GO:0050681	androgen receptor binding	14/1713	44/17696	4.22594e-05	0.00137343	0.00114619	PRMT2/KDM1A/PIAS1/KDM3A/CALR/RNF6/PKN1/NCOA1/NCOA3/NSD1/SMARCA4/EP300/RB1/DAXX	14
MF	GO:0005521	lamin binding	8/1713	16/17696	4.7897e-05	0.00150644	0.00125719	TMPO/SUN2/LBR/AKAP8L/PPP1CC/NARF/PRNP/SYNE1	8
MF	GO:0004842	ubiquitin-protein transferase activity	61/1713	382/17696	6.34193e-05	0.00193231	0.0016126	RNF125/DTX3L/TTC3/HERC6/TNFAIP3/TRIP12/TRIM56/BIRC6/UBE3A/TRIM28/CUL3/HERC5/FBXO3/UBE2K/CBL/HUWE1/LTN1/RNF20/ARIH1/TRIM33/RNF6/CBLB/HERC1/UBE2Q1/TOPORS/FBXL5/FBXL3/HECTD1/SHPRH/RBX1/TRIM69/UBR4/UBE2Z/RBCK1/ANAPC5/XIAP/TRAF3/VHL/FBXO9/MALT1/RNF168/UBR5/UBE2E1/RNF13/ANKIB1/CBLL1/MSL2/RNF220/DDB2/UBE4A/UBE2V2/UBE2Q2/NSMCE1/MED11/RNF115/UHRF2/RNF139/FBXL15/RNF187/ANAPC11/UBE2S	61
MF	GO:0070530	K63-linked polyubiquitin modification-dependent protein binding	9/1713	21/17696	7.29191e-05	0.00215443	0.00179797	TNFAIP3/PRPF8/TAB2/ZBTB1/PARP10/RNF169/FAAP20/RNF168/SPRTN	9
MF	GO:0051219	phosphoprotein binding	20/1713	83/17696	9.73937e-05	0.00279291	0.00233081	VAV1/SAMSN1/CBX4/URI1/CBL/CBLB/PTPN11/MAPK1/LEO1/IGF2R/GRB2/PIH1D1/RTF1/MAPK3/PHF6/PRKCSH/RB1/FKBP4/ZAP70/PTPN6	20
MF	GO:0050321	tau-protein kinase activity	9/1713	22/17696	0.000112828	0.00313953	0.00262009	FYN/ROCK2/MARK2/TAOK1/MARK3/ROCK1/DYRK1A/PRKAA1/CSNK1D	9
MF	GO:0004674	protein serine/threonine kinase activity	67/1713	439/17696	0.000115921	0.00313953	0.00262009	ATM/TTN/CDK13/MAP3K1/EIF2AK2/CAB39/WNK1/DYRK2/MAP4K4/PRKCQ/RPS6KA3/TOP1/STK10/PRKCA/PRKCH/FASTK/RPS6KA1/ROCK2/GTF2H3/SNRK/IKBKB/MARK2/CDK6/PRKDC/TAOK1/MAP3K2/PKN1/SLK/MNAT1/HIPK3/TNIK/CDK12/GTF2H1/MAPK1/CSNK2A1/MARK3/NEK7/STK11/GRK6/MAPKAPK5/ROCK1/GAK/RPS6KA5/MAP2K1/VRK3/LATS1/RAF1/PRKACB/MAPK3/DYRK1A/UHMK1/CAMK4/MAPK9/TGFBR2/PRKAA1/IKBKE/PLK3/MAP2K2/CPNE3/MAPKAPK3/MAP4K2/CSNK1G2/STK25/BRD4/SMG1/…	67
MF	GO:0051082	unfolded protein binding	27/1713	131/17696	0.000121119	0.00319166	0.0026636	HSP90AA1/NPM1/CCT3/CANX/CCT5/TOMM20/TAPBP/CCT8/MDN1/CALR/PFDN4/CCT6A/PFDN6/LMAN1/DNAJA2/PPIE/NUDCD3/CLPX/NUDCD2/AAMP/NUDC/TOR1A/TCP1/HSPA9/CCT7/HSPA5/DNAJA1	27
MF	GO:0031491	nucleosome binding	20/1713	85/17696	0.000138501	0.00355365	0.00296569	HNRNPC/SUPT16H/HMGN2/HP1BP3/SMARCA5/ARID1A/SMARCC2/SMARCC1/SSRP1/CHD4/SMARCE1/MBD2/MTF2/RNF169/ZNHIT1/RNF168/SMARCA4/GATAD2B/NOC2L/PHF19	20
MF	GO:0031072	heat shock protein binding	25/1713	119/17696	0.000155051	0.00387628	0.00323494	CDKN1B/FKBP5/SPN/TPR/KPNB1/LMAN2/HIKESHI/AHSA1/TFAM/DNAJC9/GBP1/STIP1/CSNK2A1/DNAJC10/DNAJA2/BAG6/DNAJC7/CREB1/FKBP4/DNAJB12/DAXX/HSPA9/METTL23/HSPA5/DNAJA1	25
MF	GO:0043175	RNA polymerase core enzyme binding	16/1713	61/17696	0.000165239	0.0040277	0.00336131	DHX9/PCF11/NOLC1/CTR9/URI1/RPRD2/ELP2/NCOA3/AGO2/RPAP2/LEO1/RTF1/TCOF1/SPTY2D1/WAC/BRD4	16
MF	GO:0003697	single-stranded DNA binding	24/1713	113/17696	0.000174621	0.00405371	0.00338301	SAMHD1/FUBP1/DHX9/SSBP1/TOP1/CNBP/LRPPRC/RAD23B/NME1/PURA/PURB/RPA1/TDP2/TERF1/XPC/HNRNPK/TSN/RPA3/RTF1/TERF2IP/TSNAX/HMGB2/RPA2/HMCES	24
MF	GO:0008094	DNA-dependent ATPase activity	24/1713	113/17696	0.000174621	0.00405371	0.00338301	BPTF/ATRX/SETX/CHD2/XRCC6/XRCC5/RECQL/DHX9/TOP2B/G3BP1/SMARCA5/CHD6/GTF2H3/HELB/CHD9/CHD4/MNAT1/SMARCAD1/GTF2H1/SMARCA2/MSH6/CHD8/RUVBL1/SMARCA4	24
MF	GO:0048156	tau protein binding	13/1713	45/17696	0.00023618	0.00535523	0.0044692	HSP90AA1/BIN1/FYN/ROCK2/MARK2/AATF/TAOK1/MARK3/ROCK1/DYRK1A/PRKAA1/EP300/FKBP4	13
MF	GO:0003727	single-stranded RNA binding	21/1713	95/17696	0.000243235	0.00537098	0.00448234	EIF4B/HNRNPC/RBM3/DHX9/RBMX/PNPT1/DDX60/CNBP/EIF4H/MSI2/CBX4/SYNCRIP/PABPC4/DDX58/HNRNPF/AGO3/AGO2/RBM7/PPIE/STRBP/ZC3H14	21
MF	GO:0019843	rRNA binding	16/1713	63/17696	0.000247891	0.00537098	0.00448234	RPL3/RPS9/RPL23A/RPS18/NOP53/RPL9/RPS11/RPS5/EEF2/RBM3/PTCD3/RRS1/MRPS7/MTERF4/MRPS11/MRPL18	16
MF	GO:0003954	NADH dehydrogenase activity	13/1713	46/17696	0.000300352	0.00610089	0.00509149	NDUFB7/NDUFB3/NDUFS6/NDUFS4/NDUFA9/NDUFB6/NDUFV1/NDUFB5/NDUFS1/NDUFA8/NDUFS2/NDUFS3/NDUFA2	13
MF	GO:0008137	NADH dehydrogenase (ubiquinone) activity	13/1713	46/17696	0.000300352	0.00610089	0.00509149	NDUFB7/NDUFB3/NDUFS6/NDUFS4/NDUFA9/NDUFB6/NDUFV1/NDUFB5/NDUFS1/NDUFA8/NDUFS2/NDUFS3/NDUFA2	13
MF	GO:0050136	NADH dehydrogenase (quinone) activity	13/1713	46/17696	0.000300352	0.00610089	0.00509149	NDUFB7/NDUFB3/NDUFS6/NDUFS4/NDUFA9/NDUFB6/NDUFV1/NDUFB5/NDUFS1/NDUFA8/NDUFS2/NDUFS3/NDUFA2	13
MF	GO:0030332	cyclin binding	10/1713	30/17696	0.00034438	0.00685246	0.00571871	CDKN1B/CDK13/XRCC6/CUL3/MDFIC/CDK6/RBM4/CDK12/GAK/CDK5RAP3	10
MF	GO:0035064	methylated histone binding	16/1713	65/17696	0.000364148	0.00696165	0.00580983	TAF7/ATRX/CBX4/CBX5/ING4/KDM5A/MTF2/ZMYND11/MSL3/KAT8/MSH6/SUZ12/CHD8/GLYR1/PHF19/PWP1	16
MF	GO:0140034	methylation-dependent protein binding	16/1713	65/17696	0.000364148	0.00696165	0.00580983	TAF7/ATRX/CBX4/CBX5/ING4/KDM5A/MTF2/ZMYND11/MSL3/KAT8/MSH6/SUZ12/CHD8/GLYR1/PHF19/PWP1	16
MF	GO:0001098	basal transcription machinery binding	17/1713	72/17696	0.000410028	0.00754296	0.00629496	FBL/TAF7/EDF1/DHX9/PCF11/CTR9/URI1/ZNHIT6/RPRD2/ELP2/NCOA3/AGO2/LEO1/RTF1/RUVBL1/WAC/BRD4	17
MF	GO:0001099	basal RNA polymerase II transcription machinery binding	17/1713	72/17696	0.000410028	0.00754296	0.00629496	FBL/TAF7/EDF1/DHX9/PCF11/CTR9/URI1/ZNHIT6/RPRD2/ELP2/NCOA3/AGO2/LEO1/RTF1/RUVBL1/WAC/BRD4	17
MF	GO:0042162	telomeric DNA binding	11/1713	37/17696	0.000537955	0.00971309	0.00810603	XRCC6/XRCC5/HNRNPD/KDM1A/PURA/RPA1/TERF1/TERF2IP/UPF3A/RPA2/SMG1	11
MF	GO:0043024	ribosomal small subunit binding	7/1713	17/17696	0.000638272	0.0113148	0.00944277	EIF4B/NPM1/EIF4H/NME1/PTCD3/ABCE1/LARP1	7
MF	GO:0051287	NAD binding	14/1713	56/17696	0.000705271	0.0122793	0.0102476	PARP1/SIRT1/HADHA/NNT/GLUD1/ME2/IDH2/IDH3B/IDH3G/NDUFV1/UXS1/GLYR1/GRHPR/NDUFS2	14
MF	GO:0031267	small GTPase binding	64/1713	443/17696	0.000738991	0.0126406	0.0105492	ANXA2/RASGRP1/DIAPH1/SORL1/KPNB1/BRK1/SOS1/NCKAP1L/IPO5/RAB29/XPO1/DOCK2/FMNL1/IPO7/VAV1/ARHGEF6/TNPO1/EHD1/ARHGEF3/TBC1D15/ACAP2/TBC1D14/EXOC5/ROCK2/RCBTB2/RAPGEF1/SH3BP5/SYTL1/NDRG1/PKN1/TBC1D4/RAB3GAP2/TIAM1/RALBP1/XPO6/USP33/GDI2/IQGAP1/ROCK1/FLNA/PPP6R1/DENND6A/SOS2/GGA2/RABGAP1L/FGD3/DENND2D/SIKE1/GGA1/RANBP9/BICDL1/RILPL2/SPATA13/TBC1D2B/TBC1D1/PREX1/ATP6AP1/MYO9B/RAB8A/RASSF5/IFT20/RANBP1…	64
MF	GO:0043023	ribosomal large subunit binding	6/1713	13/17696	0.000768185	0.0129134	0.0107769	NPM1/RBM3/LTN1/OLA1/NEMF/MALSU1	6
MF	GO:0019903	protein phosphatase binding	26/1713	140/17696	0.000869388	0.014367	0.01199	CDKN1B/IGBP1/STAT1/MVP/VCP/IRS2/MFHAS1/ATP2B4/PPP1R15A/PPP1CC/PPP1CA/PXN/ANAPC5/CDC5L/TRAF3/IQGAP1/GRB2/STX17/PPP6R1/VRK3/CDC27/IKBKE/STAT6/PHACTR4/RPA2/AP3B1	26
MF	GO:0008353	RNA polymerase II CTD heptapeptide repeat kinase activity	7/1713	18/17696	0.000957648	0.0155618	0.0129871	CDK13/GTF2H3/MNAT1/CDK12/GTF2H1/MAPK1/BRD4	7
MF	GO:0032813	tumor necrosis factor receptor superfamily binding	12/1713	46/17696	0.00111446	0.0178006	0.0148555	STAT1/TNFSF10/CFLAR/CASP8/CASP8AP2/TRAF3/TNFSF8/CD40LG/TRADD/BEX3/BID/LTA	12
MF	GO:0003684	damaged DNA binding	15/1713	65/17696	0.00113194	0.0178006	0.0148555	XRCC6/XRCC5/RAD23B/RPA1/CREBBP/DDB1/XPC/RPA3/PCNA/POLK/MSH6/EP300/HMGB2/DDB2/RPA2	15
MF	GO:0046966	thyroid hormone receptor binding	9/1713	29/17696	0.00121709	0.0188359	0.0157195	TAF7/TRIP12/MED4/PRMT2/NCOA3/MED13/NSD1/ZNHIT3/TACC1	9
MF	GO:0017069	snRNA binding	12/1713	47/17696	0.00136668	0.0207738	0.0173367	PRPF8/ISG20/METTL16/SNRPD3/COIL/LSM4/LSM8/PRPF31/DDX39B/HEXIM1/CCNT1/NCBP2	12
MF	GO:0060589	nucleoside-triphosphatase regulator activity	51/1713	344/17696	0.00138492	0.0207738	0.0173367	ARHGAP30/FAM13A/SMAP2/ACAP1/GNAQ/ARHGAP45/ARHGAP15/SOS1/NCKAP1L/IPO5/RASAL3/DOCK2/IPO7/AGFG1/ARHGEF6/TBC1D15/ACAP2/TBC1D14/ATP5IF1/AHSA1/RGS2/SIPA1/ARFGAP3/TBC1D4/RAB3GAP2/ITGB1BP1/RALBP1/DNAJC10/ARHGAP25/DNAJA2/ASAP1/GIT2/GDI2/IQGAP1/ARHGAP9/FAM13B/RABGAP1L/RABEP1/RGS1/HSPH1/BNIP2/RASA3/ARFGAP2/TBC1D2B/TBC1D1/PREX1/MYO9B/RANBP1/ARL2/RGPD5/DNAJA1	51
MF	GO:0003714	transcription corepressor activity	38/1713	238/17696	0.00142505	0.0210519	0.0175688	CITED2/TRIM22/PBXIP1/ATF7IP/UXT/SRSF2/PARP9/TRIM28/CCAR1/SIRT1/PIAS1/CASP8AP2/CBX4/URI1/SPEN/DDX54/EID1/GON4L/CREBBP/TDP2/ZNF281/NPAT/KLF12/ZNF274/YY1/ZMYND11/NSD1/RCOR3/HSBP1/HDAC7/SMARCA4/CTCF/DMAP1/NOC2L/DAXX/BHLHE40/DDIT3/RELB	38
MF	GO:0001882	nucleoside binding	56/1713	388/17696	0.00156649	0.0227959	0.0190242	IFI44L/EEF2/MX1/SAMHD1/GBP2/GNAI2/EIF2S3/GNAQ/GIMAP4/RAP1B/TUBA1B/DAP3/ANXA6/GBP4/RAB29/POLR2B/NOLC1/EHD1/MFHAS1/GIMAP2/SRPRA/NIN/MX2/GFM1/GLUD1/RABL6/NME1/GNL3/DNM2/NOA1/RNGTT/OARD1/GBP1/OPA1/ATL3/SRP54/GIMAP6/EHD4/SUCLG2/RAB10/RAB11A/RAB18/GTPBP6/ARF6/PNP/GNL1/DRG1/OLA1/RAP2B/FKBP4/RAB6A/RAB8A/TUBA4A/ARL2/RAB5C/ARF1	56
MF	GO:0015037	peptide disulfide oxidoreductase activity	6/1713	15/17696	0.00189017	0.0271017	0.0226177	PDIA4/GLRX3/PDIA6/P4HB/TXNDC12/GLRX	6
MF	GO:0032182	ubiquitin-like protein binding	19/1713	96/17696	0.00192254	0.0271663	0.0226716	UBXN1/TNFAIP3/NBR1/BUB3/CASP8AP2/CBX4/RAD23B/USP16/USP25/VPS36/RBCK1/UBXN7/FAAP20/RNF168/UBR5/ASCC2/SPRTN/DAXX/NSFL1C	19
MF	GO:0061608	nuclear import signal receptor activity	7/1713	20/17696	0.00196203	0.0273282	0.0228067	KPNB1/IPO5/KPNA4/TNPO1/HIKESHI/RANBP6/KPNA1	7
MF	GO:0140142	nucleocytoplasmic carrier activity	9/1713	31/17696	0.00205194	0.028178	0.0235159	KPNB1/IPO5/XPO1/KPNA4/TNPO1/HIKESHI/RANBP6/XPO6/KPNA1	9
MF	GO:0043130	ubiquitin binding	16/1713	76/17696	0.00220013	0.0297934	0.024864	UBXN1/TNFAIP3/NBR1/BUB3/RAD23B/USP16/USP25/VPS36/RBCK1/UBXN7/FAAP20/RNF168/UBR5/ASCC2/SPRTN/NSFL1C	16
MF	GO:0140098	catalytic activity, acting on RNA	55/1713	386/17696	0.00228729	0.0303962	0.0253671	EIF4A2/DDX17/FBL/SAMHD1/EIF4A1/DHX9/PRPF8/POLR1D/PNPT1/DDX46/ISG20/DDX60/G3BP1/POLR2B/DDX60L/SNRNP200/DDX3Y/DICER1/DDX54/SLU7/MTREX/CNOT6L/DDX42/METTL16/DDX58/DIS3/IARS2/TDP2/RTCA/PDE12/AGO3/AGO2/SND1/TSN/RPP30/POLR1E/MRPL58/DDX23/ANGEL2/NOB1/TSNAX/ISY1/POLR2M/PRPF18/YBEY/ALKBH5/EXOG/DDX39B/MRPL44/POLR3GL/PTRHD1/CARS2/REXO2/DUS1L/POLR2A	55
MF	GO:0017016	Ras GTPase binding	60/1713	429/17696	0.00231196	0.0303962	0.0253671	ANXA2/RASGRP1/DIAPH1/KPNB1/BRK1/SOS1/NCKAP1L/IPO5/RAB29/XPO1/DOCK2/FMNL1/IPO7/VAV1/ARHGEF6/TNPO1/EHD1/ARHGEF3/TBC1D15/ACAP2/TBC1D14/EXOC5/ROCK2/RCBTB2/RAPGEF1/SH3BP5/SYTL1/NDRG1/PKN1/TBC1D4/RAB3GAP2/TIAM1/RALBP1/XPO6/USP33/GDI2/IQGAP1/ROCK1/FLNA/PPP6R1/DENND6A/SOS2/RABGAP1L/FGD3/DENND2D/SIKE1/RANBP9/BICDL1/SPATA13/TBC1D2B/TBC1D1/PREX1/ATP6AP1/MYO9B/RAB8A/RASSF5/IFT20/RANBP1/RABGGTB/RGPD5	60
MF	GO:0008097	5S rRNA binding	5/1713	11/17696	0.00236935	0.0303962	0.0253671	RPL3/NOP53/EEF2/RRS1/MRPL18	5
MF	GO:0043522	leucine zipper domain binding	5/1713	11/17696	0.00236935	0.0303962	0.0253671	ATF4/AATF/CDC5L/PMF1/DDIT3	5
MF	GO:0051019	mitogen-activated protein kinase binding	8/1713	26/17696	0.00240843	0.0304963	0.0254506	TPR/NBR1/SIRT1/TNIP1/IQGAP1/MAPKAPK5/CDK5RAP3/MAPKAPK3	8
MF	GO:0030695	GTPase regulator activity	45/1713	304/17696	0.00263714	0.0321409	0.0268231	ARHGAP30/FAM13A/SMAP2/ACAP1/GNAQ/ARHGAP45/ARHGAP15/SOS1/NCKAP1L/IPO5/RASAL3/DOCK2/IPO7/AGFG1/ARHGEF6/TBC1D15/ACAP2/TBC1D14/RGS2/SIPA1/ARFGAP3/TBC1D4/RAB3GAP2/ITGB1BP1/RALBP1/ARHGAP25/ASAP1/GIT2/GDI2/IQGAP1/ARHGAP9/FAM13B/RABGAP1L/RABEP1/RGS1/BNIP2/RASA3/ARFGAP2/TBC1D2B/TBC1D1/PREX1/MYO9B/RANBP1/ARL2/RGPD5	45
MF	GO:0042054	histone methyltransferase activity	13/1713	57/17696	0.00264531	0.0321409	0.0268231	FBL/WDR82/PRMT2/SETD2/KMT5B/KMT2A/SETDB2/ASH1L/NSD1/NTMT1/SUZ12/KMT2B/PRDM2	13
MF	GO:0016504	peptidase activator activity	10/1713	38/17696	0.00264564	0.0321409	0.0268231	VCP/CFLAR/VSIR/CASP8AP2/APP/RPS27L/CLPX/BEX3/TANK/CARD8	10
MF	GO:0051015	actin filament binding	32/1713	198/17696	0.00267017	0.0321409	0.0268231	EEF2/LCP1/MACF1/SYNE2/BIN1/MYH9/TTN/ADD3/TLN1/ANXA6/FMNL1/BLOC1S6/UTRN/WIPF1/HCLS1/ADD1/TPM4/TPM3/ACTR3/LASP1/SYNE3/PSTPIP1/ACTR2/FLII/WDR1/ACTN1/ABLIM1/FLNA/DBNL/CAPZA2/RCSD1/SYNE1	32
MF	GO:0004708	MAP kinase kinase activity	6/1713	16/17696	0.00277855	0.0324551	0.0270854	MAPK1/MAPKAPK5/MAP2K1/MAPK3/MAP2K2/MAPKAPK3	6
MF	GO:0001883	purine nucleoside binding	54/1713	381/17696	0.00279614	0.0324551	0.0270854	IFI44L/EEF2/MX1/SAMHD1/GBP2/GNAI2/EIF2S3/GNAQ/GIMAP4/RAP1B/TUBA1B/DAP3/ANXA6/GBP4/RAB29/NOLC1/EHD1/MFHAS1/GIMAP2/SRPRA/NIN/MX2/GFM1/GLUD1/RABL6/NME1/GNL3/DNM2/NOA1/RNGTT/OARD1/GBP1/OPA1/ATL3/SRP54/GIMAP6/EHD4/SUCLG2/RAB10/RAB11A/RAB18/GTPBP6/ARF6/GNL1/DRG1/OLA1/RAP2B/FKBP4/RAB6A/RAB8A/TUBA4A/ARL2/RAB5C/ARF1	54
MF	GO:0032549	ribonucleoside binding	54/1713	381/17696	0.00279614	0.0324551	0.0270854	IFI44L/EEF2/MX1/SAMHD1/GBP2/GNAI2/EIF2S3/GNAQ/GIMAP4/RAP1B/TUBA1B/DAP3/ANXA6/GBP4/RAB29/POLR2B/NOLC1/EHD1/MFHAS1/GIMAP2/SRPRA/NIN/MX2/GFM1/GLUD1/RABL6/NME1/GNL3/DNM2/NOA1/RNGTT/GBP1/OPA1/ATL3/SRP54/GIMAP6/EHD4/SUCLG2/RAB10/RAB11A/RAB18/GTPBP6/ARF6/GNL1/DRG1/OLA1/RAP2B/FKBP4/RAB6A/RAB8A/TUBA4A/ARL2/RAB5C/ARF1	54
MF	GO:0045309	protein phosphorylated amino acid binding	12/1713	51/17696	0.0028903	0.0329461	0.0274951	VAV1/SAMSN1/CBL/CBLB/PTPN11/MAPK1/LEO1/GRB2/RTF1/MAPK3/ZAP70/PTPN6	12
MF	GO:0003724	RNA helicase activity	16/1713	78/17696	0.00290601	0.0329461	0.0274951	EIF4A2/DDX17/EIF4A1/DHX9/DDX46/DDX60/G3BP1/DDX60L/SNRNP200/DDX3Y/DDX54/MTREX/DDX42/DDX58/DDX23/DDX39B	16
MF	GO:0005525	GTP binding	53/1713	374/17696	0.00305073	0.0338604	0.0282581	IFI44L/EEF2/MX1/SAMHD1/GBP2/GNAI2/EIF2S3/GNAQ/GIMAP4/RAP1B/TUBA1B/DAP3/ANXA6/GBP4/RAB29/NOLC1/EHD1/MFHAS1/GIMAP2/SRPRA/NIN/MX2/GFM1/GLUD1/RABL6/NME1/GNL3/DNM2/NOA1/RNGTT/GBP1/OPA1/ATL3/SRP54/GIMAP6/EHD4/SUCLG2/RAB10/RAB11A/RAB18/GTPBP6/ARF6/GNL1/DRG1/OLA1/RAP2B/FKBP4/RAB6A/RAB8A/TUBA4A/ARL2/RAB5C/ARF1	53
MF	GO:0005096	GTPase activator activity	41/1713	273/17696	0.00305612	0.0338604	0.0282581	ARHGAP30/FAM13A/SMAP2/ACAP1/GNAQ/ARHGAP45/ARHGAP15/SOS1/NCKAP1L/RASAL3/DOCK2/AGFG1/ARHGEF6/TBC1D15/ACAP2/TBC1D14/RGS2/SIPA1/ARFGAP3/TBC1D4/RAB3GAP2/RALBP1/ARHGAP25/ASAP1/GIT2/GDI2/IQGAP1/ARHGAP9/FAM13B/RABGAP1L/RABEP1/RGS1/BNIP2/RASA3/ARFGAP2/TBC1D2B/TBC1D1/PREX1/MYO9B/RANBP1/RGPD5	41
MF	GO:0017124	SH3 domain binding	23/1713	130/17696	0.00320731	0.0351363	0.0293229	CYBA/PTPN22/ADAM10/SOS1/CD2AP/RUFY1/VASP/WIPF1/HCLS1/PLSCR1/CBL/INPP5D/CBLB/RAPGEF1/SH3BP5/DNM2/EPS15/ABI1/GRB2/USP8/OSTF1/NCF1/PTPN6	23
MF	GO:0008536	Ran GTPase binding	10/1713	39/17696	0.00325445	0.0352565	0.0294233	KPNB1/IPO5/XPO1/IPO7/TNPO1/RCBTB2/XPO6/RANBP9/RANBP1/RGPD5	10
MF	GO:0019783	ubiquitin-like protein-specific protease activity	22/1713	123/17696	0.00339335	0.0363573	0.0303419	EIF3F/TNFAIP3/CYLD/OTUD1/VCPIP1/USP16/USP25/USP9X/USP33/USP10/ALG13/STAMBPL1/SENP7/USP8/USP24/UCHL5/JOSD1/SENP6/OTUD5/TANK/USP1/USP14	22
MF	GO:0032550	purine ribonucleoside binding	53/1713	378/17696	0.00381187	0.0403708	0.0336913	IFI44L/EEF2/MX1/SAMHD1/GBP2/GNAI2/EIF2S3/GNAQ/GIMAP4/RAP1B/TUBA1B/DAP3/ANXA6/GBP4/RAB29/NOLC1/EHD1/MFHAS1/GIMAP2/SRPRA/NIN/MX2/GFM1/GLUD1/RABL6/NME1/GNL3/DNM2/NOA1/RNGTT/GBP1/OPA1/ATL3/SRP54/GIMAP6/EHD4/SUCLG2/RAB10/RAB11A/RAB18/GTPBP6/ARF6/GNL1/DRG1/OLA1/RAP2B/FKBP4/RAB6A/RAB8A/TUBA4A/ARL2/RAB5C/ARF1	53
MF	GO:0030275	LRR domain binding	6/1713	17/17696	0.00394597	0.0403708	0.0336913	ATF4/AATF/STK11/CDC5L/PMF1/DDIT3	6
MF	GO:0001784	phosphotyrosine residue binding	10/1713	40/17696	0.00396957	0.0403708	0.0336913	VAV1/SAMSN1/CBL/CBLB/PTPN11/MAPK1/GRB2/MAPK3/ZAP70/PTPN6	10
MF	GO:0015036	disulfide oxidoreductase activity	10/1713	40/17696	0.00396957	0.0403708	0.0336913	TXNRD1/PDIA4/TMX1/DNAJC10/GLRX3/PDIA6/P4HB/TXN2/TXNDC12/GLRX	10
MF	GO:0008022	protein C-terminus binding	30/1713	187/17696	0.00397497	0.0403708	0.0336913	ATF4/XRCC6/XRCC5/DYNLL1/TOP2B/CD2AP/NUMA1/SIRT1/PIAS1/PRRC2C/SIPA1/PPP1CC/VPS36/AGO2/NEFL/NPAT/STIP1/ATXN2/CEP135/MAP2K1/COIL/DBNL/PRKAA1/PEX16/NIPBL/EP300/PHB2/BANF1/PHB/POLR2A	30
MF	GO:0000993	RNA polymerase II complex binding	12/1713	53/17696	0.00405439	0.0407528	0.0340102	DHX9/PCF11/CTR9/URI1/RPRD2/ELP2/NCOA3/AGO2/LEO1/RTF1/WAC/BRD4	12
MF	GO:0016655	oxidoreductase activity, acting on NAD(P)H, quinone or similar compound as acceptor	13/1713	60/17696	0.00425108	0.0422939	0.0352963	NDUFB7/NDUFB3/NDUFS6/NDUFS4/NDUFA9/NDUFB6/NDUFV1/NDUFB5/NDUFS1/NDUFA8/NDUFS2/NDUFS3/NDUFA2	13
MF	GO:0042826	histone deacetylase binding	20/1713	111/17696	0.00465179	0.045813	0.0382332	HSP90AA1/TOP2B/HNRNPD/PARP1/AKAP8L/CBX5/PKN1/AKAP8/CHD4/NR2C1/MEF2A/ZNHIT1/RFXANK/PHF6/ANKRA2/NIPBL/NUDT21/PHB/RELA/PRDM1	20

## Sheet: L_H_Group
ONTOLOGY	ID	Description	GeneRatio	BgRatio	pvalue	p.adjust	qvalue	geneID	Count
BP	GO:0006119	oxidative phosphorylation	25/326	145/18670	5.26922e-18	1.83053e-14	1.66951e-14	UQCRB/SDHD/NDUFA4/RHOA/NDUFB11/NDUFV2/PGK1/NDUFB9/COX7A2L/ATP5MC3/NDUFB4/NDUFA12/UQCR10/NDUFB2/UQCR11/NDUFC1/NDUFB8/COX5B/ATP5PF/COX8A/NDUFA11/MECP2/NDUFB1/NDUFB10/NDUFA13	25
BP	GO:0042775	mitochondrial ATP synthesis coupled electron transport	21/326	97/18670	1.9156e-17	2.77912e-14	2.53466e-14	UQCRB/SDHD/NDUFA4/NDUFB11/NDUFV2/NDUFB9/COX7A2L/NDUFB4/NDUFA12/UQCR10/NDUFB2/UQCR11/NDUFC1/NDUFB8/COX5B/COX8A/NDUFA11/MECP2/NDUFB1/NDUFB10/NDUFA13	21
BP	GO:0042773	ATP synthesis coupled electron transport	21/326	98/18670	2.39993e-17	2.77912e-14	2.53466e-14	UQCRB/SDHD/NDUFA4/NDUFB11/NDUFV2/NDUFB9/COX7A2L/NDUFB4/NDUFA12/UQCR10/NDUFB2/UQCR11/NDUFC1/NDUFB8/COX5B/COX8A/NDUFA11/MECP2/NDUFB1/NDUFB10/NDUFA13	21
BP	GO:0008380	RNA splicing	40/326	469/18670	9.36879e-17	8.13679e-14	7.42107e-14	PPWD1/CIRBP/ZNF326/PRPF40A/CLNS1A/LSM5/ZRSR2/ALYREF/MAGOH/DAZAP1/UBL5/KHDRBS1/RBM25/ZRANB2/RBM17/PCBP2/RNPC3/SCAF11/RNPS1/PSIP1/THRAP3/YTHDC1/SNRPB2/U2AF1L4/HNRNPL/PRPF4B/POLR2F/ARL6IP4/SRSF3/DNAJC8/PPIG/HNRNPM/U2SURP/RBM39/SNW1/SYF2/CWF19L2/SNRPN/POLR2L/SRSF11	40
BP	GO:0000377	RNA splicing, via transesterification reactions with bulged adenosine as nucleophile	35/326	379/18670	7.90351e-16	4.57613e-13	4.17361e-13	PPWD1/CIRBP/PRPF40A/CLNS1A/LSM5/ZRSR2/ALYREF/MAGOH/DAZAP1/UBL5/KHDRBS1/RBM25/RBM17/PCBP2/RNPC3/SCAF11/RNPS1/PSIP1/THRAP3/YTHDC1/SNRPB2/U2AF1L4/HNRNPL/PRPF4B/POLR2F/SRSF3/DNAJC8/HNRNPM/U2SURP/SNW1/SYF2/CWF19L2/SNRPN/POLR2L/SRSF11	35
BP	GO:0000398	mRNA splicing, via spliceosome	35/326	379/18670	7.90351e-16	4.57613e-13	4.17361e-13	PPWD1/CIRBP/PRPF40A/CLNS1A/LSM5/ZRSR2/ALYREF/MAGOH/DAZAP1/UBL5/KHDRBS1/RBM25/RBM17/PCBP2/RNPC3/SCAF11/RNPS1/PSIP1/THRAP3/YTHDC1/SNRPB2/U2AF1L4/HNRNPL/PRPF4B/POLR2F/SRSF3/DNAJC8/HNRNPM/U2SURP/SNW1/SYF2/CWF19L2/SNRPN/POLR2L/SRSF11	35
BP	GO:0000375	RNA splicing, via transesterification reactions	35/326	382/18670	1.00732e-15	4.763e-13	4.34403e-13	PPWD1/CIRBP/PRPF40A/CLNS1A/LSM5/ZRSR2/ALYREF/MAGOH/DAZAP1/UBL5/KHDRBS1/RBM25/RBM17/PCBP2/RNPC3/SCAF11/RNPS1/PSIP1/THRAP3/YTHDC1/SNRPB2/U2AF1L4/HNRNPL/PRPF4B/POLR2F/SRSF3/DNAJC8/HNRNPM/U2SURP/SNW1/SYF2/CWF19L2/SNRPN/POLR2L/SRSF11	35
BP	GO:0022904	respiratory electron transport chain	21/326	117/18670	1.09683e-15	4.763e-13	4.34403e-13	UQCRB/SDHD/NDUFA4/NDUFB11/NDUFV2/NDUFB9/COX7A2L/NDUFB4/NDUFA12/UQCR10/NDUFB2/UQCR11/NDUFC1/NDUFB8/COX5B/COX8A/NDUFA11/MECP2/NDUFB1/NDUFB10/NDUFA13	21
BP	GO:0045333	cellular respiration	22/326	194/18670	3.83605e-12	1.48071e-09	1.35047e-09	UQCRB/SDHD/NDUFA4/NDUFB11/NDUFV2/NDUFB9/COX7A2L/NDUFB4/NDUFA12/UQCR10/NDUFB2/UQCR11/NDUFC1/NDUFB8/COX5B/COX8A/NDUFA11/MECP2/NDUFB1/NDUFB10/NDUFA13/BLOC1S1	22
BP	GO:0046034	ATP metabolic process	27/326	304/18670	4.61905e-12	1.60466e-09	1.46351e-09	UQCRB/SDHD/NDUFA4/RHOA/NDUFB11/NDUFV2/PGK1/NDUFB9/COX7A2L/ATP5MC3/NDUFB4/NDUFA12/TSPO/PKM/UQCR10/NDUFB2/UQCR11/NDUFC1/NDUFB8/COX5B/ATP5PF/COX8A/NDUFA11/MECP2/NDUFB1/NDUFB10/NDUFA13	27
BP	GO:0006120	mitochondrial electron transport, NADH to ubiquinone	13/326	55/18670	8.29915e-12	2.62102e-09	2.39047e-09	NDUFA4/NDUFB11/NDUFV2/NDUFB9/NDUFB4/NDUFA12/NDUFB2/NDUFC1/NDUFB8/NDUFA11/NDUFB1/NDUFB10/NDUFA13	13
BP	GO:0022900	electron transport chain	21/326	186/18670	1.30513e-11	3.77834e-09	3.44599e-09	UQCRB/SDHD/NDUFA4/NDUFB11/NDUFV2/NDUFB9/COX7A2L/NDUFB4/NDUFA12/UQCR10/NDUFB2/UQCR11/NDUFC1/NDUFB8/COX5B/COX8A/NDUFA11/MECP2/NDUFB1/NDUFB10/NDUFA13	21
BP	GO:0015980	energy derivation by oxidation of organic compounds	24/326	286/18670	2.39764e-10	6.40723e-08	5.84364e-08	UQCRB/SDHD/NDUFA4/NDUFB11/RB1CC1/NDUFV2/NDUFB9/COX7A2L/NDUFB4/NDUFA12/UQCR10/NDUFB2/UQCR11/NDUFC1/NDUFB8/COX5B/COX8A/NDUFA11/MECP2/NDUFB1/NDUFB10/NDUFA13/BLOC1S1/PPP1R2	24
BP	GO:0010257	NADH dehydrogenase complex assembly	12/326	64/18670	9.56588e-10	2.21546e-07	2.02058e-07	NDUFB11/NDUFV2/NDUFB9/NDUFB4/NDUFA12/NDUFB2/NDUFC1/NDUFB8/NDUFA11/NDUFB1/NDUFB10/NDUFA13	12
BP	GO:0032981	mitochondrial respiratory chain complex I assembly	12/326	64/18670	9.56588e-10	2.21546e-07	2.02058e-07	NDUFB11/NDUFV2/NDUFB9/NDUFB4/NDUFA12/NDUFB2/NDUFC1/NDUFB8/NDUFA11/NDUFB1/NDUFB10/NDUFA13	12
BP	GO:0033108	mitochondrial respiratory chain complex assembly	14/326	96/18670	1.22306e-09	2.65558e-07	2.42199e-07	UQCRB/NDUFB11/NDUFV2/NDUFB9/NDUFB4/NDUFA12/UQCR10/NDUFB2/NDUFC1/NDUFB8/NDUFA11/NDUFB1/NDUFB10/NDUFA13	14
BP	GO:1903311	regulation of mRNA metabolic process	24/326	324/18670	2.96328e-09	6.05555e-07	5.52289e-07	TENT5C/CIRBP/CDK11B/MAGOH/DAZAP1/CDK11A/EXOSC8/KHDRBS1/RBM25/PSMD8/RBM17/PSMA7/FXR1/RNPS1/THRAP3/YTHDC1/HNRNPL/DHX36/PSMB8/SRSF3/HNRNPM/SNW1/PSME2/TNRC6B	24
BP	GO:0050684	regulation of mRNA processing	15/326	137/18670	1.76527e-08	3.40698e-06	3.10729e-06	CIRBP/CDK11B/MAGOH/DAZAP1/CDK11A/KHDRBS1/RBM25/RBM17/RNPS1/THRAP3/YTHDC1/HNRNPL/DHX36/SRSF3/SNW1	15
BP	GO:0048024	regulation of mRNA splicing, via spliceosome	12/326	98/18670	1.39207e-07	2.54529e-05	2.32141e-05	CIRBP/MAGOH/DAZAP1/KHDRBS1/RBM25/RBM17/RNPS1/THRAP3/YTHDC1/HNRNPL/SRSF3/SNW1	12
BP	GO:0006401	RNA catabolic process	23/326	397/18670	5.59591e-07	9.72009e-05	8.86509e-05	TENT5C/GSPT1/CIRBP/TRIR/LSM5/CNOT2/SSB/MAGOH/EXOSC8/RNASET2/PSMD8/RPL17/PSMA7/FXR1/RNPS1/THRAP3/DHX36/PSMB8/CNOT4/HNRNPM/PSME2/TUT4/TNRC6B	23
BP	GO:0043484	regulation of RNA splicing	13/326	135/18670	7.15428e-07	0.000118352	0.000107942	CIRBP/ZNF326/MAGOH/DAZAP1/KHDRBS1/RBM25/RBM17/RNPS1/THRAP3/YTHDC1/HNRNPL/SRSF3/SNW1	13
BP	GO:0006402	mRNA catabolic process	21/326	364/18670	1.87606e-06	0.000296246	0.000270188	TENT5C/GSPT1/CIRBP/LSM5/CNOT2/SSB/MAGOH/EXOSC8/PSMD8/RPL17/PSMA7/FXR1/RNPS1/THRAP3/DHX36/PSMB8/CNOT4/HNRNPM/PSME2/TUT4/TNRC6B	21
BP	GO:0006839	mitochondrial transport	17/326	258/18670	3.14293e-06	0.000474718	0.000432961	FBXO7/TOMM7/TIMM17B/BAX/MCUB/SLC25A36/RHOT2/UBL5/ATP5MC3/TSPO/TOMM5/HAX1/COX5B/ATP5PF/ROMO1/NDUFA13/RAC2	17
BP	GO:0043123	positive regulation of I-kappaB kinase/NF-kappaB signaling	14/326	183/18670	4.25422e-06	0.000615798	0.000561631	CD74/RHOA/SHISA5/EEF1D/LITAF/FKBP1A/BIRC3/CARD16/VAPA/REL/DHX36/PIM2/AKAP13/NDFIP1	14
BP	GO:0072655	establishment of protein localization to mitochondrion	12/326	137/18670	5.1915e-06	0.000721411	0.000657955	FBXO7/TOMM7/TIMM17B/BAX/UBL5/TSPO/TOMM5/HAX1/CALM3/ROMO1/NDUFA13/RAC2	12
BP	GO:0000380	alternative mRNA splicing, via spliceosome	9/326	76/18670	6.89094e-06	0.000899561	0.000820434	MAGOH/KHDRBS1/RBM25/RBM17/RNPS1/THRAP3/HNRNPL/SRSF3/HNRNPM	9
BP	GO:0070585	protein localization to mitochondrion	12/326	141/18670	6.99141e-06	0.000899561	0.000820434	FBXO7/TOMM7/TIMM17B/BAX/UBL5/TSPO/TOMM5/HAX1/CALM3/ROMO1/NDUFA13/RAC2	12
BP	GO:0006626	protein targeting to mitochondrion	10/326	98/18670	8.25956e-06	0.00100074	0.000912715	FBXO7/TOMM7/TIMM17B/UBL5/TSPO/TOMM5/HAX1/ROMO1/NDUFA13/RAC2	10
BP	GO:0051168	nuclear export	14/326	194/18670	8.35392e-06	0.00100074	0.000912715	IFI27/SP100/SLBP/EMD/ALYREF/SSB/MAGOH/KHDRBS1/RNPS1/YTHDC1/U2AF1L4/SRSF3/AKAP13/SRSF11	14
BP	GO:0006415	translational termination	10/326	104/18670	1.40359e-05	0.00162535	0.00148238	GSPT1/MRPS18C/TRMT112/MRPS18B/AURKAIP1/MRPS6/MRPL52/MRPL43/MRPL23/MRPS21	10
BP	GO:0000381	regulation of alternative mRNA splicing, via spliceosome	8/326	65/18670	1.68474e-05	0.001888	0.00172193	MAGOH/KHDRBS1/RBM25/RBM17/RNPS1/THRAP3/HNRNPL/SRSF3	8
BP	GO:0006367	transcription initiation from RNA polymerase II promoter	13/326	188/18670	2.75458e-05	0.00299044	0.0027274	SGF29/BAX/THRAP3/MAZ/DHX36/MED10/CCNH/POLR2F/PTEN/MECP2/NR3C1/SNW1/POLR2L	13
BP	GO:0043624	cellular protein complex disassembly	14/326	217/18670	2.94876e-05	0.00310424	0.00283118	GSPT1/KIF2A/NSF/CAPZB/MRPS18C/TRMT112/MRPS18B/AURKAIP1/MRPS6/MRPL52/MRPL43/MRPL23/CIB1/MRPS21	14
BP	GO:0006352	DNA-templated transcription, initiation	15/326	249/18670	3.42411e-05	0.00349864	0.00319089	SGF29/BAX/THRAP3/MAZ/DHX36/MED10/CCNH/POLR2F/BDP1/PTEN/MECP2/NR3C1/TAF1D/SNW1/POLR2L	15
BP	GO:0031123	RNA 3'-end processing	11/326	150/18670	6.69987e-05	0.0066501	0.00606515	SLBP/ALYREF/SSB/MAGOH/EXOSC8/RNPS1/U2AF1L4/DHX36/SRSF3/TUT4/SRSF11	11
BP	GO:0000956	nuclear-transcribed mRNA catabolic process	13/326	207/18670	7.45614e-05	0.00685366	0.0062508	GSPT1/LSM5/CNOT2/SSB/MAGOH/EXOSC8/RPL17/RNPS1/THRAP3/DHX36/CNOT4/TUT4/TNRC6B	13
BP	GO:0006611	protein export from nucleus	12/326	179/18670	7.54252e-05	0.00685366	0.0062508	IFI27/SP100/SLBP/EMD/ALYREF/SSB/MAGOH/RNPS1/YTHDC1/U2AF1L4/SRSF3/SRSF11	12
BP	GO:0072331	signal transduction by p53 class mediator	15/326	267/18670	7.58204e-05	0.00685366	0.0062508	CD74/SP100/BAX/SHISA5/CNOT2/HINT1/PIN1/BRD7/PHF20/MEAF6/EHMT1/CNOT4/CSNK2B/SNW1/MDM4	15
BP	GO:0043122	regulation of I-kappaB kinase/NF-kappaB signaling	14/326	237/18670	7.69409e-05	0.00685366	0.0062508	CD74/RHOA/SHISA5/EEF1D/LITAF/FKBP1A/BIRC3/CARD16/VAPA/REL/DHX36/PIM2/AKAP13/NDFIP1	14
BP	GO:0000413	protein peptidyl-prolyl isomerization	6/326	43/18670	9.57317e-05	0.0083143	0.00758296	PPWD1/PPIA/PIN1/FKBP1A/NKTR/PPIG	6
BP	GO:0006122	mitochondrial electron transport, ubiquinol to cytochrome c	4/326	15/18670	0.000106989	0.00906534	0.00826793	UQCRB/UQCR10/UQCR11/MECP2	4
BP	GO:0006405	RNA export from nucleus	10/326	135/18670	0.00013161	0.0108861	0.00992851	SLBP/ALYREF/SSB/MAGOH/KHDRBS1/RNPS1/YTHDC1/U2AF1L4/SRSF3/SRSF11	10
BP	GO:0009060	aerobic respiration	8/326	88/18670	0.000151624	0.0119714	0.0109184	UQCRB/SDHD/NDUFA4/COX7A2L/UQCR10/COX5B/COX8A/BLOC1S1	8
BP	GO:0070125	mitochondrial translational elongation	8/326	88/18670	0.000151624	0.0119714	0.0109184	MRPS18C/MRPS18B/AURKAIP1/MRPS6/MRPL52/MRPL43/MRPL23/MRPS21	8
BP	GO:0070126	mitochondrial translational termination	8/326	89/18670	0.00016411	0.0126693	0.0115548	MRPS18C/MRPS18B/AURKAIP1/MRPS6/MRPL52/MRPL43/MRPL23/MRPS21	8
BP	GO:0050685	positive regulation of mRNA processing	5/326	31/18670	0.00018417	0.0137798	0.0125677	CIRBP/DAZAP1/THRAP3/DHX36/SNW1	5
BP	GO:0006457	protein folding	13/326	227/18670	0.000187627	0.0137798	0.0125677	CD74/CHORDC1/PDIA3/PPIA/FKBP1A/CCT4/NKTR/CDC37/ERP29/PFDN1/PPIG/CSNK2B/DNAJB1	13
BP	GO:0032984	protein-containing complex disassembly	16/326	323/18670	0.000190395	0.0137798	0.0125677	GSPT1/MAP1LC3B/KIF2A/NSF/CAPZB/MRPS18C/TRMT112/MRPS18B/AURKAIP1/MRPS6/MRPL52/MRPL43/MRPL23/CIB1/VAMP8/MRPS21	16
BP	GO:0071349	cellular response to interleukin-12	6/326	49/18670	0.000201122	0.0139682	0.0127395	PPIA/SOD1/PAK2/CD47/PSME2/CNN2	6
BP	GO:0042110	T cell activation	20/326	464/18670	0.000204688	0.0139682	0.0127395	CD74/CHD7/BAX/APBB1IP/RHOA/FKBP1A/CSK/CD3D/SOD1/CD2/CCND3/PAK2/CD6/AIF1/CD5/CD47/RAC2/CD7/LEF1/IL7R	20
BP	GO:0061013	regulation of mRNA catabolic process	12/326	199/18670	0.00020506	0.0139682	0.0127395	TENT5C/CIRBP/EXOSC8/PSMD8/PSMA7/FXR1/THRAP3/DHX36/PSMB8/HNRNPM/PSME2/TNRC6B	12
BP	GO:0070671	response to interleukin-12	6/326	50/18670	0.00022523	0.0150471	0.0137235	PPIA/SOD1/PAK2/CD47/PSME2/CNN2	6
BP	GO:1990542	mitochondrial transmembrane transport	8/326	94/18670	0.00023991	0.0157254	0.0143422	TOMM7/TIMM17B/MCUB/SLC25A36/ATP5MC3/COX5B/ATP5PF/ROMO1	8
BP	GO:0007249	I-kappaB kinase/NF-kappaB signaling	14/326	269/18670	0.0002886	0.0182833	0.0166751	CD74/RHOA/SHISA5/EEF1D/LITAF/FKBP1A/BIRC3/CARD16/VAPA/REL/DHX36/PIM2/AKAP13/NDFIP1	14
BP	GO:0043488	regulation of mRNA stability	11/326	177/18670	0.000289459	0.0182833	0.0166751	TENT5C/CIRBP/EXOSC8/PSMD8/PSMA7/FXR1/THRAP3/DHX36/PSMB8/HNRNPM/PSME2	11
BP	GO:0031124	mRNA 3'-end processing	8/326	98/18670	0.000319364	0.019812	0.0180693	SLBP/ALYREF/MAGOH/RNPS1/U2AF1L4/DHX36/SRSF3/SRSF11	8
BP	GO:0002479	antigen processing and presentation of exogenous peptide antigen via MHC class I, TAP-dependent	7/326	75/18670	0.000333185	0.0203067	0.0185205	PDIA3/PSMD8/PSMA7/SEC22B/VAMP8/PSMB8/PSME2	7
BP	GO:0000422	autophagy of mitochondrion	7/326	76/18670	0.000361579	0.0212902	0.0194175	MAP1LC3B/FBXO7/TOMM7/RB1CC1/TSPO/CDC37/HAX1	7
BP	GO:0061726	mitochondrion disassembly	7/326	76/18670	0.000361579	0.0212902	0.0194175	MAP1LC3B/FBXO7/TOMM7/RB1CC1/TSPO/CDC37/HAX1	7
BP	GO:0043487	regulation of RNA stability	11/326	183/18670	0.000384941	0.0217471	0.0198341	TENT5C/CIRBP/EXOSC8/PSMD8/PSMA7/FXR1/THRAP3/DHX36/PSMB8/HNRNPM/PSME2	11
BP	GO:0000288	nuclear-transcribed mRNA catabolic process, deadenylation-dependent decay	7/326	77/18670	0.000391878	0.0217471	0.0198341	LSM5/CNOT2/EXOSC8/DHX36/CNOT4/TUT4/TNRC6B	7
BP	GO:0009205	purine ribonucleoside triphosphate metabolic process	7/326	77/18670	0.000391878	0.0217471	0.0198341	RHOA/ATP5MC3/PKM/NME3/COX5B/ATP5PF/GIMAP7	7
BP	GO:0071426	ribonucleoprotein complex export from nucleus	9/326	127/18670	0.000394377	0.0217471	0.0198341	SLBP/ALYREF/SSB/MAGOH/RNPS1/YTHDC1/U2AF1L4/SRSF3/SRSF11	9
BP	GO:0000082	G1/S transition of mitotic cell cycle	14/326	279/18670	0.000416978	0.0220623	0.0201216	GSPT1/FBXO7/BAX/CNOT2/KHDRBS1/BRD7/PIM2/CCNH/CCND3/PTEN/CNOT4/AIF1/PSME2/MDM4	14
BP	GO:0071166	ribonucleoprotein complex localization	9/326	128/18670	0.000417821	0.0220623	0.0201216	SLBP/ALYREF/SSB/MAGOH/RNPS1/YTHDC1/U2AF1L4/SRSF3/SRSF11	9
BP	GO:0006123	mitochondrial electron transport, cytochrome c to oxygen	4/326	21/18670	0.000431846	0.0220623	0.0201216	NDUFA4/COX7A2L/COX5B/COX8A	4
BP	GO:0019646	aerobic electron transport chain	4/326	21/18670	0.000431846	0.0220623	0.0201216	NDUFA4/COX7A2L/COX5B/COX8A	4
BP	GO:0048026	positive regulation of mRNA splicing, via spliceosome	4/326	21/18670	0.000431846	0.0220623	0.0201216	CIRBP/DAZAP1/THRAP3/SNW1	4
BP	GO:1901991	negative regulation of mitotic cell cycle phase transition	13/326	248/18670	0.000441038	0.0222053	0.0202521	FBXO7/BAX/CNOT2/PSMD8/BRD7/PSMA7/PSMB8/PTEN/CNOT4/SYF2/FOXN3/PSME2/MDM4	13
BP	GO:0042590	antigen processing and presentation of exogenous peptide antigen via MHC class I	7/326	79/18670	0.00045856	0.0227208	0.0207222	PDIA3/PSMD8/PSMA7/SEC22B/VAMP8/PSMB8/PSME2	7
BP	GO:0018208	peptidyl-proline modification	6/326	57/18670	0.000464356	0.0227208	0.0207222	PPWD1/PPIA/PIN1/FKBP1A/NKTR/PPIG	6
BP	GO:0006414	translational elongation	9/326	133/18670	0.00055292	0.0266784	0.0243317	MRPS18C/MRPS18B/EEF1D/AURKAIP1/MRPS6/MRPL52/MRPL43/MRPL23/MRPS21	9
BP	GO:0048524	positive regulation of viral process	8/326	107/18670	0.000577872	0.0275004	0.0250814	CD74/PPIA/VAPA/NUCKS1/POLR2F/SNW1/POLR2L/LEF1	8
BP	GO:0001666	response to hypoxia	16/326	359/18670	0.000611204	0.0286715	0.0261495	RHOA/PGK1/PIN1/VEGFB/PSMD8/PSMA7/CARD16/PKM/STUB1/NFE2L2/PSMB8/PTEN/MECP2/AQP3/PSME2/MDM4	16
BP	GO:0009199	ribonucleoside triphosphate metabolic process	7/326	83/18670	0.000618988	0.0286715	0.0261495	RHOA/ATP5MC3/PKM/NME3/COX5B/ATP5PF/GIMAP7	7
BP	GO:0010948	negative regulation of cell cycle process	16/326	361/18670	0.000648714	0.0294898	0.0268958	FBXO7/BAX/CNOT2/PSMD8/AURKAIP1/BRD7/PSMA7/EHMT1/PSMB8/PTEN/CNOT4/CBX3/SYF2/FOXN3/PSME2/MDM4	16
BP	GO:0009141	nucleoside triphosphate metabolic process	8/326	109/18670	0.000653631	0.0294898	0.0268958	RHOA/DUT/ATP5MC3/PKM/NME3/COX5B/ATP5PF/GIMAP7	8
BP	GO:0050434	positive regulation of viral transcription	5/326	41/18670	0.000704316	0.0312323	0.0284851	NUCKS1/POLR2F/SNW1/POLR2L/LEF1	5
BP	GO:0009144	purine nucleoside triphosphate metabolic process	7/326	85/18670	0.000714381	0.0312323	0.0284851	RHOA/ATP5MC3/PKM/NME3/COX5B/ATP5PF/GIMAP7	7
BP	GO:0016236	macroautophagy	14/326	295/18670	0.000722953	0.0312323	0.0284851	MAP1LC3B/TOMM7/ATP6V0E1/RB1CC1/SESN1/SNX6/CDC37/SEC22B/TOMM5/PIM2/VAMP8/VPS28/CSNK2B/LAMTOR4	14
BP	GO:0006406	mRNA export from nucleus	8/326	111/18670	0.000737205	0.0312323	0.0284851	SLBP/ALYREF/MAGOH/RNPS1/YTHDC1/U2AF1L4/SRSF3/SRSF11	8
BP	GO:0071427	mRNA-containing ribonucleoprotein complex export from nucleus	8/326	111/18670	0.000737205	0.0312323	0.0284851	SLBP/ALYREF/MAGOH/RNPS1/YTHDC1/U2AF1L4/SRSF3/SRSF11	8
BP	GO:0006403	RNA localization	12/326	230/18670	0.000756279	0.0316544	0.02887	SLBP/ALYREF/SSB/MAGOH/KHDRBS1/CCT4/RNPS1/YTHDC1/U2AF1L4/DHX36/SRSF3/SRSF11	12
BP	GO:0019042	viral latency	3/326	11/18670	0.000784364	0.0322141	0.0293805	PPIA/PSIP1/NUCKS1	3
BP	GO:1903146	regulation of autophagy of mitochondrion	5/326	42/18670	0.000788198	0.0322141	0.0293805	FBXO7/TOMM7/TSPO/CDC37/HAX1	5
BP	GO:0044843	cell cycle G1/S phase transition	14/326	298/18670	0.000797606	0.0322196	0.0293855	GSPT1/FBXO7/BAX/CNOT2/KHDRBS1/BRD7/PIM2/CCNH/CCND3/PTEN/CNOT4/AIF1/PSME2/MDM4	14
BP	GO:0036293	response to decreased oxygen levels	16/326	370/18670	0.00084286	0.0336563	0.0306958	RHOA/PGK1/PIN1/VEGFB/PSMD8/PSMA7/CARD16/PKM/STUB1/NFE2L2/PSMB8/PTEN/MECP2/AQP3/PSME2/MDM4	16
BP	GO:1901990	regulation of mitotic cell cycle phase transition	18/326	444/18670	0.000860895	0.033894	0.0309126	FBXO7/BAX/CNOT2/PSMD8/BRD7/PSMA7/CDC14A/PSMB8/CCND3/PTEN/CNOT4/MECP2/AIF1/SYF2/FOXN3/PSME2/MDM4/ANAPC16	18
BP	GO:0050852	T cell receptor signaling pathway	11/326	202/18670	0.000877799	0.033894	0.0309126	TRAT1/PSMD8/PSMA7/CSK/ELF1/SKAP1/CD3D/PSMB8/PAK2/PSME2/CD247	11
BP	GO:1901988	negative regulation of cell cycle phase transition	13/326	267/18670	0.000878083	0.033894	0.0309126	FBXO7/BAX/CNOT2/PSMD8/BRD7/PSMA7/PSMB8/PTEN/CNOT4/SYF2/FOXN3/PSME2/MDM4	13
BP	GO:0045930	negative regulation of mitotic cell cycle	15/326	338/18670	0.000937297	0.0357821	0.0326346	FBXO7/BAX/CNOT2/PSMD8/AURKAIP1/BRD7/PSMA7/CDC14A/PSMB8/PTEN/CNOT4/SYF2/FOXN3/PSME2/MDM4	15
BP	GO:2000736	regulation of stem cell differentiation	8/326	116/18670	0.000984184	0.0371637	0.0338947	OCIAD1/PSMD8/PSMA7/LBH/DHX36/NFE2L2/PSMB8/PSME2	8
BP	GO:0097340	inhibition of cysteine-type endopeptidase activity	3/326	12/18670	0.00103234	0.037661	0.0343483	BIRC3/CARD16/CAST	3
BP	GO:0097341	zymogen inhibition	3/326	12/18670	0.00103234	0.037661	0.0343483	BIRC3/CARD16/CAST	3
BP	GO:0002478	antigen processing and presentation of exogenous peptide antigen	10/326	175/18670	0.00103646	0.037661	0.0343483	CD74/KIF2A/CAPZB/PDIA3/PSMD8/PSMA7/SEC22B/VAMP8/PSMB8/PSME2	10
BP	GO:0031398	positive regulation of protein ubiquitination	8/326	117/18670	0.00104072	0.037661	0.0343483	PIN1/FKBP1A/BIRC3/PDCD6/STUB1/NSMCE3/PTEN/NDFIP1	8
BP	GO:0071456	cellular response to hypoxia	11/326	207/18670	0.00107123	0.0383655	0.0349909	PGK1/PSMD8/PSMA7/CARD16/STUB1/NFE2L2/PSMB8/PTEN/AQP3/PSME2/MDM4	11
BP	GO:0051169	nuclear transport	15/326	346/18670	0.00118416	0.0419773	0.0382849	IFI27/SP100/SLBP/EMD/ALYREF/SSB/MAGOH/KHDRBS1/RNPS1/PSIP1/YTHDC1/U2AF1L4/SRSF3/AKAP13/SRSF11	15
BP	GO:0035722	interleukin-12-mediated signaling pathway	5/326	47/18670	0.0013238	0.0464535	0.0423674	PPIA/SOD1/PAK2/PSME2/CNN2	5
BP	GO:0009896	positive regulation of catabolic process	17/326	425/18670	0.00137427	0.0475446	0.0433625	FBXO7/TOMM7/NSF/BAX/SESN1/SUMO1/CDC37/SEC22B/STUB1/DHX36/PIM2/VPS28/NFE2L2/PTEN/NDUFA13/SUMO2/TNRC6B	17
BP	GO:0019884	antigen processing and presentation of exogenous antigen	10/326	182/18670	0.00139337	0.0475446	0.0433625	CD74/KIF2A/CAPZB/PDIA3/PSMD8/PSMA7/SEC22B/VAMP8/PSMB8/PSME2	10
BP	GO:0050851	antigen receptor-mediated signaling pathway	14/326	316/18670	0.00139596	0.0475446	0.0433625	IGHA2/IGHG4/BAX/TRAT1/PSMD8/PSMA7/CSK/ELF1/SKAP1/CD3D/PSMB8/PAK2/PSME2/CD247	14
BP	GO:0002474	antigen processing and presentation of peptide antigen via MHC class I	7/326	96/18670	0.00146614	0.04945	0.0451003	PDIA3/PSMD8/PSMA7/SEC22B/VAMP8/PSMB8/PSME2	7
CC	GO:0098798	mitochondrial protein complex	32/326	259/19717	6.45221e-19	2.89704e-16	2.34317e-16	TOMM7/UQCRB/SDHD/TIMM17B/NDUFA4/BAX/MCUB/NDUFB11/MRPS18C/NDUFV2/NDUFB9/MRPS18B/MRPS6/ATP5MC3/MRPL52/MRPL43/NDUFB4/NDUFA12/UQCR10/NDUFB2/MRPL23/TOMM5/NDUFC1/NDUFB8/ATP5PF/NDUFA11/ROMO1/NDUFB1/NDUFB10/NDUFA13/MRPS21/ATP5MD	32
CC	GO:0098800	inner mitochondrial membrane protein complex	22/326	135/19717	6.22917e-16	1.39845e-13	1.13109e-13	UQCRB/SDHD/TIMM17B/NDUFA4/MCUB/NDUFB11/NDUFV2/NDUFB9/ATP5MC3/NDUFB4/NDUFA12/UQCR10/NDUFB2/NDUFC1/NDUFB8/ATP5PF/NDUFA11/ROMO1/NDUFB1/NDUFB10/NDUFA13/ATP5MD	22
CC	GO:0070469	respirasome	19/326	100/19717	3.29191e-15	4.7394e-13	3.8333e-13	UQCRB/SDHD/NDUFA4/NDUFB11/NDUFV2/NDUFB9/COX7A2L/NDUFB4/NDUFA12/UQCR10/NDUFB2/UQCR11/NDUFC1/NDUFB8/COX8A/NDUFA11/NDUFB1/NDUFB10/NDUFA13	19
CC	GO:0005743	mitochondrial inner membrane	37/326	473/19717	4.22219e-15	4.7394e-13	3.8333e-13	UQCRB/SDHD/TIMM17B/NDUFA4/MTCH1/MCUB/SLC25A36/NDUFB11/MRPS18C/NDUFV2/NDUFB9/COX7A2L/MRPS18B/SLC25A45/AURKAIP1/MRPS6/ATP5MC3/MRPL52/MRPL43/NDUFB4/NDUFA12/UQCR10/NDUFB2/MRPL23/UQCR11/NDUFC1/NDUFB8/COX5B/ATP5PF/COX8A/NDUFA11/ROMO1/NDUFB1/NDUFB10/NDUFA13/MRPS21/ATP5MD	37
CC	GO:0098803	respiratory chain complex	17/326	85/19717	3.93197e-14	3.53091e-12	2.85585e-12	UQCRB/SDHD/NDUFA4/NDUFB11/NDUFV2/NDUFB9/NDUFB4/NDUFA12/UQCR10/NDUFB2/NDUFC1/NDUFB8/COX8A/NDUFA11/NDUFB1/NDUFB10/NDUFA13	17
CC	GO:0005746	mitochondrial respirasome	17/326	88/19717	7.21874e-14	5.40202e-12	4.36923e-12	UQCRB/SDHD/NDUFA4/NDUFB11/NDUFV2/NDUFB9/COX7A2L/NDUFB4/NDUFA12/UQCR10/NDUFB2/NDUFC1/NDUFB8/NDUFA11/NDUFB1/NDUFB10/NDUFA13	17
CC	GO:0005747	mitochondrial respiratory chain complex I	13/326	50/19717	1.11367e-12	5.55596e-11	4.49374e-11	NDUFA4/NDUFB11/NDUFV2/NDUFB9/NDUFB4/NDUFA12/NDUFB2/NDUFC1/NDUFB8/NDUFA11/NDUFB1/NDUFB10/NDUFA13	13
CC	GO:0030964	NADH dehydrogenase complex	13/326	50/19717	1.11367e-12	5.55596e-11	4.49374e-11	NDUFA4/NDUFB11/NDUFV2/NDUFB9/NDUFB4/NDUFA12/NDUFB2/NDUFC1/NDUFB8/NDUFA11/NDUFB1/NDUFB10/NDUFA13	13
CC	GO:0045271	respiratory chain complex I	13/326	50/19717	1.11367e-12	5.55596e-11	4.49374e-11	NDUFA4/NDUFB11/NDUFV2/NDUFB9/NDUFB4/NDUFA12/NDUFB2/NDUFC1/NDUFB8/NDUFA11/NDUFB1/NDUFB10/NDUFA13	13
CC	GO:1990204	oxidoreductase complex	16/326	114/19717	6.45457e-11	2.8981e-09	2.34403e-09	UQCRB/SDHD/NDUFA4/NDUFB11/NDUFV2/NDUFB9/NDUFB4/NDUFA12/UQCR10/NDUFB2/NDUFC1/NDUFB8/NDUFA11/NDUFB1/NDUFB10/NDUFA13	16
CC	GO:0016607	nuclear speck	27/326	397/19717	6.0014e-10	2.44966e-08	1.98132e-08	MORF4L1/PRPF40A/ALYREF/MAGOH/DAZAP2/PIN1/SUMO1/RBM25/CCNL2/RNPS1/THRAP3/YTHDC1/SNRPB2/U2AF1L4/DHX36/PRPF4B/ARL6IP4/SRSF3/PPIG/FNBP4/NR3C1/NDUFB1/RBM39/SNW1/SYF2/SLC2A4RG/SRSF11	27
CC	GO:0005681	spliceosomal complex	17/326	185/19717	1.27081e-08	4.75495e-07	3.84588e-07	PPWD1/CIRBP/PRPF40A/LSM5/ZRSR2/ALYREF/MAGOH/RBM17/RNPC3/SNRPB2/U2AF1L4/PRPF4B/HNRNPM/SNW1/SYF2/CWF19L2/SNRPN	17
CC	GO:0071013	catalytic step 2 spliceosome	9/326	87/19717	1.3678e-05	0.000472416	0.000382097	PPWD1/ALYREF/MAGOH/SNRPB2/PRPF4B/HNRNPM/SNW1/SYF2/SNRPN	9
CC	GO:0035145	exon-exon junction complex	4/326	20/19717	0.000288315	0.00924667	0.00747885	ALYREF/MAGOH/RNPS1/THRAP3	4
CC	GO:0000313	organellar ribosome	7/326	87/19717	0.000597029	0.0167541	0.013551	MRPS18C/MRPS18B/MRPS6/MRPL52/MRPL43/MRPL23/MRPS21	7
CC	GO:0005761	mitochondrial ribosome	7/326	87/19717	0.000597029	0.0167541	0.013551	MRPS18C/MRPS18B/MRPS6/MRPL52/MRPL43/MRPL23/MRPS21	7
CC	GO:0000314	organellar small ribosomal subunit	4/326	28/19717	0.00109791	0.0267636	0.0216468	MRPS18C/MRPS18B/MRPS6/MRPS21	4
CC	GO:0005763	mitochondrial small ribosomal subunit	4/326	28/19717	0.00109791	0.0267636	0.0216468	MRPS18C/MRPS18B/MRPS6/MRPS21	4
CC	GO:0071014	post-mRNA release spliceosomal complex	3/326	13/19717	0.00113253	0.0267636	0.0216468	HNRNPM/SYF2/CWF19L2	3
CC	GO:0016469	proton-transporting two-sector ATPase complex	5/326	51/19717	0.00150982	0.0338955	0.0274152	ATP6V0E1/ATP5MC3/ATP5PF/ATP6V1F/ATP5MD	5
CC	GO:0031968	organelle outer membrane	10/326	201/19717	0.00195357	0.0417693	0.0337836	IFI27/TOMM7/EMD/BAX/VDAC2/RHOT2/ATP5MC3/TSPO/TOMM5/HAX1	10
CC	GO:0019867	outer membrane	10/326	203/19717	0.00210054	0.0428701	0.034674	IFI27/TOMM7/EMD/BAX/VDAC2/RHOT2/ATP5MC3/TSPO/TOMM5/HAX1	10
CC	GO:0070069	cytochrome complex	4/326	34/19717	0.00230064	0.0449124	0.0363258	UQCRB/NDUFA4/UQCR10/COX8A	4
MF	GO:0003954	NADH dehydrogenase activity	11/319	46/17696	4.18345e-10	7.30709e-08	6.51737e-08	NDUFA4/NDUFV2/NDUFB9/NDUFB4/NDUFA12/NDUFB2/NDUFC1/NDUFB8/NDUFB1/NDUFB10/NDUFA13	11
MF	GO:0008137	NADH dehydrogenase (ubiquinone) activity	11/319	46/17696	4.18345e-10	7.30709e-08	6.51737e-08	NDUFA4/NDUFV2/NDUFB9/NDUFB4/NDUFA12/NDUFB2/NDUFC1/NDUFB8/NDUFB1/NDUFB10/NDUFA13	11
MF	GO:0050136	NADH dehydrogenase (quinone) activity	11/319	46/17696	4.18345e-10	7.30709e-08	6.51737e-08	NDUFA4/NDUFV2/NDUFB9/NDUFB4/NDUFA12/NDUFB2/NDUFC1/NDUFB8/NDUFB1/NDUFB10/NDUFA13	11
MF	GO:0016655	oxidoreductase activity, acting on NAD(P)H, quinone or similar compound as acceptor	11/319	60/17696	8.58405e-09	1.12451e-06	1.00298e-06	NDUFA4/NDUFV2/NDUFB9/NDUFB4/NDUFA12/NDUFB2/NDUFC1/NDUFB8/NDUFB1/NDUFB10/NDUFA13	11
MF	GO:0016651	oxidoreductase activity, acting on NAD(P)H	12/319	107/17696	5.14058e-07	5.38733e-05	4.80509e-05	NDUFA4/NDUFV2/PGK1/NDUFB9/NDUFB4/NDUFA12/NDUFB2/NDUFC1/NDUFB8/NDUFB1/NDUFB10/NDUFA13	12
MF	GO:0009055	electron transfer activity	10/319	114/17696	4.08961e-05	0.00357159	0.00318559	UQCRB/SDHD/NDUFA4/NDUFV2/COX7A2L/NDUFA12/UQCR10/UQCR11/COX5B/COX8A	10
MF	GO:0003755	peptidyl-prolyl cis-trans isomerase activity	6/319	41/17696	8.65002e-05	0.00647516	0.00577535	PPWD1/PPIA/PIN1/FKBP1A/NKTR/PPIG	6
MF	GO:0016859	cis-trans isomerase activity	6/319	45/17696	0.000147497	0.00966105	0.00861692	PPWD1/PPIA/PIN1/FKBP1A/NKTR/PPIG	6
MF	GO:0019207	kinase regulator activity	12/319	207/17696	0.000390695	0.0227471	0.0202887	DAZAP2/CISH/CCNL2/CDC37/GMFG/CIB1/CCNH/CALM3/CCND3/PAK2/CSNK2B/RAC2	12
MF	GO:0019887	protein kinase regulator activity	11/319	180/17696	0.000435326	0.0228111	0.0203458	DAZAP2/CCNL2/CDC37/GMFG/CIB1/CCNH/CALM3/CCND3/PAK2/CSNK2B/RAC2	11
MF	GO:0016018	cyclosporin A binding	4/319	21/17696	0.000486676	0.0231835	0.0206779	PPWD1/PPIA/NKTR/PPIG	4
MF	GO:0008121	ubiquinol-cytochrome-c reductase activity	3/319	10/17696	0.000633894	0.0255508	0.0227894	UQCRB/UQCR10/UQCR11	3
MF	GO:0016681	oxidoreductase activity, acting on diphenols and related substances as donors, cytochrome as acceptor	3/319	10/17696	0.000633894	0.0255508	0.0227894	UQCRB/UQCR10/UQCR11	3
MF	GO:0016679	oxidoreductase activity, acting on diphenols and related substances as donors	3/319	11/17696	0.00086	0.028165	0.025121	UQCRB/UQCR10/UQCR11	3
MF	GO:0031386	protein tag	3/319	11/17696	0.00086	0.028165	0.025121	UBL5/SUMO1/SUMO2	3
MF	GO:0070181	small ribosomal subunit rRNA binding	3/319	11/17696	0.00086	0.028165	0.025121	CIRBP/MRPS18C/MRPS6	3
MF	GO:1990782	protein tyrosine kinase binding	7/319	93/17696	0.00145956	0.0394996	0.0352306	DAZAP2/TRAT1/FLT3LG/CD2/PTEN/DOK2/CD247	7
MF	GO:0004129	cytochrome-c oxidase activity	4/319	28/17696	0.00150762	0.0394996	0.0352306	NDUFA4/COX7A2L/COX5B/COX8A	4
MF	GO:0015002	heme-copper terminal oxidase activity	4/319	28/17696	0.00150762	0.0394996	0.0352306	NDUFA4/COX7A2L/COX5B/COX8A	4
MF	GO:0016676	oxidoreductase activity, acting on a heme group of donors, oxygen as acceptor	4/319	28/17696	0.00150762	0.0394996	0.0352306	NDUFA4/COX7A2L/COX5B/COX8A	4
MF	GO:0016675	oxidoreductase activity, acting on a heme group of donors	4/319	29/17696	0.00172427	0.0430247	0.0383748	NDUFA4/COX7A2L/COX5B/COX8A	4
MF	GO:0008266	poly(U) RNA binding	4/319	30/17696	0.00196162	0.0467221	0.0416726	CIRBP/SSB/DAZAP1/KHDRBS1	4

## Sheet: Common_Group
ONTOLOGY	ID	Description	GeneRatio	BgRatio	pvalue	p.adjust	qvalue	geneID	Count
BP	GO:0006614	SRP-dependent cotranslational protein targeting to membrane	30/67	105/18670	2.83123e-51	3.08887e-48	2.68519e-48	RPS8/RPS7/RPL18/RPL5/RPS27/RPL30/RPS23/RPL39/RPS15/RPL10/RPS25/RPL11/RPL32/RPL38/RPL6/RPL8/RPL35A/RPL18A/RPL34/SRP14/RPS29/RPS28/RPL14/RPL41/RPL37/RPL12/RPS21/RPL28/RPL36A/RPS10	30
BP	GO:0006613	cotranslational protein targeting to membrane	30/67	109/18670	1.04024e-50	5.67453e-48	4.93295e-48	RPS8/RPS7/RPL18/RPL5/RPS27/RPL30/RPS23/RPL39/RPS15/RPL10/RPS25/RPL11/RPL32/RPL38/RPL6/RPL8/RPL35A/RPL18A/RPL34/SRP14/RPS29/RPS28/RPL14/RPL41/RPL37/RPL12/RPS21/RPL28/RPL36A/RPS10	30
BP	GO:0045047	protein targeting to ER	30/67	118/18670	1.59979e-49	5.81791e-47	5.05759e-47	RPS8/RPS7/RPL18/RPL5/RPS27/RPL30/RPS23/RPL39/RPS15/RPL10/RPS25/RPL11/RPL32/RPL38/RPL6/RPL8/RPL35A/RPL18A/RPL34/SRP14/RPS29/RPS28/RPL14/RPL41/RPL37/RPL12/RPS21/RPL28/RPL36A/RPS10	30
BP	GO:0072599	establishment of protein localization to endoplasmic reticulum	30/67	122/18670	4.99022e-49	1.36108e-46	1.18321e-46	RPS8/RPS7/RPL18/RPL5/RPS27/RPL30/RPS23/RPL39/RPS15/RPL10/RPS25/RPL11/RPL32/RPL38/RPL6/RPL8/RPL35A/RPL18A/RPL34/SRP14/RPS29/RPS28/RPL14/RPL41/RPL37/RPL12/RPS21/RPL28/RPL36A/RPS10	30
BP	GO:0000184	nuclear-transcribed mRNA catabolic process, nonsense-mediated decay	29/67	120/18670	4.56499e-47	9.96081e-45	8.65907e-45	RPS8/RPS7/RPL18/RPL5/RPS27/RPL30/RPS23/RPL39/RPS15/RPL10/RPS25/RPL11/RPL32/RPL38/RPL6/RPL8/RPL35A/RPL18A/RPL34/RPS29/RPS28/RPL14/RPL41/RPL37/RPL12/RPS21/RPL28/RPL36A/RPS10	29
BP	GO:0070972	protein localization to endoplasmic reticulum	30/67	147/18670	2.60574e-46	4.7381e-44	4.1189e-44	RPS8/RPS7/RPL18/RPL5/RPS27/RPL30/RPS23/RPL39/RPS15/RPL10/RPS25/RPL11/RPL32/RPL38/RPL6/RPL8/RPL35A/RPL18A/RPL34/SRP14/RPS29/RPS28/RPL14/RPL41/RPL37/RPL12/RPS21/RPL28/RPL36A/RPS10	30
BP	GO:0006612	protein targeting to membrane	30/67	202/18670	8.0766e-42	1.2588e-39	1.09429e-39	RPS8/RPS7/RPL18/RPL5/RPS27/RPL30/RPS23/RPL39/RPS15/RPL10/RPS25/RPL11/RPL32/RPL38/RPL6/RPL8/RPL35A/RPL18A/RPL34/SRP14/RPS29/RPS28/RPL14/RPL41/RPL37/RPL12/RPS21/RPL28/RPL36A/RPS10	30
BP	GO:0019083	viral transcription	29/67	177/18670	1.12905e-41	1.53974e-39	1.33852e-39	RPS8/RPS7/RPL18/RPL5/RPS27/RPL30/RPS23/RPL39/RPS15/RPL10/RPS25/RPL11/RPL32/RPL38/RPL6/RPL8/RPL35A/RPL18A/RPL34/RPS29/RPS28/RPL14/RPL41/RPL37/RPL12/RPS21/RPL28/RPL36A/RPS10	29
BP	GO:0019080	viral gene expression	29/67	191/18670	1.20488e-40	1.46058e-38	1.2697e-38	RPS8/RPS7/RPL18/RPL5/RPS27/RPL30/RPS23/RPL39/RPS15/RPL10/RPS25/RPL11/RPL32/RPL38/RPL6/RPL8/RPL35A/RPL18A/RPL34/RPS29/RPS28/RPL14/RPL41/RPL37/RPL12/RPS21/RPL28/RPL36A/RPS10	29
BP	GO:0006413	translational initiation	29/67	193/18670	1.66358e-40	1.81496e-38	1.57777e-38	RPS8/RPS7/RPL18/RPL5/RPS27/RPL30/RPS23/RPL39/RPS15/RPL10/RPS25/RPL11/RPL32/RPL38/RPL6/RPL8/RPL35A/RPL18A/RPL34/RPS29/RPS28/RPL14/RPL41/RPL37/RPL12/RPS21/RPL28/RPL36A/RPS10	29
BP	GO:0000956	nuclear-transcribed mRNA catabolic process	29/67	207/18670	1.44312e-39	1.43131e-37	1.24426e-37	RPS8/RPS7/RPL18/RPL5/RPS27/RPL30/RPS23/RPL39/RPS15/RPL10/RPS25/RPL11/RPL32/RPL38/RPL6/RPL8/RPL35A/RPL18A/RPL34/RPS29/RPS28/RPL14/RPL41/RPL37/RPL12/RPS21/RPL28/RPL36A/RPS10	29
BP	GO:0090150	establishment of protein localization to membrane	31/67	332/18670	9.17343e-37	8.34017e-35	7.25023e-35	RPS8/RPS7/RPL18/RPL5/RPS27/RPL30/RPS23/RPL39/RPS15/RPL10/RPS25/RPL11/RPL32/RPL38/RPL6/RPL8/RPL35A/RPL18A/RACK1/RPL34/SRP14/RPS29/RPS28/RPL14/RPL41/RPL37/RPL12/RPS21/RPL28/RPL36A/RPS10	31
BP	GO:0006402	mRNA catabolic process	31/67	364/18670	1.7052e-35	1.43105e-33	1.24403e-33	YBX3/UBB/RPS8/RPS7/RPL18/RPL5/RPS27/RPL30/RPS23/RPL39/RPS15/RPL10/RPS25/RPL11/RPL32/RPL38/RPL6/RPL8/RPL35A/RPL18A/RPL34/RPS29/RPS28/RPL14/RPL41/RPL37/RPL12/RPS21/RPL28/RPL36A/RPS10	31
BP	GO:0006605	protein targeting	32/67	435/18670	1.15945e-34	9.0354e-33	7.8546e-33	BNIP3L/UBB/RPS8/RPS7/RPL18/RPL5/RPS27/RPL30/RPS23/RPL39/RPS15/RPL10/RPS25/RPL11/RPL32/RPL38/RPL6/RPL8/RPL35A/RPL18A/RPL34/SRP14/RPS29/RPS28/RPL14/RPL41/RPL37/RPL12/RPS21/RPL28/RPL36A/RPS10	32
BP	GO:0006401	RNA catabolic process	31/67	397/18670	2.63975e-34	1.91998e-32	1.66906e-32	YBX3/UBB/RPS8/RPS7/RPL18/RPL5/RPS27/RPL30/RPS23/RPL39/RPS15/RPL10/RPS25/RPL11/RPL32/RPL38/RPL6/RPL8/RPL35A/RPL18A/RPL34/RPS29/RPS28/RPL14/RPL41/RPL37/RPL12/RPS21/RPL28/RPL36A/RPS10	31
BP	GO:0002181	cytoplasmic translation	18/67	100/18670	1.98858e-26	1.35596e-24	1.17875e-24	YBX3/RPL18/RPL30/RPS23/RPL39/RPL11/RPL32/RPL38/RPL6/RPL8/RPL35A/RPL18A/TMA7/RPS29/RPS28/RPL41/RPS21/RPL36A	18
BP	GO:0042255	ribosome assembly	10/67	63/18670	1.93334e-14	1.24075e-12	1.0786e-12	RPL5/RPS27/RPS15/RPL10/RPL11/RPL38/RPL6/RPS28/RPL12/RPS10	10
BP	GO:0042254	ribosome biogenesis	15/67	297/18670	1.22195e-13	7.40637e-12	6.43846e-12	RPS8/RPS7/RPL5/RPS27/RPS15/RPL10/RPL11/RPL38/RPL6/RPL35A/RPS28/RPL14/RPL12/RPS21/RPS10	15
BP	GO:0022613	ribonucleoprotein complex biogenesis	15/67	468/18670	8.12557e-11	4.66579e-09	4.05603e-09	RPS8/RPS7/RPL5/RPS27/RPS15/RPL10/RPL11/RPL38/RPL6/RPL35A/RPS28/RPL14/RPL12/RPS21/RPS10	15
BP	GO:0042274	ribosomal small subunit biogenesis	8/67	67/18670	9.8558e-11	5.37634e-09	4.67372e-09	RPS8/RPS7/RPS27/RPS15/RPL38/RPS28/RPS21/RPS10	8
BP	GO:0042273	ribosomal large subunit biogenesis	8/67	71/18670	1.58965e-10	8.25859e-09	7.17931e-09	RPL5/RPL10/RPL11/RPL38/RPL6/RPL35A/RPL14/RPL12	8
BP	GO:0000027	ribosomal large subunit assembly	6/67	30/18670	9.42569e-10	4.67428e-08	4.06342e-08	RPL5/RPL10/RPL11/RPL38/RPL6/RPL12	6
BP	GO:0006364	rRNA processing	10/67	214/18670	4.4512e-09	2.11142e-07	1.83548e-07	RPS8/RPS7/RPL5/RPS27/RPS15/RPL11/RPL35A/RPS28/RPL14/RPS21	10
BP	GO:0000028	ribosomal small subunit assembly	5/67	19/18670	5.71766e-09	2.59915e-07	2.25948e-07	RPS27/RPS15/RPL38/RPS28/RPS10	5
BP	GO:0016072	rRNA metabolic process	10/67	225/18670	7.20127e-09	3.14263e-07	2.73193e-07	RPS8/RPS7/RPL5/RPS27/RPS15/RPL11/RPL35A/RPS28/RPL14/RPS21	10
BP	GO:0022618	ribonucleoprotein complex assembly	10/67	229/18670	8.52399e-09	3.5768e-07	3.10936e-07	RPL5/RPS27/RPS15/RPL10/RPL11/RPL38/RPL6/RPS28/RPL12/RPS10	10
BP	GO:0071826	ribonucleoprotein complex subunit organization	10/67	236/18670	1.13635e-08	4.59168e-07	3.99161e-07	RPL5/RPS27/RPS15/RPL10/RPL11/RPL38/RPL6/RPS28/RPL12/RPS10	10
BP	GO:0034470	ncRNA processing	10/67	384/18670	1.05267e-06	4.10167e-05	3.56563e-05	RPS8/RPS7/RPL5/RPS27/RPS15/RPL11/RPL35A/RPS28/RPL14/RPS21	10
BP	GO:2001244	positive regulation of intrinsic apoptotic signaling pathway	5/67	61/18670	2.60416e-06	9.79702e-05	8.51668e-05	UBB/RPS7/RPL11/RACK1/S100A8	5
BP	GO:0034660	ncRNA metabolic process	10/67	475/18670	6.99577e-06	0.000254413	0.000221164	RPS8/RPS7/RPL5/RPS27/RPS15/RPL11/RPL35A/RPS28/RPL14/RPS21	10
BP	GO:0015671	oxygen transport	3/67	15/18670	1.94882e-05	0.000685859	0.000596227	HBB/HBA1/HBA2	3
BP	GO:0051444	negative regulation of ubiquitin-protein transferase activity	3/67	16/18670	2.39239e-05	0.000815655	0.00070906	RPS7/RPL5/RPL11	3
BP	GO:2001242	regulation of intrinsic apoptotic signaling pathway	6/67	165/18670	2.78014e-05	0.00091913	0.000799012	YBX3/UBB/RPS7/RPL11/RACK1/S100A8	6
BP	GO:0015669	gas transport	3/67	19/18670	4.10789e-05	0.00131815	0.00114589	HBB/HBA1/HBA2	3
BP	GO:0050821	protein stabilization	6/67	178/18670	4.25432e-05	0.00132613	0.00115282	AHSP/RPS7/RPL5/RPL11/GAPDH/PFN1	6
BP	GO:1901798	positive regulation of signal transduction by p53 class mediator	3/67	22/18670	6.47842e-05	0.00191026	0.00166061	UBB/RPS7/RPL11	3
BP	GO:1904666	regulation of ubiquitin protein ligase activity	3/67	22/18670	6.47842e-05	0.00191026	0.00166061	RPS7/RPL5/RPL11	3
BP	GO:0019730	antimicrobial humoral response	5/67	122/18670	7.66621e-05	0.00220101	0.00191337	IGHA1/RPL30/RPL39/GAPDH/S100A8	5
BP	GO:1902253	regulation of intrinsic apoptotic signaling pathway by p53 class mediator	3/67	31/18670	0.000184776	0.00516898	0.00449347	UBB/RPS7/RPL11	3
BP	GO:0042744	hydrogen peroxide catabolic process	3/67	32/18670	0.000203368	0.00554686	0.00482196	HBB/HBA1/HBA2	3
BP	GO:0097237	cellular response to toxic substance	6/67	247/18670	0.000256516	0.00682582	0.00593377	HBB/HBA1/HBA2/ACTB/RACK1/B2M	6
BP	GO:2001235	positive regulation of apoptotic signaling pathway	5/67	179/18670	0.000457489	0.0116404	0.0101191	UBB/RPS7/RPL11/RACK1/S100A8	5
BP	GO:0015701	bicarbonate transport	3/67	42/18670	0.000458786	0.0116404	0.0101191	HBB/HBA1/HBA2	3
BP	GO:0031647	regulation of protein stability	6/67	284/18670	0.000538827	0.0133605	0.0116144	AHSP/RPS7/RPL5/RPL11/GAPDH/PFN1	6
BP	GO:2000271	positive regulation of fibroblast apoptotic process	2/67	10/18670	0.000560401	0.0135866	0.011811	STK17A/BTG1	2
BP	GO:0097193	intrinsic apoptotic signaling pathway	6/67	289/18670	0.000590564	0.0139386	0.012117	YBX3/UBB/RPS7/RPL11/RACK1/S100A8	6
BP	GO:0030490	maturation of SSU-rRNA	3/67	46/18670	0.00060047	0.0139386	0.012117	RPS8/RPS28/RPS21	3
BP	GO:2000059	negative regulation of ubiquitin-dependent protein catabolic process	3/67	48/18670	0.000680678	0.0154712	0.0134494	RPS7/RPL5/RPL11	3
BP	GO:0051438	regulation of ubiquitin-protein transferase activity	3/67	52/18670	0.000860881	0.0191678	0.0166628	RPS7/RPL5/RPL11	3
BP	GO:1903050	regulation of proteolysis involved in cellular protein catabolic process	5/67	214/18670	0.00102423	0.0223487	0.019428	UBB/RPS7/RPL5/RPL11/RACK1	5
BP	GO:0042743	hydrogen peroxide metabolic process	3/67	57/18670	0.00112531	0.0239143	0.0207891	HBB/HBA1/HBA2	3
BP	GO:0051291	protein heterooligomerization	4/67	128/18670	0.00115717	0.0239143	0.0207891	HBB/HBA1/HBA2/S100A10	4
BP	GO:0017001	antibiotic catabolic process	3/67	58/18670	0.00118366	0.0239143	0.0207891	HBB/HBA1/HBA2	3
BP	GO:0030837	negative regulation of actin filament polymerization	3/67	58/18670	0.00118366	0.0239143	0.0207891	CAPZA1/TMSB10/PFN1	3
BP	GO:0017014	protein nitrosylation	2/67	15/18670	0.00129253	0.0251813	0.0218905	GAPDH/S100A8	2
BP	GO:0018119	peptidyl-cysteine S-nitrosylation	2/67	15/18670	0.00129253	0.0251813	0.0218905	GAPDH/S100A8	2
BP	GO:0045116	protein neddylation	2/67	16/18670	0.00147376	0.0282083	0.0245219	RPL5/RPL11	2
BP	GO:0051187	cofactor catabolic process	3/67	65/18670	0.0016459	0.0309599	0.0269139	HBB/HBA1/HBA2	3
BP	GO:0042542	response to hydrogen peroxide	4/67	146/18670	0.00187756	0.034719	0.0301817	HBB/HBA1/HBA2/RACK1	4
BP	GO:1903362	regulation of cellular protein catabolic process	5/67	247/18670	0.00192839	0.0350646	0.0304821	UBB/RPS7/RPL5/RPL11/RACK1	5
BP	GO:2000058	regulation of ubiquitin-dependent protein catabolic process	4/67	149/18670	0.00202213	0.0361662	0.0314398	RPS7/RPL5/RPL11/RACK1	4
BP	GO:0032272	negative regulation of protein polymerization	3/67	72/18670	0.00220749	0.0376308	0.032713	CAPZA1/TMSB10/PFN1	3
BP	GO:0051881	regulation of mitochondrial membrane potential	3/67	72/18670	0.00220749	0.0376308	0.032713	BNIP3L/UBB/RACK1	3
BP	GO:1903051	negative regulation of proteolysis involved in cellular protein catabolic process	3/67	72/18670	0.00220749	0.0376308	0.032713	RPS7/RPL5/RPL11	3
BP	GO:0061844	antimicrobial humoral immune response mediated by antimicrobial peptide	3/67	73/18670	0.00229623	0.0385414	0.0335046	RPL30/RPL39/GAPDH	3
BP	GO:0001895	retina homeostasis	3/67	74/18670	0.00238716	0.0394605	0.0343035	IGHA1/ACTB/B2M	3
BP	GO:0042176	regulation of protein catabolic process	6/67	381/18670	0.00242966	0.0395636	0.0343932	UBB/RPS7/RPL5/RPL11/RACK1/EEF1A1	6
BP	GO:2000269	regulation of fibroblast apoptotic process	2/67	21/18670	0.00254941	0.040903	0.0355576	STK17A/BTG1	2
BP	GO:0031397	negative regulation of protein ubiquitination	3/67	77/18670	0.00267324	0.0422682	0.0367443	RPS7/RPL5/RPL11	3
BP	GO:0072332	intrinsic apoptotic signaling pathway by p53 class mediator	3/67	78/18670	0.00277309	0.0432206	0.0375723	UBB/RPS7/RPL11	3
CC	GO:0022626	cytosolic ribosome	32/68	112/19717	2.28413e-55	3.17494e-53	2.47648e-53	HBA1/HBA2/RPS8/RPS7/RPL18/RPL5/RPS27/RPL30/RPS23/RPL39/RPS15/RPL10/RPS25/RPL11/RPL32/RPL38/RPL6/RPL8/RPL35A/RPL18A/RACK1/RPL34/RPS29/RPS28/RPL14/RPL41/RPL37/RPL12/RPS21/RPL28/RPL36A/RPS10	32
CC	GO:0044391	ribosomal subunit	32/68	190/19717	3.76246e-47	2.61491e-45	2.03965e-45	HBA1/HBA2/RPS8/RPS7/RPL18/RPL5/RPS27/RPL30/RPS23/RPL39/RPS15/RPL10/RPS25/RPL11/RPL32/RPL38/RPL6/RPL8/RPL35A/RPL18A/RACK1/RPL34/RPS29/RPS28/RPL14/RPL41/RPL37/RPL12/RPS21/RPL28/RPL36A/RPS10	32
CC	GO:0005840	ribosome	32/68	272/19717	7.50739e-42	3.47842e-40	2.7132e-40	HBA1/HBA2/RPS8/RPS7/RPL18/RPL5/RPS27/RPL30/RPS23/RPL39/RPS15/RPL10/RPS25/RPL11/RPL32/RPL38/RPL6/RPL8/RPL35A/RPL18A/RACK1/RPL34/RPS29/RPS28/RPL14/RPL41/RPL37/RPL12/RPS21/RPL28/RPL36A/RPS10	32
CC	GO:0022625	cytosolic large ribosomal subunit	19/68	63/19717	5.68113e-33	1.97419e-31	1.53989e-31	RPL18/RPL5/RPL30/RPL39/RPL10/RPL11/RPL32/RPL38/RPL6/RPL8/RPL35A/RPL18A/RPL34/RPL14/RPL41/RPL37/RPL12/RPL28/RPL36A	19
CC	GO:0042788	polysomal ribosome	15/68	32/19717	1.19451e-29	3.32073e-28	2.5902e-28	RPL18/RPL30/RPS23/RPL39/RPL11/RPL32/RPL38/RPL6/RPL8/RPL18A/RPS29/RPS28/RPL41/RPS21/RPL36A	15
CC	GO:0015934	large ribosomal subunit	19/68	121/19717	5.58819e-27	1.2946e-25	1.0098e-25	RPL18/RPL5/RPL30/RPL39/RPL10/RPL11/RPL32/RPL38/RPL6/RPL8/RPL35A/RPL18A/RPL34/RPL14/RPL41/RPL37/RPL12/RPL28/RPL36A	19
CC	GO:0005844	polysome	15/68	72/19717	2.20502e-23	4.37853e-22	3.41529e-22	RPL18/RPL30/RPS23/RPL39/RPL11/RPL32/RPL38/RPL6/RPL8/RPL18A/RPS29/RPS28/RPL41/RPS21/RPL36A	15
CC	GO:0022627	cytosolic small ribosomal subunit	13/68	44/19717	1.38008e-22	2.39788e-21	1.87037e-21	HBA1/HBA2/RPS8/RPS7/RPS27/RPS23/RPS15/RPS25/RACK1/RPS29/RPS28/RPS21/RPS10	13
CC	GO:0015935	small ribosomal subunit	13/68	72/19717	1.75263e-19	2.70684e-18	2.11136e-18	HBA1/HBA2/RPS8/RPS7/RPS27/RPS23/RPS15/RPS25/RACK1/RPS29/RPS28/RPS21/RPS10	13
CC	GO:0005925	focal adhesion	15/68	405/19717	6.21956e-12	8.64519e-11	6.74331e-11	RPS8/RPS7/RPL18/RPL5/RPL30/RPS15/RPL38/RPL6/RPL8/ACTB/B2M/RPS29/RPL12/PFN1/RPS10	15
CC	GO:0030055	cell-substrate junction	15/68	412/19717	7.93527e-12	1.00273e-10	7.82137e-11	RPS8/RPS7/RPL18/RPL5/RPL30/RPS15/RPL38/RPL6/RPL8/ACTB/B2M/RPS29/RPL12/PFN1/RPS10	15
CC	GO:0005833	hemoglobin complex	4/68	12/19717	6.27165e-08	7.26466e-07	5.66649e-07	HBB/HBA1/HBA2/AHSP	4
CC	GO:0005791	rough endoplasmic reticulum	6/68	85/19717	4.74351e-07	5.07191e-06	3.95613e-06	RPL18/RPS23/RPL6/RPS29/RPS28/RPS21	6
CC	GO:0031838	haptoglobin-hemoglobin complex	3/68	11/19717	6.34683e-06	6.30149e-05	4.91521e-05	HBB/HBA1/HBA2	3
CC	GO:0072562	blood microparticle	6/68	147/19717	1.15979e-05	0.000107474	8.38303e-05	HBB/HBA1/HBA2/IGHA1/ACTB/PFN1	6
CC	GO:0014069	postsynaptic density	8/68	324/19717	1.53021e-05	0.000132937	0.000103692	RPS27/RPL30/RPS25/RPL38/RPL6/RPL8/RPL14/RPL12	8
CC	GO:0032279	asymmetric synapse	8/68	328/19717	1.67158e-05	0.000136676	0.000106608	RPS27/RPL30/RPS25/RPL38/RPL6/RPL8/RPL14/RPL12	8
CC	GO:0099572	postsynaptic specialization	8/68	348/19717	2.55465e-05	0.000194691	0.00015186	RPS27/RPL30/RPS25/RPL38/RPL6/RPL8/RPL14/RPL12	8
CC	GO:0098984	neuron to neuron synapse	8/68	350/19717	2.66124e-05	0.000194691	0.00015186	RPS27/RPL30/RPS25/RPL38/RPL6/RPL8/RPL14/RPL12	8
CC	GO:0071682	endocytic vesicle lumen	3/68	20/19717	4.28859e-05	0.000298057	0.000232487	HBB/HBA1/HBA2	3
CC	GO:0098554	cytoplasmic side of endoplasmic reticulum membrane	2/68	15/19717	0.00119541	0.00791248	0.0061718	RPS29/RPS28	2
CC	GO:0098562	cytoplasmic side of membrane	4/68	178/19717	0.00333601	0.0210775	0.0164406	S100A6/RPS29/RPS28/EEF1A1	4
CC	GO:0030867	rough endoplasmic reticulum membrane	2/68	26/19717	0.00361064	0.0218208	0.0170204	RPS29/RPS28	2
CC	GO:0030139	endocytic vesicle	5/68	303/19717	0.00392364	0.0227244	0.0177252	HBB/HBA1/HBA2/UBB/B2M	5
CC	GO:0030863	cortical cytoskeleton	3/68	116/19717	0.00753277	0.0418822	0.0326684	ACTB/CAPZA1/EEF1A1	3
CC	GO:0101002	ficolin-1-rich granule	3/68	124/19717	0.00903879	0.046533	0.0362961	HBB/SRP14/EEF1A1	3
CC	GO:1904813	ficolin-1-rich granule lumen	3/68	124/19717	0.00903879	0.046533	0.0362961	HBB/SRP14/EEF1A1	3
MF	GO:0003735	structural constituent of ribosome	29/65	202/17696	1.02357e-39	1.47393e-37	1.22828e-37	RPS8/RPS7/RPL18/RPL5/RPS27/RPL30/RPS23/RPL39/RPS15/RPL10/RPS25/RPL11/RPL32/RPL38/RPL6/RPL8/RPL35A/RPL18A/RPL34/RPS29/RPS28/RPL14/RPL41/RPL37/RPL12/RPS21/RPL28/RPL36A/RPS10	29
MF	GO:0019843	rRNA binding	5/65	63/17696	3.40946e-06	0.000245481	0.000204568	RPL5/RPL11/RPL8/RPL37/RPL12	5
MF	GO:0031720	haptoglobin binding	3/65	10/17696	5.57271e-06	0.00026749	0.000222908	HBB/HBA1/HBA2	3
MF	GO:0005344	oxygen carrier activity	3/65	14/17696	1.67271e-05	0.000602175	0.000501812	HBB/HBA1/HBA2	3
MF	GO:0055106	ubiquitin-protein transferase regulator activity	3/65	17/17696	3.1003e-05	0.000892887	0.000744073	RPS7/RPL5/RPL11	3
MF	GO:0048027	mRNA 5'-UTR binding	3/65	25/17696	0.000102684	0.00246441	0.00205367	RPS7/RPL5/RPL41	3
MF	GO:0045296	cadherin binding	7/65	331/17696	0.000206453	0.00424703	0.00353919	RPL6/FXYD5/RACK1/RPL34/RPL14/CAPZA1/PFN1	7
MF	GO:0019825	oxygen binding	3/65	36/17696	0.000309702	0.00557464	0.00464554	HBB/HBA1/HBA2	3
MF	GO:0003730	mRNA 3'-UTR binding	4/65	91/17696	0.000348637	0.00557819	0.00464849	YBX3/RPS7/RPL5/RPL41	4
MF	GO:0008097	5S rRNA binding	2/65	11/17696	0.000715239	0.00936312	0.0078026	RPL5/RPL11	2
MF	GO:0050786	RAGE receptor binding	2/65	11/17696	0.000715239	0.00936312	0.0078026	S100A4/S100A8	2
MF	GO:0004601	peroxidase activity	3/65	52/17696	0.000919287	0.0110314	0.00919287	HBB/HBA1/HBA2	3
MF	GO:0016684	oxidoreductase activity, acting on peroxide as acceptor	3/65	56/17696	0.00114107	0.0126395	0.0105329	HBB/HBA1/HBA2	3
MF	GO:0050839	cell adhesion molecule binding	7/65	499/17696	0.00230506	0.0237091	0.0197576	RPL6/FXYD5/RACK1/RPL34/RPL14/CAPZA1/PFN1	7
MF	GO:0016209	antioxidant activity	3/65	86/17696	0.00389574	0.0373991	0.0311659	HBB/HBA1/HBA2	3
MF	GO:0003785	actin monomer binding	2/65	28/17696	0.00472184	0.0424965	0.0354138	TMSB10/PFN1	2
MF	GO:0008266	poly(U) RNA binding	2/65	30/17696	0.00540827	0.0458112	0.038176	RPS7/HNRNPH1	2
