# Supplementary material for: Dynamic response landscape of immune cells identified immune dysfunction which predicts disease progression in COVID-19 infected patients
Source: Int J Biol Sci. 2022 Apr 24;18(7):3066–81. doi: 10.7150/ijbs.71163 (PMC9066099; doi:10.7150/ijbs.71163)
Supplement: Supplementary file 2 — Supplementary tables. [file ijbsv18p3066s2.zip › s2/Table S5.xlsx]

## Sheet: H_L_Group
ID	Description	GeneRatio	BgRatio	pvalue	p.adjust	qvalue	Count	geneID
hsa03040	Spliceosome	43/862	151/8094	7.39e-10	2.28e-07	1.49e-07	43	SRSF5	SRSF7	SF3B1	HNRNPA3	SF3B5	HNRNPC	ZMAT2	SRSF2	PRPF8	RBMX	DDX46	SNRPB	THOC2	SNRNP200	ACIN1	SART1	SLU7	DDX42	PRPF38A	SNRPF	HNRNPK	SRSF4	SF3B3	SRSF8	CDC40	CDC5L	DDX23	SF3A1	SNRPD3	LSM4	PPIE	CTNNBL1	LSM8	ISY1	PRPF18	CCDC12	PRPF31	DDX39B	SF3A3	LSM3	NCBP2	CWC15
hsa05161	Hepatitis B	43/862	162/8094	7.87e-09	1.21e-06	7.95e-07	43	MYC	ATF4	STAT1	MAP3K1	YWHAZ	SOS1	TAB2	CASP8	PRKCA	IFNAR1	NFATC3	IKBKB	STAT4	DDX58	CREBBP	DDB1	PIK3CD	IRF7	MAPK1	IRF3	TRAF3	GRB2	MAP2K1	RAF1	PCNA	SOS2	MAPK3	MAPK9	TGFBR2	ATF2	STAT5B	IKBKE	MAP2K2	EP300	RB1	STAT6	CREB1	DDB2	BID	ATF6B	ATP6AP1	RELA
hsa04141	Protein processing in endoplasmic reticulum	43/862	171/8094	4.45e-08	4.32e-06	2.84e-06	43	HSP90AA1	ATF4	UBXN1	XBP1	CANX	EIF2AK2	CAPN2	VCP	RPN2	OS9	LMAN2	CAPN1	DDOST	RAD23B	CALR	PDIA4	MAN1A2	PPP1R15A	CUL1	STT3B	LMAN1	RBX1	DNAJC10	RRBP1	MBTPS1	SSR1	DNAJA2	SSR4	PDIA6	UBQLN2	HSPH1	MAPK9	PRKCSH	P4HB	DAD1	ATF6B	DNAJB12	NSFL1C	SEC31A	UBQLN1	HSPA5	DDIT3
hsa04660	T cell receptor signaling pathway	31/862	104/8094	5.62e-08	4.32e-06	2.84e-06	31	RASGRP1	CD4	ICOS	LCP2	SOS1	PRKCQ	VAV1	FYN	ITK	NFATC3	CARD11	IKBKB	CBLB	PPP3R1	PIK3CD	MAPK1	GRAP2	GRB2	MAP2K1	RAF1	SOS2	MALT1	MAPK3	MAPK9	CD40LG	MAP2K2	ZAP70	PTPN6	RELA	MAPK13	PPP3CA
hsa05020	Prion disease	58/862	273/8094	1.44e-07	8.88e-06	5.83e-06	58	ATF4	CYBA	ATP5F1B	TUBA1B	UQCRH	NDUFB7	PSMA4	PSMB7	PSMB4	FYN	NDUFB3	PSMD2	NDUFS6	NDUFS4	PSMD13	UQCRC2	PSMC4	PPP3R1	NDUFA9	PIK3CD	STIP1	MAPK1	PRNP	CSNK2A1	NDUFB6	KIF5B	PRKACB	MAPK3	NDUFV1	ATP5PB	ATP5F1A	ATP5PD	MAPK9	ATF2	CREB1	PSMC2	PSMC6	NDUFB5	NDUFS1	NDUFA8	ATF6B	PSMC3
hsa05132	Salmonella infection	54/862	249/8094	1.94e-07	9.98e-06	6.55e-06	54	AHNAK	ANXA2	MYC	HSP90AA1	ACTG1	GSDMD	TNFSF10	DYNLL1	BRK1	TUBA1B	DYNC1H1	NCKAP1L	TAB2	KPNA4	CASP8	LY96	PIK3C3	ACTR3	EXOC5	ROCK2	DYNC1LI2	IKBKB	DYNLRB1	ACTR2	PKN1	DNM2	PIK3CD	PIK3C2A	ABI1	MAPK1	FLNA	KIF5B	CYTH1	CYFIP2	MAP2K1	RAF1	MAPK3	MAPK9	M6PR	MAP2K2	ARF6	DCTN3
hsa04144	Endocytosis	54/862	251/8094	2.56e-07	1.13e-05	7.39e-06	54	HLA-A	BIN1	SMAP2	ACAP1	HLA-F	IL2RA	RUFY1	WIPF1	EHD1	WASHC4	ACAP2	CBL	EEA1	ARFGEF1	ACTR3	PDCD6IP	CLTC	CBLB	SNX1	ACTR2	CHMP5	ARFGAP3	DNM2	EPS15	SNX2	VPS36	ASAP1	GRK6	GIT2	IGF2R	EHD4	AP2M1	KIF5B	CHMP7	CYTH1	RAB10	RABEP1	USP8	RAB11A	TGFBR2	CHMP1B	ARF6
hsa05010	Alzheimer disease	71/862	369/8094	3.59e-07	1.38e-05	9.06e-06	71	ATF4	XBP1	ATP5F1B	EIF2AK2	GNAQ	CAPN2	ADAM10	TUBA1B	UQCRH	NDUFB7	HSD17B10	IRS2	PSMA4	PSMB7	PSMB4	CASP8	WIPI2	CAPN1	APP	NDUFB3	ATG2A	PIK3C3	CALM2	PSMD2	RTN3	NDUFS6	NDUFS4	PSMD13	IKBKB	UQCRC2	PSMC4	PPP3R1	NDUFA9	BECN1	PIK3CD	MAPK1	CSNK2A1	NDUFB6	NAE1	KIF5B	MAP2K1	RAF1
hsa05164	Influenza A	41/862	172/8094	4.39e-07	1.5e-05	9.85e-06	41	MX1	ACTG1	STAT1	ADAR	OAS2	EIF2AK2	TNFSF10	OAS1	XPO1	CASP8	PRKCA	HLA-DRA	IFNAR1	HNRNPUL1	MX2	CALCOCO2	IKBKB	PABPN1	CDK6	DDX58	CREBBP	PIK3CD	IRF7	MAPK1	IRF3	TRAF3	MAP2K1	RAF1	IFNAR2	MAPK3	RAB11A	IKBKE	MAP2K2	EP300	TRADD	KPNA1	BID	FDPS	VDAC1	RELA	CCL5
hsa05166	Human T-cell leukemia virus 1 infection	48/862	219/8094	6.77e-07	2.09e-05	1.37e-05	48	HLA-A	MYC	ATM	ATF4	CD4	CANX	MAP3K1	HLA-F	IL2RA	TLN1	XPO1	BUB3	CDC16	HLA-DRA	NFATC3	CALR	IKBKB	CREBBP	PPP3R1	ELK4	PIK3CD	MAPK1	ANAPC5	XIAP	MAP2K1	CDC27	PRKACB	MAPK3	MAD1L1	MAPK9	TGFBR2	ATF2	STAT5B	ITGAL	MAP2K2	EP300	RB1	CREB1	CDC26	ATF6B	FDPS	VDAC1
hsa05014	Amyotrophic lateral sclerosis	68/862	364/8094	1.94e-06	5.44e-05	3.57e-05	68	SRSF7	ATF4	ACTG1	HNRNPA3	XBP1	SETX	ATP5F1B	TPR	TUBA1B	UQCRH	TNFRSF1B	NDUFB7	VCP	PSMA4	PSMB7	PSMB4	WIPI2	NDUFB3	ATG2A	PIK3C3	PSMD2	NDUFS6	NDUFS4	PSMD13	UQCRC2	PSMC4	SPG11	NUP210	PPP3R1	NDUFA9	BECN1	NEFL	ATXN2	UBQLN2	NDUFB6	KIF5B	NDUFV1	ATP5PB	ATP5F1A	ATP5PD	NUP160	DCTN3
hsa05169	Epstein-Barr virus infection	44/862	202/8094	2.36e-06	6.06e-05	3.98e-05	44	ISG15	HLA-A	MYC	CDKN1B	STAT1	OAS2	EIF2AK2	HLA-F	TNFAIP3	OAS1	TAPBP	TAB2	CASP8	HLA-DRA	IFNAR1	CALR	GADD45A	PSMD2	PSMD13	IKBKB	CDK6	TAP2	PSMC4	DDX58	PIK3CD	IRF7	IRF3	TRAF3	POLK	IFNAR2	MAPK9	IKBKE	ITGAL	RB1	TRADD	TAP1	PSMC2	DDB2	PSMC6	BID	PSMC3	RELA
hsa04720	Long-term potentiation	21/862	67/8094	3.21e-06	7.61e-05	4.99e-05	21	ATF4	GNAQ	RAP1B	RPS6KA3	PRKCA	RPS6KA1	CALM2	PPP1CC	CREBBP	PPP1CA	PPP3R1	MAPK1	MAP2K1	RAF1	PRKACB	MAPK3	CAMK4	MAP2K2	EP300	PPP3CA	PPP1CB
hsa04714	Thermogenesis	48/862	232/8094	3.84e-06	7.89e-05	5.18e-05	48	RPS6	ACTG1	ATP5F1B	COX11	UQCRH	NDUFB7	SOS1	RPS6KA3	KDM1A	ARID1B	NDUFB3	KDM3A	RPS6KA1	ARID1A	NDUFS6	NDUFS4	SMARCC2	SMARCC1	UQCRC2	NDUFA9	SMARCE1	SMARCA2	GRB2	NDUFB6	PRKACB	SOS2	COA4	NDUFV1	ATP5PB	ATP5F1A	ATP5PD	ATF2	PRKAA1	SMARCA4	COA1	CREB1	NDUFB5	NDUFS1	NDUFA8	NDUFS2	UQCRC1	NDUFS3
hsa05171	Coronavirus disease - COVID-19	48/862	232/8094	3.84e-06	7.89e-05	5.18e-05	48	RPL3	RPL27A	RPS9	RPL23A	RPS18	RPS6	RPL13A	ISG15	RPL13	RPL27	RPS16	RPL4	RPL15	RPS19	RPL9	RPS20	RPL21	RPS11	RPL10A	RPS5	RPL26	UBA52	MX1	RPL7	STAT1	RPL36AL	ADAR	OAS2	EIF2AK2	OAS1	IL6R	TAB2	PRKCA	IFNAR1	MX2	IKBKB	DDX58	PIK3CD	MAPK1	IRF3	TRAF3	IFNAR2
hsa04621	NOD-like receptor signaling pathway	40/862	181/8094	4.67e-06	8.98e-05	5.9e-05	40	HSP90AA1	CYBA	STAT1	IFI16	OAS2	GBP2	GSDMD	TNFAIP3	OAS1	ERBIN	GBP4	TAB2	CASP8	IFNAR1	ANTXR2	IKBKB	PSTPIP1	TRPV2	PKN1	IRF7	GBP1	MAPK1	NEK7	IRF3	RBCK1	XIAP	TRAF3	IFNAR2	MAPK3	ATG12	MAPK9	IKBKE	TXN2	TANK	ATG5	VDAC1	RELA	CARD8	MAPK13	CCL5
hsa04622	RIG-I-like receptor signaling pathway	21/862	70/8094	6.99e-06	0.000126614	8.31e-05	21	ISG15	RNF125	MAP3K1	CYLD	CASP8	IKBKB	DDX58	IRF7	IRF3	TRAF3	AZI2	ATG12	MAPK9	IKBKE	SIKE1	TRADD	OTUD5	TANK	ATG5	RELA	MAPK13
hsa04120	Ubiquitin mediated proteolysis	33/862	140/8094	7.54e-06	0.000129083	8.47e-05	33	UBA52	MAP3K1	TRIP12	BIRC6	UBE3A	CUL3	PIAS1	CDC16	UBE2K	CBL	HUWE1	CBLB	HERC1	CUL1	UBE2Q1	DDB1	RBX1	UBE2Z	ANAPC5	XIAP	VHL	CDC27	UBR5	UBE2E1	UBE2F	DDB2	UBE4A	UBE2Q2	CDC26	ANAPC11	ELOB	UBE2S	SOCS1
hsa05220	Chronic myeloid leukemia	22/862	76/8094	8.09e-06	0.000131148	8.61e-05	22	MYC	CDKN1B	SOS1	CBL	GADD45A	IKBKB	CDK6	PIK3CD	PTPN11	MAPK1	GRB2	MAP2K1	RAF1	SOS2	POLK	MAPK3	TGFBR2	STAT5B	MAP2K2	RB1	DDB2	RELA
hsa05167	Kaposi sarcoma-associated herpesvirus infection	41/862	193/8094	9.99e-06	0.00015382	0.000100934	41	HLA-A	UBA52	MYC	STAT1	EIF2AK2	HLA-F	CASP8	CCR4	IFNAR1	PIK3C3	NFATC3	CALM2	ATG3	IKBKB	CDK6	GNB1	CREBBP	PPP3R1	BECN1	PIK3CD	IRF7	MAPK1	IRF3	TRAF3	MAP2K1	RAF1	IFNAR2	MAPK3	MAPK9	IKBKE	CLEC2B	MAP2K2	EP300	RB1	TRADD	CREB1	BID	PREX1	RELA	MAPK13	PPP3CA
hsa05163	Human cytomegalovirus infection	45/862	225/8094	1.92e-05	0.000281675	0.000184831	45	HLA-A	MYC	ATF4	PTGER4	IL10RA	GNAI2	HLA-F	GNAQ	IL6R	SOS1	TAPBP	CASP8	PRKCA	NFATC3	CALR	CALM2	ROCK2	IKBKB	CDK6	TAP2	GNB1	PPP3R1	PIK3CD	MAPK1	IRF3	PXN	GRB2	ROCK1	MAP2K1	RAF1	PRKACB	SOS2	MAPK3	ATF2	MAP2K2	RB1	TRADD	TAP1	CREB1	BID	ATF6B	RELA
hsa05022	Pathways of neurodegeneration - multiple diseases	79/862	475/8094	2.77e-05	0.00036493	0.000239462	79	UBA52	ATF4	XBP1	ATP5F1B	GNAQ	CAPN2	TUBA1B	UQCRH	TNFRSF1B	NDUFB7	VCP	HSD17B10	PSMA4	PSMB7	PSMB4	CASP8	PRKCA	WIPI2	CAPN1	APP	NDUFB3	ATG2A	PIK3C3	CALM2	PSMD2	NDUFS6	NDUFS4	PSMD13	UQCRC2	PSMC4	SPG11	PPP3R1	NDUFA9	BECN1	NEFL	MAPK1	PRNP	CSNK2A1	ATXN2	NDUFB6	KIF5B	MAP2K1
hsa05012	Parkinson disease	48/862	249/8094	2.81e-05	0.00036493	0.000239462	48	UBA52	ATF4	XBP1	ATP5F1B	GNAI2	TUBA1B	UQCRH	NDUFB7	PSMA4	PSMB7	PSMB4	NDUFB3	CALM2	PSMD2	NDUFS6	NDUFS4	PSMD13	UQCRC2	PSMC4	NDUFA9	NDUFB6	KIF5B	PRKACB	NDUFV1	ATP5PB	ATP5F1A	ATP5PD	MAPK9	PSMC2	PSMC6	TXN2	NDUFB5	NDUFS1	NDUFA8	PSMC3	DAXX	NDUFS2	UQCRC1	VDAC1	PSMA5	NDUFS3	SDHA
hsa04210	Apoptosis	31/862	136/8094	2.88e-05	0.00036493	0.000239462	31	ATM	ATF4	ACTG1	SPTAN1	TNFSF10	CAPN2	TUBA1B	PARP4	CFLAR	PARP1	CTSS	CASP8	CAPN1	GADD45A	IKBKB	MCL1	CTSZ	PIK3CD	MAPK1	XIAP	MAP2K1	RAF1	MAPK3	MAPK9	MAP2K2	TRADD	BID	DAXX	RELA	TUBA4A	DDIT3
hsa05016	Huntington disease	56/862	306/8094	2.96e-05	0.00036493	0.000239462	56	ATP5F1B	GNAQ	TUBA1B	UQCRH	NDUFB7	PSMA4	PSMB7	PSMB4	CASP8	POLR2B	WIPI2	NDUFB3	ATG2A	PIK3C3	PSMD2	CLTC	SOD2	NDUFS6	NDUFS4	PSMD13	UQCRC2	TFAM	PSMC4	CREBBP	NDUFA9	BECN1	REST	AP2M1	NDUFB6	KIF5B	NDUFV1	ATP5PB	ATP5F1A	ATP5PD	MAPK9	EP300	DCTN3	CLTA	CREB1	PSMC2	PSMC6	NDUFB5
hsa05160	Hepatitis C	34/862	157/8094	3.74e-05	0.000442819	0.000290571	34	EIF3E	MX1	MYC	STAT1	OAS2	EIF2AK2	YWHAZ	OAS1	SOS1	CFLAR	CASP8	PIAS1	IFNAR1	MX2	IKBKB	CDK6	DDX58	PIK3CD	IRF7	MAPK1	IRF3	TRAF3	GRB2	MAP2K1	RAF1	SOS2	IFNAR2	MAPK3	IKBKE	MAP2K2	RB1	TRADD	BID	RELA
hsa05203	Viral carcinogenesis	40/862	204/8094	8.77e-05	0.000963168	0.000632017	40	HLA-A	CDKN1B	ATF4	EIF2AK2	HLA-F	YWHAZ	UBE3A	CASP8	CCR4	GTF2H3	CDK6	CREBBP	ACTN1	DDB1	CHD4	PIK3CD	IRF7	GTF2H1	HNRNPK	SND1	UBR4	MAPK1	IRF3	PXN	TRAF3	GRB2	PRKACB	MAPK3	MAD1L1	ATF2	STAT5B	HDAC7	EP300	RB1	TRADD	CREB1	ATF6B	RELA	RANBP1	GTF2A2
hsa05131	Shigellosis	46/862	246/8094	8.91e-05	0.000963168	0.000632017	46	UBA52	ATM	ACTG1	DIAPH1	CAPN2	TLN1	PRKCQ	TAB2	VCL	HCLS1	WIPI2	CAPN1	PIK3C3	TNIP1	ACTR3	ROCK2	CALCOCO2	IKBKB	ACTR2	CUL1	ACTN1	BECN1	TECPR1	PIK3CD	RBX1	MAPK1	IRF3	PXN	RBCK1	ROCK1	CYTH1	RPS6KA5	MALT1	MAPK3	ATG12	MAPK9	ARF6	TRADD	CYTH2	UBE2V2	ATG5	VDAC1
hsa04068	FoxO signaling pathway	29/862	131/8094	9.07e-05	0.000963168	0.000632017	29	CDKN1B	ATM	S1PR4	TNFSF10	SOS1	FBXO32	IRS2	SIRT1	GADD45A	SOD2	IKBKB	CREBBP	S1PR1	PIK3CD	MAPK1	STK11	GRB2	MAP2K1	RAF1	SOS2	MAPK3	ATG12	MAPK9	TGFBR2	PRKAA1	PLK3	MAP2K2	EP300	MAPK13
hsa04935	Growth hormone synthesis, secretion and action	27/862	119/8094	0.000101066	0.00101942	0.000668929	27	ATF4	STAT1	MAP3K1	GNAI2	GNAQ	SOS1	IRS2	PRKCA	SOCS2	CREBBP	PIK3CD	MAPK1	GRB2	MAP2K1	RAF1	PRKACB	SOS2	MAPK3	MAPK9	ATF2	STAT5B	MAP2K2	EP300	CREB1	ATF6B	MAPK13	SOCS1
hsa03010	Ribosome	33/862	158/8094	0.000102604	0.00101942	0.000668929	33	RPL3	RPL27A	RPS9	RPL23A	RPS18	RPS6	RPL13A	RPL13	RPL27	RPS16	RPL4	RPL15	RPS19	RPL9	RPS20	RPL21	RPS11	RPL10A	RPS5	RPL26	UBA52	RPL7	RPL36AL	MRPS7	MRPS11	MRPS12	MRPL19	RPS27L	MRPS15	MRPL18	MRPL21	MRPL2	MRPL14
hsa05162	Measles	30/862	139/8094	0.000112733	0.00108506	0.000711999	30	MX1	CDKN1B	MSN	STAT1	ADAR	OAS2	EIF2AK2	IL2RA	TNFAIP3	OAS1	TAB2	CASP8	IFNAR1	MX2	IKBKB	CBLB	CDK6	DDX58	PIK3CD	IRF7	CSNK2A1	IRF3	TRAF3	IFNAR2	MAPK9	STAT5B	IKBKE	TRADD	BID	RELA
hsa00190	Oxidative phosphorylation	29/862	133/8094	0.000120623	0.00112582	0.000738746	29	ATP5F1B	PPA1	COX11	UQCRH	NDUFB7	NDUFB3	NDUFS6	NDUFS4	UQCRC2	ATP6V1H	NDUFA9	NDUFB6	NDUFV1	ATP5PB	ATP5F1A	ATP5PD	PPA2	ATP6V1D	NDUFB5	TCIRG1	NDUFS1	NDUFA8	ATP6AP1	NDUFS2	UQCRC1	NDUFS3	SDHA	NDUFA2	UQCRQ
hsa05223	Non-small cell lung cancer	19/862	72/8094	0.000132731	0.00120239	0.00078899	19	SOS1	FHIT	PRKCA	GADD45A	CDK6	PIK3CD	MAPK1	GRB2	KIF5B	MAP2K1	RAF1	SOS2	POLK	MAPK3	STAT5B	MAP2K2	RB1	DDB2	RASSF5
hsa05170	Human immunodeficiency virus 1 infection	40/862	212/8094	0.000208083	0.00173352	0.00113751	40	HLA-A	ATM	SAMHD1	CD4	GNAI2	HLA-F	BST2	GNAQ	TNFRSF1B	TAPBP	TAB2	CASP8	PRKCA	NFATC3	CALR	CALM2	IKBKB	APOBEC3G	CUL1	TAP2	GNB1	DDB1	PPP3R1	PIK3CD	RBX1	MAPK1	IRF3	PXN	MAP2K1	RAF1	MAPK3	MAPK9	MAP2K2	TRADD	TAP1	BID	RELA	MAPK13	ELOB	PPP3CA
hsa04910	Insulin signaling pathway	29/862	137/8094	0.000208248	0.00173352	0.00113751	29	RPS6	PDE3B	SOS1	IRS2	CBL	SOCS2	CALM2	IKBKB	CBLB	RAPGEF1	PPP1CC	PPP1CA	PIK3CD	FLOT2	MAPK1	GRB2	PRKAR2A	MAP2K1	PRKAR1A	RAF1	PRKACB	SOS2	MAPK3	MAPK9	PRKAA1	MAP2K2	EXOC7	PPP1CB	SOCS1
hsa05135	Yersinia infection	29/862	137/8094	0.000208248	0.00173352	0.00113751	29	ACTG1	CD4	GNAQ	LCP2	RPS6KA3	TAB2	VAV1	WIPF1	NFATC3	RPS6KA1	ACTR3	ROCK2	IKBKB	ACTR2	PKN1	PIK3CD	MAPK1	IRF3	PXN	GIT2	ROCK1	MAP2K1	MAPK3	MAPK9	MAP2K2	ARF6	ZAP70	RELA	MAPK13
hsa05211	Renal cell carcinoma	18/862	69/8094	0.000231812	0.00187889	0.0012329	18	RAP1B	SOS1	RAPGEF1	CREBBP	PIK3CD	PTPN11	RBX1	MAPK1	GRB2	VHL	MAP2K1	RAF1	SOS2	MAPK3	MAP2K2	EP300	EGLN1	ELOB
hsa03420	Nucleotide excision repair	14/862	47/8094	0.00025626	0.00198553	0.00130288	14	GTF2H5	RAD23B	GTF2H3	RPA1	DDB1	XPC	MNAT1	GTF2H1	RBX1	RPA3	POLD2	PCNA	DDB2	RPA2
hsa04722	Neurotrophin signaling pathway	26/862	119/8094	0.000257862	0.00198553	0.00130288	26	ATF4	MAP3K1	RAP1B	SOS1	RPS6KA3	KIDINS220	RPS6KA1	CALM2	IKBKB	RAPGEF1	PIK3CD	PTPN11	ZNF274	MAPK1	GRB2	RPS6KA5	MAP2K1	RAF1	SOS2	MAPK3	CAMK4	MAPK9	MAP2K2	BEX3	RELA	MAPK13
hsa04142	Lysosome	27/862	128/8094	0.000361441	0.00271522	0.00178169	27	CD164	IDS	CTSS	CD63	LAMP2	NEU1	CLTC	PPT1	AP3D1	CTSA	CTSZ	ATP6V1H	IGF2R	GNPTAB	DNASE2	GGA2	M6PR	LAMP1	GGA1	AP3M2	CLTA	PSAP	NPC2	TCIRG1	ATP6AP1	ASAH1	AP3B1
hsa04932	Non-alcoholic fatty liver disease	30/862	150/8094	0.000458715	0.00336391	0.00220735	30	ATF4	XBP1	UQCRH	NDUFB7	IL6R	IRS2	CASP8	NDUFB3	NDUFS6	NDUFS4	IKBKB	UQCRC2	NDUFA9	PIK3CD	NDUFB6	NDUFV1	MAPK9	PRKAA1	NDUFB5	BID	NDUFS1	NDUFA8	NDUFS2	UQCRC1	NDUFS3	RELA	SDHA	NDUFA2	UQCRQ	DDIT3
hsa04650	Natural killer cell mediated cytotoxicity	27/862	131/8094	0.000531992	0.00381055	0.00250043	27	HLA-A	CD48	TNFSF10	LCP2	SOS1	VAV1	PRKCA	FYN	IFNAR1	PPP3R1	PIK3CD	PTPN11	MAPK1	GRB2	MAP2K1	RAF1	SOS2	SH2D1A	IFNAR2	MAPK3	ITGAL	MAP2K2	BID	ICAM2	ZAP70	PTPN6	PPP3CA
hsa04022	cGMP-PKG signaling pathway	32/862	167/8094	0.000660993	0.00462695	0.00303614	32	ATF4	GNAI2	PDE3B	GNAQ	PPP1R12A	IRS2	ATP1A1	VASP	GTF2I	NFATC3	CALM2	ATP2B4	ROCK2	RGS2	PPP1CC	PPP1CA	PPP3R1	MAPK1	ROCK1	MAP2K1	MEF2A	ATP2B1	RAF1	MAPK3	ATF2	ATP2A3	MAP2K2	CREB1	ATF6B	VDAC1	PPP3CA	PPP1CB
hsa04662	B cell receptor signaling pathway	19/862	82/8094	0.000794804	0.00543999	0.00356965	19	SOS1	VAV1	NFATC3	INPP5D	CARD11	IKBKB	PPP3R1	PIK3CD	MAPK1	GRB2	MAP2K1	RAF1	SOS2	MALT1	MAPK3	MAP2K2	PTPN6	RELA	PPP3CA
hsa04380	Osteoclast differentiation	26/862	128/8094	0.000842874	0.00564359	0.00370324	26	CYBA	STAT1	LCP2	FOSB	CYLD	TAB2	FYN	IFNAR1	IKBKB	PPP3R1	PIK3CD	MAPK1	GRB2	MAP2K1	IFNAR2	MAPK3	CAMK4	MAPK9	TGFBR2	CREB1	NCF1	RELA	MAPK13	PPP3CA	RELB	SOCS1
hsa05235	PD-L1 expression and PD-1 checkpoint pathway in cancer	20/862	89/8094	0.000884832	0.00579847	0.00380488	20	STAT1	RASGRP1	CD4	PRKCQ	NFATC3	IKBKB	PPP3R1	PIK3CD	PTPN11	MAPK1	CSNK2A1	MAP2K1	RAF1	MAPK3	MAP2K2	ZAP70	PTPN6	RELA	MAPK13	PPP3CA
hsa04140	Autophagy - animal	27/862	137/8094	0.00109466	0.00702406	0.00460909	27	IGBP1	IRS2	PRKCQ	CFLAR	WIPI2	ATG2A	PIK3C3	LAMP2	ATG3	BECN1	PIK3CD	MAPK1	SNAP29	STK11	STX17	MAP2K1	RAF1	PRKACB	MAPK3	ATG12	MAPK9	PRKAA1	LAMP1	MAP2K2	TANK	RAB8A	ATG5
hsa04110	Cell cycle	25/862	124/8094	0.0011773	0.00728231	0.00477855	25	MYC	CDKN1B	ATM	YWHAZ	RAD21	SMC1A	BUB3	CDC16	GADD45A	CDK6	CUL1	PRKDC	CREBBP	RBX1	STAG1	ANAPC5	ORC4	CDC27	PCNA	MAD1L1	EP300	RB1	CDC26	SMC3	ANAPC11
hsa04064	NF-kappa B signaling pathway	22/862	104/8094	0.00118219	0.00728231	0.00477855	22	ATM	TNFAIP3	PRKCQ	CYLD	CFLAR	TAB2	PARP1	LY96	GADD45A	CARD11	IKBKB	DDX58	CSNK2A1	XIAP	TRAF3	MALT1	CD40LG	TRADD	ZAP70	RELA	LTA	RELB
hsa04658	Th1 and Th2 cell differentiation	20/862	92/8094	0.00136915	0.00826857	0.00542572	20	STAT1	CD4	IL2RA	PRKCQ	HLA-DRA	NFATC3	IKBKB	STAT4	MAML2	MAF	PPP3R1	MAPK1	MAPK3	MAPK9	STAT5B	STAT6	ZAP70	RELA	MAPK13	PPP3CA
hsa04664	Fc epsilon RI signaling pathway	16/862	68/8094	0.0016938	0.0100325	0.0065832	16	LCP2	SOS1	VAV1	PRKCA	FYN	INPP5D	PIK3CD	MAPK1	GRB2	MAP2K1	RAF1	SOS2	MAPK3	MAPK9	MAP2K2	MAPK13
hsa04218	Cellular senescence	29/862	156/8094	0.00188867	0.0108489	0.00711887	29	HLA-A	MYC	ATM	HLA-F	CAPN2	SIRT1	CAPN1	NFATC3	GADD45A	CALM2	CDK6	PPP1CC	PPP1CA	PPP3R1	PIK3CD	HIPK3	MAPK1	MAP2K1	RAF1	MAPK3	TGFBR2	MAP2K2	RB1	VDAC1	RASSF5	RELA	MAPK13	PPP3CA	PPP1CB
hsa05214	Glioma	17/862	75/8094	0.00190207	0.0108489	0.00711887	17	SOS1	PRKCA	GADD45A	CALM2	CDK6	PIK3CD	MAPK1	GRB2	MAP2K1	RAF1	SOS2	POLK	MAPK3	CAMK4	MAP2K2	RB1	DDB2
hsa04114	Oocyte meiosis	25/862	129/8094	0.00210081	0.0116315	0.00763242	25	YWHAZ	RPS6KA3	SMC1A	CDC16	RPS6KA1	CALM2	CUL1	PPP1CC	PPP1CA	PPP3R1	SLK	RBX1	MAPK1	ANAPC5	MAP2K1	CDC27	PRKACB	MAPK3	MAD1L1	CDC26	SMC3	MAPK13	ANAPC11	PPP3CA	PPP1CB
hsa05017	Spinocerebellar ataxia	27/862	143/8094	0.00211481	0.0116315	0.00763242	27	XBP1	GNAQ	PSMA4	PSMB7	PSMB4	PRKCA	WIPI2	ATG2A	PIK3C3	PSMD2	PSMD13	PUM2	PUM1	PSMC4	BECN1	PIK3CD	NOP56	OPA1	ATXN2	MAPK9	ATP2A3	PSMC2	PSMC6	PSMC3	VDAC1	PSMA5	PSMB3
hsa05212	Pancreatic cancer	17/862	76/8094	0.00221313	0.0119587	0.00784712	17	STAT1	ARHGEF6	GADD45A	IKBKB	CDK6	PIK3CD	RALBP1	MAPK1	MAP2K1	RAF1	POLK	MAPK3	MAPK9	TGFBR2	RB1	DDB2	RELA
hsa04917	Prolactin signaling pathway	16/862	70/8094	0.00233366	0.0123925	0.00813179	16	STAT1	SOS1	SOCS2	PIK3CD	MAPK1	GRB2	MAP2K1	RAF1	SOS2	MAPK3	MAPK9	STAT5B	MAP2K2	RELA	MAPK13	SOCS1
hsa05213	Endometrial cancer	14/862	58/8094	0.00250471	0.013047	0.00856123	14	MYC	SOS1	GADD45A	PIK3CD	MAPK1	GRB2	MAP2K1	RAF1	SOS2	POLK	MAPK3	APC	MAP2K2	DDB2
hsa04217	Necroptosis	29/862	159/8094	0.00254162	0.013047	0.00856123	29	HSP90AA1	STAT1	EIF2AK2	TNFSF10	TNFAIP3	CAPN2	CYLD	CFLAR	PARP1	CASP8	CAPN1	IFNAR1	GLUD1	ZBP1	STAT4	CHMP5	RBCK1	XIAP	CHMP7	IFNAR2	MAPK9	STAT5B	CHMP1B	TRADD	STAT6	CHMP2A	BID	VDAC1	CHMP4A
hsa04625	C-type lectin receptor signaling pathway	21/862	104/8094	0.00276819	0.0139771	0.00917157	21	STAT1	CYLD	CASP8	NFATC3	CALM2	IKBKB	CBLB	PPP3R1	PIK3CD	PTPN11	MAPK1	RAF1	MALT1	MAPK3	MAPK9	IKBKE	PLK3	RELA	MAPK13	PPP3CA	RELB
hsa05130	Pathogenic Escherichia coli infection	34/862	197/8094	0.00295237	0.0146666	0.00962402	34	ACTG1	MYH9	TNFSF10	MYO1G	BRK1	TUBA1B	NCKAP1L	TAB2	CASP8	WIPF1	MYO1F	HCLS1	FYN	ACTR3	ROCK2	IKBKB	ACTR2	PTPN11	ABI1	SLC9A3R1	MAPK1	ROCK1	CYTH1	CYFIP2	MAPK3	MAPK9	ARF6	TRADD	CYTH2	PTPN6	RELA	MAPK13	TUBA4A	ARF1
hsa04668	TNF signaling pathway	22/862	112/8094	0.00318399	0.0155662	0.0102143	22	ATF4	TNFAIP3	TNFRSF1B	CFLAR	TAB2	CASP8	IKBKB	PIK3CD	MAPK1	TRAF3	RPS6KA5	MAP2K1	MAPK3	MAPK9	ATF2	TRADD	CREB1	ATF6B	RELA	MAPK13	LTA	CCL5
hsa03018	RNA degradation	17/862	79/8094	0.00341165	0.0164185	0.0107736	17	ENO1	PNPT1	PFKP	TTC37	MTREX	CNOT6L	PABPC4	DIS3	WDR61	LSM4	PFKL	LSM8	LSM1	MPHOSPH6	LSM3	HSPA9	BTG3
hsa04914	Progesterone-mediated oocyte maturation	20/862	100/8094	0.00387321	0.0183531	0.012043	20	HSP90AA1	GNAI2	PDE3B	RPS6KA3	STK10	CDC16	RPS6KA1	PIK3CD	MAPK1	ANAPC5	MAP2K1	CDC27	RAF1	PRKACB	MAPK3	MAD1L1	MAPK9	CDC26	MAPK13	ANAPC11
hsa04659	Th17 cell differentiation	21/862	107/8094	0.00394747	0.0184215	0.012088	21	HSP90AA1	STAT1	CD4	IL2RA	IL6R	PRKCQ	HLA-DRA	NFATC3	IKBKB	PPP3R1	MAPK1	MAPK3	MAPK9	TGFBR2	STAT5B	STAT6	IL27RA	ZAP70	RELA	MAPK13	PPP3CA
hsa05216	Thyroid cancer	10/862	37/8094	0.00425124	0.019543	0.0128238	10	MYC	TPR	TPM3	GADD45A	MAPK1	MAP2K1	POLK	MAPK3	MAP2K2	DDB2
hsa05152	Tuberculosis	31/862	180/8094	0.00456115	0.0206593	0.0135564	31	STAT1	IL10RA	CTSS	CASP8	HLA-DRA	PIK3C3	EEA1	LAMP2	CALM2	CREBBP	PPP3R1	ATP6V1H	MAPK1	RAF1	MALT1	RFXANK	MAPK3	MAPK9	LAMP1	PLK3	EP300	TRADD	CREB1	BID	TCIRG1	ATP6AP1	HSPA9	RELA	MAPK13	PPP3CA	RAB5C
hsa04810	Regulation of actin cytoskeleton	36/862	218/8094	0.00480233	0.0214365	0.0140663	36	TMSB4X	MSN	ACTG1	MYH9	DIAPH1	PPP1R12A	BRK1	SOS1	NCKAP1L	VCL	VAV1	ARHGEF6	ACTR3	ROCK2	ACTR2	ITGB7	PPP1CC	ACTN1	PPP1CA	TIAM1	PIK3CD	MAPK1	PXN	IQGAP1	ROCK1	CYFIP2	MAP2K1	RAF1	SOS2	MAPK3	FGD3	APC	ITGAL	MAP2K2	SPATA13	PPP1CB
hsa04066	HIF-1 signaling pathway	21/862	109/8094	0.00494575	0.0217613	0.0142795	21	RPS6	CDKN1B	ENO1	IL6R	PDK1	PRKCA	PFKP	CREBBP	PIK3CD	RBX1	MAPK1	VHL	MAP2K1	MAPK3	PFKL	MAP2K2	EP300	EGLN1	RELA	TIMP1	ELOB
hsa05031	Amphetamine addiction	15/862	69/8094	0.00522592	0.0226702	0.0148758	15	ATF4	FOSB	PRKCA	SIRT1	CALM2	PPP1CC	PPP1CA	PPP3R1	PRKACB	CAMK4	ATF2	CREB1	ATF6B	PPP3CA	PPP1CB
hsa05205	Proteoglycans in cancer	34/862	205/8094	0.00563264	0.0240952	0.0158109	34	RPS6	EIF4B	MYC	MSN	ACTG1	PPP1R12A	SOS1	VAV1	CD63	PRKCA	HCLS1	CBL	ROCK2	PPP1CC	PPP1CA	TIAM1	PIK3CD	PTPN11	MAPK1	PXN	IQGAP1	GRB2	ROCK1	FLNA	MAP2K1	RAF1	PRKACB	SOS2	MAPK3	MAP2K2	ANK3	PTPN6	MAPK13	PPP1CB
hsa04620	Toll-like receptor signaling pathway	20/862	104/8094	0.00613467	0.0258833	0.0169842	20	STAT1	TAB2	CASP8	LY96	IFNAR1	IKBKB	PIK3CD	IRF7	MAPK1	IRF3	TRAF3	MAP2K1	IFNAR2	MAPK3	MAPK9	IKBKE	MAP2K2	RELA	MAPK13	CCL5
hsa04071	Sphingolipid signaling pathway	22/862	119/8094	0.00677222	0.0281871	0.018496	22	S1PR4	GNAI2	GNAQ	PRKCA	FYN	ROCK2	S1PR1	PIK3CD	SPTLC1	MAPK1	ROCK1	MAP2K1	RAF1	MAPK3	MAPK9	MAP2K2	TRADD	BID	ASAH1	CERS2	RELA	MAPK13
hsa03050	Proteasome	11/862	46/8094	0.00757967	0.0311272	0.0204252	11	PSMA4	PSMB7	PSMB4	PSMD2	PSMD13	PSMC4	PSMC2	PSMC6	PSMC3	PSMA5	PSMB3
hsa03430	Mismatch repair	7/862	23/8094	0.00804662	0.03261	0.0213982	7	SSBP1	RPA1	RPA3	POLD2	PCNA	MSH6	RPA2
hsa04919	Thyroid hormone signaling pathway	22/862	121/8094	0.00825923	0.0326719	0.0214388	22	MYC	ACTG1	STAT1	MED4	ATP1A1	PRKCA	PFKP	CREBBP	TBC1D4	NCOA1	PIK3CD	NCOA3	MED13	MAPK1	MAP2K1	RAF1	PRKACB	MAPK3	PFKL	ATP2A3	MAP2K2	EP300
hsa05210	Colorectal cancer	17/862	86/8094	0.0083619	0.0326719	0.0214388	17	MYC	SOS1	GADD45A	PIK3CD	MAPK1	GRB2	MAP2K1	RAF1	SOS2	POLK	MAPK3	MSH6	MAPK9	TGFBR2	APC	MAP2K2	DDB2
hsa04670	Leukocyte transendothelial migration	21/862	114/8094	0.00838012	0.0326719	0.0214388	21	MSN	CYBA	ACTG1	GNAI2	RAP1B	VCL	VASP	VAV1	PRKCA	ITK	ROCK2	SIPA1	ACTN1	PIK3CD	PTPN11	PXN	ROCK1	ITGAL	NCF1	RASSF5	MAPK13
hsa05225	Hepatocellular carcinoma	28/862	168/8094	0.0106128	0.0408591	0.0268112	28	MYC	ACTG1	SOS1	PRKCA	ARID1B	TXNRD1	ARID1A	GADD45A	SMARCC2	SMARCC1	CDK6	PIK3CD	SMARCE1	MAPK1	SMARCA2	GRB2	MAP2K1	RAF1	SOS2	POLK	MAPK3	MGST3	TGFBR2	APC	SMARCA4	MAP2K2	RB1	DDB2
hsa04611	Platelet activation	22/862	124/8094	0.010978	0.0417435	0.0273915	22	ACTG1	RASGRP1	GNAI2	GNAQ	PPP1R12A	LCP2	RAP1B	FERMT3	TLN1	VASP	STIM1	FYN	ROCK2	PPP1CC	PPP1CA	PIK3CD	MAPK1	ROCK1	PRKACB	MAPK3	MAPK13	PPP1CB
hsa04150	mTOR signaling pathway	26/862	155/8094	0.012446	0.0467483	0.0306756	26	RPS6	EIF4B	CAB39	SOS1	RPS6KA3	PRKCA	LPIN1	RPS6KA1	IKBKB	ATP6V1H	PIK3CD	MAPK1	STK11	GRB2	CLIP1	MAP2K1	RAF1	SOS2	MAPK3	LAMTOR5	ATP6V1D	PRKAA1	MAP2K2	RICTOR	LAMTOR2	LPIN2
hsa04510	Focal adhesion	32/862	201/8094	0.0128116	0.0475418	0.0311963	32	ACTG1	DIAPH1	PPP1R12A	CAPN2	RAP1B	TLN1	SOS1	VCL	VASP	VAV1	PRKCA	FYN	ROCK2	ITGB7	RAPGEF1	PPP1CC	ACTN1	PPP1CA	PARVG	PIK3CD	MAPK1	PXN	XIAP	GRB2	ROCK1	FLNA	MAP2K1	RAF1	SOS2	MAPK3	MAPK9	PPP1CB
hsa05215	Prostate cancer	18/862	97/8094	0.0130202	0.0475936	0.0312303	18	HSP90AA1	CDKN1B	ATF4	SOS1	IKBKB	CREBBP	PIK3CD	MAPK1	GRB2	MAP2K1	RAF1	SOS2	MAPK3	MAP2K2	EP300	RB1	CREB1	RELA
hsa03013	RNA transport	30/862	186/8094	0.0131346	0.0475936	0.0312303	30	EIF3E	EIF4B	EIF3D	EIF4A2	EIF4G2	EIF3G	EIF3A	EIF3F	PNN	EIF4A1	EIF2S3	EIF3B	TPR	KPNB1	EIF3I	XPO1	TACC3	THOC2	ACIN1	PABPC4	EIF4EBP2	NUP210	PHAX	RPP30	CYFIP2	EIF4G1	NUP160	UPF3A	DDX39B	NCBP2
[truncated: 37 more columns]

## Sheet: L_H_Group
ID	Description	GeneRatio	BgRatio	pvalue	p.adjust	qvalue	Count	geneID
hsa05016	Huntington disease	31/165	306/8094	6.3e-14	3.29e-12	3.05e-12	31	UQCRB	SDHD	NDUFA4	BAX	VDAC2	NDUFB11	RB1CC1	NDUFV2	NDUFB9	COX7A2L	PSMD8	ATP5MC3	NDUFB4	NDUFA12	PSMA7	UQCR10	NDUFB2	UQCR11	NDUFC1	NDUFB8	COX5B	ATP5PF	SOD1	POLR2F	COX8A	NDUFA11	SEM1	NDUFB1	NDUFB10	NDUFA13	POLR2L
hsa05022	Pathways of neurodegeneration - multiple diseases	31/165	475/8094	5.4e-09	1.25e-07	1.16e-07	31	UQCRB	SDHD	NDUFA4	BAX	VDAC2	NDUFB11	RB1CC1	NDUFV2	NDUFB9	COX7A2L	PSMD8	ATP5MC3	NDUFB4	NDUFA12	PSMA7	UQCR10	NDUFB2	UQCR11	NDUFC1	NDUFB8	COX5B	ATP5PF	SOD1	CALM3	COX8A	NDUFA11	CSNK2B	SEM1	NDUFB1	NDUFB10	NDUFA13
hsa05020	Prion disease	30/165	273/8094	1.91e-14	1.33e-12	1.23e-12	30	UQCRB	SDHD	NDUFA4	BAX	VDAC2	NDUFB11	NDUFV2	NDUFB9	COX7A2L	PSMD8	ATP5MC3	NDUFB4	NDUFA12	PSMA7	UQCR10	NDUFB2	UQCR11	NDUFC1	NDUFB8	COX5B	ATP5PF	SOD1	COX8A	NDUFA11	CSNK2B	SEM1	NDUFB1	NDUFB10	NDUFA13	RAC2
hsa05014	Amyotrophic lateral sclerosis	30/165	364/8094	3.54e-11	1.23e-09	1.14e-09	30	UQCRB	SDHD	NDUFA4	BAX	NDUFB11	RB1CC1	NDUFV2	ALYREF	NDUFB9	COX7A2L	PSMD8	ATP5MC3	NDUFB4	NDUFA12	PSMA7	UQCR10	NDUFB2	UQCR11	NDUFC1	NDUFB8	COX5B	ATP5PF	SOD1	SRSF3	COX8A	NDUFA11	SEM1	NDUFB1	NDUFB10	NDUFA13
hsa05012	Parkinson disease	29/165	249/8094	1.19e-14	1.24e-12	1.15e-12	29	UQCRB	SDHD	NDUFA4	BAX	VDAC2	NDUFB11	NDUFV2	NDUFB9	COX7A2L	PSMD8	ATP5MC3	NDUFB4	NDUFA12	PSMA7	UQCR10	NDUFB2	UQCR11	NDUFC1	NDUFB8	COX5B	ATP5PF	NFE2L2	CALM3	COX8A	NDUFA11	SEM1	NDUFB1	NDUFB10	NDUFA13
hsa05010	Alzheimer disease	29/165	369/8094	2.48e-10	7.4e-09	6.86e-09	29	UQCRB	SDHD	NDUFA4	VDAC2	NDUFB11	RB1CC1	NDUFV2	NDUFB9	COX7A2L	PSMD8	ATP5MC3	NDUFB4	NDUFA12	PSMA7	UQCR10	NDUFB2	UQCR11	NDUFC1	NDUFB8	COX5B	ATP5PF	CALM3	COX8A	NDUFA11	CSNK2B	SEM1	NDUFB1	NDUFB10	NDUFA13
hsa00190	Oxidative phosphorylation	24/165	133/8094	1.23e-16	2.57e-14	2.38e-14	24	UQCRB	SDHD	NDUFA4	ATP6V0E1	NDUFB11	NDUFV2	NDUFB9	COX7A2L	ATP5MC3	NDUFB4	NDUFA12	UQCR10	NDUFB2	UQCR11	NDUFC1	NDUFB8	COX5B	ATP5PF	ATP6V1F	COX8A	NDUFA11	NDUFB1	NDUFB10	NDUFA13
hsa04714	Thermogenesis	22/165	232/8094	1.42e-09	3.71e-08	3.44e-08	22	UQCRB	SDHD	NDUFA4	NDUFB11	NDUFV2	NDUFB9	COX7A2L	ATP5MC3	NDUFB4	NDUFA12	UQCR10	NDUFB2	UQCR11	NDUFC1	NDUFB8	COX5B	ATP5PF	COX8A	NDUFA11	NDUFB1	NDUFB10	NDUFA13
hsa04932	Non-alcoholic fatty liver disease	21/165	150/8094	2.06e-12	8.62e-11	7.99e-11	21	UQCRB	SDHD	NDUFA4	BAX	NDUFB11	NDUFV2	NDUFB9	COX7A2L	NDUFB4	NDUFA12	UQCR10	NDUFB2	UQCR11	NDUFC1	NDUFB8	COX5B	COX8A	NDUFA11	NDUFB1	NDUFB10	NDUFA13
hsa03040	Spliceosome	14/165	151/8094	2.17e-06	4.53e-05	4.19e-05	14	PRPF40A	LSM5	ALYREF	MAGOH	RBM25	RBM17	TCERG1	SNRPB2	U2AF1L4	SRSF3	HNRNPM	U2SURP	SNW1	SYF2
hsa04723	Retrograde endocannabinoid signaling	13/165	148/8094	9.21e-06	0.000174954	0.000162133	13	NDUFA4	NDUFB11	NDUFV2	NDUFB9	NDUFB4	NDUFA12	NDUFB2	NDUFC1	NDUFB8	NDUFA11	NDUFB1	NDUFB10	NDUFA13
hsa03050	Proteasome	5/165	46/8094	0.00231187	0.040265	0.0373143	5	PSMD8	PSMA7	PSMB8	SEM1	PSME2

## Sheet: Common_Group
ID	Description	GeneRatio	BgRatio	pvalue	p.adjust	qvalue	Count	geneID
hsa03010	Ribosome	30/52	158/8094	5.55e-39	3.77e-37	3.74e-37	30	RPS8	RPS7	RPL18	RPL5	FAU	RPS27	RPL30	RPS23	RPL39	RPS15	RPL10	RPS25	RPL11	RPL32	RPL38	RPL6	RPL8	RPL35A	RPL18A	RPL34	RPS29	RPS28	RPL14	RPL41	RPL37	RPL12	RPS21	RPL28	RPL36A	RPS10
hsa05171	Coronavirus disease - COVID-19	30/52	232/8094	1.23e-33	4.18e-32	4.14e-32	30	RPS8	RPS7	RPL18	RPL5	FAU	RPS27	RPL30	RPS23	RPL39	RPS15	RPL10	RPS25	RPL11	RPL32	RPL38	RPL6	RPL8	RPL35A	RPL18A	RPL34	RPS29	RPS28	RPL14	RPL41	RPL37	RPL12	RPS21	RPL28	RPL36A	RPS10
hsa05143	African trypanosomiasis	3/52	37/8094	0.0016659	0.0377603	0.0374096	3	HBB	HBA1	HBA2
