# Supplementary material for: Dynamic response landscape of immune cells identified immune dysfunction which predicts disease progression in COVID-19 infected patients
Source: Int J Biol Sci. 2022 Apr 24;18(7):3066–81. doi: 10.7150/ijbs.71163 (PMC9066099; doi:10.7150/ijbs.71163)
Supplement: Supplementary file 2 — Supplementary tables. [file ijbsv18p3066s2.zip › s2/Table S6.xlsx]

## Sheet: M vs H
H_L_Group	L_H_Group	L_Group	H_L_Group|L_H_Group	H_L_Group|L_Group	L_H_Group|L_Group	H_L_Group|L_H_Group|L_Group
SMEK2	KLRC3	JUNB	HBA1	WHSC1L1	HLA-DPB1	S100A8
RP11-3P17.5	HES4	DUSP1	RUNX3	GAS5	AREG	IGKC
FAM21C	IFIT3	CD52	FCGR3B	RP11-427H3.3	KLF3	FTH1
RP11-349A22.5	TYROBP	RPL13	IGHM	WAPAL	PPP1R15A	ACTB
2021-09-15	TNFRSF18	LST1	RPS16	LRRC75A	CGGBP1	C1orf56
NRD1	LGALS9	FOSB	SELPLG	RP1-17K7.2	CYC1	IFITM1
PCNX	AC087239.1	CEBPD	RBM27	ADRBK1	CA5B	AC103591.3
ATP5L	LINC02384	BCL2	OASL	AC013394.2	PSIP1	GAPDH
LINC02446	KLRC4	MDFIC	BCL11B	ATP5E	TATDN1	RPL39
DUSP5	KIR2DL3	RPL9	CX3CR1	ZCCHC11	TMEM183A	ATP5F1E
SOS1	Z93241.1	DNAJB1	ADD1	ATPIF1	ZNF644	RPS10
NOTCH2	XAF1	FUS	RAPGEF1	CRYBG1	UXT	JUND
EIF3L	ERO1B	UBA52	TMSB4X	SELENOM	KANSL1	MALAT1
TAB2	SYK	TOMM20	C6orf106	KMT2A	TRIM22	IGLC2
ADAR	MYOM2	FNIP1	ARHGAP25	SLC38A2	SLC25A39	S100A4
NIN	AC090152.1	PPP2R5C	IFI44	APOL3	PPP4R2	RPL30
IL10RA	HERC5	CLINT1	APLP2	FOS	EFHD2	RPL36A
RASGRP1	CD79B	CWC15	ADD3	GIMAP7	TAP1	H1FX
EIF3D	NUTM2A-AS1	HOPX	RPL27	FLT3LG	CSK	ATP5MC2
MCL1	SH2D1B	TMEM14C	FGFBP2	TMEM238	UBE2A	RPL10
FAM129A	HIST1H2AC	XCL1	BIN2	HERPUD2	PPP1R18	RPL28
LRRFIP1	PARP9	TNFRSF25	FBL	HIVEP2	HNRNPK	TMA7
CENPB	NCAM1	PJA2	IER5	HIST1H4C	ZEB2	RPS28
CTDSP2	SVBP	PFDN5	RPS5	RPL23A	PPA1	RPS13
SON	MFSD14C	DPYD	CCL4L2	AC025164.1	DNAJC21	RPL12
PTP4A2	AC025159.1	AQP3	MSL1	MRPL33	PABPN1	IL32
NCOA4	AC012615.1	PSMD4	KLF13	TSTD1	RAC1	CTSW
MYCBP2	HEXDC	MTPN	SLAMF6	RAP1B	ACTN4	NDUFA3
CYTH4	DAZAP1	PDHB	PRRC2C	RFLNB	ARF6	SH3BGRL3
TRERF1	MTRF1L	CMC1	KCNAB2	GAPVD1	DGKZ	PFN1
TNFAIP3	RHBDD2	FAM172A	INPP4A	TLE4	CTSD	EMP3
LARP4B	SUPV3L1	SF3B5	CAP1	GZMK	ATP6AP2	FAU
NUP210	DGLUCY	PLAC8	PTPN18	TUBA1B	PTPN7	FXYD5
U2AF1L4	ZC3H12A	TUBB4B	IDS	CHURC1	NIPA2	RPS8
ATRX	PPP2R1A	NOSIP	PBXIP1	PSMD12	TNFSF10	RPL41
TTC3	SCAMP2	RNH1	TSHZ1	CCND3	HNRNPA1	TRBC1
SUN2	NOL4L	MFF	HEXIM1	DNAJC1	ERP29	ATP5ME
ITGB7	ZPR1	CORO1A	STAT6	DDX18	PHKB	S100A11
HLA-DQA1	PRDX3	MBD4	WIPF1	TLK1	TSR3	RPS7
ALDOA	PYM1	BRK1	RBL2	CALM1	RARRES3	ATP5MF
ZNF91	RNFT1	ZNHIT1	FCRL3	TMEM59	CUL5	IGLC3
PRPF8	PRH1	ITGB1BP1	MYLIP	OSER1	NCR3	ELOB
PAG1	MRE11	XRN2	DYRK2	PSMB8	ZCCHC7	S100A6
SMAD7	TMEM263	LTB	STAT5B	COPS3	VDAC3	RPL22
FAM78A	KIR2DL1	CD226	MIGA1	SIT1	CCZ1	MT2A
TMC6	SP100	SDF2	TCF20	CHP1	ERP44	PPIB
FUT11	KMT5A	EIF4A1	LCP2	ITM2A	LENG8	S100A10
LAPTM5	CXorf38	UROS	OSBPL8	RAP1GDS1	ARL4A	RPL37
FLII	B4GALT1	SRSF1	LNPEP	PLEKHJ1	OAZ1	RPL11
SLC35E2B	PTGDS	CD63	ACTR2	POLE3	MIB2	HNRNPH1
ACLY	TFDP1	NCK2	FNBP1	CD8B	DMAC1	ALOX5AP
TAOK1	PKM	BRAF	DYNLL2	RRP15	FAM173A	ARPC3
UBXN7	OGFR	TMEM208	MLLT6	C22orf39	ARL16	NSD3
AC016831.5	ITGA6	CCSER2	OAS1	NINJ1	FCER1G	MIF
TACC1	ZNF524	PKN1	ABHD2	SOD1	USP34	RPL34
SLF1	CMKLR1	POLR2G	WDR26	CTNNB1	HOTAIRM1	JPT1
ADAM10	MMP25-AS1	SYNGR2	SPTAN1	STK17B	KMT2E	CD99
ACIN1	NLRC3	RNF115	UBE2Q1	RNF149	RPS2	SELENOW
TMEM30A	MMP23B	SLC25A36	UBTF	ESD	GLRX	SEC61G
PLEKHA2	MSMO1	PDLIM2	AKAP13	IL7R	LAMTOR5	PSMB10
ARHGAP4	DNAJB14	RNF166	SLF2	FBXW11	CALR	RPS12
CSKMT	TMED1	MXD4	FAM120A	SRSF3	BAD	RPS15A
BORCS5	AC005332.5	MAP4K5	SRSF5	YWHAQ		PPDPF
CCDC88B	SPART	HNRNPAB	CXXC5	TUBA4A		ATP5MD
TAPBP	C7orf50	PCMTD1	GSE1	RPS18		COMMD6
TNIP1	AHI1	TRADD	KPNB1	NCOA7		RPL29
QARS	STAU1	APEX1	TNRC6C	TRAT1		RPL32
AKAP11	PITPNC1	HPCAL1	GNB1	MRPL21		ATP5F1D
UHMK1	RPP38	EIF5	PXN	EMC7		IFITM2
ELK4	HSF1	SMARCD1	KLF12	TRAPPC4		RPS27A
PIKFYVE	HSPA8	PEPD	TMEM181	MRPS7		KRTCAP2
RAP2A	C2orf74	SAT1	SP1	ZFAND1		CLIC1
EFCAB14	CD160	INTS6	HNRNPUL1	SSR3		RPS24
PDS5A	RBCK1	MBP	FAM53B	PPIE		RACK1
NLRC5	RPL26L1	GLRX5	HACD4	MOB2		RPL36
SMG1	SLA2	OPTN	SMARCC1	PDE4B		SELENOK
FAM168B	AKT1	MED4	CASP1	EXOSC9		PRR13
TAF1	USF3	SIGIRR	SEMA4D	MRPL42		SERF2
IKZF1	PARP12	KATNBL1	RPS9	IMP3		PET100
UBP1	GZMH	MMADHC	UGGT1	TARSL2		AES
KAT2B	ACYP2	ACBD3	CAB39	ATF7IP2		HLA-DRB1
UBR5	TMEM109	ACTG1	MYO9B	CDC123		SRP14
CCND2	DNPEP	STAT3	ARHGEF3	CFL1		NDUFA1
SSBP3	PCBP2	SPAG7	EIF4G1	PPWD1		CD37
SMARCA5	CD151	DNAJC3	PIK3AP1	RPL15		LY6E
MEGF9	TSEN15	C1orf162	CNOT6L	TDG		C12orf57
SYNCRIP	MYNN	EID1	HECA	GADD45B		ATP5MG
SF3A1	TENT5A	GZMA	MT1F	DNM1L		ATP5MC3
HCFC1	EPN1	PHF20	CSNK1G2	LSM10		SEM1
CLTC	TIMM29	SDHB	CD247	AC044849.1		SARAF
PRR5L	KIR3DL2	FAM32A	PRSS23	GABPB1-AS1		MYL12A
MAP3K3	USB1	HNRNPA3	POM121	GID8		TBCA
PI4KA	STAT2	FKBP3	ITPKB	ADI1		EIF5A
IVNS1ABP	APH1A	TMEM173	ICAM3	DCTN3		SEC61B
CHD8	HEG1	PSMA3	PDZD4	RPS19		CDC42SE1
KDM3B	GOSR2	ANKRD13D	C6orf48	RNF126		RPL5
GALNT10	SRFBP1	NUCKS1	SAR1A	CHRAC1		COX8A
ZZEF1	ZBTB25	ASAH1	TMEM222	REXO4		COX6A1
TBC1D10C	MIS18BP1	RBM39	MAP7D1	SLC4A7		TCEA1
FOXO3	TRDC	ELAVL1	UBC	MRPL11		RPL7A
SQOR	CFAP298	LBR	VCL	MRPS26		RPL35A
NUFIP2	CTBS	PNN	STK4	KANSL2		IGHA1
DCAF8	OTUB1	FOXN3	FGR	KAT7		HLA-DPA1
DHX9	ORAI1	UBXN4	SPOCK2	POP5		COX7A2
KIF21B	G6PD	ANXA11	PSMD9	APOBEC3C		NKG7
MSL2	STAMBP	DNTTIP2	WAC	MRPL55		COX7C
XPO6	KIR3DL1	MAPKAPK5-AS1	EIF4A2	MRPL51		GZMM
STX16	KIF2A	CD47	PRELID3B	ITGAE		RPL6
ARHGEF6	DRAM2	IDI1	PSMB4	EIF3F		RPL14
SYT11	MED8	GCC2	RASA3	SERTAD1		RPL8
CAPN2	LITAF	PATL2	ZNF609	BTG2		SKP1
TPP1	PDZD11	PSMD6	PTK2B	ILKAP		PTMA
DDB1	AC239800.3	MAD1L1	ZNF266	MRPL14		HMGB1
TCF7	NPRL3	PPM1G	PTPMT1	NDUFB7		CD3E
CCT8	DNAJB12	LBH	SPATA13	AIP		RPLP1
CDC25B	NAP1L4	PRMT2	ANXA6	SH3BP5		TMSB10
LAG3	E2F4	UBXN1	LASP1	SRP72		JCHAIN
ATP8B2	IFIT2	SS18L2	PIK3R5	DGCR6L		NACA
S1PR1	LYSMD3	EVI2B	EPB41	BTF3L4		ABHD17A
NPIPB5	CUEDC2	MTDH	WASHC1	HELB		H3F3A
UNC13D	CYB5R4	SAP30BP	PPP1R12A	TRMT10C		H3F3B
CELF1	SENP5	EHMT1	VCP	FAM200B		SUB1
RASAL3	PSMF1	METTL23	BABAM2	ATG2A		RPS21
BIRC6	HAUS1	RBM33	PREX1	TMEM160		B2M
BOD1L1	RBM42	CORO7	C6orf226	GRPEL1		HCST
C6orf89	UQCC3	PIK3IP1	CLSTN1	DDX3X		RPS29
MCM7	GAS7	SHOC2	EIF4EBP2			RPL24
COL6A2	ANP32B	RTF1	HNRNPUL2			RPS3A
AFTPH	SLC50A1	TPM4	MAPRE2			RPS15
AGO4	SLC2A4RG	CIRBP	PIK3CD			RPLP2
CDC16	ZBTB7A	TMED10	CD53			RPL18
OGT	DPP7	RASA2	DCAF5			RPL18A
PRKCSH	FTX	EIF3H	PSMA6			RPS27
MED13	OTULINL		SLC9A3R1			RPS23
OTUD5	COA6		TGOLN2			MT-CO3
SART1	LINC02084		ST6GAL1			MT-CO1
PARP1	GFOD1		CXCR4			MT-CYB
TRRAP	CNPY3		EOMES			MT-ATP6
LPCAT1	GFER		ZBTB4			RPL13A
DIMT1	CEP95		ARL8A			MT-ND2
ZNFX1	MED16		VAV1			MT-ND5
EIF5B	TXNDC12		RAD21			HLA-A
AP002387.2	TMEM205		ARID1A			MT-ND1
ZAP70	EXOC4		NCOA1			DDX5
TNF	IL18RAP		SAMHD1			MT-ND4
MAPKAPK2	NCBP2		DOCK2			ARL4C
HNRNPL	UBA6		RAB11FIP4			RPS20
MAPK14	MXRA7		MED1			HLA-E
ARL5A	IGSF8		GBP4			RPS6
AXIN1	NMI		PCNT			MTRNR2L12
YY1	RNF138		MT-ND4L			RPS11
PRKDC	PRDX4		TRIP12			MT-ATP8
ARHGAP35	PTGES2		BCR			HLA-B
USP24	AP3M1		GAB3			RPL3
HIF1A	HMGXB3		PPP1R16B			RPL27A
HAUS3	PDLIM1		KDM5A			LCP1
MYO9A	ZNF224		PARP4			ITGAL
EXOC3	ODF2L		KIDINS220			C19orf43
LUC7L3	RGS9		SUPT16H			SYNE1
NBR1	NAA60		MTREX			MSN
CCAR1	KLRC2		KMT2C			SYNE2
BAG6	NFKB1		DDX42			DIAPH1
RPL23	YES1		PRKCH			C1orf63
NOP56	EDF1		FLI1			RPL4
PLEC	FEZ2		ANAPC15			HMHA1
MIAT	PSMC4		FAM45A			LINC00657
RAB37	RBM17		SSH1			EEF2
ANKIB1	NUDC		TESC			RP11-94L15.2
RANBP2	EBPL		ARRDC1			MTRNR2L1
PLCL2	LFNG		CITED2			SLFN5
PNISR	MAP2K3		MADD			MATR3
ZC3H7A	EIF4E		FAM208A			ERBB2IP
ZMYND11	STARD3NL		SEC16A			GPR56
PTCD3	DDX52		HPF1			MGEA5
RPL10A	CERS4		RPS6KA3			TMEM66
MYO1G	TDRD3		SFT2D2			MACF1
GOLGB1	KMT5B		PDCL3			FYB
SLIRP	IKZF3		TES			MYH9
MTR	KLRC1		KTN1			FAM65B
EIF3B	ATXN10		MKRN1			RPS17L
ZBTB38	BFAR		TAF7			RPSAP58
MGA	NSUN6		VCPIP1			MTRNR2L8
GPR65	MPST		NCALD			PTPRCAP
SPG11	GPN1		CYTH1			MTRNR2L10
SIN3A	SERPINB6		ESYT1			AC009501.4
NCOA2	TXN2		EZR			GLTSCR2
SEPT9	KCTD10		S1PR5			AHNAK
THOC2	EXOG		TCOF1			MT-ND6
ATP2A2	ATXN1		SLK			GNB2L1
BHLHE40	UBLCP1		ANKRD17			MT-RNR1
MYO5A	CASP4		SLC44A2			RNA28S5
SIPA1	IMPA1		SMARCA2			MT-RNR2
SLC38A10	GNS		MAN1A1			RNA18S5
AHCYL1	HERC4		ERG28			HBA2
QRICH1	MAD2L2		FYN			OST4
PSMD2	ATP6V1E1		STK26			LIMD2
FOSL2	ZDHHC20		CCL3			ARHGAP30
NDRG1	CTBP2		ILF3			DDX24
DNM2	DCTN2		ZC3H13			HERPUD1
PIEZO1	YIPF4		KRI1			FLNA
YLPM1	DTD1		GPR174			IRF1
ATL3	SRSF7		G2E3			CDC42
SART3	HDDC3		PPP1R12C			SNRPG
SFSWAP	COMTD1		LAX1			RPS26
MGAT4A	DDA1		MAPK1			PTPRC
PRR14L	ZNF431		RANGRF			ATP5PF
PSME4	PYROXD1		SBNO1			ITGB2
XPO1	TSC22D4		RAMMET			SMEK1
OTUD4	ANKRA2		PCF11			GNG5
BBX	FIBP		HNRNPA2B1			TRIR
RAB27A	RHBDF2		BCL10			PCED1B-AS1
TARDBP	THAP1		KDM3A			SUMO2
CDKN1B	ECHDC2		SSRP1			SEC62
NDUFAF2	ZNF708		ID2			RAB7L1
RPS6KA1	TSTA3		EPSTI1			RPS25
KDM2A	C12orf10		TGFBR1			ATP5B
METAP2	STK16		LAIR2			ZC3H11A
RNF10	CCDC167		GOLGA3			COX6B1
FAR1	VMA21		ST3GAL1			PAXX
SASH3	AKAP7		STX4			RPL19
MVP	RNF130		AZI2			C12orf75
HDGF	NOC2L		NBEAL2			EIF4B
CTCF	SUCLG1		IKZF2			ATP5A1
HNRNPC	OSBPL5		STIM1			DDX21
SF3B3	RFXANK		GNPTAB			IFI44L
ASXL2	GNPAT		SF3B4			SNHG5
RMND5A	SHPRH		DIP2A			SPCS2
CEP78	BDP1		TRIB2			EIF1
CHD6	IKBKG		MTERF4			UBB
SUPT6H	MRPL44		FLOT2			RPL17
MARCKSL1	NOTCH1		TMUB1			TUT4
HDLBP	CCDC32		ZNF217			CD3G
MED15	MRPL27		TMEM43			SNHG9
AOAH	C2orf49		LRPAP1			BTF3
SND1	PARP10		GNAI2			GPSM3
ATP1A1	YRDC		TIMM44			EIF3C
SH3GLB1	CHI3L2		MYO1F			RBM8A
SBK1	RWDD4		PLEKHG3			COX6C
RBM3	AC004865.2		DDX3Y			RN7SL4P
NUMA1	ARHGEF12		PSMA2			TGFB1
PTPN11	IRAK4		HSP90B1			BLOC1S1
HNRNPR	RETREG3		IQSEC1			SORL1
ANKRD11	TXK		ETHE1			ATP5MPL
ACTR6	ENOPH1		CTR9			SPN
TRIM33	NCK1		CARD11			DUSP2
SMC1A	SMCHD1		ARF1			RSRP1
MARK2	TOR2A		MATK			CST7
RGS3	CHMP6		MX2			DRAP1
SERINC1	CHST2		SNRK			BCAS4
DENND4C	B4GALT4		VPS13D			C8orf59
EIF4G3	N4BP2L2		DCPS			TMEM258
ANKRD12	CYB5A		SERINC3			HIGD2A
LYN	PRPF18		TUBA1C			CCL4
EP400	ABHD3		MAT2B			CAPZA1
MED19	PHACTR2		CD8A			IGF2R
CBL	FCMR		RCSD1			CSNK2B
CASC4	ASNSD1		DUSP11			ATHL1
ATAD2	SNRNP35		EP300			GSTP1
LILRB1	NCOA6		ADAM17			PSME2
RNF44	APOBEC3G		C8orf33			CCL5
REST	ISCA2		CISD2			CD97
PHF12	RSL1D1		STRAP			CHCHD2
RBM5	AFF4		SMIM27			IL2RB
ANXA2	NAMPT		JADE1			SPCS1
PAIP1	PTEN		PSD4			BZW1
RALBP1	AKR7A2		NXF1			HINT1
NSD1	ZSWIM7		LARP1			CCNH
UBL3	MRPS11		SATB1			FTL
GLYR1	SBF1		CD58			ATP2B4
PRDX5	RALY		CAPZA2			SRRM1
GIGYF2	RAD9A		SMIM29			MT-CO2
ACADVL	CHMP4B		GLIPR2			RPL31
GALNT1	TAOK3		NONO			COTL1
CFLAR	APBA2		SNRNP40			HBB
PRKACB	AKR1C3		HNRNPD			SELENOH
RIPK1	SNRNP70		C15orf40			FYB1
PCMTD2	SNX18		MRPL13			EIF4G2
SLC25A24			MIF4GD			UBE2D2
PHIP			CEBPZOS			UQCR11
TMX4			LUC7L2			TXN
PCMT1			HUS1			PSME1
VHL			NENF			PTGES3
BCLAF1			ARPC2			JAK1
ZNF148			TAF15			NDUFV2
OS9			RIT1			UQCR10
OXSR1			CASP8AP2			COPS9
RELA			FBXO7			BAX
JMY			HSD17B11			UQCRQ
CLK1			PIGC			CD81
WDR1			NRBF2			FAM133B
AFF1			CCNL2			REX1BD
PCSK7			FBXO6			COX17
BTAF1			WDR74			SF3B1
C12orf65			DIDO1			HLA-F
APC			C15orf61			NBPF10
RDH14			SAMSN1			MT1X
PTMS			TMEM170A			PPIA
NAA50			EVL			OIP5-AS1
SECISBP2L			HLA-DQB1			PRELID1
FBXO21			EXOSC1			KLF2
SLA			CBX4			NDUFA11
PFKP			RP9			POLR2L
COPA			TSPAN14			NDUFB11
RBM26			ZDHHC24			NDUFB4
SMARCA4			NDUFAF4			LGALS1
CPD			PLEK			SELENOS
TIMM8B			HTATIP2			ELOC
SLFN13			SP110			SNU13
G3BP1			TMEM107			SEPT7
XRCC6			APMAP			CTSC
DCK			TP53TG1			NDUFA13
AP3B1			SUGT1			TPI1
SUMF2			PPID			ZCCHC6
PACS1			ATP6V0D1			STK10
PTBP3			HPRT1			SRP19
CDK5RAP3			SH3BP2			PRDX2
SAP30			MZT1			ZC3H15
USP3			NDUFB5			SPSB3
WDR45B			RAB4A			RNMT
FGD5-AS1			PIBF1			ATP5PO
KPNA6			ARHGAP26			RAN
EIF2AK1			NORAD			RTRAF
SAFB2			MRPL4			ATP5F1C
FBXO33			PLIN2			S100A9
BTN2A1			MRPL36			PIM3
ACAP2			BCAP29			COX5B
GORASP2			CD244			POMP
USP1			SNAPIN			SMDT1
IRAK1			DDX23			TMEM50A
FBXW2			CIAO1			LSM7
GZMB			MPPE1			CSTB
NASP			AC007952.4			ARL6IP4
HADHB			PTAR1			CEBPB
KARS			BABAM1			ANKRD36B
ALKBH5			TMEM9B			RIPOR2
CYB5R3			C1orf174			RNF213
PCYT1A			MBNL1			PSMB9
KIAA2026			COMMD1			EEF1D
NUPL2			YIPF3			BRD2
DENND4B			INO80E			RWDD1
TNKS2			ERGIC2			HMGN1
BAZ2B			BIN1			AC013394.1
IFI16			RGS2			IL2RG
UGP2			DPM2			YWHAE
HECTD1			MRPS5			AAK1
RIF1			TWISTNB			NDUFB8
DYRK1A			HIST1H1E			AC026979.2
SMC3			MRPS31			JUN
CSNK1D			DDX39A			SAP18
ZNF292			RPA3			UCP2
IL16			SYNRG			ARF5
ZMAT2			ZFAND5			AC245014.3
PTPRJ			WAS			PYURF
CCDC14			TXNDC9			COX7B
DAXX			GTF2E2			TNFRSF1B
SENP6			CERK			WDR82
TPST2			ZRSR2			C9orf16
USP4			DDIT3			AC058791.1
NBEAL1			CENPX			ATP5PD
CD84			SKA2			NDUFA4
HCG18			MPLKIP			CFAP97
IGBP1			SNAP23			TLN1
RAB9A			PNPLA2			PSMA3-AS1
PRDM2			CNIH4			NOL7
ZNHIT3			TRAF3IP3			RASSF5
NAP1L1			SNHG12			ROMO1
EHBP1L1			HMGB2			CCDC85B
ROCK1			YWHAZ			AKNA
TRIM14			RAP2B			TRA2A
MOB3A			RNPC3			NDUFC2
MGAT1			CRBN			SLAMF7
VASP			RNF114			LAT
GSDMD			PIP4K2A			TGFBR3
DUSP12			PTRHD1			LINC01871
DICER1			KANSL1-AS1			SOCS1
POM121C			SEPHS2			ATP6V1G1
DCTN1			FAM104A			DDIT4
GATAD2B			ASXL1			SNRPB2
STAG2			TUBB			CANX
LAIR1			DTHD1			CREBBP
CPNE1			MOAP1			ARPC1B
TPRG1L			ELOVL1			RAB5C
HTT			PURB			RPSA
SMARCC2			COPS5			BTG1
RNF38			UIMC1			SNRPD2
GRK6			PPP2R2A			FCGR3A
TPR			SMG6			NDUFC1
EGLN1			CREM			SF3B6
IQGAP2			ERLEC1			MIR4435-2HG
GAK			TMEM126A			RAB5IF
DUS1L			CELF2			SLC38A1
ANAPC5			PQLC3			RPL26
KCTD20			RFTN1			BTN3A2
HSPH1			C3orf38			EIF3K
RIN3			TWF1			TOP2B
PICALM			SNX17			BTN3A1
GRB2			SF3A2			PABPC1
RABEP1			TBPL1			NDUFA12
RB1			NR1H2			SNRPN
TM2D1			RSRC2			STK17A
DGKD			YDJC			MYL12B
SEC61A1			TIMM10			RPS4X
MED13L			HLA-DRB5			SPTBN1
ZFAS1			BRD9			SQSTM1
CCNK			ABHD14A			HSPE1
DGKA			TSPYL2			CHD3
UBE3A			CHCHD3			CYFIP2
KDM1A			CCDC115			MMP24OS
RRAGA			F2R			SNRPD1
KIF20B			GIMAP6			TCF25
VPS26B			ZDHHC2			RPL36AL
SAMD9			SURF4			LYZ
PUM1			2021-03-02			ATM
KAT6B			CCPG1			VDAC2
C6orf62			TMEM126B			ECH1
PDCD7			MLF2			GMFG
IKBKB			HIKESHI			MINOS1
XIAP			STMN1			DDX17
ZNF791			SMIM19			CNOT9
TRIP11			ARHGAP10			UQCRB
NCKAP1L			CHIC2			RNF7
CCT3			SHARPIN			DDT
PPP1R15B			CERS2			P2RY8
HIPK1			ABHD14B			RHOG
ZC3H18			ATP6V0E2			NFATC2
ITPR2			IFI35			IRF9
PTGER4			PLD3			TOMM5
TRPV2			MEA1			R3HDM2
HELZ			RPIA			ETS1
LRP10			PEX16			RPL21
HOOK3			LETMD1			GLG1
CNBP			C1orf123			AMD1
C1orf131			MNAT1			ATP5IF1
HIPK3			LSM1			ZRANB2
MAP3K2			RABGGTB			SNHG25
CNTRL			BRMS1			TXNIP
ZNF600			ZNRF2			CEBPZ
S1PR4			CHMP2B			CHCHD10
NDUFV1			RPS6KB2			BTN3A3
MKNK2			SFT2D1			MAGOH
CYLD			CUTC			PRF1
TRPC4AP			YWHAH			NDUFB1
MAP4K4			TRGC2			ATP5MC1
GOLPH3			MED23			PPP4C
MAGT1			ASCC3			PNRC1
TC2N			PAXBP1			BPTF
SLMAP			KLRB1			SEPT1
PRKAR2A			HLA-DRA			CEMIP2
AKAP17A			THOC1			NOP10
EPRS			NDE1			TRAPPC1
ZFP36L1			LEPROT			PUM3
MRPL32			ACAA1			ATF4
RPRD2			RBM4			SRSF10
WDFY1			HDAC3			RHOF
CUL4A			ZNF511			GPX4
ATP11B			SH2D1A			STUB1
RNPEPL1			SUPT4H1			TUT7
DPH3			NUDT5			OTUD6B-AS1
MRPL18			MRPS16			HNRNPDL
CREB1			ZBP1			FKBP8
SEPT2			DPY30			ITM2B
CAPNS1			NUDT22			IRF7
ZNF33A			SLC2A3			HSP90AA1
SUPT5H			STAT1			VAMP2
PLEKHB2			KLF6			GYPC
DMAP1			TPGS1			LAMTOR4
RABL6			COMT			PAIP2
GLUD1			SURF2			CHD4
SCAF8			TRABD			SETX
SLU7			SPON2			COX5A
GLUL			LENG1			EHD1
ARID4B			MRPL40			ARGLU1
RUNX1			SLC16A7			STMP1
KLHL36			CCS			NSMCE3
HNRNPA0			MYBL1			HSP90AB1
UBE2G2			TM2D3			SMIM37
UBAP2L			APOPT1			PRRC2B
WIPI2			SERTAD3			ARHGDIA
SOS2			CMPK1			GOLGA8A
ARCN1			NPRL2			SCAND1
COMMD3			GBP1			MX1
SPTY2D1			PMF1			PSAP
TAGAP			DHPS			ZBTB44
HSBP1						ATP6V1F
PCM1						HUWE1
RSF1						EIF1B
ZNF518A						ADGRE5
TOPBP1						DBI
ERCC1						GSTK1
CDV3						CYCS
UBE2K						UBE2V1
SRSF2						ITGAM
TPRKB						H2AFZ
ALG5						C4orf48
TIGIT						MCUB
ESF1						ALYREF
SP4						HERC1
LPIN2						ATP5PB
IBTK						USP7
TMED3						NDUFB9
PBRM1						SLC25A5
FBXO32						UTRN
CAPN1						DNAJA1
NFAT5						CORO1B
CUL3						EIF2S2
SAFB						CHD2
ENO1						KRT10
POLR2B						OGA
ZBTB1						WNK1
PTTG1IP						THOC7
ERAP2						MZT2B
FKBP5						IQGAP1
FMR1						METTL26
DDX54						MRPS21
RSRC1						NIPBL
GTF3C1						PSMD8
FAM199X						PRDM1
PHF21A						NRDC
MTF2						CYTOR
TMEM167A						NLRP1
SOD2						ANKRD49
FGD3						MRPL57
HADHA						TMC8
MIDN						IER2
GPATCH2L						ERH
UBR1						CCDC107
RRBP1						ERBIN
UBQLN1						GNLY
COA4						DNAJC8
ADNP						ANAPC16
NELFB						PFDN1
TNIK						IAH1
TMF1						KAT6A
ARID4A						SET
KIF5B						FRG1
TAZ						COX20
VPS13C						LGALS3
CEP290						RAC2
U2SURP						WDR83OS
SIK3						NDUFS5
EMB						DNAJC15
LPIN1						UBL5
NCL						SELENOT
HK1						PYCARD
DKC1						ATP6V0E1
C11orf21						TRG-AS1
TBC1D15						SBDS
LMBRD1						MRPS18C
ROCK2						CSDE1
UBE2Z						RPL22L1
ZNF683						IFI6
SCAF11						TENT5C
CLIP1						TYMP
IFT20						KDELR1
ATP2A3						GTF2B
TRBC2						UFD1
NEK7						DNAJB6
SSH2						LYAR
ENTPD4						CDK11A
TNPO1						CARD16
TIA1						PPP4R3A
FRYL						PLCG2
SYTL2						NSA2
USP47						MORF4L1
SDF4						MAN1A2
VEZF1						BSG
DOCK10						KXD1
PDXDC1						EIF2AK2
AUP1						CBX3
PDIA4						BAZ2A
PFDN6						INPP5D
SRSF11						DYNC1H1
KIAA1109						PLCB2
STK38						VIM
CDK13						SUMO1
CASC3						UBR4
NFATC2IP						GBP2
PABPC4						UBE2N
DENND2D						FAM96B
SETD5						STXBP2
MAN2A1						MED10
FAM192A						WTAP
NUB1						PSMB1
GATAD2A						OTULIN
SMC4						PSMA7
USO1						ARPC4
ZNF831						SH2D2A
NOL8						SF1
SP140						LEPROTL1
TPP2						AC016831.7
SMAP2						PA2G4
ZC3HAV1						NDUFAF3
ING3						PGAM1
MANF						CCDC186
TRIM28						SNRNP200
TBC1D5						CYBA
ADIPOR2						PARK7
TTC16						CD3D
DOCK11						MAPK1IP1L
SEC63						TAGLN2
OAS2						APOBR
RBM25						NAA38
CNPPD1						CD74
ARPC5						FAM49B
ZNF276						MESD
RALGDS						BST2
SNX1						C16orf54
ANKRD13A						MYDGF
YARS						BTG3
ELP2						FKBP11
TTC37						ZFP36L2
CTBP1						NDUFA6
SYTL1						PLSCR1
EPB41L4A-AS1						F8A1
GRAP2						BAZ1B
RAF1						RABAC1
PARP15						PPP4R3B
YBX3						CALM3
JMJD6						GPBP1
GLCCI1						CCDC88C
KIAA2013						CEP350
CD300A						KIAA1551
RASGRP2						EEF1A1
TAF3						EML4
GOLGA4						HSPB1
ITSN2						MRPL52
TPM3						RPL38
VPS13A						UBALD2
LRPPRC						ADRM1
NCOR2						MRPL41
NCOA3						SAMD3
GUSB						TMBIM4
DAP3						CYBC1
CCNY						SNX6
PARP14						TOMM22
RAB3GAP2						PPP1CA
MAPKAP1						PDCD5
IPCEF1						TOMM7
LARS						CCDC69
FCRL6						NDUFB2
ITK						SH3BGRL
ACTR1A						ESYT2
CHD9						C1D
PURA						ATP5F1A
RPL7						CIR1
MEX3C						NAA10
HCLS1						GRK2
SLC20A1						SYTL3
MTSS1						TMEM230
TMED9						NDUFB10
DNMT1						RPS27L
CD44						TRMT112
OXA1L						DYNLT3
SEPT6						CLEC2B
ZNF106						VAPA
LGALS8						ERICH1
PSMC5						C11orf58
RC3H1						SNX3
ZBTB11						COX4I1
CALCOCO1						PRPF4B
PTPN22						UBE2L3
FAM214A						PRKCB
TM9SF3						FKBP1A
HDAC1						VPS28
IL12RB1						ISG20
CD96						MIA2
FUBP1						PLP2
BNIP2						OCIAD2
FAM111A						RBX1
AATF						THAP12
TRGC1						CNOT4
TP53I13						PKN2
CASP8						TMEM179B
ACBD5						RGS10
TGFBR2						POLR2J3.1
LAMP1						CFDP1
PFDN4						EMC6
PRNP						JADE2
ARIH1						PUM2
MBTPS1						EIF3A
ZNF622						SNW1
VKORC1						DSTN
MAPRE1						SNHG8
GATA3						ARHGAP9
EPM2AIP1						PTPN12
PPP6R1						NUTM2B-AS1
SF3B2						SMAP1
ARFGEF1						HIPK2
MRFAP1						CD2
SRGN						LAMTOR1
						SLC25A6
						CLTB
						ISCA1
						SETD2
						UBE2S
						H2AFV
						APOL6
						SDHD
						DCAF7
						ORMDL1
						AURKAIP1
						NIPSNAP2
						METTL5
						AP3D1
						MRFAP1L1
						MDN1
						SPEN
						ACAA2
						NEDD8
						AC243960.1
						LSM8
						ZKSCAN1
						KLRD1
						UBE2E3
						MEAF6
						LSM12
						XCL2
						LDHB
						ARPC5L
						ST13
						ORMDL3
						FIS1
						RHOH
						CKLF
						ERO1A
						SMIM10L1
						EIF3J
						DAD1
						C19orf53
						PSMD7
						GPS2
						PGLS
						SSBP4
						UBE2I
						RSL24D1
						SSR4
						SDF2L1
						TSPO
						ICE1
						DCXR
						C19orf66
						MGST3
						RHEB
						SFXN1
						NOLC1
						DHRS7
						SNRPA
						USP15
						MYL6
						C19orf70
						EPC1
						ISCU
						UPF2
						AL118516.1
						ZNF706
						ANXA1
						TAF10
						SRSF9
						DYNLT1
						PCIF1
						SEC22B
						SVIP
						TBCB
						MRPL20
						INTS11
						SERP1
						MDH2
						TRANK1
						SRP9
						BUD23
						MIEN1
						MPRIP
						DIAPH2
						ATOX1
						WASHC3
						ABLIM1
						TENT2
						CISD3
						BCL7C
						YBX1
						NDUFS7
						UBE2B
						SMIM7
						ENSA
						CLEC2D
						REEP5
						SMIM26
						RNF181
						CAPZB
						USP9X
						AIMP1
						GOLGA8B
						TMEM120B
						CHMP4A
						NEAT1
						MAP1LC3B
						TIMM17B
						CST3
						CYTIP
						TMEM256
						LSM3
						PIN4
						CYP20A1
						ISG15
						C16orf87
						RAB1B
						ATP2B1-AS1
						DBF4
						WAPL
						RER1
						NBDY
						PTPN2
						SRI
						ARHGDIB
						LSM2
						CLDND1
						SRSF8
						LSM5
						BLOC1S2
						CD69
						RETREG2
						SSNA1
						NDUFAB1
						DERL2
						RNASEH2B
						PFDN2
						BANF1
						LSP1
						BRD7
						HSPB11
						UBE2L6
						YPEL3
						COPE
						AP2S1
						ETFB
						PPP3CC
						POLR2K
						TMEM219
						IFITM3
						FAAP20
						EAPP
						SPCS3
						ATP6V0B
						NDUFS8
						HMGN3
						RNF19A
						SRPRA
						LAPTM4A
						CNOT1
						JOSD2
						SPPL2A
						MRPL22
						YIF1A
						SNRPC
						MRPL23
						SNHG15
						ERAP1
						PSMG2
						AAED1
						DYNC1I2
						PPIH
						COMMD2
						ANXA5
						ETF1
						TAF9
						MRPS6
						HAX1
						SDHAF2
						SSSCA1
						CRIP1
						ZNF331
						CD7
						ZNRD1
						NDUFA2
						SSU72
						PSMC1
						LLPH
						PPP1R11
						TMED4
						RNPS1
						NME3
						ZNF428
						PRDX6
						TUBA1A
						UBE2M
						ARHGAP45
						NUDT1
						EEF1B2
						SREK1IP1
						TXNL1
						MRPL43
						PSMB3
						RPL37A
						EXOSC8
						C1QBP
						CCT4
						PSMA5
						MRPL9
						PDCD10
						RPL35
						NPM1
						MAZ
						CAMTA1
						NSF
						POLR2E
						NHP2
						MECP2
						SEC11C
						NDUFAF8
						GSTO1
						ILF2
						PSMB6
						MRPL10
						REL
						PHF11
						DUT
						MDH1
						NAXE
						SYF2
						CSNK1A1
						SNHG7
						EBLN3P
						RPS4Y1
						PDIA6
						ILF3-DT
						SKAP1
						SNF8
						PPP1CB
						AGTRAP
						GYG1
						MCPH1
						PPP1R2
						PAK2
						VIRMA
						ZBTB8OS
						FAM162A
						COPS6
						RAD23A
						IFI27L2
						ILK
						CHCHD5
						CDC26
						GLTP
						VPS29
						BCAS2
						DECR1
						SMS
						TRA2B
						OCIAD1
						RPS17
						UQCRH
						STN1
						TNFSF12
						TXNL4A
						CHORDC1
						SNRNP27
						CMC2
						RBBP4
						TMEM243
						MPHOSPH8
						TMCO1
						PPP3CA
						HSPD1
						SERBP1
						RTF2
						FDX1
						DGUOK
						SSB
						CHST12
						CIB1
						TWF2
						VMP1
						GUK1
						C9orf78
						SNRPE
						ACTR10
						MRPS36
						PSMB2
						GTF3A
						LAP3
						SLCO3A1
						CLPP
						RNASEK
						NFKBIA
						SH3BP1
						MRPS34
						COX19
						NFE2L2
						SERPINB1
						MCRIP1
						DDX6
						LSM6
						PEBP1
						MRPL1
						PPP1R10
						PDCD6
						GABARAPL2
						ITGB1
						HEBP2
						ADGRG1
						ATP5S
						BROX
						TRAPPC2L
						DNAJC19
						BUD31
						VDAC1
						H2AFJ
						COX7A2L
						TALDO1
						MDM4
						ICAM2
						NIFK
						DHX29
						TMEM242
						NCBP3
						CNN2
						NDFIP1
						KMT2E-AS1
						SINHCAF
						CCDC124
						CLTA
						CAST
						PGGT1B
						RAB29
						ATP5F1B
						RAB11B
						PSMB8-AS1
						PTPRA
						SEC14L1
						NCBP2-AS2
						DNAJC4
						VTI1B
						XIST
						NAPA
						COPS2
						C19orf24
						PSENEN
						RIOK3
						SRA1
						SFPQ
						CWF19L2
						POLR2F
						BCL7B
						UQCRFS1
						CCDC59
						NSRP1
						SAT2
						THYN1
						NXT1
						EMC3
						CDKN2D
						OSTC
						LYPLA2
						HMGN2
						CD55
						ACP1
						C19orf25
						GOSR1
						CUTA
						SLC3A2
						ENY2
						COG3
						KDELR2
						PDIA3
						LARP7
						TOB1
						SP140L
						MRPL34
						UQCC2
						SMARCB1
						TAF11
						CHMP5
						PSMA1
						MIER1
						CDC37
						WDR43
						RNF167
						EIF3M
						SDHC
						ARL2BP
						GNB2
						PDAP1
						SLBP
						MPC2
						RPS3
						RPS14
						SEC11A
						ETNK1
						ARF4
						KIN
						CNIH1
						TMED5
						MPG
						SELENOF
						SNRPD3
						HEXA
						SIVA1
						TIPRL
						CNPY2
						HBS1L
						PBDC1
						HM13
						DYNC1LI1
						RAB2A
						BRI3
						ABRACL
						VAMP8
						POLR2I
						CCDC174
						CLNS1A
						MRPS35
						TXNDC17
						DNAJC7
						DYNLRB1
						TAF1D
						TSR2
						MT-ND3
						RNF145
						TSC22D3
						RAB8A
						PAN3
						RPS19BP1
						NT5C
						SURF1
						PPCS
						MTIF3
						MCTS1
						CCDC12
						PLGRKT
						EMD
						SSR2
						BOLA3
						IFNGR1
						CD46
						COQ10B
						MITD1
						APBB1IP
						HINT2
						LDHA
						TEX264
						ATRAID
						EMC10
						APRT
						NDUFV3
						ZFX
						YPEL5
						DPM3
						EIF6
						ZNF32
						POLR2J
						NT5C3A
						KRR1
						OSTF1
						KIFAP3
						TMOD3
						CENPC
						ZCRB1
						MRPS30
						ALKBH7
						CD48
						CACYBP
						PRMT1
						MRPL54
						TECR
						TRAM1
						MED30
						RCN2
						TMEM14B
						MFSD10
						UBAC2
						PPP2R2D
						CD320
						IFRD1
						NDUFA5
						USP12
						COMMD7
						FUNDC2
						KRAS
						TIAL1
						SMNDC1
						SNRPB
						CCDC25
						POLE4
						PPP2R2B
						DEGS1
						TPT1
						LYSMD2
						AP1S2
						MBD5
						M6PR
						NFKBIZ
						MZT2A
						THUMPD3-AS1
						TAF12
						RPAIN
						ZBTB24
						BCAP31
						PHF5A
						RNASET2
						TRAC
						ARL6IP5
						UVRAG
						MOB4
						RANBP1
						CTDNEP1
						ZBTB20
						PCNX1
						UTP23
						TRAPPC2
						SLC39A10
						PPP6C
						TMEM165
						GIGYF1
						CCNDBP1
						AC245297.3
						MGMT
						PIN1
						LYRM2
						SHKBP1
						TIMP1
						ANAPC11
						WHAMM
						PSMD14
						COX14
						CHMP2A
						FAM177A1
						CNOT2
						SAR1B
						COA3
						SRM
						NUTF2
						FKBP2
						UBE2V2
						PMAIP1
						GTF2A2
						SNRPF
						RHOC
						PPP2R3C
						PHPT1
						LAGE3
						VSIR
						FAM204A
						SSBP1
						SNRPA1
						CCDC90B
						MRPL3
						NKAP
						TTC39C
						ZFAND2A
						FDPS
						NECAP1
						POLR1D
						NGLY1
						CLIC3
						ANKRD36C
						REXO2
						ATG5
						RGS19
						MAP3K8
						UPF3A
						ARL2
						ZNF326
						ZMYM5
						KLRG1
						OLA1
						PSMC6
						C1orf52
						SPAG9
						GTF3C6
						DDRGK1
						ELF2
						MRPS12
						TOX4
						SUMO3
						PNKD
						ANKRD44
						DDHD1
						LYPLA1
						MUC20-OT1
						TMEM141
						PHB
						B3GAT3
						MRPS15
						PPP1R14B
						CRCP
						PPP1R35
						LAMTOR2
						ALG13
						MLX
						CDC14A
						VAMP5
						ZYX
						AP3S1
						RBM38
						NDUFB3
						UFC1
						RNASEH2C
						BORCS7
						GCHFR
						XPA
						ST8SIA4
						PPIL2
						VEGFB
						FOXJ3
						AKIRIN2
						BRIX1
						MYADM
						AC004687.1
						CYB561D2
						PRKAG2
						JPX
						KIAA1143
						NR4A2
						NOP53
						NUDT16L1
						NDUFS6
						GADD45GIP1
						RPLP0
						ATF6B
						TIMM13
						ACBD6
						SIAH2
						POLR2C
						TMEM134
						HLA-C
						ZFP36
						PHF1
						PLA2G16
						CCNC
						CDK2AP2
						FAM89B
						UBE2F
						PRDX1
						MAP2K2
						PGP
						EIF1AX
						HIST1H1C
						BSDC1
						PNKP
						RALGAPA1
						EXOSC6

## Sheet: S vs M
H_L_Group	L_H_Group	L_Group	H_L_Group|L_H_Group	H_L_Group|L_Group	L_H_Group|L_Group	H_L_Group|L_H_Group|L_Group
IGHA2	RPS18	SNCA	DDX5	HBD	IGKC	S100A8
RPLP1	RPL13	HBM	IGHA1	AHSP	GABARAPL2	RPL10
STK17A	RPS19	ALAS2	MT-CO3	CA1	BCL2L1	RPL34
SLC25A6	RPL9	FAM210B	MT-CO2	RPS14		MALAT1
EMP3	GZMA	MPP1	IGFBP7	SLC25A37		RPL12
C12orf75	HRASLS2	GMPR	COTL1	RPL18A		RPS12
ARHGDIB	FGFBP2	DCAF12	KLRF1	RPS3A		RPL11
RPS23	FOS	FECH	FCER1G	LRRC75A		RPL28
CD2	RPS27	ADIPOR1	HSPA8	RPL24		RPS28
JCHAIN	EIF1	GSPT1	MT-CYB	BTG1		RPL8
GPSM3	RPL26		MTRNR2L12	SMDT1		JUND
GSTK1	JUNB		ARPC1B	COMMD6		RPL39
EIF3K	RPL37A		HLA-DRB1	TMSB10		GAPDH
IFIT3	RPL10A		CD99	RPL31		HBA1
ARPC2	RPS11		TMSB4X	H3F3B		HBB
COX7C	H3F3A		HIST1H1D	RPL36		RPL18
RSAD2	CD52		FTH1	PNRC1		ACTB
ANXA1	HCST		IGHG1	MYL12A		HBA2
UTRN	UBA52		SLFN5	NDUFA1		RPS4X
MX1	TUBA1B		RPS3	SBDS		RPL30
EEF1D	RPS5		LCK	TOB1		RPS7
ARPC3	ACTG1		HLA-DRB5	LGALS1		MT-ATP6
COX7A2	UBC		UCP2	HERPUD1		HIST1H1E
SNRPG	APOBEC3G		HIST1H1C	LIMD2		RPL19
RPS15	ITGB2		RPL3	ZFP36L2		MT-ND4
YBX1	ZFP36		APLP2	GYPC		RPL41
JPT1	RPL35		AC103591.3	SLC25A39		MT-ND1
TRBC2	NDUFB7		CXXC5	YBX3		FAU
RPS24	BRK1		ITGB1	RIOK3		RPS10
DUSP5	TLE4		HLA-A	CDC42SE2		RPL37
IFIT1	SRSF2		RPS26			RPL7A
CNN2	RPL36AL		PPDPF			RPS21
CD5	EEF2		SELENOW			RPL22
PTGDS	DYNLL1		GNAS			RPL6
HIGD2A	SPN		IL2RB			RPL35A
PSMB9	CFL1		RIPOR2			RPS8
HEBP2	VASP		MACF1			RPL32
CD37	DDX3X		DDX3Y			IL32
CLIC1	JTB		BTF3			MT-ND5
CCNI	DDIT4		ISG15			RPS13
APOBEC3C	TSTD1		COX4I1			PFN1
TBCA	GIMAP4		TPI1			RPS27A
SOCS1	BIN2		CXCR4			S100A4
OAS2	DBI		SNRPD2			RPL5
ARPC4	PFDN5		HSP90AB1			IFITM1
MZT2B	C1orf162		KLRB1			CD3E
RAB5C	CCL4		HIST2H2AC			RPL36A
AMD1	CALM1		ATM			CCL5
IFI6	ARL4C		S100A10			NACA
CAPZB	CHST2		EEF1A1			RPL14
ATP5F1D	FTL		CRIP1			MT-ND4L
SEC61G	DUSP6		CDC42SE1			HLA-C
IFI35	ATP5IF1		SAMD9			RPL29
SEC61B	ASCL2		IL2RG			RPS15A
H1FX	HNRNPA2B1		ANXA2			CTSW
RBM8A	XBP1		CITED2			SH3BGRL3
COX6A1	SLC25A3		MT-CO1			HNRNPH1
HLA-DQA1	CORO1A		RHOH			C1orf56
CD6	MATK		LDHB			RPLP0
UBE2N	PPIA		MIF			FXYD5
RAN	EEF1B2		RPL15			HLA-DPA1
KLF2	EIF3F		LCP1			MT-ND2
PPIB	MRPL51		ID2			IRF1
RAC2	SRSF3		CTBP2			CD81
CCNH	DDX46		HERPUD2			ATP5MC2
ECH1	HNRNPD		POMC			S100A6
SEM1	BOK		VIM			RPLP2
GADD45B	ENO1		AKR1C3			MT-ND3
LYZ	TYROBP		ADGRG1			UBB
TMEM238	RTF2		SAT1			CD3G
GLTP	CD48		TXNIP			MT-ND6
COX6B1	SH2D1B		EML4			C12orf57
UBE2D2	ANXA6		MAPK1IP1L			EPB41
ANKRD11	GSN		KRTCAP2			TMA7
JUN	CAP1		PTP4A2			SRP14
SSR2	F2R		DTHD1			TGFB1
SPOCK2	HIST1H4C		SEC62			CD74
SNRPB2	TMEM160		TOP2B			PSME1
POLR2J3.1	TERF2IP		NASP			DDX21
PET100	TRAF3IP3		RGS2			PIM3
SRP19	KIAA1551		CD3D			PRR13
ELOC	COPE		CX3CR1			EIF5A
TRIM22	TBC1D10C		IFI44L			IFITM2
CTSC	OSBPL5		RPL27A			LITAF
NDUFB8	PSMD13		RPS9			C16orf54
CD53	KLRC3		TXK			B2M
MX2	RPL7		PECAM1			TRAC
MRPL23	NPRL2		UTY			RPS29
IL7R	ZNF480		BPTF			SON
ADAR	GNAI2		PSME2			CAPZA1
DDX60	CD247		PYHIN1			NCOA4
COX5B	SNRPB		TUBB			BNIP3L
COX8A	RBM3		GIMAP7			AES
NSA2	MRPL33		SRSF5			GLRX5
CYTOR	FUS		ARHGAP9			PSMB10
CDC42	STX8		PLAC8			NFKBIA
LINC01871	NDUFS6		ZMAT2			KMT2E
TMED4	RSRP1		ARHGAP30			SET
CCL3L1	SLC2A3		MTRNR2L8			XIST
RNF7	CLEC2B		SEPT1			SNHG9
PLEK	UBXN1		CCNL1			EIF1AY
SPCS2	RTN4		ATP5F1E			MKRN1
PARP10	TMEM59		CYBA
H2AFV	NUCB2		GK5
YWHAB	PLEKHF1		RACK1
DDX17	ZNHIT1		HSP90AA1
SNHG8	PSMB4		JAK1
DDX24	NDUFB2		F8A1
ATP5MD	NONO		TPT1
GBP5	TMEM203		ALYREF
SELENOK	PSMA4		ALOX5AP
NDUFB10	MT-ATP8		EIF4A1
ZC3H15	NPM1		RHOG
CD320	CCT5		SAMHD1
PRPF8	OST4		SETX
SLC25A5	LGALS3		AP2A1
CHCHD10	SLC38A2		CD164
ZBP1	PTGER4		RPSA
NDUFB9	PSMB8		RPL23A
ETF1	CCT6A		PARP4
ARF1	TPM4		IER2
XAF1	UQCRH		NOP53
ORMDL1	CIRBP		EIF4A2
VAV3	XRCC5		CLIC3
SAMD9L	PTGDR		IER5
NDUFB11	DOK2		APBA2
TOMM7	BUD31		AHNAK
PSMA7	ZNF148		SUPT16H
ERICH1	FEZ1		TGFBR3
SYNE2	DCTN3		ATF4
SUMO2	GBP2		RPS6
DNAJA1	HES6		TAGLN2
LINC02446	SCP2		MSN
ZNF683	TPST2		AC058791.1
YWHAE	RAB18		KANSL1-AS1
PPP4C	SNRPF		CD63
SNRPA	TRAPPC6A		PCSK7
RWDD1	MRPL20		TCIRG1
CSTB	SS18L2		NR4A2
FNDC3B	PSMB7		EIF3D
GTF2B	EIF5		CNOT1
GSTO1	HOPX		HLA-DPB1
ETHE1	NEU1		SF3B1
HELZ2	CALR		ZNF622
RPL17	DHRS3		SH2D2A
SF1	COX11		HIPK2
TNF	FCRL3		TAF7
PLSCR1	IK		ADCY7
OGA	CIAO1		CSNK2B
VAMP2	AL139246.5		RPL4
PGK1	IDI1		CDK13
ILF2	UBL5		TMBIM6
PYCARD	RAMP1		BTG3
COX17	PPP1R10		FOSB
WTAP	TPD52		PRRC2C
HSH2D	PRDX5		DIP2A
ATP6V1G1	GTF3C6		MYLIP
MAGOH	HMGN2		TRA2A
TRIM56	TSPAN32		NDUFA3
TOMM22	GPR65		TAF15
S100A11	OSTF1		MAN1A1
HERC5	PHPT1		SYNGR1
BCL2	IDH3G		RPL23
BLOC1S1	EPB41L4A-AS1		BEX4
ACIN1	PABPC1		CNOT9
VDAC2	LINC00623		ATG2A
PFDN1	GIMAP1		PTPRA
SYNGR2	RPA2		IFI16
CEP350	GTF2H5		BTN3A2
CARD11	HNRNPF		BIN1
XPO1	HSD17B10		PRF1
GMFG	ASNA1		TRIP12
EPSTI1	KLF13		AC013394.1
ATP5MC3	SSBP1		ZFAND5
DTX3L	NFATC2		EIF4G2
AKNA	SRP9		FAR1
SH3BP1	TUBA4A		SRSF7
PTMA	PCNX4		RPL27
NDUFB4	TUBB4B		ATXN7L3B
PPP2R5C	LBR		INPP5D
SCAMP2	PFDN6		RPS16
TMEM50A	ATP5MPL		NSD3
LYN	METTL23		NCL
MEX3C	LSM8		AC007952.4
EPC1	ZDHHC12		ATRX
NXT1	H2AFJ		KDELR1
LYAR	NDUFA4		AC245014.3
PTGES3	CHURC1		UBALD2
THEMIS	PLEKHA1		PPP1R12A
SNRPN	MFF		RNF125
HSPA5	MAFF		ARF5
ATF7IP	RAB8B		AL662844.4
YPEL1	ANXA4		TES
TOMM5	RPS6KA1		LNPEP
SELENOM	EBNA1BP2		PRSS23
MEAF6	TMIGD2		GPATCH8
ELOB	ARHGAP15		PRMT2
HINT1	EBP		KTN1
ATP8A1	GFOD1		CEBPD
C8orf59	PRR5		STK10
DUSP2	MRPL47		WDR26
TAF9	FBL		IVNS1ABP
ENSA	ADH5		STX4
ATP5PO	SLIRP		HNRNPH3
PPP3CC	IDH3B		GOLGB1
KAT6B	SMARCA5		ZNF92
DERL2	DENND2D		SYTL3
GLIPR2	BNIP2		SELPLG
VPS28	P4HB		CD160
GYG1	PTPN6		WDR82
OAS1	LMAN2		TRG-AS1
ANKRD17	LAMTOR5		LASP1
MIR4435-2HG	TMC6		NUMA1
ROMO1	GLRX		RPS25
NDUFC1	SMC3		CUL3
NDUFA11	CHMP2A		AOAH
BIRC6	RPS19BP1		NCKAP1L
MTSS1	TPM3		PNISR
PARP14	ALG5		PTPN18
FKBP1A	TBC1D15		SUB1
BZW1	HMOX2		ZFAS1
SLC2A4RG	ENY2		MORC3
BSG	GNG2		ADAM10
ULK3	HDDC2		PARP1
GAK	ATP5MG		ITGAM
NRBF2	NME1		RPS2
HAX1	IRS2		FGR
SIT1	TMED10		MAPRE2
SURF4	CNBP		GSDMD
DNAJC15	MTPN		NEAT1
UQCRB	RAD21		TOP1
SORL1	CYB5B		DHX9
BAX	EDF1		NORAD
UBE2S	CCPG1		ALDOA
CTDNEP1	GAS7		POLR2B
TRIM28	HIKESHI		PTK2B
MYL6	TFAM		DRAP1
NFATC3	CCDC107		IFITM3
CHP1	PSMA3		SIPA1
CEMIP2	EIF2A		PCF11
RNMT	SPTLC2		TRIM33
SRRM1	MRPS12		DOCK2
SPSB3	TMPO		CBX4
NBEAL2	CEBPZOS		OSBPL8
RTRAF	SBF1		SKP1
ATP5ME	SERINC3		EIF3G
ERP29	AC027644.3		SEPHS2
ACAA2	PTPN4		DYNC1H1
CALM3	COPS9		DIAPH1
MRPS21	IMP3		DAZAP1
IKZF3	EVI2B		YWHAZ
DDX6	USP16		RPL38
NCOA2	UCKL1		HNRNPDL
CBX3	GMCL1		SPON2
CPEB4	DDOST		CALM2
SELENOS	COMMD3		SRSF10
TBCB	LSM1		COQ7
SQSTM1	TMEM181		RAB11FIP1
NFAT5	H2AFX		SFXN1
ERH	NDUFB3		CHD2
PPP6C	CCM2		SLC38A1
RHOB	COMMD8		EIF3A
RHOA	GLS		ARHGEF3
IFI27	CTSD		ADD3
ELOVL5	FASTK		EIF3B
CHD4	SH3YL1		B4GALT1
HNRNPA1	GADD45GIP1		MAT2A
RALBP1	ZCCHC17		CARHSP1
SNW1	C9orf16		PNN
UBE2L3	PPHLN1		ATP5F1B
LPIN1	TXNRD1		GLG1
SSNA1	PEPD		BCLAF1
MINOS1	XCL2		EHD1
LAT	AC004865.2		STIM1
RAP1A	VPS4B		CD8A
HMGB1	CCDC28B		VPS51
CHD1	SIGLEC7		OASL
HSPE1	ZBTB16		CDKN1B
MIEN1	SNRPD3		KAT6A
CNOT6L	CTSS		PAN3
LYST	RUNX3		BAG1
COX5A	FYB1		OS9
AC026979.2	PDCD7		PFKP
NDUFA13	C1orf21		AC044849.1
HLA-DQB1	NDUFB1		UBE2K
SSBP4	SDF2		TCF25
NDUFA12	GTF2I		VCL
ISG20	PHB		GSTP1
GNPTAB	MGAT1		AAED1
NAA10	SPAG7		MECP2
PLCL2	MCL1		KXD1
FBXL5	UQCRC2		MANF
PDCD5	TTC38		YWHAQ
TMEM258	MYL12B		EMB
TBX21	FRAT2		TBCC
RRBP1	MOAP1		RAP1B
BAZ2B	TNFAIP8		APMAP
CLTB	ILF3-DT		HNRNPR
MDH2	ATP5F1A		RPS20
ARPC5L	MYH9		EIF4B
UQCRQ	ACTR2		NIPBL
LETMD1	VPS25		CTR9
DNAJC8	CASP8		RPL13A
CGGBP1	NBDY		CEP78
MMP24OS	ARHGAP45		UBE3A
ATP5PF	SLU7		C6orf48
TXN	APRT		LAMP2
PDE4B	RGS1		BRD2
NDUFV2	PFDN4		SYTL1
LSM7	RHOQ		GBP4
H2AFZ	ACTR3		HLA-F
ANAPC16	YTHDF2		EPRS
ARL2BP	PTPRE		PAG1
SKAP1	NDUFV1		PRKCH
APOL2	TMBIM4		TET2
VPS13C	RPL7L1		SAR1A
CREBBP	DBNL		HNRNPC
EIF3J	FUBP1		PTPN12
SAP18	SH2D1A		ZBTB44
LENG8	AC245297.3		GLIPR1
POLR2E	ANAPC11		SELENOF
MOB3A	SYK		MT2A
UBE2D3	ECI2		RAB29
ARRB2	SLK		ICAM3
RGS19	DUSP23		KDM5A
MRPL22	SNRPE		EIF4G1
ZNF331	EIF4EBP2		VCP
BCL7C	LCP2		SCLT1
CDC42EP3	DHRS7		HNRNPA0
TMEM170A	POLR2G		CCT3
SEPT9	ATP6V0E1		RPL21
NINJ1	ITM2A		FERMT3
CAMTA1	TADA3		EVL
UBR4	VSIR		GIGYF1
MT1X	WDR1		CHCHD2
TMEM222	ITPRIP		COX6C
FLT3LG	ZFPM1		TIMM8B
NENF	SELENOT		ADGRE5
C11orf58	MIDN		PKN1
GOLGA3	OFD1		ZNF830
GPBP1	MED4		LRRFIP1
FMNL1	PSMC4		MAGED2
FDX1	ARPC5		SF3B5
UBE2M	ANXA11		HELZ
TIPARP	ASL		ARID1B
ITCH	SNRNP200		TOPORS
TMBIM1	MIR22HG		CELF2
SELENOH	FAM199X		GZMB
CCND3	RTF1		ADD1
AKAP8L	CIB1		TMEM87A
ZNF292	THEMIS2		HNRNPA3
HAUS3	TMEM70		ZC3H13
HP1BP3	COX14		KIDINS220
CSNK1G2	PSTPIP1		DIS3
NFATC2IP	WHAMM		VCPIP1
LSP1	NDUFB6		STAT4
TMEM30A	SCFD1		ABI3
CCDC88B	COMT		BLOC1S6
TCEA1	HSPA9		CCDC69
TRANK1	ZFP36L1		PTPN22
TMEM109	UFC1		DUSP1
PPP1R18	IKZF2		NUFIP2
DDX54	ORMDL3		2021-03-07
SPCS1	P2RY8		NOLC1
RASAL3	NDUFS2		TRIM44
C16orf72	ATP1B3		SARAF
HLA-E	CCT8		LUC7L3
KLRG1	TLE1		TERF1
MRPS6	CST7		SMAP2
CHMP5	RNASEH2C		SYT11
CBLB	TOMM20		NOP10
DEGS1	PSMD2		PPP1R11
DYNLT3	ZSCAN16-AS1		IGF2R
COPS6	HEG1		SH3BP5
HNRNPL	MRPL14		CHMP1B
SF3A1	HIST1H2BN		MYO1F
RPS17	FGFR1OP2		MARK2
CSK	SYNJ2		SRGN
PRKACB	CLTC		IGBP1
AP1S2	MNAT1		CAPN1
RHOC	RANBP1		DIAPH2
GDI2	PLEKHG3		TNRC6C
ALKBH7	METTL9		IDS
COG3	SDE2		SPTAN1
PNPT1	ATP5PB		FCMR
LEPROTL1	AATF		TMF1
FOXJ3	PDLIM2		BAZ1B
WNK1	LAX1		MYO1G
R3HDM2	EID1		UBTF
HERC1	MED6		ZBTB1
PIAS1	ARHGAP26		NKG7
ZYX	DNTTIP2		GABPB1-AS1
DNAJB6	BID		STX5
FOSL2	CDC40		ZNF791
UQCR11	ARHGAP25		XRCC6
NIPSNAP2	RNASET2		AC004687.1
BOD1L1	CUX1		ABI1
PARP15	STOM		NSF
ING4	ECHS1		ANKRD49
NLRC3	PSMB3		HLA-B
CCAR1	EFTUD2		SUN2
DDX39A	GALNT1		DDX23
TRIM38	SEPT2		CASC4
WIPI2	BATF		CMC1
RPS6KA3	CLTA		JAK3
SERPINB1	CAND1		SOS2
	KLHDC3		SETD2
	ARHGEF12		SLA
	ATG12		GSAP
	HAVCR2		TMED9
	SKAP2		LDHA
	RAB8A		KLF6
	ITGB1BP1		MPHOSPH10
	ABT1		HNRNPUL1
	IMMT		B4GALT4
	NDUFS4		KPNB1
	WDR33		ESYT2
	TM2D1		EPM2AIP1
	C14orf119		S1PR4
	NCAM1		RBX1
	FHL3		SLC20A1
	SLAMF7		EIF3L
	SERTAD1		TTC14
	KCNAB2		ARCN1
	KAT8
	BTG2
	ANP32A
	SF3B6
	TLN1
	CLSTN1
	EIF3I
	NCALD
	NUDT22
	FDPS
	RBM39
	COMMD5
	FAM107B
	IFT20
	PSMA1
	TMEM14B
	COMMD9
	DNAJC9
	RUFY1
	CYTH1
	PRKCSH
	CHID1
	NDUFA9
	GCHFR
	ACAA1
	UFM1
	TPRKB
	PRDM1
	SOD1
	SRSF9
	SMIM15
	TM9SF3
	MRFAP1
	ZNF721
	CCDC91
	GNL3
	DPM1
	ANXA7
	C4orf3
	POLR1D
	VPS16
	RAB11A
	KLHDC4
	COPB1
	PXN
	CENPB
	KCTD10
	ZNHIT3
	IL18RAP
	CCDC12
	ERP44
	UQCR10
	KAT5
	MICU2
	ZNF595
	RNF6
	OAT
	FNIP1
	RCHY1
	TSFM
	N4BP2L2
	HBP1
	CHD9
	ZNF394
	RAB2A
	GNLY
	JADE1
	NDUFS3
	CCT7
	MRPL55
	TNFRSF18
	CD226
	MBD4
	POLR2H
	TNFRSF1B
	ETNK1
	SFT2D2
	CTSZ
	CXXC1
	LSM4
	FYTTD1
	NMRAL1
	MRPS7
	MAPK14
	ARL4A
	RBBP7
	TIMMDC1
	NDUFA2
	STXBP3
	ATP2B4
	AP2M1
	PRPF38B
	RCSD1
	NUCKS1
	STX7
	PDCD2
	FNBP4
	GABPA
	BTF3L4
	CCL28
	IRF8
	FAM200B
	ATF7IP2
	SLCO4C1
	KLRC4
	MLC1
	ZNF720
	LARS
	VAMP8
	RAP2B
	ATP6V1H
	RRP7A
	DAB2
	ZKSCAN1
	TRIM52
	GHITM
	ITGB7
	GNAI3
	PPM1G
	DAP3
	ILKAP
	SARS
	OSTC
	APOBR
	KIF5B
	ARL14EP
	OAZ1
	TRMT112
	PCNA
	DDAH2
	GPKOW
	CPNE3
	UTP3
	RNH1
	DOCK10
	PTP4A1
	PIK3AP1
	NEMF
	STAU2
	PCMT1
	SMIM19
	JAGN1
	PPP1CA
	ATP11B
	ZBTB11
	IFI27L2
	RASSF5
	PSAP
	TRIP4
	UBE2H
	GIMAP6
	RBM25
	CYTH2
	SH3BP2
	GAB3
	STK4
	CATSPER1
	POLR2A
	AHSA1
	TMEM131
	RNF126
	SNRK
	EP300
	BUB3
	ABCB1
	KRR1
	ANKRD12
	SLAMF6
	RAB7A
	CANX
	MRFAP1L1
	ERAP1
	ASAH1
	SEMA4D
	CRIPT
	NOP56
	EIF3E
	SERF2
	RPS4Y1
	POLR3GL
	CHCHD1
	GADD45A
	ARSG
	PMPCB
	WSB1
	PNPLA8
	SPTY2D1
	FAM91A1
	ABHD17A
	MORF4L2
	RPRD2
	MPC2
	APC
	DAD1
	RPA3
	SLC25A11
	PARK7
	PITHD1
	PSME3
	DNAJB11
	HNRNPK
	MFAP1
	CHTOP
	RAB35
	KDELR2
	C1orf122
	EIF4H
	OXLD1
	MAT2B
	RHOBTB3
	PSMC6
	MED11
	RPN2
	BAG5
	ARF6
	CWC15
	SDCBP
	ZC3H12A
	FBXO3
	LST1
	CDC5L
	NFYB
	TGOLN2
	STARD4
	GMPS
	ERBB2
	WBP11
	ANKRD28
	ZDHHC17
	TBC1D5
	FASLG
	SUSD1
	EMC7
	AGTRAP
	MYBL1
	DYNLL2
	TRIAP1
	SUMO1
	LSM3
	C19orf12
	ACBD5
	MRPL54
	IRF9
	ANAPC5
	PSMC2
	RPA1
	STK26
	UROS
	Z93241.1
	PDIA6
	PACS1
	HUWE1
	FAM3C
	ADSS
	ACADVL
	DTNBP1
	HES4
	ETS1
	RAF1
	VAV1
	SLC7A6OS
	RMDN1
	NXF1
	HSP90B1
	TRMT10C
	KIR2DL3
	SMC2
	CHCHD7
	ABRACL
	CTPS1
	CALCOCO1
	NAAA
	GOPC
	CBLL1
	TMEM11
	RRP36
	CREB3L2
	PSMB8-AS1
	TXNDC17
	UPP1
	SFSWAP
	OARD1
	MAP7D1
	SSB
	MLEC
	LAPTM5
	ATP5F1C
	SMIM26
	KIAA2013
	ENPP4
	APEX1
	NMUR1
	GTF2A2
	DNMT1
	PRKAG1
	SBNO1
	MALSU1
	BANF1
	RBM28
	DDX42
	ADI1
	TAGAP
	PKN2
	FAM89B
	TCEAL8
	GLYR1
	TAX1BP1
	PLEKHB2
	ADRB2
	GAR1
	PAIP2
	ING1
	CD2BP2
	CALU
	NAALADL1
	IRF2
	ADA
	MPC1
	PBXIP1
	NAP1L1
	PPP3CA
	RAB27A
	PAFAH2
	GUSB
	VDAC3
	FNTA
	ISY1
	FNBP1
	GATAD2A
	DNAJA2
	TRPV2
	POLR2I
	PHAX
	MIA3
	SUMO3
