# Supplementary material for: Dynamic response landscape of immune cells identified immune dysfunction which predicts disease progression in COVID-19 infected patients
Source: Int J Biol Sci. 2022 Apr 24;18(7):3066–81. doi: 10.7150/ijbs.71163 (PMC9066099; doi:10.7150/ijbs.71163)
Supplement: Supplementary file 2 — Supplementary tables. [file ijbsv18p3066s2.zip › s2/Table S7.xlsx]

## Sheet: H_L_Group
ONTOLOGY	ID	Description	GeneRatio	BgRatio	pvalue	p.adjust	qvalue	geneID	Count
BP	GO:1903311	regulation of mRNA metabolic process	44/633	324/18670	3.64367e-15	1.70196e-11	1.35698e-11	SON/SYNCRIP/PRR5L/DHX9/CELF1/MAPKAPK2/HNRNPL/MAPK14/AHCYL1/PSMD2/SART3/SFSWAP/PSME4/XPO1/TARDBP/HNRNPC/SUPT6H/RBM3/HNRNPR/REST/RBM5/PAIP1/GIGYF2/SAFB2/ALKBH5/DYRK1A/ROCK1/PUM1/ZFP36L1/SUPT5H/HNRNPA0/SRSF2/SAFB/FMR1/ROCK2/TNPO1/TIA1/PABPC4/ZC3HAV1/RBM25/YBX3/JMJD6/PSMC5/RC3H1	44
BP	GO:0008380	RNA splicing	48/633	469/18670	9.24354e-12	2.15883e-08	1.72124e-08	SON/U2AF1L4/PRPF8/ACIN1/SYNCRIP/SF3A1/IVNS1ABP/DHX9/CELF1/SART1/HNRNPL/LUC7L3/CCAR1/THOC2/SART3/SFSWAP/TARDBP/HNRNPC/SF3B3/SUPT6H/RBM3/HNRNPR/REST/RBM5/CLK1/PTBP3/DYRK1A/ZMAT2/USP4/KDM1A/PDCD7/AKAP17A/SCAF8/SLU7/HNRNPA0/SRSF2/POLR2B/FMR1/RSRC1/U2SURP/SCAF11/TIA1/SRSF11/CDK13/CASC3/RBM25/JMJD6/SF3B2	48
BP	GO:0033044	regulation of chromosome organization	38/633	342/18670	1.35102e-10	2.10354e-07	1.67716e-07	ATRX/SLF1/SMG1/UBR5/CCT8/C6orf89/OGT/PARP1/SIN3A/YLPM1/SART3/CTCF/HNRNPC/SUPT6H/NUMA1/ATAD2/NSD1/APC/TNKS2/RIF1/SENP6/TPR/ANAPC5/RB1/KDM1A/CCT3/SPTY2D1/ERCC1/CUL3/FMR1/MTF2/DKC1/NEK7/SETD5/TRIM28/CTBP1/DNMT1/GATA3	38
BP	GO:0007159	leukocyte cell-cell adhesion	37/633	337/18670	3.33718e-10	3.89699e-07	3.10709e-07	RASGRP1/ITGB7/PAG1/SMAD7/CCDC88B/TNIP1/LAG3/RASAL3/SART1/ZAP70/TNF/SASH3/PTPN11/LYN/LILRB1/RELA/AP3B1/IRAK1/ROCK1/HSPH1/GRB2/NCKAP1L/CYLD/GOLPH3/RUNX1/TIGIT/NFAT5/ZBTB1/GRAP2/CD300A/CD44/RC3H1/PTPN22/IL12RB1/TGFBR2/PRNP/GATA3	37
BP	GO:0000377	RNA splicing, via transesterification reactions with bulged adenosine as nucleophile	39/633	379/18670	7.43026e-10	5.78445e-07	4.61197e-07	SON/U2AF1L4/PRPF8/SYNCRIP/SF3A1/DHX9/CELF1/SART1/HNRNPL/LUC7L3/CCAR1/SART3/SFSWAP/HNRNPC/SF3B3/RBM3/HNRNPR/REST/RBM5/DYRK1A/ZMAT2/USP4/KDM1A/PDCD7/SLU7/HNRNPA0/SRSF2/POLR2B/FMR1/RSRC1/U2SURP/SCAF11/TIA1/SRSF11/CDK13/CASC3/RBM25/JMJD6/SF3B2	39
BP	GO:0000398	mRNA splicing, via spliceosome	39/633	379/18670	7.43026e-10	5.78445e-07	4.61197e-07	SON/U2AF1L4/PRPF8/SYNCRIP/SF3A1/DHX9/CELF1/SART1/HNRNPL/LUC7L3/CCAR1/SART3/SFSWAP/HNRNPC/SF3B3/RBM3/HNRNPR/REST/RBM5/DYRK1A/ZMAT2/USP4/KDM1A/PDCD7/SLU7/HNRNPA0/SRSF2/POLR2B/FMR1/RSRC1/U2SURP/SCAF11/TIA1/SRSF11/CDK13/CASC3/RBM25/JMJD6/SF3B2	39
BP	GO:0000375	RNA splicing, via transesterification reactions	39/633	382/18670	9.33688e-10	6.23037e-07	4.9675e-07	SON/U2AF1L4/PRPF8/SYNCRIP/SF3A1/DHX9/CELF1/SART1/HNRNPL/LUC7L3/CCAR1/SART3/SFSWAP/HNRNPC/SF3B3/RBM3/HNRNPR/REST/RBM5/DYRK1A/ZMAT2/USP4/KDM1A/PDCD7/SLU7/HNRNPA0/SRSF2/POLR2B/FMR1/RSRC1/U2SURP/SCAF11/TIA1/SRSF11/CDK13/CASC3/RBM25/JMJD6/SF3B2	39
BP	GO:2001252	positive regulation of chromosome organization	25/633	174/18670	1.07238e-09	6.26138e-07	4.99223e-07	ATRX/SLF1/CCT8/C6orf89/OGT/SIN3A/SART3/NUMA1/TNKS2/RIF1/TPR/ANAPC5/RB1/KDM1A/CCT3/ERCC1/CUL3/FMR1/MTF2/DKC1/NEK7/TRIM28/CTBP1/DNMT1/GATA3	25
BP	GO:0006401	RNA catabolic process	39/633	397/18670	2.81278e-09	1.45717e-06	1.16181e-06	SMG1/SYNCRIP/PRR5L/DHX9/AGO4/MAPKAPK2/MAPK14/RPL23/RPL10A/SLIRP/PSMD2/PSME4/XPO1/TARDBP/HNRNPC/SND1/HNRNPR/PAIP1/GIGYF2/SLFN13/ALKBH5/ROCK1/PUM1/ZFP36L1/HNRNPA0/FMR1/DKC1/ROCK2/TNPO1/CASC3/PABPC4/ZC3HAV1/OAS2/TTC37/YBX3/LRPPRC/RPL7/PSMC5/RC3H1	39
BP	GO:0043487	regulation of RNA stability	25/633	183/18670	3.1196e-09	1.45717e-06	1.16181e-06	SYNCRIP/DHX9/MAPKAPK2/MAPK14/PSMD2/PSME4/XPO1/TARDBP/HNRNPC/HNRNPR/PAIP1/GIGYF2/ALKBH5/ROCK1/PUM1/ZFP36L1/HNRNPA0/FMR1/DKC1/ROCK2/TNPO1/PABPC4/YBX3/PSMC5/RC3H1	25
BP	GO:0061013	regulation of mRNA catabolic process	26/633	199/18670	3.9613e-09	1.5855e-06	1.26412e-06	SYNCRIP/PRR5L/DHX9/MAPKAPK2/MAPK14/PSMD2/PSME4/XPO1/TARDBP/HNRNPC/HNRNPR/PAIP1/GIGYF2/ALKBH5/ROCK1/PUM1/ZFP36L1/HNRNPA0/FMR1/ROCK2/TNPO1/PABPC4/ZC3HAV1/YBX3/PSMC5/RC3H1	26
BP	GO:1903037	regulation of leukocyte cell-cell adhesion	33/633	304/18670	4.07321e-09	1.5855e-06	1.26412e-06	RASGRP1/PAG1/SMAD7/CCDC88B/LAG3/RASAL3/SART1/ZAP70/TNF/SASH3/PTPN11/LYN/LILRB1/RELA/AP3B1/IRAK1/HSPH1/GRB2/NCKAP1L/CYLD/RUNX1/TIGIT/NFAT5/ZBTB1/GRAP2/CD300A/CD44/RC3H1/PTPN22/IL12RB1/TGFBR2/PRNP/GATA3	33
BP	GO:0006403	RNA localization	28/633	230/18670	4.99226e-09	1.79376e-06	1.43017e-06	NUP210/U2AF1L4/SMG1/DHX9/CCT8/YY1/RANBP2/THOC2/XPO1/MVP/SUPT6H/RBM26/ALKBH5/ZNHIT3/POM121C/TPR/CCT3/ZFP36L1/MRPL18/SLU7/SRSF2/FMR1/DKC1/SRSF11/CASC3/LRPPRC/PURA/TGFBR2	28
BP	GO:0050684	regulation of mRNA processing	21/633	137/18670	7.15632e-09	2.3336e-06	1.86059e-06	SON/DHX9/CELF1/HNRNPL/AHCYL1/SART3/SFSWAP/SUPT6H/RBM3/REST/RBM5/SAFB2/DYRK1A/ZFP36L1/SUPT5H/SRSF2/SAFB/FMR1/TIA1/RBM25/JMJD6	21
BP	GO:0043488	regulation of mRNA stability	24/633	177/18670	7.49391e-09	2.3336e-06	1.86059e-06	SYNCRIP/DHX9/MAPKAPK2/MAPK14/PSMD2/PSME4/XPO1/TARDBP/HNRNPC/HNRNPR/PAIP1/GIGYF2/ALKBH5/ROCK1/PUM1/ZFP36L1/HNRNPA0/FMR1/ROCK2/TNPO1/PABPC4/YBX3/PSMC5/RC3H1	24
BP	GO:0018205	peptidyl-lysine modification	38/633	397/18670	9.194e-09	2.68407e-06	2.14002e-06	NUP210/ATRX/CSKMT/TAF1/KAT2B/HCFC1/MSL2/OGT/TRRAP/BAG6/RANBP2/SIN3A/CTCF/SUPT6H/EP400/NSD1/RELA/NAA50/RIF1/SENP6/PRDM2/POM121C/TPR/KDM1A/KAT6B/DMAP1/ARID4B/RSF1/MTF2/ARID4A/SETD5/ING3/TRIM28/CTBP1/JMJD6/NCOA3/DNMT1/GATA3	38
BP	GO:0016570	histone modification	41/633	454/18670	1.26953e-08	3.48821e-06	2.78117e-06	ATRX/ELK4/TAF1/KAT2B/UBR5/HCFC1/KDM3B/MSL2/DDB1/C6orf89/OGT/TRRAP/SIN3A/SART3/KDM2A/CTCF/SUPT6H/EP400/REST/NSD1/NAA50/SAP30/USP3/RIF1/PRDM2/KDM1A/KAT6B/DMAP1/ARID4B/RSF1/FMR1/MTF2/ARID4A/SETD5/ING3/CTBP1/JMJD6/NCOA3/DNMT1/HDAC1/GATA3	41
BP	GO:0016569	covalent chromatin modification	42/633	474/18670	1.45765e-08	3.78259e-06	3.01588e-06	ATRX/ELK4/TAF1/KAT2B/UBR5/HCFC1/KDM3B/MSL2/DDB1/C6orf89/OGT/TRRAP/SIN3A/SART3/KDM2A/CTCF/SUPT6H/EP400/REST/NSD1/NAA50/SAP30/USP3/RIF1/PRDM2/KDM1A/KAT6B/DMAP1/ARID4B/RSF1/FMR1/MTF2/ARID4A/SETD5/ING3/TRIM28/CTBP1/JMJD6/NCOA3/DNMT1/HDAC1/GATA3	42
BP	GO:0000380	alternative mRNA splicing, via spliceosome	15/633	76/18670	3.18787e-08	7.63011e-06	6.08352e-06	DHX9/CELF1/HNRNPL/SART3/SFSWAP/REST/RBM5/DYRK1A/KDM1A/SLU7/SRSF2/FMR1/RSRC1/CDK13/RBM25	15
BP	GO:0006338	chromatin remodeling	26/633	220/18670	3.26701e-08	7.63011e-06	6.08352e-06	ATRX/KAT2B/SMARCA5/CHD8/ZNFX1/PSME4/HNRNPC/SUPT6H/ACTR6/SMARCA4/NASP/BAZ2B/DAXX/GATAD2B/SMARCC2/TPR/RB1/DMAP1/SPTY2D1/RSF1/PBRM1/ZBTB1/TRIM28/DNMT1/HDAC1/GATA3	26
BP	GO:1902105	regulation of leukocyte differentiation	29/633	272/18670	5.32237e-08	1.18385e-05	9.43887e-06	SOS1/NOTCH2/RASGRP1/SMAD7/ACIN1/LAG3/SART1/ZAP70/TNF/SASH3/LYN/LILRB1/RIPK1/AP3B1/RB1/NCKAP1L/CYLD/ZFP36L1/CUL4A/CREB1/RUNX1/ZBTB1/ZNF683/HCLS1/RC3H1/IL12RB1/CASP8/TGFBR2/GATA3	29
BP	GO:0018209	peptidyl-serine modification	32/633	322/18670	5.79296e-08	1.22995e-05	9.80645e-06	SMAD7/UHMK1/SMG1/TAF1/PARP1/TNF/MAPKAPK2/MAPK14/AXIN1/PRKDC/PLCL2/SBK1/MARK2/NSD1/GALNT1/PRKACB/RIPK1/CLK1/DYRK1A/CSNK1D/ROCK1/IKBKB/HIPK1/HIPK3/MKNK2/ROCK2/STK38/RAF1/MAPKAP1/HCLS1/CD44/TGFBR2	32
BP	GO:1902369	negative regulation of RNA catabolic process	13/633	59/18670	6.66928e-08	1.35444e-05	1.0799e-05	SYNCRIP/DHX9/MAPKAPK2/MAPK14/SLIRP/TARDBP/HNRNPC/PAIP1/HNRNPA0/FMR1/DKC1/YBX3/LRPPRC	13
BP	GO:0009895	negative regulation of catabolic process	31/633	308/18670	6.99731e-08	1.36185e-05	1.08581e-05	TAB2/IL10RA/MCL1/MYCBP2/TAF1/SYNCRIP/DHX9/OGT/TNF/MAPKAPK2/MAPK14/BAG6/RPL23/SLIRP/TARDBP/HNRNPC/SF3B3/ANXA2/PAIP1/OS9/RELA/CDK5RAP3/ROCK1/RRAGA/HNRNPA0/UBE2G2/FMR1/DKC1/YBX3/LRPPRC/PTPN22	31
BP	GO:1903708	positive regulation of hemopoiesis	23/633	185/18670	7.95487e-08	1.48629e-05	1.18502e-05	RASGRP1/ACIN1/FOXO3/SART1/ZAP70/TNF/MAPK14/HIF1A/SASH3/RIPK1/AP3B1/RB1/NCKAP1L/CYLD/ZFP36L1/CREB1/RUNX1/ZBTB1/HCLS1/IL12RB1/CASP8/TGFBR2/GATA3	23
BP	GO:1902107	positive regulation of leukocyte differentiation	20/633	144/18670	8.8907e-08	1.59725e-05	1.27349e-05	RASGRP1/ACIN1/SART1/ZAP70/TNF/SASH3/RIPK1/AP3B1/RB1/NCKAP1L/CYLD/ZFP36L1/CREB1/RUNX1/ZBTB1/HCLS1/IL12RB1/CASP8/TGFBR2/GATA3	20
BP	GO:1903039	positive regulation of leukocyte cell-cell adhesion	25/633	218/18670	1.08495e-07	1.87697e-05	1.49651e-05	RASGRP1/CCDC88B/RASAL3/SART1/ZAP70/TNF/SASH3/PTPN11/LYN/LILRB1/RELA/AP3B1/IRAK1/HSPH1/GRB2/NCKAP1L/CYLD/RUNX1/NFAT5/ZBTB1/GRAP2/CD44/IL12RB1/TGFBR2/GATA3	25
BP	GO:0018105	peptidyl-serine phosphorylation	30/633	299/18670	1.21977e-07	2.03483e-05	1.62238e-05	SMAD7/UHMK1/SMG1/TAF1/TNF/MAPKAPK2/MAPK14/AXIN1/PRKDC/PLCL2/SBK1/MARK2/NSD1/PRKACB/RIPK1/CLK1/DYRK1A/CSNK1D/ROCK1/IKBKB/HIPK1/HIPK3/MKNK2/ROCK2/STK38/RAF1/MAPKAP1/HCLS1/CD44/TGFBR2	30
BP	GO:0031330	negative regulation of cellular catabolic process	27/633	253/18670	1.50324e-07	2.42125e-05	1.93048e-05	TAB2/IL10RA/MCL1/TAF1/SYNCRIP/DHX9/OGT/MAPKAPK2/MAPK14/BAG6/RPL23/SLIRP/TARDBP/HNRNPC/ANXA2/PAIP1/OS9/CDK5RAP3/ROCK1/RRAGA/HNRNPA0/UBE2G2/FMR1/DKC1/YBX3/LRPPRC/PTPN22	27
BP	GO:0006417	regulation of translation	37/633	424/18670	1.57684e-07	2.45513e-05	1.95749e-05	EIF3D/LARP4B/UHMK1/SYNCRIP/FOXO3/DHX9/CELF1/AGO4/EIF5B/TNF/PTCD3/EIF3B/RPS6KA1/RBM3/HNRNPR/EIF4G3/PAIP1/GIGYF2/SECISBP2L/EIF2AK1/ROCK1/TPR/PUM1/PPP1R15B/CNBP/MKNK2/ZFP36L1/DPH3/FMR1/NCL/ROCK2/TIA1/CASC3/YBX3/LRPPRC/PURA/RC3H1	37
BP	GO:0050657	nucleic acid transport	23/633	193/18670	1.73768e-07	2.4986e-05	1.99215e-05	NUP210/U2AF1L4/SMG1/DHX9/RANBP2/THOC2/XPO1/MVP/SUPT6H/RBM26/ALKBH5/POM121C/TPR/ZFP36L1/MRPL18/SLU7/SRSF2/FMR1/SRSF11/CASC3/LRPPRC/PURA/TGFBR2	23
BP	GO:0050658	RNA transport	23/633	193/18670	1.73768e-07	2.4986e-05	1.99215e-05	NUP210/U2AF1L4/SMG1/DHX9/RANBP2/THOC2/XPO1/MVP/SUPT6H/RBM26/ALKBH5/POM121C/TPR/ZFP36L1/MRPL18/SLU7/SRSF2/FMR1/SRSF11/CASC3/LRPPRC/PURA/TGFBR2	23
BP	GO:0022409	positive regulation of cell-cell adhesion	27/633	255/18670	1.76523e-07	2.4986e-05	1.99215e-05	RASGRP1/SMAD7/CCDC88B/RASAL3/SART1/ZAP70/TNF/PIEZO1/SASH3/PTPN11/LYN/LILRB1/RELA/AP3B1/IRAK1/HSPH1/GRB2/NCKAP1L/CYLD/RUNX1/NFAT5/ZBTB1/GRAP2/CD44/IL12RB1/TGFBR2/GATA3	27
BP	GO:0042110	T cell activation	39/633	464/18670	1.93952e-07	2.66456e-05	2.12447e-05	SOS1/RASGRP1/PAG1/SMAD7/CCDC88B/TCF7/LAG3/RASAL3/SART1/ZAP70/PRKDC/RAB27A/SASH3/PTPN11/LYN/LILRB1/AP3B1/HSPH1/GRB2/NCKAP1L/PTGER4/CYLD/ZFP36L1/RUNX1/TIGIT/ZBTB1/ZNF683/GRAP2/JMJD6/CD300A/ITK/CD44/RC3H1/PTPN22/IL12RB1/CASP8/TGFBR2/PRNP/GATA3	39
BP	GO:0015931	nucleobase-containing compound transport	26/633	241/18670	2.06007e-07	2.74931e-05	2.19204e-05	NUP210/U2AF1L4/SLC35E2B/SMG1/DHX9/RANBP2/THOC2/XPO1/MVP/SUPT6H/RIPK1/SLC25A24/RBM26/ALKBH5/POM121C/TPR/ZFP36L1/MRPL18/SLU7/SRSF2/FMR1/SRSF11/CASC3/LRPPRC/PURA/TGFBR2	26
BP	GO:0051236	establishment of RNA localization	23/633	196/18670	2.30217e-07	2.98706e-05	2.3816e-05	NUP210/U2AF1L4/SMG1/DHX9/RANBP2/THOC2/XPO1/MVP/SUPT6H/RBM26/ALKBH5/POM121C/TPR/ZFP36L1/MRPL18/SLU7/SRSF2/FMR1/SRSF11/CASC3/LRPPRC/PURA/TGFBR2	23
BP	GO:0006913	nucleocytoplasmic transport	32/633	343/18670	2.47745e-07	3.12761e-05	2.49366e-05	NUP210/U2AF1L4/UHMK1/SMG1/UBR5/DHX9/XPO6/MAPK14/RPL23/RANBP2/THOC2/AHCYL1/XPO1/TARDBP/SUPT6H/PTPN11/RBM26/KPNA6/ALKBH5/POM121C/TPR/DMAP1/SLU7/SRSF2/PTTG1IP/RSRC1/TNPO1/SRSF11/CASC3/TRIM28/HCLS1/MBTPS1	32
BP	GO:0051169	nuclear transport	32/633	346/18670	3.01515e-07	3.70625e-05	2.95501e-05	NUP210/U2AF1L4/UHMK1/SMG1/UBR5/DHX9/XPO6/MAPK14/RPL23/RANBP2/THOC2/AHCYL1/XPO1/TARDBP/SUPT6H/PTPN11/RBM26/KPNA6/ALKBH5/POM121C/TPR/DMAP1/SLU7/SRSF2/PTTG1IP/RSRC1/TNPO1/SRSF11/CASC3/TRIM28/HCLS1/MBTPS1	32
BP	GO:0006402	mRNA catabolic process	33/633	364/18670	3.11865e-07	3.73518e-05	2.97808e-05	SMG1/SYNCRIP/PRR5L/DHX9/AGO4/MAPKAPK2/MAPK14/RPL23/RPL10A/PSMD2/PSME4/XPO1/TARDBP/HNRNPC/HNRNPR/PAIP1/GIGYF2/ALKBH5/ROCK1/PUM1/ZFP36L1/HNRNPA0/FMR1/ROCK2/TNPO1/CASC3/PABPC4/ZC3HAV1/TTC37/YBX3/RPL7/PSMC5/RC3H1	33
BP	GO:0050863	regulation of T cell activation	30/633	314/18670	3.53825e-07	4.01753e-05	3.2032e-05	SOS1/RASGRP1/PAG1/SMAD7/CCDC88B/LAG3/RASAL3/SART1/ZAP70/SASH3/PTPN11/LYN/LILRB1/AP3B1/HSPH1/GRB2/NCKAP1L/CYLD/RUNX1/TIGIT/ZBTB1/ZNF683/GRAP2/CD300A/RC3H1/PTPN22/IL12RB1/TGFBR2/PRNP/GATA3	30
BP	GO:1903706	regulation of hemopoiesis	39/633	475/18670	3.54184e-07	4.01753e-05	3.2032e-05	SOS1/NOTCH2/RASGRP1/SMAD7/ACIN1/KAT2B/FOXO3/LAG3/AGO4/SART1/ZAP70/TNF/MAPK14/HIF1A/SIN3A/PSMD2/PSME4/SASH3/LYN/LILRB1/RIPK1/AP3B1/RB1/NCKAP1L/CYLD/ZFP36L1/CUL4A/CREB1/RUNX1/ZBTB1/ZNF683/HCLS1/PSMC5/RC3H1/HDAC1/IL12RB1/CASP8/TGFBR2/GATA3	39
BP	GO:0022407	regulation of cell-cell adhesion	35/633	402/18670	3.61243e-07	4.01753e-05	3.2032e-05	RASGRP1/PAG1/SMAD7/CCDC88B/LAG3/RASAL3/SART1/ZAP70/TNF/MAPK14/PIEZO1/SASH3/PTPN11/LYN/LILRB1/RELA/AP3B1/IRAK1/HSPH1/GRB2/NCKAP1L/CYLD/RUNX1/TIGIT/NFAT5/ZBTB1/GRAP2/CD300A/CD44/RC3H1/PTPN22/IL12RB1/TGFBR2/PRNP/GATA3	35
BP	GO:0034248	regulation of cellular amide metabolic process	39/633	476/18670	3.73687e-07	4.05928e-05	3.23648e-05	EIF3D/LARP4B/UHMK1/SYNCRIP/FOXO3/DHX9/CELF1/AGO4/EIF5B/TNF/PTCD3/EIF3B/RPS6KA1/RBM3/HNRNPR/EIF4G3/PAIP1/GIGYF2/SECISBP2L/EIF2AK1/ROCK1/TPR/PICALM/PUM1/PPP1R15B/CNBP/MKNK2/ZFP36L1/DPH3/FMR1/NCL/ROCK2/TIA1/CASC3/YBX3/LRPPRC/PURA/RC3H1/PRNP	39
BP	GO:0032386	regulation of intracellular transport	33/633	370/18670	4.52987e-07	4.80887e-05	3.83414e-05	TMEM30A/BORCS5/UHMK1/UBR5/PRR5L/DHX9/UNC13D/MAPK14/XPO1/TARDBP/SUPT6H/SH3GLB1/NUMA1/PTPN11/LYN/ANXA2/OS9/RBM26/GZMB/CD84/TPR/KIF20B/DMAP1/UBE2G2/PCM1/KIF5B/CEP290/TRIM28/CD300A/HCLS1/CASP8/LAMP1/PRNP	33
BP	GO:0046634	regulation of alpha-beta T cell activation	15/633	93/18670	5.1451e-07	5.34061e-05	4.25809e-05	SMAD7/RASAL3/ZAP70/SASH3/LILRB1/AP3B1/HSPH1/NCKAP1L/RUNX1/ZNF683/CD300A/RC3H1/IL12RB1/TGFBR2/GATA3	15
BP	GO:0007265	Ras protein signal transduction	37/633	448/18670	6.15081e-07	6.24574e-05	4.97976e-05	SOS1/NOTCH2/RASGRP1/CYTH4/ARHGAP4/RAP2A/ARHGEF6/RASAL3/OGT/MAPK14/ARHGAP35/RAB37/GPR65/DNM2/RAB27A/LYN/CBL/G3BP1/DENND4B/RAB9A/ROCK1/GRB2/RB1/MAP4K4/SOS2/CUL3/FGD3/ROCK2/TRIM28/RALGDS/GRAP2/RAF1/RASGRP2/ITSN2/MAPKAP1/DNMT1/ARFGEF1	37
BP	GO:0050792	regulation of viral process	23/633	208/18670	6.68819e-07	6.64692e-05	5.29962e-05	ADAR/TNIP1/DHX9/DDB1/TNF/TARDBP/REST/ANXA2/SMARCA4/KPNA6/IFI16/SMC3/TRIM14/CCNK/SUPT5H/RSF1/POLR2B/FMR1/NELFB/ZC3HAV1/TRIM28/HDAC1/FAM111A	23
BP	GO:0030099	myeloid cell differentiation	35/633	416/18670	8.077e-07	7.85993e-05	6.26676e-05	NOTCH2/ADAR/ACIN1/IKZF1/KAT2B/FOXO3/AGO4/PARP1/TNF/MAPK14/HIF1A/SIN3A/PTPN11/LYN/LILRB1/ANXA2/RIPK1/WDR1/PTBP3/EIF2AK1/IFI16/RB1/NCKAP1L/ZFP36L1/CUL4A/CREB1/RUNX1/ARID4A/PABPC4/JMJD6/HCLS1/HDAC1/CASP8/TGFBR2/GATA3	35
BP	GO:0042176	regulation of protein catabolic process	33/633	381/18670	8.76387e-07	8.35429e-05	6.66091e-05	MYCBP2/TNFAIP3/SMAD7/TAF1/DDB1/OGT/LPCAT1/TNF/AXIN1/BAG6/RPL23/ANKIB1/PSMD2/XPO1/CDKN1B/SF3B3/ANXA2/OS9/RELA/APC/CDK5RAP3/CSNK1D/ROCK1/UBE3A/UBE2G2/UBE2K/PTTG1IP/FMR1/UBQLN1/TMF1/NUB1/SNX1/ARIH1	33
BP	GO:0051028	mRNA transport	19/633	152/18670	9.78452e-07	9.1407e-05	7.28793e-05	NUP210/U2AF1L4/SMG1/DHX9/RANBP2/THOC2/XPO1/MVP/SUPT6H/ALKBH5/POM121C/TPR/ZFP36L1/SLU7/SRSF2/FMR1/SRSF11/CASC3/LRPPRC	19
BP	GO:0046631	alpha-beta T cell activation	18/633	138/18670	1.00402e-06	9.19561e-05	7.3317e-05	SMAD7/TCF7/RASAL3/ZAP70/SASH3/LILRB1/AP3B1/HSPH1/NCKAP1L/PTGER4/RUNX1/ZNF683/CD300A/ITK/RC3H1/IL12RB1/TGFBR2/GATA3	18
BP	GO:0034504	protein localization to nucleus	26/633	262/18670	1.04155e-06	9.35593e-05	7.45952e-05	SUN2/PIKFYVE/UBR5/CCT8/PARP1/MAPK14/RPL23/RANBP2/SIN3A/XPO1/TARDBP/CDK5RAP3/KPNA6/POM121C/TPR/CCT3/DMAP1/GLUL/PTTG1IP/DKC1/TNPO1/NOL8/TRIM28/TAF3/HCLS1/MBTPS1	26
BP	GO:0048872	homeostasis of number of cells	25/633	246/18670	1.0819e-06	9.53498e-05	7.60228e-05	SOS1/ADAR/TNFAIP3/ACIN1/IKZF1/FOXO3/MAPK14/HIF1A/SASH3/PTPN11/LYN/GIGYF2/PTBP3/RB1/NCKAP1L/CYLD/ZFP36L1/UBAP2L/ARID4A/DOCK10/DOCK11/JMJD6/HCLS1/RC3H1/GATA3	25
BP	GO:1902275	regulation of chromatin organization	21/633	185/18670	1.32751e-06	0.00011483	9.15545e-05	ATRX/UBR5/C6orf89/OGT/SIN3A/SART3/CTCF/SUPT6H/ATAD2/NSD1/RIF1/TPR/KDM1A/SPTY2D1/FMR1/MTF2/SETD5/TRIM28/CTBP1/DNMT1/GATA3	21
BP	GO:0043044	ATP-dependent chromatin remodeling	14/633	88/18670	1.45959e-06	0.000123959	9.88334e-05	SMARCA5/CHD8/PSME4/HNRNPC/ACTR6/SMARCA4/NASP/GATAD2B/SMARCC2/DMAP1/SPTY2D1/RSF1/PBRM1/HDAC1	14
BP	GO:0032886	regulation of microtubule-based process	23/633	218/18670	1.52301e-06	0.000127035	0.000101286	NIN/TAOK1/BORCS5/KAT2B/CLTC/XPO1/CDKN1B/NUMA1/SMC1A/MARK2/APC/DYRK1A/SMC3/SENP6/IGBP1/DCTN1/STAG2/TPR/CYLD/ROCK2/CLIP1/LAMP1/MAPRE1	23
BP	GO:0071824	protein-DNA complex subunit organization	27/633	288/18670	1.95553e-06	0.00016025	0.000127768	ATRX/TAF1/SMARCA5/DDB1/MCM7/PARP1/RPL23/SART3/PSME4/CTCF/SUPT6H/ACTR6/SMARCA4/NASP/DAXX/SENP6/NAP1L1/SMARCC2/RB1/KAT6B/CUL4A/CREB1/DMAP1/SPTY2D1/RSF1/PBRM1/PSMC5	27
BP	GO:0043903	regulation of interspecies interactions between organisms	23/633	222/18670	2.08448e-06	0.000165875	0.000132253	ADAR/TNIP1/DHX9/DDB1/TNF/TARDBP/REST/ANXA2/SMARCA4/KPNA6/IFI16/SMC3/TRIM14/CCNK/SUPT5H/RSF1/POLR2B/FMR1/NELFB/ZC3HAV1/TRIM28/HDAC1/FAM111A	23
BP	GO:0034067	protein localization to Golgi apparatus	8/633	27/18670	2.09519e-06	0.000165875	0.000132253	ARL5A/PACS1/CSNK1D/GAK/GOLPH3/VPS13C/IFT20/VPS13A	8
BP	GO:1903312	negative regulation of mRNA metabolic process	13/633	79/18670	2.3344e-06	0.000177457	0.000141487	SYNCRIP/DHX9/MAPKAPK2/MAPK14/SFSWAP/TARDBP/HNRNPC/PAIP1/DYRK1A/SUPT5H/HNRNPA0/FMR1/YBX3	13
BP	GO:0018393	internal peptidyl-lysine acetylation	19/633	161/18670	2.35262e-06	0.000177457	0.000141487	TAF1/KAT2B/HCFC1/MSL2/OGT/TRRAP/BAG6/SIN3A/CTCF/EP400/NAA50/KAT6B/DMAP1/RSF1/SETD5/ING3/CTBP1/NCOA3/GATA3	19
BP	GO:0030217	T cell differentiation	24/633	240/18670	2.35545e-06	0.000177457	0.000141487	SOS1/RASGRP1/SMAD7/TCF7/LAG3/SART1/ZAP70/PRKDC/SASH3/AP3B1/NCKAP1L/PTGER4/CYLD/ZFP36L1/RUNX1/ZBTB1/ZNF683/JMJD6/ITK/RC3H1/PTPN22/IL12RB1/TGFBR2/GATA3	24
BP	GO:0045785	positive regulation of cell adhesion	33/633	403/18670	3.00306e-06	0.000222655	0.000177524	RASGRP1/SMAD7/PLEKHA2/CCDC88B/UNC13D/RASAL3/SART1/ZAP70/TNF/DNM2/PIEZO1/SASH3/PTPN11/LYN/LILRB1/RELA/AP3B1/IRAK1/PTPRJ/ROCK1/HSPH1/GRB2/NCKAP1L/CYLD/MAP4K4/RUNX1/NFAT5/ZBTB1/GRAP2/CD44/IL12RB1/TGFBR2/GATA3	33
BP	GO:0030522	intracellular receptor signaling pathway	26/633	278/18670	3.15726e-06	0.000230431	0.000183723	TAB2/NCOA4/TNFAIP3/UBR5/PARP1/AXIN1/ASXL2/RELA/SMARCA4/SAFB2/IRAK1/DAXX/RB1/UBE3A/PUM1/XIAP/CYLD/RUNX1/SAFB/DDX54/NCOR2/NCOA3/CALCOCO1/PTPN22/HDAC1/CASP8	26
BP	GO:0043484	regulation of RNA splicing	17/633	135/18670	3.2646e-06	0.000233092	0.000185845	SON/CELF1/HNRNPL/SART3/SFSWAP/RBM3/REST/RBM5/CLK1/PTBP3/DYRK1A/AKAP17A/SRSF2/FMR1/TIA1/RBM25/JMJD6	17
BP	GO:0030705	cytoskeleton-dependent intracellular transport	20/633	180/18670	3.29352e-06	0.000233092	0.000185845	RASGRP1/SUN2/BORCS5/CCDC88B/HIF1A/SPG11/MYO5A/AP3B1/HTT/TRIP11/HOOK3/PCM1/FMR1/KIF5B/IFT20/TNPO1/LRPPRC/ACTR1A/PURA/LAMP1	20
BP	GO:0009896	positive regulation of catabolic process	34/633	425/18670	3.55553e-06	0.000246285	0.000196365	TNFAIP3/SMAD7/TAF1/PRR5L/FOXO3/DDB1/LPCAT1/TNF/AXIN1/HIF1A/BAG6/ANKIB1/CDKN1B/SH3GLB1/HNRNPR/GIGYF2/APC/CSNK1D/ROCK1/HTT/PUM1/ZFP36L1/SUPT5H/PTTG1IP/FMR1/UBQLN1/VPS13C/ROCK2/NUB1/ZC3HAV1/SNX1/RAB3GAP2/RC3H1/ARIH1	34
BP	GO:0031098	stress-activated protein kinase signaling cascade	28/633	315/18670	3.5854e-06	0.000246285	0.000196365	TAB2/RASGRP1/TAOK1/RAP2A/MAP3K3/ARHGEF6/TNF/MAPKAPK2/MAPK14/AXIN1/NBR1/ZMYND11/LYN/RIPK1/OXSR1/IRAK1/DAXX/IGBP1/IKBKB/PTGER4/HIPK3/MAP3K2/CYLD/MAP4K4/ZFP36L1/TNIK/PTPN22/ZNF622	28
BP	GO:0006475	internal protein amino acid acetylation	19/633	166/18670	3.71941e-06	0.000251788	0.000200752	TAF1/KAT2B/HCFC1/MSL2/OGT/TRRAP/BAG6/SIN3A/CTCF/EP400/NAA50/KAT6B/DMAP1/RSF1/SETD5/ING3/CTBP1/NCOA3/GATA3	19
BP	GO:2001234	negative regulation of apoptotic signaling pathway	23/633	230/18670	3.81022e-06	0.000254251	0.000202715	MCL1/TNFAIP3/IVNS1ABP/BIRC6/TNF/HIF1A/ZMYND11/CFLAR/RIPK1/PHIP/RELA/HTT/RB1/KDM1A/ENO1/PTTG1IP/SOD2/USP47/RAF1/YBX3/CD44/HDAC1/CASP8	23
BP	GO:0030098	lymphocyte differentiation	30/633	353/18670	4.03186e-06	0.000265251	0.000211486	SOS1/NOTCH2/RASGRP1/SMAD7/IKZF1/TCF7/LAG3/SART1/ZAP70/PRKDC/PLCL2/SASH3/AP3B1/PTPRJ/NCKAP1L/PTGER4/CYLD/ZFP36L1/RUNX1/ZBTB1/ZNF683/DOCK10/DOCK11/JMJD6/ITK/RC3H1/PTPN22/IL12RB1/TGFBR2/GATA3	30
BP	GO:1903320	regulation of protein modification by small protein conjugation or removal	23/633	231/18670	4.09956e-06	0.000265959	0.00021205	MYCBP2/TNFAIP3/SMAD7/TNIP1/TAF1/UBR5/IVNS1ABP/OGT/AXIN1/RPL23/SART3/OTUD4/RELA/CDK5RAP3/DAXX/USP4/UBE3A/KDM1A/XIAP/CUL3/PTTG1IP/UBQLN1/PTPN22	23
BP	GO:0018394	peptidyl-lysine acetylation	19/633	169/18670	4.85035e-06	0.000308123	0.000245668	TAF1/KAT2B/HCFC1/MSL2/OGT/TRRAP/BAG6/SIN3A/CTCF/EP400/NAA50/KAT6B/DMAP1/RSF1/SETD5/ING3/CTBP1/NCOA3/GATA3	19
BP	GO:0045580	regulation of T cell differentiation	17/633	139/18670	4.88142e-06	0.000308123	0.000245668	SOS1/RASGRP1/SMAD7/LAG3/SART1/ZAP70/SASH3/AP3B1/NCKAP1L/CYLD/RUNX1/ZBTB1/ZNF683/RC3H1/IL12RB1/TGFBR2/GATA3	17
BP	GO:0001782	B cell homeostasis	8/633	30/18670	5.0482e-06	0.000314402	0.000250674	SOS1/TNFAIP3/HIF1A/LYN/NCKAP1L/DOCK10/DOCK11/RC3H1	8
BP	GO:0051403	stress-activated MAPK cascade	26/633	286/18670	5.3018e-06	0.000325851	0.000259803	TAB2/RASGRP1/TAOK1/RAP2A/MAP3K3/ARHGEF6/TNF/MAPKAPK2/MAPK14/AXIN1/NBR1/ZMYND11/RIPK1/IRAK1/DAXX/IGBP1/IKBKB/PTGER4/HIPK3/MAP3K2/CYLD/MAP4K4/ZFP36L1/TNIK/PTPN22/ZNF622	26
BP	GO:0048024	regulation of mRNA splicing, via spliceosome	14/633	98/18670	5.42138e-06	0.000326168	0.000260055	SON/CELF1/HNRNPL/SART3/SFSWAP/RBM3/REST/RBM5/DYRK1A/SRSF2/FMR1/TIA1/RBM25/JMJD6	14
BP	GO:0070507	regulation of microtubule cytoskeleton organization	20/633	186/18670	5.4466e-06	0.000326168	0.000260055	NIN/TAOK1/KAT2B/CLTC/XPO1/CDKN1B/NUMA1/SMC1A/MARK2/APC/DYRK1A/SMC3/SENP6/DCTN1/STAG2/TPR/CYLD/ROCK2/CLIP1/MAPRE1	20
BP	GO:0043489	RNA stabilization	10/633	50/18670	5.63977e-06	0.000333461	0.00026587	SYNCRIP/DHX9/MAPKAPK2/MAPK14/TARDBP/HNRNPC/PAIP1/HNRNPA0/DKC1/YBX3	10
BP	GO:0045088	regulation of innate immune response	27/633	305/18670	5.76059e-06	0.000336347	0.000268171	TAB2/ADAR/RASGRP1/TNFAIP3/NLRC5/DHX9/LAG3/PRKDC/SIN3A/PSMD2/PSME4/PTPN11/LYN/LILRB1/PRKACB/RELA/XRCC6/IFI16/IKBKB/XIAP/UBE2K/RAF1/PARP14/PSMC5/PTPN22/CD96/LAMP1	27
BP	GO:0016573	histone acetylation	18/633	156/18670	5.94911e-06	0.000343065	0.000273527	TAF1/KAT2B/HCFC1/MSL2/OGT/TRRAP/SIN3A/CTCF/EP400/NAA50/KAT6B/DMAP1/RSF1/SETD5/ING3/CTBP1/NCOA3/GATA3	18
BP	GO:1903829	positive regulation of cellular protein localization	28/633	324/18670	6.14009e-06	0.00034976	0.000278865	TMEM30A/UBR5/PRR5L/SYT11/CCT8/PARP1/TNF/MAPK14/TARDBP/SH3GLB1/NUMA1/APC/CDK5RAP3/GZMB/TPR/KIF20B/CCT3/CYLD/DMAP1/PCM1/KIF5B/CEP290/DKC1/ROCK2/TRIM28/HCLS1/CASP8/PRNP	28
BP	GO:1900182	positive regulation of protein localization to nucleus	12/633	74/18670	6.67162e-06	0.000375459	0.000299355	UBR5/CCT8/PARP1/MAPK14/TARDBP/CDK5RAP3/TPR/CCT3/DMAP1/DKC1/TRIM28/HCLS1	12
BP	GO:0032606	type I interferon production	16/633	128/18670	6.95661e-06	0.000386837	0.000308427	LRRFIP1/TNFAIP3/NLRC5/DHX9/OTUD5/YY1/PRKDC/PTPN11/LILRB1/RELA/G3BP1/XRCC6/IRAK1/IFI16/CYLD/PTPN22	16
BP	GO:0030218	erythrocyte differentiation	15/633	114/18670	7.1182e-06	0.000390194	0.000311104	ADAR/ACIN1/IKZF1/FOXO3/MAPK14/HIF1A/LYN/PTBP3/RB1/NCKAP1L/ZFP36L1/ARID4A/JMJD6/HCLS1/GATA3	15
BP	GO:0031056	regulation of histone modification	17/633	143/18670	7.18405e-06	0.000390194	0.000311104	ATRX/UBR5/C6orf89/OGT/SIN3A/SART3/CTCF/SUPT6H/NSD1/RIF1/KDM1A/FMR1/MTF2/SETD5/CTBP1/DNMT1/GATA3	17
BP	GO:0046637	regulation of alpha-beta T cell differentiation	11/633	63/18670	7.73016e-06	0.000412088	0.00032856	SMAD7/ZAP70/SASH3/AP3B1/NCKAP1L/RUNX1/ZNF683/RC3H1/IL12RB1/TGFBR2/GATA3	11
BP	GO:0046632	alpha-beta T cell differentiation	14/633	101/18670	7.76359e-06	0.000412088	0.00032856	SMAD7/TCF7/ZAP70/SASH3/AP3B1/NCKAP1L/PTGER4/RUNX1/ZNF683/ITK/RC3H1/IL12RB1/TGFBR2/GATA3	14
BP	GO:0019080	viral gene expression	20/633	191/18670	8.13734e-06	0.000424091	0.00033813	EIF3L/EIF3D/NUP210/DHX9/RPL23/RANBP2/RPL10A/EIF3B/TARDBP/REST/SMARCA4/TRIM14/POM121C/TPR/SUPT5H/RSF1/POLR2B/NELFB/RPL7/HDAC1	20
BP	GO:1902373	negative regulation of mRNA catabolic process	10/633	52/18670	8.17131e-06	0.000424091	0.00033813	SYNCRIP/DHX9/MAPKAPK2/MAPK14/TARDBP/HNRNPC/PAIP1/HNRNPA0/FMR1/YBX3	10
BP	GO:0030518	intracellular steroid hormone receptor signaling pathway	16/633	130/18670	8.50645e-06	0.000436633	0.00034813	NCOA4/UBR5/PARP1/AXIN1/SMARCA4/SAFB2/DAXX/RB1/UBE3A/RUNX1/SAFB/DDX54/NCOR2/NCOA3/CALCOCO1/HDAC1	16
BP	GO:0051249	regulation of lymphocyte activation	36/633	485/18670	9.93992e-06	0.000504667	0.000402373	SOS1/RASGRP1/TNFAIP3/PAG1/SMAD7/CCDC88B/LAG3/RASAL3/SART1/ZAP70/SASH3/SUPT6H/PTPN11/LYN/LILRB1/AP3B1/RIF1/HSPH1/GRB2/NCKAP1L/CYLD/ZFP36L1/RUNX1/TIGIT/ZBTB1/ZNF683/TRBC2/GRAP2/CD300A/RC3H1/PTPN22/IL12RB1/TGFBR2/LAMP1/PRNP/GATA3	36
BP	GO:0051168	nuclear export	20/633	194/18670	1.0278e-05	0.000516223	0.000411587	NUP210/U2AF1L4/UHMK1/SMG1/DHX9/XPO6/RANBP2/THOC2/AHCYL1/XPO1/SUPT6H/PTPN11/RBM26/ALKBH5/POM121C/TPR/SLU7/SRSF2/SRSF11/CASC3	20
BP	GO:0045639	positive regulation of myeloid cell differentiation	13/633	91/18670	1.16862e-05	0.000571509	0.000455667	ACIN1/FOXO3/TNF/MAPK14/HIF1A/RIPK1/RB1/NCKAP1L/ZFP36L1/CREB1/RUNX1/HCLS1/CASP8	13
BP	GO:0032388	positive regulation of intracellular transport	22/633	229/18670	1.17071e-05	0.000571509	0.000455667	TMEM30A/BORCS5/UBR5/PRR5L/DHX9/MAPK14/TARDBP/SH3GLB1/NUMA1/ANXA2/RBM26/GZMB/TPR/KIF20B/DMAP1/PCM1/KIF5B/CEP290/TRIM28/HCLS1/CASP8/PRNP	22
BP	GO:0070646	protein modification by small protein removal	26/633	299/18670	1.17459e-05	0.000571509	0.000455667	TNFAIP3/SMAD7/TNIP1/KAT2B/HCFC1/OGT/OTUD5/TRRAP/YY1/USP24/HIF1A/PSMD2/SART3/PSME4/OTUD4/ASXL2/RIPK1/APC/USP3/USP1/SENP6/USP4/CYLD/USP47/PSMC5/GATA3	26
BP	GO:0018210	peptidyl-threonine modification	16/633	134/18670	1.25588e-05	0.000604765	0.000482182	SMAD7/TAF1/AXIN1/SBK1/MARK2/GALNT1/OXSR1/CLK1/DYRK1A/CSNK1D/ROCK1/HIPK1/HIPK3/UBE2K/ROCK2/TGFBR2	16
BP	GO:0016579	protein deubiquitination	25/633	283/18670	1.31609e-05	0.00062729	0.000500141	TNFAIP3/SMAD7/TNIP1/KAT2B/HCFC1/OGT/OTUD5/TRRAP/YY1/USP24/HIF1A/PSMD2/SART3/PSME4/OTUD4/ASXL2/RIPK1/APC/USP3/USP1/USP4/CYLD/USP47/PSMC5/GATA3	25
BP	GO:0006405	RNA export from nucleus	16/633	135/18670	1.38085e-05	0.000651508	0.000519451	NUP210/U2AF1L4/SMG1/DHX9/RANBP2/THOC2/XPO1/SUPT6H/RBM26/ALKBH5/POM121C/TPR/SLU7/SRSF2/SRSF11/CASC3	16
BP	GO:0033157	regulation of intracellular protein transport	23/633	250/18670	1.5119e-05	0.000706209	0.000563064	TMEM30A/UHMK1/UBR5/PRR5L/MAPK14/XPO1/TARDBP/SUPT6H/SH3GLB1/PTPN11/OS9/GZMB/TPR/KIF20B/DMAP1/UBE2G2/PCM1/KIF5B/CEP290/TRIM28/HCLS1/CASP8/PRNP	23
BP	GO:0034101	erythrocyte homeostasis	15/633	122/18670	1.63812e-05	0.00075759	0.00060403	ADAR/ACIN1/IKZF1/FOXO3/MAPK14/HIF1A/LYN/PTBP3/RB1/NCKAP1L/ZFP36L1/ARID4A/JMJD6/HCLS1/GATA3	15
BP	GO:0048255	mRNA stabilization	9/633	45/18670	1.66161e-05	0.000760921	0.000606686	SYNCRIP/DHX9/MAPKAPK2/MAPK14/TARDBP/HNRNPC/PAIP1/HNRNPA0/YBX3	9
BP	GO:0070423	nucleotide-binding oligomerization domain containing signaling pathway	8/633	35/18670	1.7476e-05	0.000789715	0.000629644	TAB2/TNFAIP3/RELA/IRAK1/XIAP/CYLD/PTPN22/CASP8	8
BP	GO:0046777	protein autophosphorylation	22/633	235/18670	1.7583e-05	0.000789715	0.000629644	TAOK1/UHMK1/RAP2A/SMG1/TAF1/MAP3K3/ZAP70/MAPKAPK2/MVP/MARK2/LYN/RIPK1/OXSR1/CLK1/SLA/EIF2AK1/IRAK1/DYRK1A/MKNK2/TNIK/TRIM28/ITK	22
BP	GO:0031331	positive regulation of cellular catabolic process	29/633	362/18670	1.79427e-05	0.00079817	0.000636385	TNFAIP3/SMAD7/TAF1/PRR5L/FOXO3/TNF/AXIN1/HIF1A/BAG6/ANKIB1/SH3GLB1/HNRNPR/GIGYF2/CSNK1D/ROCK1/HTT/PUM1/ZFP36L1/SUPT5H/PTTG1IP/FMR1/UBQLN1/VPS13C/ROCK2/NUB1/ZC3HAV1/RAB3GAP2/RC3H1/ARIH1	29
BP	GO:0045619	regulation of lymphocyte differentiation	18/633	169/18670	1.8113e-05	0.00079817	0.000636385	SOS1/RASGRP1/SMAD7/LAG3/SART1/ZAP70/SASH3/AP3B1/NCKAP1L/CYLD/ZFP36L1/RUNX1/ZBTB1/ZNF683/RC3H1/IL12RB1/TGFBR2/GATA3	18
BP	GO:0002446	neutrophil mediated immunity	36/633	499/18670	1.84136e-05	0.00080383	0.000640897	ALDOA/TMC6/ACLY/ADAM10/TMEM30A/TBC1D10C/CCT8/UNC13D/LPCAT1/MAPK14/RAB37/PSMD2/RAB27A/MVP/ANXA2/WDR1/XRCC6/CYB5R3/PTPRJ/ROCK1/GSDMD/LAIR1/CPNE1/IQGAP2/NCKAP1L/MAGT1/ATP11B/COMMD3/CAPN1/CEP290/CDK13/ARPC5/CD300A/GUSB/CD44/LAMP1	36
BP	GO:0050870	positive regulation of T cell activation	20/633	202/18670	1.86797e-05	0.000806417	0.00064296	RASGRP1/CCDC88B/RASAL3/SART1/ZAP70/SASH3/PTPN11/LYN/LILRB1/AP3B1/HSPH1/GRB2/NCKAP1L/CYLD/RUNX1/ZBTB1/GRAP2/IL12RB1/TGFBR2/GATA3	20
BP	GO:0097193	intrinsic apoptotic signaling pathway	25/633	289/18670	1.88181e-05	0.000806417	0.00064296	MCL1/IVNS1ABP/PARP1/TNF/PRKDC/HIF1A/BAG6/BCLAF1/JMY/IFI16/KDM1A/HIPK1/CYLD/CUL4A/UBE2K/CUL3/ENO1/PTTG1IP/SOD2/UBQLN1/USP47/YBX3/CD44/HDAC1/ZNF622	25
BP	GO:0071103	DNA conformation change	29/633	364/18670	1.98834e-05	0.00084432	0.000673181	ATRX/ACIN1/SMARCA5/CHD8/DHX9/DDB1/MCM7/PARP1/ZNFX1/SART3/PSME4/CTCF/CHD6/G3BP1/XRCC6/NASP/DAXX/NAP1L1/TPR/KAT6B/CUL4A/SPTY2D1/RSF1/SMC4/TRIM28/CHD9/PURA/DNMT1/HDAC1	29
BP	GO:0046578	regulation of Ras protein signal transduction	22/633	238/18670	2.1421e-05	0.00089161	0.000710885	SOS1/NOTCH2/RASGRP1/CYTH4/ARHGEF6/RASAL3/OGT/ARHGAP35/GPR65/DNM2/LYN/CBL/DENND4B/GRB2/MAP4K4/SOS2/CUL3/FGD3/RAF1/ITSN2/MAPKAP1/ARFGEF1	22
BP	GO:0002573	myeloid leukocyte differentiation	20/633	204/18670	2.15697e-05	0.00089161	0.000710885	NOTCH2/ACIN1/PARP1/TNF/MAPK14/LYN/LILRB1/ANXA2/RIPK1/EIF2AK1/IFI16/RB1/ZFP36L1/CUL4A/CREB1/RUNX1/HCLS1/CASP8/TGFBR2/GATA3	20
BP	GO:0006473	protein acetylation	20/633	204/18670	2.15697e-05	0.00089161	0.000710885	TAOK1/TAF1/KAT2B/HCFC1/MSL2/OGT/TRRAP/BAG6/SIN3A/CTCF/EP400/NAA50/KAT6B/DMAP1/RSF1/SETD5/ING3/CTBP1/NCOA3/GATA3	20
BP	GO:0035872	nucleotide-binding domain, leucine rich repeat containing receptor signaling pathway	8/633	36/18670	2.18068e-05	0.000893504	0.000712395	TAB2/TNFAIP3/RELA/IRAK1/XIAP/CYLD/PTPN22/CASP8	8
BP	GO:0000209	protein polyubiquitination	26/633	310/18670	2.20787e-05	0.000896781	0.000715008	TNFAIP3/TTC3/TAF1/UBR5/CDC16/ANKIB1/PSMD2/PSME4/RMND5A/CBL/FBXO21/FBXW2/TNKS2/HECTD1/ANAPC5/UBE3A/XIAP/UBE2G2/UBE2K/FBXO32/CUL3/TPP2/PSMC5/RC3H1/PTPN22/ARIH1	26
BP	GO:0045582	positive regulation of T cell differentiation	12/633	83/18670	2.23058e-05	0.000898191	0.000716132	RASGRP1/SART1/ZAP70/SASH3/AP3B1/NCKAP1L/CYLD/RUNX1/ZBTB1/IL12RB1/TGFBR2/GATA3	12
BP	GO:1901990	regulation of mitotic cell cycle phase transition	33/633	444/18670	2.26121e-05	0.000902746	0.000719764	CTDSP2/TAOK1/CCND2/DDB1/CDC25B/CDC16/PRKDC/HAUS3/SIN3A/PSMD2/PSME4/CDKN1B/CEP78/GIGYF2/RIPK1/APC/CDK5RAP3/CSNK1D/DCTN1/TPR/ANAPC5/RB1/CNTRL/ZFP36L1/CUL4A/PCM1/TOPBP1/CUL3/CEP290/USP47/ACTR1A/PSMC5/MAPRE1	33
BP	GO:0010256	endomembrane system organization	33/633	445/18670	2.36578e-05	0.000932893	0.0007438	SUN2/STX16/SYT11/ATP8B2/BAG6/GOLGB1/ATP2A2/MYO5A/NDRG1/DNM2/ATL3/RAB27A/TARDBP/SH3GLB1/GORASP2/CSNK1D/DCTN1/HTT/GAK/SEC61A1/TRIP11/HOOK3/GOLPH3/CREB1/TMED3/TMF1/LPIN1/USO1/RAB3GAP2/MTSS1/TMED9/ARFGEF1/SRGN	33
BP	GO:0043312	neutrophil degranulation	35/633	485/18670	2.38799e-05	0.000932893	0.0007438	ALDOA/TMC6/ACLY/ADAM10/TMEM30A/TBC1D10C/CCT8/UNC13D/LPCAT1/MAPK14/RAB37/PSMD2/RAB27A/MVP/ANXA2/XRCC6/CYB5R3/PTPRJ/ROCK1/GSDMD/LAIR1/CPNE1/IQGAP2/NCKAP1L/MAGT1/ATP11B/COMMD3/CAPN1/CEP290/CDK13/ARPC5/CD300A/GUSB/CD44/LAMP1	35
BP	GO:0018107	peptidyl-threonine phosphorylation	15/633	126/18670	2.41661e-05	0.000932893	0.0007438	SMAD7/TAF1/AXIN1/SBK1/MARK2/OXSR1/CLK1/DYRK1A/CSNK1D/ROCK1/HIPK1/HIPK3/UBE2K/ROCK2/TGFBR2	15
BP	GO:0032479	regulation of type I interferon production	15/633	126/18670	2.41661e-05	0.000932893	0.0007438	LRRFIP1/TNFAIP3/NLRC5/DHX9/OTUD5/YY1/PRKDC/PTPN11/LILRB1/RELA/XRCC6/IRAK1/IFI16/CYLD/PTPN22	15
BP	GO:0071214	cellular response to abiotic stimulus	27/633	331/18670	2.52726e-05	0.000959743	0.000765208	TAF1/DDB1/PARP1/MAPK14/YY1/SIPA1/DNM2/PIEZO1/METAP2/ATP1A1/PTPN11/REST/OXSR1/XRCC6/IFI16/GRB2/KDM1A/PTGER4/MAP3K2/ZFP36L1/ERCC1/ZBTB1/FMR1/USP47/YBX3/CASP8/GATA3	27
BP	GO:0104004	cellular response to environmental stimulus	27/633	331/18670	2.52726e-05	0.000959743	0.000765208	TAF1/DDB1/PARP1/MAPK14/YY1/SIPA1/DNM2/PIEZO1/METAP2/ATP1A1/PTPN11/REST/OXSR1/XRCC6/IFI16/GRB2/KDM1A/PTGER4/MAP3K2/ZFP36L1/ERCC1/ZBTB1/FMR1/USP47/YBX3/CASP8/GATA3	27
BP	GO:0002283	neutrophil activation involved in immune response	35/633	488/18670	2.71452e-05	0.00102254	0.000815277	ALDOA/TMC6/ACLY/ADAM10/TMEM30A/TBC1D10C/CCT8/UNC13D/LPCAT1/MAPK14/RAB37/PSMD2/RAB27A/MVP/ANXA2/XRCC6/CYB5R3/PTPRJ/ROCK1/GSDMD/LAIR1/CPNE1/IQGAP2/NCKAP1L/MAGT1/ATP11B/COMMD3/CAPN1/CEP290/CDK13/ARPC5/CD300A/GUSB/CD44/LAMP1	35
BP	GO:0034138	toll-like receptor 3 signaling pathway	6/633	19/18670	2.75864e-05	0.00103085	0.0008219	TNFAIP3/RIPK1/WDFY1/UBQLN1/PTPN22/CASP8	6
BP	GO:0035821	modulation of process of other organism	14/633	113/18670	2.85767e-05	0.0010481	0.000835658	TNIP1/TARDBP/REST/ANXA2/SMARCA4/KPNA6/SMC3/RAB9A/GSDMD/CCNK/RRAGA/FMR1/HDAC1/CASP8	14
BP	GO:0061014	positive regulation of mRNA catabolic process	9/633	48/18670	2.87213e-05	0.0010481	0.000835658	PRR5L/HNRNPR/GIGYF2/ROCK1/PUM1/ZFP36L1/ROCK2/ZC3HAV1/RC3H1	9
BP	GO:0061647	histone H3-K9 modification	9/633	48/18670	2.87213e-05	0.0010481	0.000835658	ATRX/KAT2B/RIF1/KDM1A/ARID4B/ARID4A/SETD5/DNMT1/GATA3	9
BP	GO:0051817	modulation of process of other organism involved in symbiotic interaction	13/633	99/18670	2.94305e-05	0.00106566	0.000849655	TNIP1/TARDBP/REST/ANXA2/SMARCA4/KPNA6/SMC3/RAB9A/CCNK/RRAGA/FMR1/HDAC1/CASP8	13
BP	GO:0031334	positive regulation of protein-containing complex assembly	22/633	244/18670	3.1434e-05	0.00112945	0.000900515	NIN/SLF1/DDB1/PARP1/TNF/PIEZO1/CDKN1B/SH3GLB1/NUMA1/JMY/VASP/DCTN1/IQGAP2/GRB2/NCKAP1L/CUL4A/CREB1/ERCC1/CLIP1/ARPC5/PSMC5/MAPRE1	22
BP	GO:0010970	transport along microtubule	17/633	161/18670	3.43863e-05	0.0012261	0.000977572	RASGRP1/SUN2/BORCS5/HIF1A/SPG11/AP3B1/HTT/TRIP11/PCM1/FMR1/KIF5B/IFT20/TNPO1/LRPPRC/ACTR1A/PURA/LAMP1	17
BP	GO:0051056	regulation of small GTPase mediated signal transduction	27/633	338/18670	3.64431e-05	0.00128959	0.00102819	SOS1/NOTCH2/RASGRP1/CYTH4/ARHGAP4/ARHGEF6/RASAL3/OGT/ARHGAP35/MYO9A/GPR65/SIPA1/DNM2/LYN/CBL/RALBP1/DENND4B/GRB2/MAP4K4/SOS2/TAGAP/CUL3/FGD3/RAF1/ITSN2/MAPKAP1/ARFGEF1	27
BP	GO:1900180	regulation of protein localization to nucleus	14/633	116/18670	3.84309e-05	0.0013497	0.00107613	UBR5/CCT8/PARP1/MAPK14/SIN3A/TARDBP/CDK5RAP3/TPR/CCT3/DMAP1/GLUL/DKC1/TRIM28/HCLS1	14
BP	GO:0006611	protein export from nucleus	18/633	179/18670	3.93149e-05	0.00137045	0.00109266	NUP210/U2AF1L4/UHMK1/SMG1/XPO6/RANBP2/THOC2/AHCYL1/XPO1/SUPT6H/PTPN11/ALKBH5/POM121C/TPR/SLU7/SRSF2/SRSF11/CASC3	18
BP	GO:0071375	cellular response to peptide hormone stimulus	26/633	321/18670	4.00552e-05	0.00137718	0.00109803	SOS1/KAT2B/FOXO3/OGT/PARP1/PRKDC/MYO5A/AHCYL1/PTPN11/DENND4C/LYN/CFLAR/PRKACB/PHIP/RELA/APC/ROCK1/GRB2/PRKAR2A/ZFP36L1/CREB1/LPIN2/LPIN1/ROCK2/USO1/ZNF106	26
BP	GO:0071383	cellular response to steroid hormone stimulus	22/633	248/18670	4.02648e-05	0.00137718	0.00109803	NCOA4/UBR5/FOXO3/PARP1/AXIN1/ATP1A1/REST/CFLAR/SMARCA4/SAFB2/DAXX/RB1/UBE3A/ZFP36L1/RUNX1/FBXO32/SAFB/DDX54/NCOR2/NCOA3/CALCOCO1/HDAC1	22
BP	GO:0072698	protein localization to microtubule cytoskeleton	9/633	50/18670	4.03925e-05	0.00137718	0.00109803	GOLGB1/NUMA1/APC/CSNK1D/CCDC14/KIF20B/HOOK3/PCM1/MAPRE1	9
BP	GO:0042119	neutrophil activation	35/633	498/18670	4.11932e-05	0.0013943	0.00111168	ALDOA/TMC6/ACLY/ADAM10/TMEM30A/TBC1D10C/CCT8/UNC13D/LPCAT1/MAPK14/RAB37/PSMD2/RAB27A/MVP/ANXA2/XRCC6/CYB5R3/PTPRJ/ROCK1/GSDMD/LAIR1/CPNE1/IQGAP2/NCKAP1L/MAGT1/ATP11B/COMMD3/CAPN1/CEP290/CDK13/ARPC5/CD300A/GUSB/CD44/LAMP1	35
BP	GO:0002831	regulation of response to biotic stimulus	30/633	400/18670	4.47817e-05	0.00150051	0.00119636	TAB2/ADAR/RASGRP1/TNFAIP3/NLRC5/DHX9/SYT11/LAG3/PRKDC/SIN3A/PSMD2/PSME4/PTPN11/LYN/LILRB1/PRKACB/RELA/XRCC6/IFI16/PUM1/IKBKB/XIAP/UBE2K/RAF1/PARP14/PSMC5/PTPN22/IL12RB1/CD96/LAMP1	30
BP	GO:1905269	positive regulation of chromatin organization	13/633	103/18670	4.49962e-05	0.00150051	0.00119636	C6orf89/OGT/SIN3A/SART3/RIF1/TPR/KDM1A/FMR1/MTF2/TRIM28/CTBP1/DNMT1/GATA3	13
BP	GO:1901987	regulation of cell cycle phase transition	34/633	480/18670	4.52947e-05	0.00150051	0.00119636	CTDSP2/TAOK1/TAF1/CCND2/DDB1/CDC25B/CDC16/PRKDC/HAUS3/SIN3A/PSMD2/PSME4/CDKN1B/CEP78/GIGYF2/RIPK1/APC/CDK5RAP3/CSNK1D/DCTN1/TPR/ANAPC5/RB1/CNTRL/ZFP36L1/CUL4A/PCM1/TOPBP1/CUL3/CEP290/USP47/ACTR1A/PSMC5/MAPRE1	34
BP	GO:0051656	establishment of organelle localization	30/633	401/18670	4.68883e-05	0.00154236	0.00122973	RASGRP1/SUN2/BORCS5/UNC13D/HIF1A/SPG11/MYO5A/DNM2/XPO1/RAB27A/NUMA1/LYN/CBL/AP3B1/CSNK1D/CD84/DCTN1/HTT/PICALM/HOOK3/PCM1/CUL3/KIF5B/USO1/CD300A/LRPPRC/ACTR1A/TMED9/LAMP1/PPP6R1	30
BP	GO:0046822	regulation of nucleocytoplasmic transport	13/633	104/18670	4.98583e-05	0.00162859	0.00129848	UHMK1/UBR5/DHX9/MAPK14/XPO1/TARDBP/SUPT6H/PTPN11/RBM26/TPR/DMAP1/TRIM28/HCLS1	13
BP	GO:0061157	mRNA destabilization	7/633	30/18670	5.13484e-05	0.00166561	0.001328	HNRNPR/GIGYF2/ROCK1/PUM1/ZFP36L1/ROCK2/RC3H1	7
BP	GO:0046782	regulation of viral transcription	10/633	64/18670	5.42835e-05	0.00174868	0.00139423	DHX9/TARDBP/REST/SMARCA4/TRIM14/SUPT5H/RSF1/POLR2B/NELFB/HDAC1	10
BP	GO:1901653	cellular response to peptide	29/633	385/18670	5.53233e-05	0.00176997	0.0014112	SOS1/KAT2B/FOXO3/OGT/PARP1/PRKDC/RPL23/MYO5A/AHCYL1/PTPN11/DENND4C/LYN/CFLAR/PRKACB/PHIP/RELA/APC/ROCK1/GRB2/PRKAR2A/ZFP36L1/CREB1/LPIN2/LPIN1/ROCK2/USO1/ZNF106/PTPN22/PRNP	29
BP	GO:0043547	positive regulation of GTPase activity	30/633	405/18670	5.62412e-05	0.00178709	0.00142486	SOS1/RASGRP1/ARHGAP4/TBC1D10C/ARHGEF6/S1PR1/RASAL3/ARHGAP35/MYO9A/RANBP2/GPR65/SIPA1/RGS3/RALBP1/ACAP2/RIN3/PICALM/RABEP1/NCKAP1L/MAP4K4/TAGAP/TBC1D15/DOCK10/SMAP2/TBC1D5/DOCK11/RASGRP2/RAB3GAP2/BNIP2/ARFGEF1	30
BP	GO:0090224	regulation of spindle organization	8/633	41/18670	5.92988e-05	0.00187152	0.00149217	CLTC/NUMA1/SMC1A/SMC3/SENP6/DCTN1/STAG2/TPR	8
BP	GO:0050852	T cell receptor signaling pathway	19/633	202/18670	6.07413e-05	0.00190418	0.00151821	TAB2/HLA-DQA1/PAG1/ZAP70/PSMD2/PSME4/RELA/BTN2A1/PTPRJ/IKBKB/CYLD/GRAP2/CD300A/ITK/PSMC5/RC3H1/PTPN22/PRNP/GATA3	19
BP	GO:0031060	regulation of histone methylation	10/633	65/18670	6.2232e-05	0.00192507	0.00153487	ATRX/OGT/CTCF/SUPT6H/NSD1/RIF1/KDM1A/MTF2/DNMT1/GATA3	10
BP	GO:0050854	regulation of antigen receptor-mediated signaling pathway	10/633	65/18670	6.2232e-05	0.00192507	0.00153487	PLCL2/LYN/RELA/PTPRJ/CYLD/RUNX1/CD300A/RC3H1/PTPN22/PRNP	10
BP	GO:0019079	viral genome replication	14/633	122/18670	6.73856e-05	0.00204589	0.0016312	ADAR/TNIP1/UBP1/PI4KA/DDB1/TNF/IFI16/CCNK/FMR1/ROCK2/ZC3HAV1/TRIM28/CTBP1/FAM111A	14
BP	GO:0001933	negative regulation of protein phosphorylation	31/633	429/18670	6.74518e-05	0.00204589	0.0016312	DUSP5/ADAR/CTDSP2/TNFAIP3/SMAD7/TNIP1/KAT2B/PRR5L/PRKDC/ZMYND11/TARDBP/CDKN1B/MVP/RGS3/LYN/CBL/APC/CDK5RAP3/PTPRJ/IGBP1/RB1/PPP1R15B/HIPK3/CYLD/PRKAR2A/IBTK/STK38/CD300A/PARP14/PTPN22/PRNP	31
BP	GO:0043254	regulation of protein-containing complex assembly	31/633	429/18670	6.74518e-05	0.00204589	0.0016312	NIN/SLF1/HCFC1/DDB1/PARP1/TNF/PIEZO1/CDKN1B/SH3GLB1/NUMA1/PTPN11/JMY/DYRK1A/SENP6/VASP/DCTN1/IQGAP2/GRB2/RB1/NCKAP1L/PTGER4/CUL4A/CREB1/ERCC1/CLIP1/ARPC5/RAF1/HCLS1/PSMC5/MAPRE1/ARFGEF1	31
BP	GO:0031396	regulation of protein ubiquitination	19/633	204/18670	6.93945e-05	0.00208241	0.00166032	MYCBP2/TNFAIP3/SMAD7/TAF1/UBR5/IVNS1ABP/OGT/AXIN1/RPL23/CDK5RAP3/DAXX/USP4/UBE3A/KDM1A/XIAP/CUL3/PTTG1IP/UBQLN1/PTPN22	19
BP	GO:0070935	3'-UTR-mediated mRNA stabilization	6/633	22/18670	6.95475e-05	0.00208241	0.00166032	MAPKAPK2/MAPK14/TARDBP/HNRNPC/HNRNPA0/YBX3	6
BP	GO:0032147	activation of protein kinase activity	26/633	333/18670	7.38877e-05	0.00219828	0.0017527	DUSP5/TAB2/TAOK1/MAP3K3/TNF/MAPKAPK2/MAPK14/AXIN1/PTPN11/MARK2/PRKACB/RIPK1/OXSR1/IRAK1/DAXX/NCKAP1L/MAP3K2/MAP4K4/PRKAR2A/ADNP/TNIK/RAF1/CD300A/MAPKAP1/TGFBR2/PRNP	26
BP	GO:0002763	positive regulation of myeloid leukocyte differentiation	9/633	54/18670	7.5991e-05	0.00224654	0.00179118	ACIN1/TNF/RIPK1/RB1/ZFP36L1/CREB1/RUNX1/HCLS1/CASP8	9
BP	GO:0045621	positive regulation of lymphocyte differentiation	12/633	94/18670	7.83851e-05	0.00230275	0.00183599	RASGRP1/SART1/ZAP70/SASH3/AP3B1/NCKAP1L/CYLD/RUNX1/ZBTB1/IL12RB1/TGFBR2/GATA3	12
BP	GO:0050779	RNA destabilization	7/633	32/18670	8.00385e-05	0.00232211	0.00185143	HNRNPR/GIGYF2/ROCK1/PUM1/ZFP36L1/ROCK2/RC3H1	7
BP	GO:1905508	protein localization to microtubule organizing center	7/633	32/18670	8.00385e-05	0.00232211	0.00185143	GOLGB1/NUMA1/APC/CSNK1D/CCDC14/HOOK3/PCM1	7
BP	GO:0043967	histone H4 acetylation	10/633	67/18670	8.11281e-05	0.00233919	0.00186505	HCFC1/MSL2/OGT/TRRAP/EP400/NAA50/KAT6B/DMAP1/ING3/CTBP1	10
BP	GO:0060759	regulation of response to cytokine stimulus	18/633	190/18670	8.58741e-05	0.00246085	0.00196204	ADAR/TNFAIP3/NLRC5/DHX9/TNF/HIF1A/OTUD4/PTPN11/RIPK1/IRAK1/CPNE1/IKBKB/HIPK1/CYLD/RUNX1/UBE2K/PARP14/CASP8	18
BP	GO:0032204	regulation of telomere maintenance	11/633	81/18670	8.76662e-05	0.00249577	0.00198989	ATRX/SMG1/CCT8/PARP1/YLPM1/HNRNPC/TNKS2/CCT3/ERCC1/DKC1/NEK7	11
BP	GO:0044380	protein localization to cytoskeleton	9/633	55/18670	8.81614e-05	0.00249577	0.00198989	GOLGB1/NUMA1/APC/CSNK1D/CCDC14/KIF20B/HOOK3/PCM1/MAPRE1	9
BP	GO:1904951	positive regulation of establishment of protein localization	32/633	456/18670	8.97878e-05	0.0025265	0.00201439	RASGRP1/TMEM30A/UBR5/PRR5L/DHX9/CCT8/TNF/MAPK14/HIF1A/TARDBP/SH3GLB1/GZMB/GSDMD/TPR/KIF20B/CCT3/PTGER4/GOLPH3/DMAP1/GLUD1/GLUL/PCM1/KIF5B/CEP290/HK1/DKC1/TRIM28/HCLS1/PTPN22/CASP8/PRNP/GATA3	32
BP	GO:0007064	mitotic sister chromatid cohesion	6/633	23/18670	9.14102e-05	0.00255675	0.00203851	ATRX/SLF1/PDS5A/SMC1A/NAA50/RB1	6
BP	GO:0031503	protein-containing complex localization	23/633	281/18670	9.39308e-05	0.00261161	0.00208225	NUP210/U2AF1L4/SMAD7/ADAM10/SMG1/EXOC3/RANBP2/THOC2/DNM2/XPO1/SUPT6H/ALKBH5/POM121C/TPR/TRIP11/SLU7/PCM1/SRSF2/IFT20/TNPO1/SRSF11/CASC3/PURA	23
BP	GO:1990778	protein localization to cell periphery	25/633	319/18670	9.5263e-05	0.00263298	0.00209929	ADAM10/RAP2A/CLTC/TNF/MYO5A/NUMA1/DENND4C/ANXA2/PACS1/GORASP2/ROCK1/GAK/PICALM/RABEP1/IKBKB/GOLPH3/SLMAP/TNIK/KIF5B/ROCK2/CLIP1/IFT20/SYTL2/GOLGA4/PRNP	25
BP	GO:0007030	Golgi organization	15/633	142/18670	9.76261e-05	0.00267752	0.0021348	STX16/ATP8B2/GOLGB1/DNM2/ATL3/GORASP2/CSNK1D/HTT/GAK/TRIP11/GOLPH3/TMED3/USO1/TMED9/ARFGEF1	15
BP	GO:0006406	mRNA export from nucleus	13/633	111/18670	9.85942e-05	0.00267752	0.0021348	NUP210/U2AF1L4/SMG1/RANBP2/THOC2/SUPT6H/ALKBH5/POM121C/TPR/SLU7/SRSF2/SRSF11/CASC3	13
BP	GO:0071427	mRNA-containing ribonucleoprotein complex export from nucleus	13/633	111/18670	9.85942e-05	0.00267752	0.0021348	NUP210/U2AF1L4/SMG1/RANBP2/THOC2/SUPT6H/ALKBH5/POM121C/TPR/SLU7/SRSF2/SRSF11/CASC3	13
BP	GO:0032239	regulation of nucleobase-containing compound transport	5/633	15/18670	9.98035e-05	0.0026947	0.00214849	DHX9/SUPT6H/RIPK1/RBM26/TPR	5
BP	GO:0042987	amyloid precursor protein catabolic process	8/633	44/18670	0.000100576	0.00269995	0.00215268	ADAM10/TNF/LYN/DYRK1A/ROCK1/PICALM/ROCK2/PRNP	8
BP	GO:0071426	ribonucleoprotein complex export from nucleus	14/633	127/18670	0.000104521	0.0027898	0.00222432	NUP210/U2AF1L4/SMG1/RANBP2/THOC2/XPO1/SUPT6H/ALKBH5/POM121C/TPR/SLU7/SRSF2/SRSF11/CASC3	14
BP	GO:0090316	positive regulation of intracellular protein transport	17/633	176/18670	0.000105594	0.00280245	0.00223441	TMEM30A/UBR5/PRR5L/MAPK14/TARDBP/SH3GLB1/GZMB/TPR/KIF20B/DMAP1/PCM1/KIF5B/CEP290/TRIM28/HCLS1/CASP8/PRNP	17
BP	GO:1903362	regulation of cellular protein catabolic process	21/633	247/18670	0.000109946	0.00290147	0.00231335	TNFAIP3/SMAD7/TAF1/OGT/AXIN1/BAG6/RPL23/ANKIB1/ANXA2/OS9/CDK5RAP3/CSNK1D/UBE3A/UBE2G2/UBE2K/PTTG1IP/FMR1/UBQLN1/TMF1/NUB1/ARIH1	21
BP	GO:0001959	regulation of cytokine-mediated signaling pathway	17/633	177/18670	0.000113218	0.00295246	0.00235401	ADAR/TNFAIP3/NLRC5/TNF/HIF1A/OTUD4/PTPN11/RIPK1/IRAK1/CPNE1/IKBKB/HIPK1/CYLD/RUNX1/UBE2K/PARP14/CASP8	17
BP	GO:0019083	viral transcription	17/633	177/18670	0.000113218	0.00295246	0.00235401	NUP210/DHX9/RPL23/RANBP2/RPL10A/TARDBP/REST/SMARCA4/TRIM14/POM121C/TPR/SUPT5H/RSF1/POLR2B/NELFB/RPL7/HDAC1	17
BP	GO:0071166	ribonucleoprotein complex localization	14/633	128/18670	0.000113775	0.00295246	0.00235401	NUP210/U2AF1L4/SMG1/RANBP2/THOC2/XPO1/SUPT6H/ALKBH5/POM121C/TPR/SLU7/SRSF2/SRSF11/CASC3	14
BP	GO:0009615	response to virus	25/633	323/18670	0.000116028	0.0029872	0.00238171	ADAR/TNFAIP3/NLRC5/IVNS1ABP/DHX9/UNC13D/TNF/MAPK14/ZMYND11/SIN3A/LILRB1/RELA/SLFN13/G3BP1/IFI16/PUM1/IKBKB/ENO1/FMR1/ZC3HAV1/OAS2/LGALS8/IL12RB1/FAM111A/GATA3	25
BP	GO:0043543	protein acylation	21/633	248/18670	0.000116393	0.0029872	0.00238171	TAOK1/TAF1/KAT2B/HCFC1/MSL2/OGT/TRRAP/BAG6/SIN3A/CTCF/EP400/NAA50/KAT6B/DMAP1/GLUL/RSF1/SETD5/ING3/CTBP1/NCOA3/GATA3	21
BP	GO:0034205	amyloid-beta formation	7/633	34/18670	0.000120612	0.00307858	0.00245457	ADAM10/TNF/DYRK1A/ROCK1/PICALM/ROCK2/PRNP	7
BP	GO:0071901	negative regulation of protein serine/threonine kinase activity	15/633	145/18670	0.000123701	0.00311067	0.00248015	DUSP5/TNFAIP3/KAT2B/CDKN1B/RGS3/LYN/APC/CDK5RAP3/PTPRJ/RB1/HIPK3/PRKAR2A/STK38/CD300A/PTPN22	15
BP	GO:0018022	peptidyl-lysine methylation	14/633	129/18670	0.000123732	0.00311067	0.00248015	ATRX/CSKMT/OGT/SUPT6H/NSD1/RIF1/PRDM2/KDM1A/ARID4B/MTF2/ARID4A/SETD5/DNMT1/GATA3	14
BP	GO:0001819	positive regulation of cytokine production	32/633	464/18670	0.000123867	0.00311067	0.00248015	RASGRP1/LRRFIP1/CCDC88B/DHX9/TNF/MAPKAPK2/MAPK14/PRKDC/HIF1A/SASH3/PTPN11/LILRB1/RIPK1/RELA/XRCC6/KPNA6/IRAK1/IFI16/PTPRJ/GSDMD/PUM1/PTGER4/CREB1/RUNX1/TIGIT/TMF1/HK1/ROCK2/PTPN22/IL12RB1/CASP8/GATA3	32
BP	GO:0010389	regulation of G2/M transition of mitotic cell cycle	18/633	196/18670	0.000127833	0.0031751	0.00253152	TAOK1/CDC25B/HAUS3/SIN3A/PSMD2/PSME4/CEP78/CDK5RAP3/CSNK1D/DCTN1/CNTRL/PCM1/TOPBP1/CEP290/USP47/ACTR1A/PSMC5/MAPRE1	18
BP	GO:0034968	histone lysine methylation	13/633	114/18670	0.000129681	0.0031751	0.00253152	ATRX/OGT/SUPT6H/NSD1/RIF1/PRDM2/KDM1A/ARID4B/MTF2/ARID4A/SETD5/DNMT1/GATA3	13
BP	GO:0006479	protein methylation	17/633	179/18670	0.000129925	0.0031751	0.00253152	ATRX/CSKMT/OGT/CTCF/SUPT6H/NSD1/PCMTD2/PCMT1/RIF1/PRDM2/KDM1A/ARID4B/MTF2/ARID4A/SETD5/DNMT1/GATA3	17
BP	GO:0008213	protein alkylation	17/633	179/18670	0.000129925	0.0031751	0.00253152	ATRX/CSKMT/OGT/CTCF/SUPT6H/NSD1/PCMTD2/PCMT1/RIF1/PRDM2/KDM1A/ARID4B/MTF2/ARID4A/SETD5/DNMT1/GATA3	17
BP	GO:0007254	JNK cascade	19/633	214/18670	0.000131191	0.0031751	0.00253152	TAB2/RASGRP1/TAOK1/RAP2A/ARHGEF6/TNF/AXIN1/ZMYND11/RIPK1/IRAK1/DAXX/PTGER4/HIPK3/MAP3K2/CYLD/MAP4K4/TNIK/PTPN22/ZNF622	19
BP	GO:0045089	positive regulation of innate immune response	19/633	214/18670	0.000131191	0.0031751	0.00253152	TAB2/RASGRP1/NLRC5/DHX9/LAG3/PRKDC/SIN3A/PSMD2/PSME4/LYN/PRKACB/RELA/XRCC6/IFI16/IKBKB/UBE2K/RAF1/PSMC5/LAMP1	19
BP	GO:2001020	regulation of response to DNA damage stimulus	19/633	214/18670	0.000131191	0.0031751	0.00253152	MCL1/SLF1/SMG1/UBR5/DHX9/PARP1/PRKDC/BCLAF1/USP1/RIF1/DYRK1A/KDM1A/CUL4A/ERCC1/PTTG1IP/FMR1/USP47/TRIM28/CD44	19
BP	GO:2001251	negative regulation of chromosome organization	15/633	146/18670	0.000133645	0.00321781	0.00256558	ATRX/UBR5/PARP1/SIN3A/HNRNPC/SUPT6H/ATAD2/APC/TNKS2/TPR/KDM1A/ERCC1/MTF2/CTBP1/DNMT1	15
BP	GO:0002221	pattern recognition receptor signaling pathway	18/633	197/18670	0.000136348	0.00326607	0.00260405	TAB2/TNFAIP3/TNIP1/MAPKAPK2/OTUD4/LYN/RIPK1/RELA/IRAK1/PUM1/IKBKB/XIAP/CYLD/WDFY1/UBQLN1/CD300A/PTPN22/CASP8	18
BP	GO:0045637	regulation of myeloid cell differentiation	21/633	251/18670	0.000137786	0.00328366	0.00261808	NOTCH2/ACIN1/KAT2B/FOXO3/AGO4/TNF/MAPK14/HIF1A/SIN3A/LYN/LILRB1/RIPK1/RB1/NCKAP1L/ZFP36L1/CUL4A/CREB1/RUNX1/HCLS1/HDAC1/CASP8	21
BP	GO:0002262	myeloid cell homeostasis	15/633	147/18670	0.000144277	0.00340191	0.00271236	ADAR/ACIN1/IKZF1/FOXO3/MAPK14/HIF1A/LYN/PTBP3/RB1/NCKAP1L/ZFP36L1/ARID4A/JMJD6/HCLS1/GATA3	15
BP	GO:0022613	ribonucleoprotein complex biogenesis	32/633	468/18670	0.000144933	0.00340191	0.00271236	EIF3L/ADAR/EIF3D/PRPF8/SF3A1/DHX9/CELF1/AGO4/SART1/DIMT1/LUC7L3/NOP56/RPL10A/EIF3B/SART3/SFSWAP/XPO1/RBM5/USP4/ZNHIT3/DICER1/CUL4A/SLU7/GLUL/ESF1/DDX54/DKC1/SCAF11/NOL8/RPL7/AATF/ZNF622	32
BP	GO:0042326	negative regulation of phosphorylation	32/633	468/18670	0.000144933	0.00340191	0.00271236	DUSP5/ADAR/CTDSP2/TNFAIP3/SMAD7/TNIP1/KAT2B/PRR5L/PRKDC/ZMYND11/TARDBP/CDKN1B/MVP/RGS3/LYN/CBL/APC/CDK5RAP3/PTPRJ/IGBP1/RB1/PPP1R15B/HIPK3/CYLD/PRKAR2A/IBTK/MIDN/STK38/CD300A/PARP14/PTPN22/PRNP	32
BP	GO:0032869	cellular response to insulin stimulus	19/633	216/18670	0.000148188	0.00345684	0.00275615	SOS1/KAT2B/FOXO3/OGT/PARP1/PRKDC/MYO5A/PTPN11/DENND4C/CFLAR/PHIP/RELA/APC/GRB2/ZFP36L1/LPIN2/LPIN1/USO1/ZNF106	19
BP	GO:0002285	lymphocyte activation involved in immune response	17/633	181/18670	0.000148753	0.00345684	0.00275615	NOTCH2/SMAD7/UNC13D/PLCL2/RAB27A/SUPT6H/LILRB1/RIF1/PTGER4/ERCC1/ZNF683/DOCK10/DOCK11/RC3H1/IL12RB1/LAMP1/GATA3	17
BP	GO:0030521	androgen receptor signaling pathway	9/633	59/18670	0.000154458	0.00357164	0.00284769	NCOA4/SMARCA4/SAFB2/DAXX/RB1/UBE3A/NCOR2/NCOA3/HDAC1	9
BP	GO:0032868	response to insulin	22/633	272/18670	0.000157165	0.00361635	0.00288333	SOS1/KAT2B/FOXO3/OGT/PARP1/PRKDC/MYO5A/PTPN11/DENND4C/LYN/CFLAR/PHIP/RELA/APC/GRB2/ZFP36L1/LPIN2/HADHA/LPIN1/USO1/ZNF106/EPM2AIP1	22
BP	GO:0062197	cellular response to chemical stress	26/633	350/18670	0.000165412	0.00378437	0.0030173	MCL1/TNFAIP3/PRR5L/FOXO3/PARP1/TNF/HIF1A/MTR/SIN3A/ATP2A2/DNM2/CHD6/REST/PRDX5/CFLAR/RIPK1/SLC25A24/OXSR1/RELA/XRCC6/ZFP36L1/SOD2/UBQLN1/YBX3/MAPKAP1/ZNF622	26
BP	GO:0071826	ribonucleoprotein complex subunit organization	20/633	236/18670	0.000166088	0.00378437	0.0030173	EIF3L/ADAR/EIF3D/PRPF8/SF3A1/DHX9/CELF1/AGO4/SART1/LUC7L3/EIF3B/SART3/SFSWAP/RBM5/USP4/ZNHIT3/DICER1/SLU7/KIF5B/SCAF11	20
BP	GO:0002761	regulation of myeloid leukocyte differentiation	13/633	117/18670	0.000168869	0.00382907	0.00305294	NOTCH2/ACIN1/TNF/LYN/LILRB1/RIPK1/RB1/ZFP36L1/CUL4A/CREB1/RUNX1/HCLS1/CASP8	13
BP	GO:0051851	modulation by host of symbiont process	9/633	60/18670	0.00017633	0.00397892	0.00317241	TARDBP/REST/ANXA2/SMARCA4/SMC3/RAB9A/CCNK/FMR1/HDAC1	9
BP	GO:0034728	nucleosome organization	17/633	184/18670	0.000181464	0.00407508	0.00324908	ATRX/SMARCA5/SART3/PSME4/CTCF/SUPT6H/ACTR6/SMARCA4/NASP/DAXX/NAP1L1/SMARCC2/KAT6B/DMAP1/SPTY2D1/RSF1/PBRM1	17
BP	GO:0062033	positive regulation of mitotic sister chromatid segregation	5/633	17/18670	0.000194379	0.00434424	0.00346368	SLF1/NUMA1/ANAPC5/RB1/CUL3	5
BP	GO:2001237	negative regulation of extrinsic apoptotic signaling pathway	12/633	104/18670	0.000208693	0.00461306	0.00367802	MCL1/TNFAIP3/BIRC6/TNF/ZMYND11/CFLAR/RIPK1/PHIP/RELA/HTT/RAF1/CASP8	12
BP	GO:0050851	antigen receptor-mediated signaling pathway	24/633	316/18670	0.000209814	0.00461306	0.00367802	TAB2/HLA-DQA1/PAG1/ZAP70/PLCL2/PSMD2/PSME4/LYN/RELA/BTN2A1/PTPRJ/IKBKB/NCKAP1L/CYLD/RUNX1/TRBC2/GRAP2/CD300A/ITK/PSMC5/RC3H1/PTPN22/PRNP/GATA3	24
BP	GO:0042307	positive regulation of protein import into nucleus	7/633	37/18670	0.000211346	0.00461306	0.00367802	UBR5/MAPK14/TARDBP/TPR/DMAP1/TRIM28/HCLS1	7
BP	GO:0051567	histone H3-K9 methylation	7/633	37/18670	0.000211346	0.00461306	0.00367802	ATRX/RIF1/KDM1A/ARID4B/ARID4A/SETD5/DNMT1	7
BP	GO:0060236	regulation of mitotic spindle organization	7/633	37/18670	0.000211346	0.00461306	0.00367802	CLTC/NUMA1/SMC1A/SMC3/DCTN1/STAG2/TPR	7
BP	GO:0099111	microtubule-based transport	17/633	187/18670	0.000220282	0.00476634	0.00380022	RASGRP1/SUN2/BORCS5/HIF1A/SPG11/AP3B1/HTT/TRIP11/PCM1/FMR1/KIF5B/IFT20/TNPO1/LRPPRC/ACTR1A/PURA/LAMP1	17
BP	GO:0043087	regulation of GTPase activity	32/633	479/18670	0.000220409	0.00476634	0.00380022	SOS1/RASGRP1/ARHGAP4/TBC1D10C/ARHGEF6/S1PR1/RASAL3/ARHGAP35/MYO9A/RANBP2/GPR65/SIPA1/RGS3/RALBP1/ACAP2/IQGAP2/RIN3/PICALM/RABEP1/NCKAP1L/MAP4K4/TAGAP/FGD3/TBC1D15/DOCK10/SMAP2/TBC1D5/DOCK11/RASGRP2/RAB3GAP2/BNIP2/ARFGEF1	32
BP	GO:0072659	protein localization to plasma membrane	21/633	260/18670	0.000224258	0.00482722	0.00384877	RAP2A/CLTC/TNF/MYO5A/DENND4C/ANXA2/PACS1/GORASP2/ROCK1/GAK/PICALM/IKBKB/GOLPH3/SLMAP/TNIK/KIF5B/ROCK2/IFT20/SYTL2/GOLGA4/PRNP	21
BP	GO:0002753	cytoplasmic pattern recognition receptor signaling pathway	9/633	62/18670	0.000227852	0.00483771	0.00385713	TAB2/TNFAIP3/RELA/IRAK1/PUM1/XIAP/CYLD/PTPN22/CASP8	9
BP	GO:0046635	positive regulation of alpha-beta T cell activation	9/633	62/18670	0.000227852	0.00483771	0.00385713	RASAL3/ZAP70/SASH3/AP3B1/HSPH1/NCKAP1L/RUNX1/IL12RB1/TGFBR2	9
BP	GO:0046824	positive regulation of nucleocytoplasmic transport	9/633	62/18670	0.000227852	0.00483771	0.00385713	UBR5/DHX9/MAPK14/TARDBP/RBM26/TPR/DMAP1/TRIM28/HCLS1	9
BP	GO:0033483	gas homeostasis	4/633	10/18670	0.000233487	0.0049127	0.00391692	HIF1A/EGLN1/SOD2/ADNP	4
BP	GO:0034454	microtubule anchoring at centrosome	4/633	10/18670	0.000233487	0.0049127	0.00391692	NIN/DCTN1/HOOK3/PCM1	4
BP	GO:0090169	regulation of spindle assembly	6/633	27/18670	0.000238795	0.00500185	0.003988	NUMA1/SMC1A/SMC3/SENP6/STAG2/TPR	6
BP	GO:0007062	sister chromatid cohesion	9/633	63/18670	0.000257958	0.0053552	0.00426973	ATRX/SLF1/PDS5A/CTCF/SMC1A/NAA50/SMC3/STAG2/RB1	9
BP	GO:0042982	amyloid precursor protein metabolic process	9/633	63/18670	0.000257958	0.0053552	0.00426973	ADAM10/TNF/LYN/DYRK1A/ROCK1/PICALM/ROCK2/AATF/PRNP	9
BP	GO:0051702	interaction with symbiont	10/633	77/18670	0.000264962	0.00547627	0.00436626	DDB1/TARDBP/REST/ANXA2/SMARCA4/SMC3/RAB9A/CCNK/FMR1/HDAC1	10
BP	GO:0016571	histone methylation	14/633	139/18670	0.000272665	0.00559199	0.00445852	ATRX/OGT/CTCF/SUPT6H/NSD1/RIF1/PRDM2/KDM1A/ARID4B/MTF2/ARID4A/SETD5/DNMT1/GATA3	14
BP	GO:0048524	positive regulation of viral process	12/633	107/18670	0.000272955	0.00559199	0.00445852	ADAR/DHX9/DDB1/ANXA2/SMARCA4/KPNA6/SMC3/SUPT5H/RSF1/POLR2B/FMR1/NELFB	12
BP	GO:0048545	response to steroid hormone	27/633	383/18670	0.000290625	0.00592799	0.00472642	NCOA4/UBR5/FOXO3/PARP1/TNF/AXIN1/NCOA2/ATP1A1/REST/CFLAR/RELA/SMARCA4/SAFB2/DAXX/RB1/UBE3A/PDCD7/ZFP36L1/RUNX1/FBXO32/SAFB/DDX54/NCOR2/NCOA3/CALCOCO1/HDAC1/TGFBR2	27
BP	GO:1903313	positive regulation of mRNA metabolic process	10/633	78/18670	0.000294861	0.00598824	0.00477445	PRR5L/RBM3/HNRNPR/GIGYF2/ROCK1/PUM1/ZFP36L1/ROCK2/ZC3HAV1/RC3H1	10
BP	GO:0050856	regulation of T cell receptor signaling pathway	7/633	39/18670	0.000297738	0.00599455	0.00477948	RELA/PTPRJ/CYLD/CD300A/RC3H1/PTPN22/PRNP	7
BP	GO:1904591	positive regulation of protein import	7/633	39/18670	0.000297738	0.00599455	0.00477948	UBR5/MAPK14/TARDBP/TPR/DMAP1/TRIM28/HCLS1	7
BP	GO:0051348	negative regulation of transferase activity	22/633	285/18670	0.000303565	0.00606197	0.00483324	DUSP5/ADAR/TNFAIP3/SMAD7/KAT2B/RPL23/CDKN1B/MVP/RGS3/LYN/CBL/APC/CDK5RAP3/PTPRJ/RB1/HIPK3/PRKAR2A/IBTK/MIDN/STK38/CD300A/PTPN22	22
BP	GO:0000086	G2/M transition of mitotic cell cycle	20/633	247/18670	0.000303683	0.00606197	0.00483324	TAOK1/CDC25B/HAUS3/SIN3A/PSMD2/DNM2/PSME4/CEP78/CDK5RAP3/CSNK1D/DCTN1/CNTRL/PCM1/TOPBP1/CEP290/USP47/CCNY/ACTR1A/PSMC5/MAPRE1	20
BP	GO:0022618	ribonucleoprotein complex assembly	19/633	229/18670	0.000313818	0.00623764	0.0049733	EIF3L/ADAR/EIF3D/PRPF8/SF3A1/DHX9/CELF1/AGO4/SART1/LUC7L3/EIF3B/SART3/SFSWAP/RBM5/USP4/ZNHIT3/DICER1/SLU7/SCAF11	19
BP	GO:0016482	cytosolic transport	15/633	158/18670	0.00031917	0.00631713	0.00503668	PIKFYVE/CLTC/TBC1D10C/STX16/RAB9A/DCTN1/GAK/VPS26B/HOOK3/KIF5B/VPS13C/TBC1D5/SNX1/VPS13A/LAMP1	15
BP	GO:2001233	regulation of apoptotic signaling pathway	28/633	406/18670	0.000322759	0.0063612	0.00507182	MCL1/TNFAIP3/IVNS1ABP/BIRC6/PARP1/TNF/HIF1A/ZMYND11/CFLAR/RIPK1/PHIP/BCLAF1/RELA/GZMB/HTT/RB1/KDM1A/CYLD/ENO1/PTTG1IP/SOD2/UBQLN1/USP47/RAF1/YBX3/CD44/HDAC1/CASP8	28
BP	GO:0006446	regulation of translational initiation	10/633	79/18670	0.000327527	0.00641233	0.00511258	UHMK1/EIF5B/TNF/EIF3B/EIF4G3/PAIP1/EIF2AK1/TPR/PPP1R15B/FMR1	10
BP	GO:0000381	regulation of alternative mRNA splicing, via spliceosome	9/633	65/18670	0.000328098	0.00641233	0.00511258	CELF1/HNRNPL/SART3/REST/RBM5/DYRK1A/SRSF2/FMR1/RBM25	9
BP	GO:0002833	positive regulation of response to biotic stimulus	20/633	249/18670	0.000337312	0.00656493	0.00523425	TAB2/RASGRP1/NLRC5/DHX9/LAG3/PRKDC/SIN3A/PSMD2/PSME4/LYN/PRKACB/RELA/XRCC6/IFI16/PUM1/IKBKB/UBE2K/RAF1/PSMC5/LAMP1	20
BP	GO:1902115	regulation of organelle assembly	17/633	194/18670	0.000340033	0.00659043	0.00525458	PIKFYVE/KAT2B/TNF/ARHGAP35/DNM2/SH3GLB1/NUMA1/SMC1A/G3BP1/SMC3/SENP6/STAG2/HTT/TPR/CYLD/IFT20/RAB3GAP2	17
BP	GO:1900409	positive regulation of cellular response to oxidative stress	5/633	19/18670	0.000345268	0.00666424	0.00531343	MCL1/FOXO3/TNF/REST/RIPK1	5
BP	GO:0032508	DNA duplex unwinding	12/633	110/18670	0.000353291	0.00679103	0.00541452	ATRX/CHD8/DHX9/DDB1/MCM7/PARP1/CHD6/G3BP1/XRCC6/CUL4A/CHD9/PURA	12
BP	GO:0061085	regulation of histone H3-K27 methylation	4/633	11/18670	0.000357085	0.00680739	0.00542756	OGT/SUPT6H/MTF2/GATA3	4
BP	GO:1905820	positive regulation of chromosome separation	4/633	11/18670	0.000357085	0.00680739	0.00542756	NUMA1/ANAPC5/RB1/CUL3	4
BP	GO:1902749	regulation of cell cycle G2/M phase transition	18/633	213/18670	0.000358514	0.00680739	0.00542756	TAOK1/CDC25B/HAUS3/SIN3A/PSMD2/PSME4/CEP78/CDK5RAP3/CSNK1D/DCTN1/CNTRL/PCM1/TOPBP1/CEP290/USP47/ACTR1A/PSMC5/MAPRE1	18
BP	GO:0031116	positive regulation of microtubule polymerization	6/633	29/18670	0.000361735	0.00684074	0.00545415	NIN/CDKN1B/NUMA1/DCTN1/CLIP1/MAPRE1	6
BP	GO:0019058	viral life cycle	24/633	328/18670	0.000363354	0.00684365	0.00545648	ADAR/NUP210/ITGB7/TNIP1/UBP1/PI4KA/DDB1/TNF/RANBP2/XPO1/ANXA2/KPNA6/IFI16/SMC3/POM121C/TPR/CCNK/FMR1/ROCK2/ZC3HAV1/TRIM28/CTBP1/FAM111A/LAMP1	24
BP	GO:0006606	protein import into nucleus	14/633	143/18670	0.000365527	0.00685693	0.00546706	UBR5/MAPK14/RPL23/RANBP2/TARDBP/KPNA6/POM121C/TPR/DMAP1/PTTG1IP/TNPO1/TRIM28/HCLS1/MBTPS1	14
BP	GO:0006979	response to oxidative stress	30/633	451/18670	0.000369058	0.00689548	0.0054978	MCL1/TNFAIP3/PRR5L/FOXO3/CAPN2/PARP1/TNF/HIF1A/MTR/SIN3A/ATP2A2/DNM2/CHD6/REST/PRDX5/CFLAR/RIPK1/SLC25A24/OXSR1/RELA/EGLN1/UBE3A/PPP1R15B/ERCC1/SOD2/UBQLN1/MAPKAP1/IPCEF1/PRNP/ZNF622	30
BP	GO:0045732	positive regulation of protein catabolic process	18/633	214/18670	0.00037939	0.00706028	0.0056292	TNFAIP3/SMAD7/TAF1/DDB1/LPCAT1/TNF/AXIN1/BAG6/ANKIB1/CDKN1B/APC/CSNK1D/PTTG1IP/FMR1/UBQLN1/NUB1/SNX1/ARIH1	18
BP	GO:0042113	B cell activation	23/633	310/18670	0.000393519	0.00729416	0.00581567	NOTCH2/TNFAIP3/ZAP70/PRKDC/PLCL2/SASH3/SUPT6H/LYN/RIF1/PTPRJ/IGBP1/NCKAP1L/CYLD/AKAP17A/ZFP36L1/ERCC1/ZBTB1/TRBC2/DOCK10/DOCK11/CD300A/RC3H1/CASP8	23
BP	GO:0006469	negative regulation of protein kinase activity	19/633	235/18670	0.000433719	0.00800752	0.00638443	DUSP5/ADAR/TNFAIP3/KAT2B/CDKN1B/MVP/RGS3/LYN/CBL/APC/CDK5RAP3/PTPRJ/RB1/HIPK3/PRKAR2A/IBTK/STK38/CD300A/PTPN22	19
BP	GO:0061842	microtubule organizing center localization	6/633	30/18670	0.000439331	0.0080792	0.00644158	NIN/SUN2/RANBP2/KIF5B/IFT20/ARPC5	6
BP	GO:1902903	regulation of supramolecular fiber organization	25/633	353/18670	0.000449694	0.00823734	0.00656767	NIN/TAOK1/S1PR1/ARHGAP35/GPR65/CDKN1B/NUMA1/JMY/WDR1/APC/DYRK1A/ROCK1/VASP/DCTN1/IQGAP2/GRB2/RB1/NCKAP1L/PTGER4/ROCK2/CLIP1/ARPC5/HCLS1/MAPRE1/ARFGEF1	25
BP	GO:0002224	toll-like receptor signaling pathway	14/633	146/18670	0.000451814	0.00824384	0.00657285	TAB2/TNFAIP3/TNIP1/MAPKAPK2/OTUD4/LYN/RIPK1/IRAK1/IKBKB/WDFY1/UBQLN1/CD300A/PTPN22/CASP8	14
BP	GO:0043434	response to peptide hormone	29/633	436/18670	0.000460165	0.00836354	0.00666829	SOS1/KAT2B/FOXO3/OGT/PARP1/PRKDC/MYO5A/AHCYL1/CDKN1B/PTPN11/DENND4C/LYN/CFLAR/PRKACB/PHIP/RELA/APC/ROCK1/GRB2/PRKAR2A/ZFP36L1/CREB1/LPIN2/HADHA/LPIN1/ROCK2/USO1/ZNF106/EPM2AIP1	29
BP	GO:0007088	regulation of mitotic nuclear division	15/633	164/18670	0.000475624	0.00861101	0.0068656	ATRX/SLF1/CDKN1B/NUMA1/SMC1A/PHIP/APC/SMC3/STAG2/TPR/ANAPC5/RB1/KIF20B/CUL3/CDK13	15
BP	GO:0031057	negative regulation of histone modification	7/633	42/18670	0.000478272	0.00862551	0.00687716	UBR5/SIN3A/SUPT6H/KDM1A/MTF2/CTBP1/DNMT1	7
BP	GO:0031124	mRNA 3'-end processing	11/633	98/18670	0.000482307	0.00863163	0.00688204	U2AF1L4/THOC2/AHCYL1/ZFP36L1/RPRD2/SUPT5H/SCAF8/SLU7/SRSF2/SRSF11/CASC3	11
BP	GO:2001243	negative regulation of intrinsic apoptotic signaling pathway	11/633	98/18670	0.000482307	0.00863163	0.00688204	MCL1/IVNS1ABP/HIF1A/KDM1A/ENO1/PTTG1IP/SOD2/USP47/YBX3/CD44/HDAC1	11
BP	GO:0043401	steroid hormone mediated signaling pathway	16/633	182/18670	0.000485444	0.00865037	0.00689698	NCOA4/UBR5/PARP1/AXIN1/SMARCA4/SAFB2/DAXX/RB1/UBE3A/RUNX1/SAFB/DDX54/NCOR2/NCOA3/CALCOCO1/HDAC1	16
BP	GO:0048511	rhythmic process	22/633	295/18670	0.000487058	0.00865037	0.00689698	MYCBP2/KAT2B/FOXO3/DHX9/DDB1/OGT/PRKDC/SIN3A/NCOA2/BHLHE40/TARDBP/KDM2A/HNRNPR/DYRK1A/CSNK1D/UBE3A/CUL4A/CREB1/ADNP/ROCK2/NCOR2/HDAC1	22
BP	GO:0002699	positive regulation of immune effector process	18/633	219/18670	0.000500343	0.00885266	0.00705826	RASGRP1/LAG3/UNC13D/TNF/MAPK14/SASH3/LYN/LILRB1/RIF1/PTPRJ/CD84/PUM1/ZBTB1/HK1/CD300A/IL12RB1/LAMP1/GATA3	18
BP	GO:0033673	negative regulation of kinase activity	20/633	257/18670	0.000506484	0.00890689	0.00710151	DUSP5/ADAR/TNFAIP3/KAT2B/CDKN1B/MVP/RGS3/LYN/CBL/APC/CDK5RAP3/PTPRJ/RB1/HIPK3/PRKAR2A/IBTK/MIDN/STK38/CD300A/PTPN22	20
BP	GO:2001242	regulation of intrinsic apoptotic signaling pathway	15/633	165/18670	0.000507222	0.00890689	0.00710151	MCL1/IVNS1ABP/PARP1/HIF1A/BCLAF1/KDM1A/CYLD/ENO1/PTTG1IP/SOD2/UBQLN1/USP47/YBX3/CD44/HDAC1	15
BP	GO:0032252	secretory granule localization	4/633	12/18670	0.000521302	0.00908582	0.00724417	RASGRP1/MYO5A/KIF5B/USO1	4
BP	GO:0072393	microtubule anchoring at microtubule organizing center	4/633	12/18670	0.000521302	0.00908582	0.00724417	NIN/DCTN1/HOOK3/PCM1	4
BP	GO:0071539	protein localization to centrosome	6/633	31/18670	0.000529315	0.00919119	0.00732818	GOLGB1/APC/CSNK1D/CCDC14/HOOK3/PCM1	6
BP	GO:0051222	positive regulation of protein transport	29/633	440/18670	0.000532983	0.00920685	0.00734067	RASGRP1/TMEM30A/UBR5/PRR5L/DHX9/TNF/MAPK14/HIF1A/TARDBP/SH3GLB1/GZMB/GSDMD/TPR/KIF20B/PTGER4/GOLPH3/DMAP1/GLUD1/GLUL/PCM1/KIF5B/CEP290/HK1/TRIM28/HCLS1/PTPN22/CASP8/PRNP/GATA3	29
BP	GO:0070302	regulation of stress-activated protein kinase signaling cascade	19/633	239/18670	0.000534159	0.00920685	0.00734067	RASGRP1/TAOK1/RAP2A/MAP3K3/TNF/AXIN1/NBR1/ZMYND11/LYN/RIPK1/DAXX/IGBP1/HIPK3/MAP3K2/CYLD/MAP4K4/TNIK/PTPN22/ZNF622	19
BP	GO:0045862	positive regulation of proteolysis	25/633	358/18670	0.000552645	0.00949046	0.00756679	SMAD7/TNIP1/TAF1/OGT/TNF/MAPK14/AXIN1/BAG6/ANKIB1/SART3/PSME4/LYN/REST/CFLAR/RIPK1/IFI16/CSNK1D/PICALM/ENO1/FMR1/UBQLN1/ROCK2/NUB1/CASP8/ARIH1	25
BP	GO:1902884	positive regulation of response to oxidative stress	5/633	21/18670	0.000571199	0.00970208	0.00773552	MCL1/FOXO3/TNF/REST/RIPK1	5
BP	GO:2000114	regulation of establishment of cell polarity	5/633	21/18670	0.000571199	0.00970208	0.00773552	ROCK1/KIF20B/ROCK2/GATA3/ARFGEF1	5
BP	GO:2000810	regulation of bicellular tight junction assembly	5/633	21/18670	0.000571199	0.00970208	0.00773552	TNF/ROCK1/IKBKB/RUNX1/ROCK2	5
BP	GO:0061515	myeloid cell development	9/633	70/18670	0.000574529	0.00972327	0.00775241	NOTCH2/PTPN11/LILRB1/ANXA2/PTBP3/NCKAP1L/ARID4A/PABPC4/JMJD6	9
BP	GO:0072384	organelle transport along microtubule	10/633	85/18670	0.000593344	0.0100055	0.00797739	RASGRP1/SUN2/BORCS5/HIF1A/AP3B1/HTT/KIF5B/LRPPRC/ACTR1A/LAMP1	10
BP	GO:0048525	negative regulation of viral process	11/633	101/18670	0.000624489	0.0104928	0.00836594	TNIP1/TNF/TARDBP/REST/IFI16/TRIM14/CCNK/ZC3HAV1/TRIM28/HDAC1/FAM111A	11
BP	GO:0061756	leukocyte adhesion to vascular endothelial cell	7/633	44/18670	0.000640715	0.010699	0.00853039	ITGB7/TNF/RELA/IRAK1/ROCK1/GOLPH3/NFAT5	7
BP	GO:0002703	regulation of leukocyte mediated immunity	17/633	205/18670	0.000641346	0.010699	0.00853039	RASGRP1/SMAD7/LAG3/UNC13D/TNF/SASH3/SUPT6H/LYN/LILRB1/RIF1/CD84/ZBTB1/CD300A/IL12RB1/CD96/LAMP1/GATA3	17
BP	GO:0034599	cellular response to oxidative stress	22/633	302/18670	0.000667264	0.0110918	0.00884353	MCL1/TNFAIP3/PRR5L/FOXO3/PARP1/TNF/HIF1A/MTR/SIN3A/ATP2A2/DNM2/CHD6/REST/PRDX5/CFLAR/RIPK1/SLC25A24/RELA/SOD2/UBQLN1/MAPKAP1/ZNF622	22
BP	GO:1903322	positive regulation of protein modification by small protein conjugation or removal	13/633	135/18670	0.000685822	0.0113598	0.00905726	MYCBP2/SMAD7/TNIP1/AXIN1/SART3/CDK5RAP3/UBE3A/KDM1A/XIAP/CUL3/PTTG1IP/UBQLN1/PTPN22	13
BP	GO:0007051	spindle organization	15/633	170/18670	0.000693502	0.0114465	0.00912631	ATRX/SUN2/TACC1/CLTC/HAUS3/NUMA1/SMC1A/SMC3/CSNK1D/SENP6/DCTN1/STAG2/TPR/NEK7/MAPRE1	15
BP	GO:0032392	DNA geometric change	12/633	119/18670	0.000723602	0.0118791	0.00947124	ATRX/CHD8/DHX9/DDB1/MCM7/PARP1/CHD6/G3BP1/XRCC6/CUL4A/CHD9/PURA	12
BP	GO:0034249	negative regulation of cellular amide metabolic process	18/633	226/18670	0.000724799	0.0118791	0.00947124	SYNCRIP/CELF1/AGO4/RBM3/HNRNPR/GIGYF2/EIF2AK1/ROCK1/TPR/PUM1/ZFP36L1/FMR1/NCL/ROCK2/TIA1/PURA/RC3H1/PRNP	18
BP	GO:0046831	regulation of RNA export from nucleus	4/633	13/18670	0.000732877	0.0118863	0.00947704	DHX9/SUPT6H/RBM26/TPR	4
BP	GO:1901550	regulation of endothelial cell development	4/633	13/18670	0.000732877	0.0118863	0.00947704	TNF/ROCK1/IKBKB/ROCK2	4
BP	GO:1903140	regulation of establishment of endothelial barrier	4/633	13/18670	0.000732877	0.0118863	0.00947704	TNF/ROCK1/IKBKB/ROCK2	4
BP	GO:0006471	protein ADP-ribosylation	6/633	33/18670	0.000751739	0.0121082	0.00965391	KAT2B/PARP1/TNKS2/ADNP/PARP15/PARP14	6
BP	GO:0031112	positive regulation of microtubule polymerization or depolymerization	6/633	33/18670	0.000751739	0.0121082	0.00965391	NIN/CDKN1B/NUMA1/DCTN1/CLIP1/MAPRE1	6
BP	GO:0044839	cell cycle G2/M phase transition	20/633	266/18670	0.000780617	0.0125053	0.00997051	TAOK1/CDC25B/HAUS3/SIN3A/PSMD2/DNM2/PSME4/CEP78/CDK5RAP3/CSNK1D/DCTN1/CNTRL/PCM1/TOPBP1/CEP290/USP47/CCNY/ACTR1A/PSMC5/MAPRE1	20
BP	GO:1900407	regulation of cellular response to oxidative stress	10/633	88/18670	0.000781747	0.0125053	0.00997051	MCL1/FOXO3/PARP1/TNF/HIF1A/REST/RIPK1/SOD2/UBQLN1/MAPKAP1	10
BP	GO:0017148	negative regulation of translation	17/633	209/18670	0.000797075	0.0126791	0.0101091	SYNCRIP/CELF1/AGO4/RBM3/HNRNPR/GIGYF2/EIF2AK1/ROCK1/TPR/PUM1/ZFP36L1/FMR1/NCL/ROCK2/TIA1/PURA/RC3H1	17
BP	GO:0006333	chromatin assembly or disassembly	18/633	228/18670	0.000802983	0.0126791	0.0101091	ATRX/SMARCA5/ZNFX1/SART3/CTCF/SMARCA4/NASP/DAXX/NAP1L1/SMARCC2/TPR/KAT6B/SPTY2D1/RSF1/PBRM1/TRIM28/DNMT1/HDAC1	18
BP	GO:0002429	immune response-activating cell surface receptor signaling pathway	30/633	473/18670	0.00080347	0.0126791	0.0101091	TAB2/HLA-DQA1/PAG1/ZAP70/BAG6/PLCL2/MYO1G/PSMD2/PSME4/LYN/PRKACB/RELA/BTN2A1/PTPRJ/GRB2/IKBKB/NCKAP1L/CYLD/RUNX1/TRBC2/ARPC5/GRAP2/RAF1/CD300A/ITK/PSMC5/RC3H1/PTPN22/PRNP/GATA3	30
BP	GO:0002757	immune response-activating signal transduction	30/633	473/18670	0.00080347	0.0126791	0.0101091	TAB2/HLA-DQA1/PAG1/ZAP70/BAG6/PLCL2/MYO1G/PSMD2/PSME4/LYN/PRKACB/RELA/BTN2A1/PTPRJ/GRB2/IKBKB/NCKAP1L/CYLD/RUNX1/TRBC2/ARPC5/GRAP2/RAF1/CD300A/ITK/PSMC5/RC3H1/PTPN22/PRNP/GATA3	30
BP	GO:0071478	cellular response to radiation	16/633	191/18670	0.000821124	0.012914	0.0102964	TAF1/DDB1/PARP1/MAPK14/YY1/DNM2/METAP2/XRCC6/IFI16/GRB2/KDM1A/ERCC1/ZBTB1/FMR1/USP47/GATA3	16
BP	GO:0065004	protein-DNA complex assembly	19/633	248/18670	0.000836168	0.0130988	0.0104437	ATRX/TAF1/SMARCA5/DDB1/MCM7/PARP1/SART3/SMARCA4/NASP/DAXX/SENP6/NAP1L1/RB1/KAT6B/CUL4A/CREB1/SPTY2D1/RSF1/PSMC5	19
BP	GO:0007163	establishment or maintenance of cell polarity	17/633	210/18670	0.000840704	0.0130988	0.0104437	ARHGAP35/MYO9A/NUMA1/MARK2/WDR1/ROCK1/DCTN1/HTT/KIF20B/NCKAP1L/GOLPH3/ROCK2/ARPC5/MAPKAP1/ACTR1A/GATA3/ARFGEF1	17
BP	GO:0008584	male gonad development	13/633	138/18670	0.000843528	0.0130988	0.0104437	NCOA4/ATRX/AGO4/CBL/SAFB2/NASP/RNF38/ARID4B/ERCC1/TMF1/ARID4A/YBX3/GATA3	13
BP	GO:0035196	production of miRNAs involved in gene silencing by miRNA	7/633	46/18670	0.00084409	0.0130988	0.0104437	ADAR/AGO4/ZC3H7A/RIPK1/DICER1/PUM1/NCOR2	7
BP	GO:0046546	development of primary male sexual characteristics	13/633	139/18670	0.000902426	0.0138251	0.0110228	NCOA4/ATRX/AGO4/CBL/SAFB2/NASP/RNF38/ARID4B/ERCC1/TMF1/ARID4A/YBX3/GATA3	13
BP	GO:0060968	regulation of gene silencing	13/633	139/18670	0.000902426	0.0138251	0.0110228	ADAR/NUP210/DHX9/RANBP2/SIN3A/ATAD2/RIPK1/POM121C/TPR/PUM1/POLR2B/FMR1/NCOR2	13
BP	GO:0032507	maintenance of protein location in cell	8/633	60/18670	0.000902591	0.0138251	0.0110228	SUN2/OS9/GOLPH3/VPS13C/HK1/TAF3/VPS13A/SRGN	8
BP	GO:0043414	macromolecule methylation	22/633	309/18670	0.000902732	0.0138251	0.0110228	ATRX/CSKMT/OGT/PARP1/DIMT1/CTCF/SUPT6H/NSD1/PCMTD2/PCMT1/RIF1/PRDM2/KDM1A/DMAP1/ARID4B/MTF2/ARID4A/SETD5/GATAD2A/TRIM28/DNMT1/GATA3	22
BP	GO:0019827	stem cell population maintenance	14/633	157/18670	0.000931956	0.0141921	0.0113154	NOTCH2/FOXO3/MED15/SMC1A/REST/RIF1/SMC3/HOOK3/CUL4A/PCM1/POLR2B/MTF2/RAF1/NCOA3	14
BP	GO:0031058	positive regulation of histone modification	10/633	90/18670	0.000932772	0.0141921	0.0113154	C6orf89/OGT/SART3/RIF1/KDM1A/FMR1/MTF2/CTBP1/DNMT1/GATA3	10
BP	GO:0051052	regulation of DNA metabolic process	24/633	351/18670	0.000948016	0.0143772	0.011463	ATRX/ZNF91/SLF1/SMG1/UBR5/DHX9/CCT8/PARP1/PRKDC/YLPM1/OTUD4/HNRNPC/SUPT6H/USP1/TNKS2/RIF1/KDM1A/CCT3/CUL4A/ERCC1/DKC1/NEK7/TRIM28/GATA3	24
BP	GO:0043370	regulation of CD4-positive, alpha-beta T cell differentiation	7/633	47/18670	0.000963247	0.0144209	0.0114979	SMAD7/SASH3/NCKAP1L/RUNX1/RC3H1/IL12RB1/GATA3	7
BP	GO:0046638	positive regulation of alpha-beta T cell differentiation	7/633	47/18670	0.000963247	0.0144209	0.0114979	ZAP70/SASH3/AP3B1/NCKAP1L/RUNX1/IL12RB1/TGFBR2	7
BP	GO:0050435	amyloid-beta metabolic process	7/633	47/18670	0.000963247	0.0144209	0.0114979	ADAM10/TNF/DYRK1A/ROCK1/PICALM/ROCK2/PRNP	7
BP	GO:0070849	response to epidermal growth factor	7/633	47/18670	0.000963247	0.0144209	0.0114979	MCM7/PTPN11/CBL/CFLAR/TPR/ZFP36L1/NCL	7
BP	GO:0019081	viral translation	4/633	14/18670	0.000998651	0.0148557	0.0118445	EIF3L/EIF3D/DHX9/EIF3B	4
BP	GO:0045651	positive regulation of macrophage differentiation	4/633	14/18670	0.000998651	0.0148557	0.0118445	RIPK1/RB1/HCLS1/CASP8	4
BP	GO:0010803	regulation of tumor necrosis factor-mediated signaling pathway	8/633	61/18670	0.00100853	0.0149078	0.011886	TNFAIP3/TNF/RIPK1/CPNE1/IKBKB/HIPK1/CYLD/CASP8	8
BP	GO:2000514	regulation of CD4-positive, alpha-beta T cell activation	8/633	61/18670	0.00100853	0.0149078	0.011886	SMAD7/SASH3/NCKAP1L/RUNX1/RC3H1/IL12RB1/TGFBR2/GATA3	8
BP	GO:0034612	response to tumor necrosis factor	22/633	312/18670	0.00102378	0.0150453	0.0119957	TNFAIP3/PRPF8/ADAM10/FOXO3/DHX9/TNF/MAPK14/PSMD2/PSME4/RIPK1/RELA/IGBP1/CPNE1/IKBKB/HIPK1/CYLD/ZFP36L1/NUB1/YBX3/PSMC5/CASP8/GATA3	22
BP	GO:0009411	response to UV	13/633	141/18670	0.0010306	0.0150453	0.0119957	TAF1/DDB1/PARP1/YY1/RELA/USP1/KDM1A/ERCC1/ZBTB1/FMR1/USP47/SDF4/TP53I13	13
BP	GO:0050709	negative regulation of protein secretion	13/633	141/18670	0.0010306	0.0150453	0.0119957	TNFAIP3/SYT11/TNF/NDUFAF2/PTPN11/LILRB1/REST/PTGER4/MAP4K4/DPH3/MIDN/PTPN22/SRGN	13
BP	GO:0009755	hormone-mediated signaling pathway	18/633	233/18670	0.00103072	0.0150453	0.0119957	NCOA4/UBR5/PARP1/AXIN1/PTPN11/SMARCA4/SAFB2/DAXX/RB1/UBE3A/RUNX1/SAFB/DDX54/ADIPOR2/NCOR2/NCOA3/CALCOCO1/HDAC1	18
BP	GO:1903050	regulation of proteolysis involved in cellular protein catabolic process	17/633	214/18670	0.00103621	0.0150783	0.012022	SMAD7/TAF1/OGT/AXIN1/BAG6/RPL23/ANKIB1/OS9/CSNK1D/UBE3A/UBE2G2/UBE2K/FMR1/UBQLN1/TMF1/NUB1/ARIH1	17
BP	GO:1902991	regulation of amyloid precursor protein catabolic process	6/633	35/18670	0.0010402	0.0150894	0.0120309	TNF/LYN/ROCK1/PICALM/ROCK2/PRNP	6
BP	GO:0098727	maintenance of cell number	14/633	159/18670	0.00105428	0.0152463	0.0121559	NOTCH2/FOXO3/MED15/SMC1A/REST/RIF1/SMC3/HOOK3/CUL4A/PCM1/POLR2B/MTF2/RAF1/NCOA3	14
BP	GO:0051251	positive regulation of lymphocyte activation	23/633	334/18670	0.0010922	0.0157459	0.0125543	RASGRP1/CCDC88B/RASAL3/SART1/ZAP70/SASH3/PTPN11/LYN/LILRB1/AP3B1/RIF1/HSPH1/GRB2/NCKAP1L/CYLD/RUNX1/ZBTB1/TRBC2/GRAP2/IL12RB1/TGFBR2/LAMP1/GATA3	23
BP	GO:0032878	regulation of establishment or maintenance of cell polarity	5/633	24/18670	0.00109684	0.0157637	0.0125685	ROCK1/KIF20B/ROCK2/GATA3/ARFGEF1	5
BP	GO:0002218	activation of innate immune response	13/633	142/18670	0.00110019	0.0157637	0.0125685	TAB2/PRKDC/SIN3A/PSMD2/PSME4/LYN/PRKACB/RELA/XRCC6/IFI16/IKBKB/RAF1/PSMC5	13
BP	GO:0002260	lymphocyte homeostasis	8/633	62/18670	0.00112419	0.0160094	0.0127644	SOS1/TNFAIP3/HIF1A/LYN/NCKAP1L/DOCK10/DOCK11/RC3H1	8
BP	GO:1905268	negative regulation of chromatin organization	8/633	62/18670	0.00112419	0.0160094	0.0127644	UBR5/SIN3A/SUPT6H/ATAD2/KDM1A/MTF2/CTBP1/DNMT1	8
BP	GO:0032481	positive regulation of type I interferon production	9/633	77/18670	0.00115584	0.0164101	0.0130838	LRRFIP1/DHX9/PRKDC/PTPN11/RELA/XRCC6/IRAK1/IFI16/PTPN22	9
BP	GO:0001818	negative regulation of cytokine production	21/633	296/18670	0.00122241	0.0173026	0.0137955	TNFAIP3/SMAD7/NLRC5/SYT11/LAG3/OTUD5/TNF/YY1/LILRB1/CD84/DICER1/NCKAP1L/PTGER4/CYLD/TIGIT/TIA1/PTPN22/CD96/PRNP/GATA3/SRGN	21
BP	GO:0043405	regulation of MAP kinase activity	23/633	337/18670	0.00122944	0.0173496	0.0138329	DUSP5/TAB2/RASGRP1/TAOK1/MAP3K3/TNF/MAPKAPK2/MAPK14/PTPN11/RGS3/LYN/RIPK1/CDK5RAP3/IRAK1/PTPRJ/DAXX/HIPK3/MAP3K2/TNIK/STK38/RAF1/CD300A/PTPN22	23
BP	GO:0032872	regulation of stress-activated MAPK cascade	18/633	237/18670	0.00125061	0.0175951	0.0140287	RASGRP1/TAOK1/RAP2A/MAP3K3/TNF/AXIN1/NBR1/ZMYND11/RIPK1/DAXX/IGBP1/HIPK3/MAP3K2/CYLD/MAP4K4/TNIK/PTPN22/ZNF622	18
BP	GO:0000723	telomere maintenance	14/633	162/18670	0.00126288	0.0177144	0.0141238	ATRX/SMG1/CCT8/PARP1/PRKDC/YLPM1/HNRNPC/XRCC6/TNKS2/RIF1/CCT3/ERCC1/DKC1/NEK7	14
BP	GO:0043407	negative regulation of MAP kinase activity	9/633	78/18670	0.00126814	0.017735	0.0141402	DUSP5/RGS3/LYN/CDK5RAP3/PTPRJ/HIPK3/STK38/CD300A/PTPN22	9
BP	GO:0043620	regulation of DNA-templated transcription in response to stress	12/633	127/18670	0.00128432	0.0179076	0.0142779	TAF1/HIF1A/SIN3A/PSMD2/PSME4/RPS6KA1/CHD6/VHL/BCLAF1/RELA/EGLN1/PSMC5	12
BP	GO:1901216	positive regulation of neuron death	10/633	94/18670	0.00130678	0.0181665	0.0144843	MCL1/FOXO3/CAPN2/PARP1/TNF/REST/DAXX/PICALM/CASP8/PRNP	10
BP	GO:0043518	negative regulation of DNA damage response, signal transduction by p53 class mediator	4/633	15/18670	0.0013255	0.0183722	0.0146482	DYRK1A/KDM1A/PTTG1IP/CD44	4
BP	GO:0051170	import into nucleus	14/633	163/18670	0.00133966	0.0185134	0.0147608	UBR5/MAPK14/RPL23/RANBP2/TARDBP/KPNA6/POM121C/TPR/DMAP1/PTTG1IP/TNPO1/TRIM28/HCLS1/MBTPS1	14
BP	GO:0002228	natural killer cell mediated immunity	8/633	64/18670	0.00138717	0.0190278	0.015171	RASGRP1/LAG3/UNC13D/RAB27A/LILRB1/GZMB/CD96/LAMP1	8
BP	GO:0031110	regulation of microtubule polymerization or depolymerization	9/633	79/18670	0.00138907	0.0190278	0.015171	NIN/TAOK1/CDKN1B/NUMA1/APC/DYRK1A/DCTN1/CLIP1/MAPRE1	9
BP	GO:0010948	negative regulation of cell cycle process	24/633	361/18670	0.0013891	0.0190278	0.015171	CTDSP2/ATRX/TAOK1/KAT2B/PRKDC/RPL23/MGA/PSMD2/PSME4/CDKN1B/SMC1A/GIGYF2/RIPK1/APC/CDK5RAP3/SMC3/STAG2/TPR/RB1/CCNK/ZFP36L1/TOPBP1/USP47/PSMC5	24
BP	GO:0031113	regulation of microtubule polymerization	7/633	50/18670	0.00140159	0.0190869	0.0152181	NIN/CDKN1B/NUMA1/DYRK1A/DCTN1/CLIP1/MAPRE1	7
BP	GO:0032784	regulation of DNA-templated transcription, elongation	7/633	50/18670	0.00140159	0.0190869	0.0152181	ZMYND11/SUPT6H/CCNK/SUPT5H/SCAF8/NELFB/CDK13	7
BP	GO:0045069	regulation of viral genome replication	10/633	95/18670	0.00141719	0.0192433	0.0153428	ADAR/TNIP1/DDB1/TNF/IFI16/CCNK/FMR1/ZC3HAV1/TRIM28/FAM111A	10
BP	GO:0009314	response to radiation	28/633	448/18670	0.00147291	0.0199419	0.0158998	TAF1/DDB1/PARP1/MAPK14/YY1/PRKDC/HIF1A/BHLHE40/DNM2/METAP2/SMC1A/CBL/RELA/XRCC6/USP1/IFI16/GRB2/KDM1A/CREB1/TOPBP1/ERCC1/ZBTB1/FMR1/IFT20/USP47/SDF4/TP53I13/GATA3	28
BP	GO:0033045	regulation of sister chromatid segregation	9/633	80/18670	0.00151912	0.0205081	0.0163512	ATRX/SLF1/CTCF/NUMA1/APC/TPR/ANAPC5/RB1/CUL3	9
BP	GO:1990823	response to leukemia inhibitory factor	10/633	96/18670	0.00153507	0.0206043	0.0164279	SMAD7/LAPTM5/SMARCA5/BCLAF1/PFKP/RIF1/KAT6B/CREB1/MTF2/NCL	10
BP	GO:1990830	cellular response to leukemia inhibitory factor	10/633	96/18670	0.00153507	0.0206043	0.0164279	SMAD7/LAPTM5/SMARCA5/BCLAF1/PFKP/RIF1/KAT6B/CREB1/MTF2/NCL	10
BP	GO:0051650	establishment of vesicle localization	15/633	184/18670	0.00154951	0.0207386	0.016535	RASGRP1/BORCS5/SPG11/MYO5A/DNM2/RAB27A/AP3B1/CSNK1D/HTT/PICALM/CUL3/KIF5B/USO1/TMED9/PPP6R1	15
BP	GO:0031050	dsRNA processing	7/633	51/18670	0.0015779	0.0209385	0.0166944	ADAR/AGO4/ZC3H7A/RIPK1/DICER1/PUM1/NCOR2	7
BP	GO:0032206	positive regulation of telomere maintenance	7/633	51/18670	0.0015779	0.0209385	0.0166944	ATRX/CCT8/TNKS2/CCT3/ERCC1/DKC1/NEK7	7
BP	GO:0070918	production of small RNA involved in gene silencing by RNA	7/633	51/18670	0.0015779	0.0209385	0.0166944	ADAR/AGO4/ZC3H7A/RIPK1/DICER1/PUM1/NCOR2	7
BP	GO:0060544	regulation of necroptotic process	5/633	26/18670	0.00160513	0.0211202	0.0168393	CFLAR/RIPK1/CYLD/YBX3/CASP8	5
BP	GO:0062098	regulation of programmed necrotic cell death	5/633	26/18670	0.00160513	0.0211202	0.0168393	CFLAR/RIPK1/CYLD/YBX3/CASP8	5
BP	GO:0002792	negative regulation of peptide secretion	13/633	148/18670	0.00160516	0.0211202	0.0168393	TNFAIP3/SYT11/TNF/NDUFAF2/PTPN11/LILRB1/REST/PTGER4/MAP4K4/DPH3/MIDN/PTPN22/SRGN	13
BP	GO:0032350	regulation of hormone metabolic process	6/633	38/18670	0.00162342	0.0213005	0.016983	TRERF1/TNF/HIF1A/ATP1A1/REST/GATA3	6
BP	GO:0046328	regulation of JNK cascade	15/633	185/18670	0.00163497	0.021392	0.0170559	RASGRP1/TAOK1/RAP2A/TNF/AXIN1/ZMYND11/RIPK1/DAXX/HIPK3/MAP3K2/CYLD/MAP4K4/TNIK/PTPN22/ZNF622	15
BP	GO:1902905	positive regulation of supramolecular fiber organization	16/633	204/18670	0.00164159	0.0214186	0.0170771	NIN/GPR65/CDKN1B/NUMA1/JMY/WDR1/VASP/DCTN1/IQGAP2/GRB2/RB1/NCKAP1L/ROCK2/CLIP1/ARPC5/MAPRE1	16
BP	GO:1902882	regulation of response to oxidative stress	10/633	97/18670	0.00166077	0.0216086	0.0172286	MCL1/FOXO3/PARP1/TNF/HIF1A/REST/RIPK1/SOD2/UBQLN1/MAPKAP1	10
BP	GO:0006914	autophagy	30/633	496/18670	0.00168449	0.0217957	0.0173778	TAB2/IL10RA/MCL1/PIKFYVE/CLTC/FOXO3/HIF1A/NBR1/SH3GLB1/MARK2/WDR45B/IFI16/CD84/ROCK1/HTT/RRAGA/VPS26B/CAPNS1/SUPT5H/WIPI2/CAPN1/UBQLN1/VPS13C/IFT20/TBC1D5/VPS13A/RAB3GAP2/LGALS8/PTPN22/ACBD5	30
BP	GO:0061919	process utilizing autophagic mechanism	30/633	496/18670	0.00168449	0.0217957	0.0173778	TAB2/IL10RA/MCL1/PIKFYVE/CLTC/FOXO3/HIF1A/NBR1/SH3GLB1/MARK2/WDR45B/IFI16/CD84/ROCK1/HTT/RRAGA/VPS26B/CAPNS1/SUPT5H/WIPI2/CAPN1/UBQLN1/VPS13C/IFT20/TBC1D5/VPS13A/RAB3GAP2/LGALS8/PTPN22/ACBD5	30
BP	GO:0097191	extrinsic apoptotic signaling pathway	17/633	224/18670	0.00170071	0.0218264	0.0174023	MCL1/TNFAIP3/FOXO3/BIRC6/TNF/ZMYND11/CFLAR/RIPK1/PHIP/RELA/DAXX/HTT/HIPK1/MKNK2/CYLD/RAF1/CASP8	17
BP	GO:0002706	regulation of lymphocyte mediated immunity	13/633	149/18670	0.00170555	0.0218264	0.0174023	RASGRP1/SMAD7/LAG3/TNF/SASH3/SUPT6H/LILRB1/RIF1/ZBTB1/IL12RB1/CD96/LAMP1/GATA3	13
BP	GO:1903900	regulation of viral life cycle	13/633	149/18670	0.00170555	0.0218264	0.0174023	ADAR/TNIP1/DDB1/TNF/ANXA2/KPNA6/IFI16/SMC3/CCNK/FMR1/ZC3HAV1/TRIM28/FAM111A	13
BP	GO:2000058	regulation of ubiquitin-dependent protein catabolic process	13/633	149/18670	0.00170555	0.0218264	0.0174023	SMAD7/TAF1/OGT/AXIN1/BAG6/RPL23/ANKIB1/CSNK1D/UBE3A/UBE2K/UBQLN1/NUB1/ARIH1	13
BP	GO:0002739	regulation of cytokine secretion involved in immune response	4/633	16/18670	0.0017203	0.0219549	0.0175048	TNF/MAPK14/LILRB1/HK1	4
BP	GO:0051090	regulation of DNA-binding transcription factor activity	27/633	432/18670	0.00177538	0.0225962	0.0180161	TAB2/LRRFIP1/TNFAIP3/SMAD7/NLRC5/TAF1/DHX9/MED13/TNF/MAPK14/BHLHE40/CFLAR/RIPK1/RELA/JMY/SMARCA4/CDK5RAP3/IRAK1/TRIM14/EGLN1/RB1/KDM1A/IKBKB/CYLD/TAF3/HCLS1/PRNP	27
BP	GO:0042177	negative regulation of protein catabolic process	12/633	132/18670	0.00178983	0.0227181	0.0181133	MYCBP2/TAF1/OGT/BAG6/RPL23/SF3B3/ANXA2/OS9/RELA/CDK5RAP3/ROCK1/UBE2G2	12
BP	GO:0007018	microtubule-based movement	20/633	285/18670	0.00179952	0.0227792	0.018162	RASGRP1/SUN2/BORCS5/KIF21B/HIF1A/SPG11/AP3B1/IGBP1/HTT/KIF20B/TRIP11/PCM1/FMR1/KIF5B/IFT20/TNPO1/LRPPRC/ACTR1A/PURA/LAMP1	20
BP	GO:0034644	cellular response to UV	9/633	82/18670	0.00180851	0.022802	0.0181802	TAF1/DDB1/PARP1/YY1/KDM1A/ERCC1/ZBTB1/FMR1/USP47	9
BP	GO:0050777	negative regulation of immune response	13/633	150/18670	0.00181108	0.022802	0.0181802	ADAR/TNFAIP3/SMAD7/NLRC5/TNF/LYN/LILRB1/IFI16/CD84/CD300A/PARP14/RC3H1/CD96	13
BP	GO:0051783	regulation of nuclear division	15/633	188/18670	0.00191533	0.0239253	0.0190758	ATRX/SLF1/CDKN1B/NUMA1/SMC1A/PHIP/APC/SMC3/STAG2/TPR/ANAPC5/RB1/KIF20B/CUL3/CDK13	15
BP	GO:0046885	regulation of hormone biosynthetic process	5/633	27/18670	0.00191566	0.0239253	0.0190758	TRERF1/TNF/HIF1A/ATP1A1/REST	5
BP	GO:1902175	regulation of oxidative stress-induced intrinsic apoptotic signaling pathway	5/633	27/18670	0.00191566	0.0239253	0.0190758	MCL1/PARP1/HIF1A/SOD2/UBQLN1	5
BP	GO:0072331	signal transduction by p53 class mediator	19/633	267/18670	0.00197756	0.0246096	0.0196214	ATRX/TAF1/FOXO3/MAPK14/BAG6/RPL23/NDRG1/CDKN1B/JMY/CDK5RAP3/IFI16/DYRK1A/KDM1A/HIPK1/TOPBP1/PTTG1IP/TAF3/CD44/HDAC1	19
BP	GO:0006323	DNA packaging	18/633	247/18670	0.00198099	0.0246096	0.0196214	ATRX/ACIN1/SMARCA5/ZNFX1/SART3/PSME4/CTCF/NASP/DAXX/NAP1L1/TPR/KAT6B/SPTY2D1/RSF1/SMC4/TRIM28/DNMT1/HDAC1	18
BP	GO:0043433	negative regulation of DNA-binding transcription factor activity	14/633	170/18670	0.00199392	0.0247045	0.0196971	TNFAIP3/SMAD7/NLRC5/TAF1/MED13/BHLHE40/CDK5RAP3/IRAK1/EGLN1/RB1/KDM1A/CYLD/TAF3/PRNP	14
BP	GO:0007623	circadian rhythm	16/633	208/18670	0.00200257	0.024746	0.0197301	MYCBP2/DDB1/OGT/PRKDC/SIN3A/NCOA2/BHLHE40/TARDBP/KDM2A/HNRNPR/DYRK1A/CSNK1D/UBE3A/CREB1/ROCK2/HDAC1	16
BP	GO:0000819	sister chromatid segregation	15/633	189/18670	0.00201724	0.0248616	0.0198222	ATRX/SLF1/PDS5A/CTCF/NUMA1/SMC1A/APC/NAA50/SMC3/STAG2/TPR/ANAPC5/RB1/CUL3/SMC4	15
BP	GO:0032273	positive regulation of protein polymerization	12/633	134/18670	0.00203315	0.0249917	0.019926	NIN/CDKN1B/NUMA1/JMY/VASP/DCTN1/IQGAP2/GRB2/NCKAP1L/CLIP1/ARPC5/MAPRE1	12
BP	GO:0033047	regulation of mitotic sister chromatid segregation	8/633	68/18670	0.00205865	0.0252387	0.0201229	ATRX/SLF1/NUMA1/APC/TPR/ANAPC5/RB1/CUL3	8
BP	GO:0031398	positive regulation of protein ubiquitination	11/633	117/18670	0.00209802	0.0254542	0.0202947	MYCBP2/SMAD7/AXIN1/CDK5RAP3/UBE3A/KDM1A/XIAP/CUL3/PTTG1IP/UBQLN1/PTPN22	11
BP	GO:0043666	regulation of phosphoprotein phosphatase activity	11/633	117/18670	0.00209802	0.0254542	0.0202947	BOD1L1/TNF/IGBP1/ROCK1/HTT/IKBKB/NCKAP1L/PPP1R15B/ROCK2/CD300A/PPP6R1	11
BP	GO:0060147	regulation of posttranscriptional gene silencing	11/633	117/18670	0.00209802	0.0254542	0.0202947	ADAR/NUP210/DHX9/RANBP2/RIPK1/POM121C/TPR/PUM1/POLR2B/FMR1/NCOR2	11
BP	GO:0060966	regulation of gene silencing by RNA	11/633	117/18670	0.00209802	0.0254542	0.0202947	ADAR/NUP210/DHX9/RANBP2/RIPK1/POM121C/TPR/PUM1/POLR2B/FMR1/NCOR2	11
BP	GO:0006368	transcription elongation from RNA polymerase II promoter	9/633	84/18670	0.00214039	0.025901	0.020651	ZMYND11/SUPT6H/CCNK/SUPT5H/PBRM1/POLR2B/NELFB/CDK13/ELP2	9
BP	GO:0030010	establishment of cell polarity	12/633	135/18670	0.00216459	0.0261261	0.0208305	MYO9A/NUMA1/MARK2/ROCK1/DCTN1/HTT/KIF20B/GOLPH3/ROCK2/ACTR1A/GATA3/ARFGEF1	12
BP	GO:0016246	RNA interference	4/633	17/18670	0.00218981	0.0261601	0.0208576	ADAR/DHX9/CELF1/DICER1	4
BP	GO:0043968	histone H2A acetylation	4/633	17/18670	0.00218981	0.0261601	0.0208576	TRRAP/EP400/DMAP1/ING3	4
BP	GO:1903209	positive regulation of oxidative stress-induced cell death	4/633	17/18670	0.00218981	0.0261601	0.0208576	MCL1/FOXO3/REST/RIPK1	4
BP	GO:1904996	positive regulation of leukocyte adhesion to vascular endothelial cell	4/633	17/18670	0.00218981	0.0261601	0.0208576	TNF/RELA/IRAK1/NFAT5	4
BP	GO:0060249	anatomical structure homeostasis	27/633	439/18670	0.00222683	0.0265345	0.0211561	TNFAIP3/ATRX/ALDOA/TAOK1/SMG1/TPP1/CCT8/S1PR1/PARP1/LPCAT1/PRKDC/HIF1A/YLPM1/SASH3/HNRNPC/PTPN11/ANKRD11/GIGYF2/XRCC6/TNKS2/RIF1/DCTN1/RB1/CCT3/ERCC1/DKC1/NEK7	27
BP	GO:0050858	negative regulation of antigen receptor-mediated signaling pathway	5/633	28/18670	0.00226792	0.0268189	0.0213828	PLCL2/PTPRJ/CD300A/PTPN22/PRNP	5
BP	GO:0051984	positive regulation of chromosome segregation	5/633	28/18670	0.00226792	0.0268189	0.0213828	SLF1/NUMA1/ANAPC5/RB1/CUL3	5
BP	GO:1902003	regulation of amyloid-beta formation	5/633	28/18670	0.00226792	0.0268189	0.0213828	TNF/ROCK1/PICALM/ROCK2/PRNP	5
BP	GO:0043112	receptor metabolic process	15/633	192/18670	0.00235042	0.0277243	0.0221047	CLTC/TNF/HIF1A/DNM2/SH3GLB1/LILRB1/ANXA2/PICALM/GRB2/CAPN1/FMR1/TBC1D5/SNX1/ANKRD13A/HDAC1	15
BP	GO:0006900	vesicle budding from membrane	10/633	102/18670	0.00242033	0.0282778	0.022546	DNM2/ANXA2/AP3B1/CSNK1D/PICALM/GOLPH3/CUL3/USO1/TMED9/PPP6R1	10
BP	GO:2001236	regulation of extrinsic apoptotic signaling pathway	13/633	155/18670	0.00242291	0.0282778	0.022546	MCL1/TNFAIP3/BIRC6/TNF/ZMYND11/CFLAR/RIPK1/PHIP/RELA/HTT/CYLD/RAF1/CASP8	13
BP	GO:0045616	regulation of keratinocyte differentiation	6/633	41/18670	0.00242669	0.0282778	0.022546	NUMA1/ROCK1/ZFP36L1/RUNX1/ROCK2/NCOA3	6
BP	GO:0050434	positive regulation of viral transcription	6/633	41/18670	0.00242669	0.0282778	0.022546	DHX9/SMARCA4/SUPT5H/RSF1/POLR2B/NELFB	6
BP	GO:1903531	negative regulation of secretion by cell	16/633	212/18670	0.00242761	0.0282778	0.022546	TNFAIP3/SYT11/TNF/NDUFAF2/PTPN11/LILRB1/REST/CD84/PTGER4/MAP4K4/DPH3/FMR1/MIDN/CD300A/PTPN22/SRGN	16
BP	GO:0034605	cellular response to heat	12/633	137/18670	0.00244835	0.0284458	0.02268	NUP210/MAPKAPK2/RANBP2/ATP2A2/LYN/IRAK1/DAXX/POM121C/TPR/HSPH1/SLU7/HSBP1	12
BP	GO:0042306	regulation of protein import into nucleus	7/633	55/18670	0.00246172	0.0284458	0.02268	UBR5/MAPK14/TARDBP/TPR/DMAP1/TRIM28/HCLS1	7
BP	GO:0006413	translational initiation	15/633	193/18670	0.00247113	0.0284458	0.02268	EIF3L/EIF3D/UHMK1/EIF5B/TNF/RPL23/RPL10A/EIF3B/EIF4G3/PAIP1/EIF2AK1/TPR/PPP1R15B/FMR1/RPL7	15
BP	GO:0051224	negative regulation of protein transport	15/633	193/18670	0.00247113	0.0284458	0.02268	TNFAIP3/SYT11/TNF/NDUFAF2/PTPN11/LILRB1/REST/OS9/PTGER4/MAP4K4/DPH3/UBE2G2/MIDN/PTPN22/SRGN	15
BP	GO:0033077	T cell differentiation in thymus	8/633	70/18670	0.00247858	0.0284458	0.02268	SOS1/RASGRP1/ZAP70/PRKDC/ZFP36L1/ZBTB1/JMJD6/GATA3	8
BP	GO:0070988	demethylation	8/633	70/18670	0.00247858	0.0284458	0.02268	KDM3B/OTUD4/KDM2A/ALKBH5/KDM1A/TRIM28/JMJD6/GATA3	8
BP	GO:0030101	natural killer cell activation	9/633	86/18670	0.00251904	0.0288393	0.0229937	RASGRP1/UNC13D/BAG6/RAB27A/ZBTB1/ZNF683/PTPN22/CASP8/LAMP1	9
BP	GO:0051983	regulation of chromosome segregation	10/633	103/18670	0.00260128	0.0296372	0.0236299	ATRX/SLF1/CTCF/NUMA1/APC/TPR/ANAPC5/RB1/PUM1/CUL3	10
BP	GO:0010921	regulation of phosphatase activity	14/633	175/18670	0.00260777	0.0296372	0.0236299	BOD1L1/TNF/RBM26/CDK5RAP3/IGBP1/ROCK1/HTT/IKBKB/NCKAP1L/PPP1R15B/ROCK2/SYTL2/CD300A/PPP6R1	14
BP	GO:0032200	telomere organization	14/633	175/18670	0.00260777	0.0296372	0.0236299	ATRX/SMG1/CCT8/PARP1/PRKDC/YLPM1/HNRNPC/XRCC6/TNKS2/RIF1/CCT3/ERCC1/DKC1/NEK7	14
BP	GO:0050855	regulation of B cell receptor signaling pathway	5/633	29/18670	0.00266504	0.0299962	0.0239161	PLCL2/LYN/RUNX1/CD300A/PTPN22	5
BP	GO:0051642	centrosome localization	5/633	29/18670	0.00266504	0.0299962	0.0239161	NIN/SUN2/RANBP2/KIF5B/IFT20	5
BP	GO:0070198	protein localization to chromosome, telomeric region	5/633	29/18670	0.00266504	0.0299962	0.0239161	ATRX/CCT8/TNKS2/CCT3/DKC1	5
BP	GO:2000765	regulation of cytoplasmic translation	5/633	29/18670	0.00266504	0.0299962	0.0239161	DHX9/CNBP/DPH3/FMR1/YBX3	5
BP	GO:0051057	positive regulation of small GTPase mediated signal transduction	8/633	71/18670	0.00271224	0.030454	0.0242812	SOS1/NOTCH2/RASGRP1/GPR65/LYN/GRB2/MAP4K4/SOS2	8
BP	GO:0048489	synaptic vesicle transport	6/633	42/18670	0.00275143	0.0308199	0.0245729	BORCS5/SPG11/DNM2/RAB27A/AP3B1/PICALM	6
BP	GO:1903364	positive regulation of cellular protein catabolic process	12/633	140/18670	0.00293017	0.0327436	0.0261066	TNFAIP3/SMAD7/TAF1/AXIN1/BAG6/ANKIB1/CSNK1D/PTTG1IP/FMR1/UBQLN1/NUB1/ARIH1	12
BP	GO:0042147	retrograde transport, endosome to Golgi	9/633	88/18670	0.00294894	0.0327965	0.0261488	PIKFYVE/CLTC/TBC1D10C/STX16/RAB9A/DCTN1/VPS26B/TBC1D5/SNX1	9
BP	GO:1903321	negative regulation of protein modification by small protein conjugation or removal	9/633	88/18670	0.00294894	0.0327965	0.0261488	TNFAIP3/SMAD7/TAF1/UBR5/IVNS1ABP/OGT/RPL23/RELA/USP4	9
BP	GO:1904950	negative regulation of establishment of protein localization	15/633	197/18670	0.00300649	0.033357	0.0265957	TNFAIP3/SYT11/TNF/NDUFAF2/PTPN11/LILRB1/REST/OS9/PTGER4/MAP4K4/DPH3/UBE2G2/MIDN/PTPN22/SRGN	15
BP	GO:0060760	positive regulation of response to cytokine stimulus	7/633	57/18670	0.0030262	0.033417	0.0266435	NLRC5/DHX9/HIF1A/RIPK1/CPNE1/UBE2K/PARP14	7
BP	GO:0075733	intracellular transport of virus	7/633	57/18670	0.0030262	0.033417	0.0266435	NUP210/RANBP2/XPO1/KPNA6/POM121C/TPR/FMR1	7
BP	GO:0008631	intrinsic apoptotic signaling pathway in response to oxidative stress	6/633	43/18670	0.00310764	0.0340511	0.0271491	MCL1/PARP1/HIF1A/SOD2/UBQLN1/ZNF622	6
BP	GO:0071364	cellular response to epidermal growth factor stimulus	6/633	43/18670	0.00310764	0.0340511	0.0271491	MCM7/PTPN11/CBL/CFLAR/ZFP36L1/NCL	6
BP	GO:0010586	miRNA metabolic process	5/633	30/18670	0.00311018	0.0340511	0.0271491	AGO4/SND1/RELA/DICER1/RC3H1	5
BP	GO:0031349	positive regulation of defense response	24/633	384/18670	0.00311279	0.0340511	0.0271491	TAB2/RASGRP1/TNIP1/NLRC5/DHX9/LAG3/TNF/PRKDC/SIN3A/PSMD2/PSME4/LYN/PRKACB/RELA/XRCC6/KPNA6/IFI16/PUM1/IKBKB/PTGER4/UBE2K/RAF1/PSMC5/LAMP1	24
BP	GO:0046661	male sex differentiation	13/633	160/18670	0.00319482	0.0348669	0.0277995	NCOA4/ATRX/AGO4/CBL/SAFB2/NASP/RNF38/ARID4B/ERCC1/TMF1/ARID4A/YBX3/GATA3	13
BP	GO:0051607	defense response to virus	17/633	238/18670	0.00320567	0.0349037	0.0278289	ADAR/TNFAIP3/NLRC5/DHX9/UNC13D/ZMYND11/SIN3A/LILRB1/RELA/SLFN13/G3BP1/IFI16/PUM1/ZC3HAV1/OAS2/IL12RB1/FAM111A	17
BP	GO:0051101	regulation of DNA binding	11/633	124/18670	0.00330934	0.0359487	0.0286621	TAF1/PARP1/SIN3A/NSD1/IFI16/CPNE1/RB1/KDM1A/RSF1/TRIM28/GATA3	11
BP	GO:1904589	regulation of protein import	7/633	58/18670	0.00334309	0.0362311	0.0288872	UBR5/MAPK14/TARDBP/TPR/DMAP1/TRIM28/HCLS1	7
BP	GO:0071731	response to nitric oxide	4/633	19/18670	0.00337949	0.0364563	0.0290668	MTR/DNM2/CFLAR/EGLN1	4
BP	GO:0072576	liver morphogenesis	4/633	19/18670	0.00337949	0.0364563	0.0290668	TNFAIP3/RPS6KA1/CFLAR/CUL3	4
BP	GO:0030225	macrophage differentiation	6/633	44/18670	0.00349715	0.0375522	0.0299406	PARP1/RIPK1/EIF2AK1/RB1/HCLS1/CASP8	6
BP	GO:0070266	necroptotic process	6/633	44/18670	0.00349715	0.0375522	0.0299406	TNF/CFLAR/RIPK1/CYLD/YBX3/CASP8	6
BP	GO:0032259	methylation	23/633	366/18670	0.00351372	0.0375982	0.0299772	ATRX/CSKMT/OGT/PARP1/DIMT1/MTR/CTCF/SUPT6H/NSD1/PCMTD2/PCMT1/RIF1/PRDM2/KDM1A/DMAP1/ARID4B/MTF2/ARID4A/SETD5/GATAD2A/TRIM28/DNMT1/GATA3	23
BP	GO:0043367	CD4-positive, alpha-beta T cell differentiation	8/633	74/18670	0.00351754	0.0375982	0.0299772	SMAD7/SASH3/NCKAP1L/PTGER4/RUNX1/RC3H1/IL12RB1/GATA3	8
BP	GO:0032786	positive regulation of DNA-templated transcription, elongation	5/633	31/18670	0.00360651	0.0384612	0.0306653	SUPT6H/CCNK/SUPT5H/SCAF8/CDK13	5
BP	GO:0051225	spindle assembly	10/633	108/18670	0.00367512	0.0390273	0.0311166	HAUS3/NUMA1/SMC1A/SMC3/CSNK1D/SENP6/STAG2/TPR/NEK7/MAPRE1	10
BP	GO:0045071	negative regulation of viral genome replication	7/633	59/18670	0.00368466	0.0390273	0.0311166	TNIP1/TNF/IFI16/CCNK/ZC3HAV1/TRIM28/FAM111A	7
BP	GO:0045824	negative regulation of innate immune response	7/633	59/18670	0.00368466	0.0390273	0.0311166	ADAR/TNFAIP3/NLRC5/LILRB1/IFI16/PARP14/CD96	7
BP	GO:0007033	vacuole organization	13/633	163/18670	0.00374685	0.0395068	0.031499	PIKFYVE/TPP1/SPG11/SH3GLB1/ANXA2/WDR45B/HOOK3/WIPI2/UBQLN1/IFT20/MAN2A1/RAB3GAP2/MBTPS1	13
BP	GO:0045931	positive regulation of mitotic cell cycle	13/633	163/18670	0.00374685	0.0395068	0.031499	SLF1/CCND2/CDC25B/SIN3A/NUMA1/PTPN11/PHIP/TPR/ANAPC5/RB1/KIF20B/CUL4A/CUL3	13
BP	GO:0048193	Golgi vesicle transport	23/633	368/18670	0.00375553	0.0395092	0.0315009	TAPBP/GOLGB1/MYO5A/DNM2/COPA/CSNK1D/DCTN1/HTT/GAK/RABEP1/GOLPH3/ARCN1/TMED3/CUL3/VPS13C/USO1/SNX1/GOLGA4/VPS13A/ACTR1A/TMED9/LAMP1/PPP6R1	23
BP	GO:0031497	chromatin assembly	15/633	202/18670	0.00380649	0.0395443	0.0315288	ATRX/SMARCA5/ZNFX1/SART3/CTCF/NASP/DAXX/NAP1L1/TPR/KAT6B/SPTY2D1/RSF1/TRIM28/DNMT1/HDAC1	15
BP	GO:0051648	vesicle localization	15/633	202/18670	0.00380649	0.0395443	0.0315288	RASGRP1/BORCS5/SPG11/MYO5A/DNM2/RAB27A/AP3B1/CSNK1D/HTT/PICALM/CUL3/KIF5B/USO1/TMED9/PPP6R1	15
BP	GO:1903201	regulation of oxidative stress-induced cell death	8/633	75/18670	0.00382348	0.0395443	0.0315288	MCL1/FOXO3/PARP1/HIF1A/REST/RIPK1/SOD2/UBQLN1	8
BP	GO:0010944	negative regulation of transcription by competitive promoter binding	3/633	10/18670	0.00389432	0.0395443	0.0315288	SMAD7/KDM2A/CREB1	3
BP	GO:0032875	regulation of DNA endoreduplication	3/633	10/18670	0.00389432	0.0395443	0.0315288	SMC1A/SMC3/STAG2	3
BP	GO:0033131	regulation of glucokinase activity	3/633	10/18670	0.00389432	0.0395443	0.0315288	RANBP2/DUSP12/MIDN	3
BP	GO:0034770	histone H4-K20 methylation	3/633	10/18670	0.00389432	0.0395443	0.0315288	NSD1/ARID4B/ARID4A	3
BP	GO:0044359	modulation of molecular function in other organism	3/633	10/18670	0.00389432	0.0395443	0.0315288	ANXA2/RAB9A/CASP8	3
BP	GO:0048102	autophagic cell death	3/633	10/18670	0.00389432	0.0395443	0.0315288	CDKN1B/SH3GLB1/LAMP1	3
BP	GO:0051133	regulation of NK T cell activation	3/633	10/18670	0.00389432	0.0395443	0.0315288	RASAL3/HSPH1/CD300A	3
BP	GO:0052205	modulation of molecular function in other organism involved in symbiotic interaction	3/633	10/18670	0.00389432	0.0395443	0.0315288	ANXA2/RAB9A/CASP8	3
BP	GO:1901033	positive regulation of response to reactive oxygen species	3/633	10/18670	0.00389432	0.0395443	0.0315288	FOXO3/TNF/RIPK1	3
BP	GO:1902101	positive regulation of metaphase/anaphase transition of cell cycle	3/633	10/18670	0.00389432	0.0395443	0.0315288	ANAPC5/RB1/CUL3	3
BP	GO:1903405	protein localization to nuclear body	3/633	10/18670	0.00389432	0.0395443	0.0315288	CCT8/CCT3/DKC1	3
BP	GO:1904851	positive regulation of establishment of protein localization to telomere	3/633	10/18670	0.00389432	0.0395443	0.0315288	CCT8/CCT3/DKC1	3
BP	GO:1904867	protein localization to Cajal body	3/633	10/18670	0.00389432	0.0395443	0.0315288	CCT8/CCT3/DKC1	3
BP	GO:0061136	regulation of proteasomal protein catabolic process	14/633	183/18670	0.00390744	0.0395915	0.0315665	SMAD7/TAF1/OGT/BAG6/ANKIB1/OS9/CSNK1D/UBE2G2/UBE2K/FMR1/UBQLN1/TMF1/NUB1/ARIH1	14
BP	GO:0031647	regulation of protein stability	19/633	284/18670	0.00391664	0.0395988	0.0315723	SMAD7/TAF1/HCFC1/CCT8/PRKDC/BAG6/RPL23/TARDBP/SH3GLB1/VHL/USP3/USP4/HTT/CCT3/CREB1/CUL3/USP47/LAMP1/PRNP	19
BP	GO:0009266	response to temperature stimulus	17/633	243/18670	0.00395845	0.0397708	0.0317095	NUP210/MAPKAPK2/RANBP2/ATP2A2/RBM3/LYN/ACADVL/IRAK1/DAXX/POM121C/TPR/HSPH1/TRPV2/SLU7/HSBP1/YBX3/CASP8	17
BP	GO:0035710	CD4-positive, alpha-beta T cell activation	9/633	92/18670	0.00398134	0.0397708	0.0317095	SMAD7/SASH3/NCKAP1L/PTGER4/RUNX1/RC3H1/IL12RB1/TGFBR2/GATA3	9
BP	GO:2000117	negative regulation of cysteine-type endopeptidase activity	9/633	92/18670	0.00398134	0.0397708	0.0317095	RPS6KA1/PRDX5/CFLAR/IFI16/IGBP1/XIAP/USP47/RAF1/CD44	9
BP	GO:0036293	response to decreased oxygen levels	23/633	370/18670	0.00401114	0.0397708	0.0317095	FOXO3/CAPN2/HIF1A/PSMD2/NDRG1/PSME4/CDKN1B/CBL/REST/CFLAR/VHL/IRAK1/ALKBH5/EGLN1/ITPR2/ZFP36L1/CREB1/ENO1/UBQLN1/ROCK2/RAF1/PSMC5/TGFBR2	23
BP	GO:0140014	mitotic nuclear division	18/633	264/18670	0.00403582	0.0397708	0.0317095	ATRX/SLF1/PDS5A/CDKN1B/NUMA1/SMC1A/PHIP/APC/NAA50/SMC3/STAG2/TPR/ANAPC5/RB1/KIF20B/CUL3/CDK13/SMC4	18
BP	GO:0042267	natural killer cell mediated cytotoxicity	7/633	60/18670	0.0040521	0.0397708	0.0317095	RASGRP1/LAG3/UNC13D/RAB27A/LILRB1/GZMB/LAMP1	7
BP	GO:0043486	histone exchange	7/633	60/18670	0.0040521	0.0397708	0.0317095	SMARCA5/PSME4/ACTR6/NASP/DMAP1/SPTY2D1/RSF1	7
BP	GO:0045576	mast cell activation	7/633	60/18670	0.0040521	0.0397708	0.0317095	RASGRP1/UNC13D/NDRG1/LYN/CBL/CD84/CD300A	7
BP	GO:0046794	transport of virus	7/633	60/18670	0.0040521	0.0397708	0.0317095	NUP210/RANBP2/XPO1/KPNA6/POM121C/TPR/FMR1	7
BP	GO:0034976	response to endoplasmic reticulum stress	19/633	285/18670	0.00406786	0.0397708	0.0317095	CTDSP2/TPP1/BAG6/ATP2A2/TARDBP/HDGF/ACADVL/OS9/CDK5RAP3/GORASP2/DCTN1/PPP1R15B/UBE2G2/UBE2K/UBQLN1/AUP1/PDIA4/MANF/MBTPS1	19
BP	GO:0002320	lymphoid progenitor cell differentiation	4/633	20/18670	0.00411246	0.0397708	0.0317095	SOS1/PRKDC/ZBTB1/GATA3	4
BP	GO:0002374	cytokine secretion involved in immune response	4/633	20/18670	0.00411246	0.0397708	0.0317095	TNF/MAPK14/LILRB1/HK1	4
BP	GO:0010847	regulation of chromatin assembly	4/633	20/18670	0.00411246	0.0397708	0.0317095	TPR/SPTY2D1/TRIM28/DNMT1	4
BP	GO:0031061	negative regulation of histone methylation	4/633	20/18670	0.00411246	0.0397708	0.0317095	SUPT6H/KDM1A/MTF2/DNMT1	4
BP	GO:0032495	response to muramyl dipeptide	4/633	20/18670	0.00411246	0.0397708	0.0317095	TNFAIP3/MAPK14/RELA/PTPN22	4
BP	GO:0034143	regulation of toll-like receptor 4 signaling pathway	4/633	20/18670	0.00411246	0.0397708	0.0317095	TNFAIP3/LYN/WDFY1/PTPN22	4
BP	GO:0035458	cellular response to interferon-beta	4/633	20/18670	0.00411246	0.0397708	0.0317095	CAPN2/IFI16/UBE2G2/UBE2K	4
BP	GO:0046931	pore complex assembly	4/633	20/18670	0.00411246	0.0397708	0.0317095	ADAM10/CCT8/GSDMD/CCT3	4
BP	GO:0060008	Sertoli cell differentiation	4/633	20/18670	0.00411246	0.0397708	0.0317095	ATRX/SAFB2/ARID4B/ARID4A	4
BP	GO:1901673	regulation of mitotic spindle assembly	4/633	20/18670	0.00411246	0.0397708	0.0317095	SMC1A/SMC3/STAG2/TPR	4
BP	GO:1902993	positive regulation of amyloid precursor protein catabolic process	4/633	20/18670	0.00411246	0.0397708	0.0317095	TNF/LYN/PICALM/ROCK2	4
BP	GO:0051250	negative regulation of lymphocyte activation	12/633	146/18670	0.0041243	0.0398029	0.0317351	TNFAIP3/PAG1/SMAD7/LAG3/LYN/LILRB1/RUNX1/TIGIT/CD300A/RC3H1/PTPN22/PRNP	12
BP	GO:0046785	microtubule polymerization	8/633	76/18670	0.00414957	0.0399549	0.0318562	NIN/CDKN1B/NUMA1/DYRK1A/CSNK1D/DCTN1/CLIP1/MAPRE1	8
BP	GO:0032814	regulation of natural killer cell activation	5/633	32/18670	0.00415716	0.0399549	0.0318562	RASGRP1/ZBTB1/ZNF683/PTPN22/LAMP1	5
BP	GO:0060828	regulation of canonical Wnt signaling pathway	19/633	286/18670	0.00422389	0.0405129	0.0323011	UBR5/CHD8/FOXO3/MAPK14/AXIN1/PSMD2/PSME4/APC/G3BP1/TNKS2/CSNK1D/XIAP/CYLD/CUL3/IFT20/USP47/CCNY/PSMC5/HDAC1	19
BP	GO:0036473	cell death in response to oxidative stress	9/633	93/18670	0.00427897	0.0408734	0.0325885	MCL1/FOXO3/PARP1/HIF1A/REST/RIPK1/SOD2/UBQLN1/ZNF622	9
BP	GO:0062207	regulation of pattern recognition receptor signaling pathway	9/633	93/18670	0.00427897	0.0408734	0.0325885	TNFAIP3/OTUD4/LYN/PUM1/XIAP/WDFY1/UBQLN1/CD300A/PTPN22	9
BP	GO:0050867	positive regulation of cell activation	24/633	394/18670	0.00429547	0.0409472	0.0326474	RASGRP1/CCDC88B/RASAL3/SART1/ZAP70/RPS6KA1/SASH3/PTPN11/LYN/LILRB1/AP3B1/RIF1/HSPH1/GRB2/NCKAP1L/CYLD/RUNX1/ZBTB1/TRBC2/GRAP2/IL12RB1/TGFBR2/LAMP1/GATA3	24
BP	GO:0010212	response to ionizing radiation	12/633	147/18670	0.00435671	0.0414464	0.0330454	PARP1/MAPK14/PRKDC/DNM2/CBL/XRCC6/IFI16/GRB2/KDM1A/TOPBP1/ERCC1/GATA3	12
BP	GO:0032480	negative regulation of type I interferon production	6/633	46/18670	0.00438347	0.0416163	0.0331808	TNFAIP3/NLRC5/OTUD5/YY1/LILRB1/CYLD	6
BP	GO:0051098	regulation of binding	23/633	373/18670	0.00442174	0.0418755	0.0333875	EIF3D/TAF1/DHX9/PARP1/PLCL2/SIN3A/MARK2/ANXA2/NSD1/BTAF1/IFI16/ROCK1/CPNE1/RB1/KDM1A/CYLD/DPH3/RSF1/FMR1/ADNP/TRIM28/MAPRE1/GATA3	23
BP	GO:0003170	heart valve development	7/633	61/18670	0.00444664	0.0418755	0.0333875	NOTCH2/HECTD1/ROCK1/RB1/ROCK2/TGFBR2/GATA3	7
BP	GO:0044766	multi-organism transport	7/633	61/18670	0.00444664	0.0418755	0.0333875	NUP210/RANBP2/XPO1/KPNA6/POM121C/TPR/FMR1	7
BP	GO:1902579	multi-organism localization	7/633	61/18670	0.00444664	0.0418755	0.0333875	NUP210/RANBP2/XPO1/KPNA6/POM121C/TPR/FMR1	7
BP	GO:0002697	regulation of immune effector process	27/633	462/18670	0.0044625	0.041939	0.0334382	RASGRP1/TNFAIP3/SMAD7/DHX9/LAG3/UNC13D/TNF/MAPK14/PRKDC/SIN3A/SASH3/SUPT6H/LYN/LILRB1/RIF1/PTPRJ/CD84/PUM1/ZBTB1/HK1/ZNF683/CD300A/RC3H1/IL12RB1/CD96/LAMP1/GATA3	27
BP	GO:1904019	epithelial cell apoptotic process	10/633	111/18670	0.00447134	0.041939	0.0334382	TNFAIP3/FOXO3/TNF/CFLAR/RB1/HIPK1/ZFP36L1/TIA1/TGFBR2/GATA3	10
BP	GO:0031397	negative regulation of protein ubiquitination	8/633	77/18670	0.00449666	0.042092	0.0335602	TNFAIP3/SMAD7/TAF1/UBR5/IVNS1ABP/OGT/RPL23/USP4	8
BP	GO:0051495	positive regulation of cytoskeleton organization	16/633	226/18670	0.0045473	0.0424809	0.0338702	NIN/GPR65/CDKN1B/NUMA1/JMY/WDR1/VASP/DCTN1/IQGAP2/GRB2/NCKAP1L/ROCK2/CLIP1/ARPC5/HCLS1/MAPRE1	16
BP	GO:0044728	DNA methylation or demethylation	9/633	94/18670	0.00459368	0.0428069	0.0341302	ATRX/PARP1/OTUD4/CTCF/DMAP1/GATAD2A/TRIM28/DNMT1/GATA3	9
BP	GO:0033209	tumor necrosis factor-mediated signaling pathway	13/633	167/18670	0.00460053	0.0428069	0.0341302	TNFAIP3/FOXO3/TNF/PSMD2/PSME4/RIPK1/RELA/CPNE1/IKBKB/HIPK1/CYLD/PSMC5/CASP8	13
BP	GO:0043161	proteasome-mediated ubiquitin-dependent protein catabolic process	25/633	419/18670	0.00469399	0.0435898	0.0347543	SMAD7/TAF1/DDB1/CDC16/OGT/BAG6/ANKIB1/PSMD2/PSME4/RMND5A/OS9/FBXO33/CSNK1D/ANAPC5/UBE3A/CUL4A/UBE2G2/UBE2K/CUL3/UBR1/UBQLN1/AUP1/NUB1/PSMC5/ARIH1	25
BP	GO:0006354	DNA-templated transcription, elongation	10/633	112/18670	0.00476496	0.0439864	0.0350705	ZMYND11/SUPT6H/CCNK/SUPT5H/SCAF8/PBRM1/POLR2B/NELFB/CDK13/ELP2	10
BP	GO:0031109	microtubule polymerization or depolymerization	10/633	112/18670	0.00476496	0.0439864	0.0350705	NIN/TAOK1/CDKN1B/NUMA1/APC/DYRK1A/CSNK1D/DCTN1/CLIP1/MAPRE1	10
BP	GO:0050868	negative regulation of T cell activation	10/633	112/18670	0.00476496	0.0439864	0.0350705	PAG1/SMAD7/LAG3/LILRB1/RUNX1/TIGIT/CD300A/RC3H1/PTPN22/PRNP	10
BP	GO:0032922	circadian regulation of gene expression	7/633	62/18670	0.00486949	0.0447316	0.0356647	MYCBP2/OGT/NCOA2/BHLHE40/KDM2A/CSNK1D/HDAC1	7
BP	GO:1904356	regulation of telomere maintenance via telomere lengthening	7/633	62/18670	0.00486949	0.0447316	0.0356647	CCT8/PARP1/HNRNPC/TNKS2/CCT3/DKC1/NEK7	7
BP	GO:0043303	mast cell degranulation	6/633	47/18670	0.00488399	0.0447316	0.0356647	RASGRP1/UNC13D/LYN/CBL/CD84/CD300A	6
BP	GO:0045646	regulation of erythrocyte differentiation	6/633	47/18670	0.00488399	0.0447316	0.0356647	FOXO3/MAPK14/HIF1A/LYN/NCKAP1L/ZFP36L1	6
BP	GO:0097711	ciliary basal body-plasma membrane docking	9/633	95/18670	0.0049261	0.044857	0.0357647	HAUS3/CEP78/CSNK1D/DCTN1/CNTRL/PCM1/CEP290/ACTR1A/MAPRE1	9
BP	GO:0006293	nucleotide-excision repair, preincision complex stabilization	4/633	21/18670	0.0049457	0.044857	0.0357647	DDB1/PARP1/CUL4A/ERCC1	4
BP	GO:0006295	nucleotide-excision repair, DNA incision, 3'-to lesion	4/633	21/18670	0.0049457	0.044857	0.0357647	DDB1/PARP1/CUL4A/ERCC1	4
BP	GO:0032986	protein-DNA complex disassembly	4/633	21/18670	0.0049457	0.044857	0.0357647	RPL23/SMARCA4/SMARCC2/PBRM1	4
BP	GO:0070734	histone H3-K27 methylation	4/633	21/18670	0.0049457	0.044857	0.0357647	OGT/SUPT6H/MTF2/GATA3	4
BP	GO:1902850	microtubule cytoskeleton organization involved in mitosis	11/633	131/18670	0.0050268	0.0455042	0.0362807	SUN2/TACC1/CLTC/NUMA1/SMC1A/SMC3/DCTN1/STAG2/HTT/TPR/ACTR1A	11
BP	GO:0006096	glycolytic process	10/633	113/18670	0.00507351	0.0456334	0.0363837	NUP210/ALDOA/OGT/HIF1A/RANBP2/PFKP/POM121C/TPR/ENO1/HK1	10
BP	GO:0032609	interferon-gamma production	10/633	113/18670	0.00507351	0.0456334	0.0363837	RASGRP1/TNF/SASH3/LILRB1/ITK/PTPN22/IL12RB1/CD96/PRNP/GATA3	10
BP	GO:0060964	regulation of gene silencing by miRNA	10/633	113/18670	0.00507351	0.0456334	0.0363837	NUP210/DHX9/RANBP2/RIPK1/POM121C/TPR/PUM1/POLR2B/FMR1/NCOR2	10
BP	GO:0071356	cellular response to tumor necrosis factor	19/633	291/18670	0.00508014	0.0456334	0.0363837	TNFAIP3/PRPF8/FOXO3/DHX9/TNF/MAPK14/PSMD2/PSME4/RIPK1/RELA/CPNE1/IKBKB/HIPK1/CYLD/ZFP36L1/YBX3/PSMC5/CASP8/GATA3	19
BP	GO:0031123	RNA 3'-end processing	12/633	150/18670	0.00511749	0.0458806	0.0365809	U2AF1L4/THOC2/AHCYL1/ZFP36L1/RPRD2/SUPT5H/SCAF8/SLU7/SRSF2/DKC1/SRSF11/CASC3	12
BP	GO:0042023	DNA endoreduplication	3/633	11/18670	0.00522078	0.0462737	0.0368943	SMC1A/SMC3/STAG2	3
BP	GO:0043619	regulation of transcription from RNA polymerase II promoter in response to oxidative stress	3/633	11/18670	0.00522078	0.0462737	0.0368943	HIF1A/SIN3A/CHD6	3
BP	GO:0070203	regulation of establishment of protein localization to telomere	3/633	11/18670	0.00522078	0.0462737	0.0368943	CCT8/CCT3/DKC1	3
BP	GO:1903299	regulation of hexokinase activity	3/633	11/18670	0.00522078	0.0462737	0.0368943	RANBP2/DUSP12/MIDN	3
BP	GO:1905245	regulation of aspartic-type peptidase activity	3/633	11/18670	0.00522078	0.0462737	0.0368943	LYN/PICALM/ROCK2	3
BP	GO:2000767	positive regulation of cytoplasmic translation	3/633	11/18670	0.00522078	0.0462737	0.0368943	DHX9/CNBP/YBX3	3
BP	GO:0060070	canonical Wnt signaling pathway	21/633	335/18670	0.00529339	0.0468285	0.0373366	UBR5/CHD8/FOXO3/TCF7/MAPK14/AXIN1/PSMD2/PSME4/APC/G3BP1/TNKS2/CSNK1D/XIAP/CYLD/CUL3/IFT20/USP47/CCNY/PSMC5/HDAC1/GATA3	21
BP	GO:0009743	response to carbohydrate	16/633	230/18670	0.00537416	0.0473905	0.0377847	FOXO3/COL6A2/HIF1A/SIN3A/CDKN1B/NDUFAF2/LYN/SMARCA4/MAP4K4/ZFP36L1/GLUL/ERCC1/ADNP/KIF5B/RAF1/TGFBR2	16
BP	GO:0000070	mitotic sister chromatid segregation	12/633	151/18670	0.00539337	0.0473905	0.0377847	ATRX/SLF1/PDS5A/NUMA1/SMC1A/APC/NAA50/TPR/ANAPC5/RB1/CUL3/SMC4	12
BP	GO:0006757	ATP generation from ADP	10/633	114/18670	0.00539751	0.0473905	0.0377847	NUP210/ALDOA/OGT/HIF1A/RANBP2/PFKP/POM121C/TPR/ENO1/HK1	10
BP	GO:0042752	regulation of circadian rhythm	10/633	114/18670	0.00539751	0.0473905	0.0377847	DDB1/PRKDC/SIN3A/BHLHE40/TARDBP/KDM2A/CSNK1D/UBE3A/CREB1/ROCK2	10
BP	GO:0002279	mast cell activation involved in immune response	6/633	48/18670	0.00542524	0.0474428	0.0378264	RASGRP1/UNC13D/LYN/CBL/CD84/CD300A	6
BP	GO:0030865	cortical cytoskeleton organization	6/633	48/18670	0.00542524	0.0474428	0.0378264	TNF/WDR1/ROCK1/IKBKB/NCKAP1L/ROCK2	6
BP	GO:0032212	positive regulation of telomere maintenance via telomerase	5/633	34/18670	0.00543394	0.0474428	0.0378264	CCT8/TNKS2/CCT3/DKC1/NEK7	5
BP	GO:0002696	positive regulation of leukocyte activation	23/633	380/18670	0.00551767	0.048084	0.0383376	RASGRP1/CCDC88B/RASAL3/SART1/ZAP70/SASH3/PTPN11/LYN/LILRB1/AP3B1/RIF1/HSPH1/GRB2/NCKAP1L/CYLD/RUNX1/ZBTB1/TRBC2/GRAP2/IL12RB1/TGFBR2/LAMP1/GATA3	23
BP	GO:0016241	regulation of macroautophagy	13/633	171/18670	0.00560423	0.0487474	0.0388665	PIKFYVE/HIF1A/SH3GLB1/HTT/RRAGA/VPS26B/CAPNS1/SUPT5H/CAPN1/UBQLN1/VPS13C/IFT20/RAB3GAP2	13
BP	GO:0042770	signal transduction in response to DNA damage	11/633	133/18670	0.00562877	0.0488699	0.0389642	ATRX/FOXO3/MAPK14/PRKDC/NDRG1/CDKN1B/DYRK1A/GRB2/KDM1A/PTTG1IP/CD44	11
BP	GO:0034250	positive regulation of cellular amide metabolic process	12/633	152/18670	0.00568094	0.0491417	0.0391809	EIF3D/LARP4B/UHMK1/DHX9/TNF/RBM3/PAIP1/PICALM/CNBP/FMR1/ROCK2/YBX3	12
BP	GO:0051054	positive regulation of DNA metabolic process	14/633	191/18670	0.0056911	0.0491417	0.0391809	ATRX/SLF1/DHX9/CCT8/PARP1/PRKDC/OTUD4/TNKS2/RIF1/CCT3/ERCC1/DKC1/NEK7/TRIM28	14
BP	GO:0001666	response to hypoxia	22/633	359/18670	0.00569164	0.0491417	0.0391809	FOXO3/CAPN2/HIF1A/PSMD2/NDRG1/PSME4/CDKN1B/REST/CFLAR/VHL/IRAK1/ALKBH5/EGLN1/ITPR2/ZFP36L1/CREB1/ENO1/UBQLN1/ROCK2/RAF1/PSMC5/TGFBR2	22
CC	GO:0000790	nuclear chromatin	40/648	376/19717	6.71619e-11	3.82151e-08	2.9127e-08	CENPB/ATRX/TAF1/IKZF1/SMARCA5/DHX9/TCF7/TRRAP/YY1/HIF1A/SIN3A/TARDBP/HNRNPC/ASXL2/ACTR6/EP400/PHF12/RELA/SMARCA4/USP3/NASP/RIF1/GATAD2B/SMARCC2/RB1/KDM1A/KAT6B/CREB1/DMAP1/RSF1/PBRM1/CDK13/GATAD2A/ING3/TRIM28/NCOR2/NCOA3/CALCOCO1/HDAC1/GATA3	40
CC	GO:0016607	nuclear speck	40/648	397/19717	3.47393e-10	9.88334e-08	7.53295e-08	SON/U2AF1L4/PRPF8/ACIN1/SF3A1/SART1/MAPK14/HIF1A/LUC7L3/PNISR/THOC2/YLPM1/SART3/PSME4/TARDBP/EP400/GLYR1/BCLAF1/ALKBH5/IFI16/DYRK1A/IL16/GATAD2B/PUM1/TRIP11/HIPK1/ZC3H18/AKAP17A/SLU7/SRSF2/RSRC1/SRSF11/CDK13/CASC3/GATAD2A/SMC4/RBM25/RAF1/ZNF106/SF3B2	40
CC	GO:0098687	chromosomal region	34/648	347/19717	1.51e-08	2.86396e-06	2.18287e-06	CENPB/ATRX/SUN2/PDS5A/IKZF1/KAT2B/DDB1/BOD1L1/MCM7/PARP1/ZNFX1/PRKDC/SIN3A/THOC2/XPO1/CTCF/SMC1A/APC/XRCC6/TNKS2/RIF1/SMC3/DAXX/DCTN1/STAG2/TPR/KDM1A/ERCC1/POLR2B/FMR1/CLIP1/ZNF276/PURA/DNMT1	34
CC	GO:0070603	SWI/SNF superfamily-type complex	15/648	76/19717	2.12653e-08	3.02499e-06	2.3056e-06	SMARCA5/TRRAP/YY1/ACTR6/EP400/SMARCA4/GATAD2B/SMARCC2/RB1/DMAP1/RSF1/PBRM1/GATAD2A/ING3/HDAC1	15
CC	GO:1904949	ATPase complex	15/648	80/19717	4.39862e-08	4.9938e-06	3.80621e-06	SMARCA5/TRRAP/YY1/ACTR6/EP400/SMARCA4/GATAD2B/SMARCC2/RB1/DMAP1/RSF1/PBRM1/GATAD2A/ING3/HDAC1	15
CC	GO:0000118	histone deacetylase complex	14/648	70/19717	5.26587e-08	4.9938e-06	3.80621e-06	TRERF1/TRRAP/SIN3A/ACTR6/EP400/PHF12/SAP30/GATAD2B/DMAP1/PHF21A/GATAD2A/ING3/NCOR2/HDAC1	14
CC	GO:0005681	spliceosomal complex	21/648	185/19717	8.14561e-07	6.62122e-05	5.0466e-05	ADAR/U2AF1L4/PRPF8/SYNCRIP/SF3A1/IVNS1ABP/SART1/LUC7L3/HNRNPC/SF3B3/RBM3/HNRNPR/RBM5/ZMAT2/PDCD7/AKAP17A/SCAF8/SLU7/SRSF2/CASC3/SF3B2	21
CC	GO:0010494	cytoplasmic stress granule	12/648	66/19717	1.39157e-06	9.89752e-05	7.54376e-05	LARP4B/NUFIP2/TARDBP/GIGYF2/G3BP1/ROCK1/PUM1/FMR1/TIA1/CASC3/PABPC4/RC3H1	12
CC	GO:0000775	chromosome, centromeric region	21/648	193/19717	1.6311e-06	0.000103122	7.85982e-05	CENPB/ATRX/PDS5A/IKZF1/KAT2B/BOD1L1/ZNFX1/SIN3A/XPO1/CTCF/SMC1A/APC/SMC3/DAXX/DCTN1/STAG2/TPR/FMR1/CLIP1/ZNF276/DNMT1	21
CC	GO:0005667	transcription regulator complex	33/648	415/19717	2.95632e-06	0.000168215	0.000128211	TRERF1/SMAD7/TAF1/SSBP3/IVNS1ABP/TCF7/PARP1/TRRAP/YY1/PRKDC/HIF1A/SIN3A/HDGF/REST/PHF12/RELA/XRCC6/GATAD2B/RB1/KDM1A/CREB1/RUNX1/ERCC1/NFAT5/GTF3C1/ARID4A/GATAD2A/TRIM28/CTBP1/TAF3/NCOR2/HCLS1/HDAC1	33
CC	GO:0042470	melanosome	14/648	106/19717	9.69802e-06	0.000459848	0.00035049	CLTC/TPP1/MYO5A/RAB27A/SND1/ATP1A1/ANXA2/RAB9A/NAP1L1/TRPV2/SYTL2/PDIA4/SYTL1/LAMP1	14
CC	GO:0048770	pigment granule	14/648	106/19717	9.69802e-06	0.000459848	0.00035049	CLTC/TPP1/MYO5A/RAB27A/SND1/ATP1A1/ANXA2/RAB9A/NAP1L1/TRPV2/SYTL2/PDIA4/SYTL1/LAMP1	14
CC	GO:0035770	ribonucleoprotein granule	21/648	223/19717	1.58152e-05	0.000692217	0.000527599	LARP4B/UHMK1/NUFIP2/DHX9/AGO4/HNRNPL/TARDBP/GIGYF2/G3BP1/USP3/ROCK1/PUM1/HELZ/ZFP36L1/FMR1/NCL/ROCK2/TIA1/CASC3/PABPC4/RC3H1	21
CC	GO:0036464	cytoplasmic ribonucleoprotein granule	20/648	212/19717	2.43998e-05	0.000877613	0.000668905	LARP4B/UHMK1/NUFIP2/DHX9/AGO4/TARDBP/GIGYF2/G3BP1/USP3/ROCK1/PUM1/HELZ/ZFP36L1/FMR1/NCL/ROCK2/TIA1/CASC3/PABPC4/RC3H1	20
CC	GO:0000812	Swr1 complex	5/648	12/19717	2.4678e-05	0.000877613	0.000668905	TRRAP/ACTR6/EP400/DMAP1/ING3	5
CC	GO:0031464	Cul4A-RING E3 ubiquitin ligase complex	5/648	12/19717	2.4678e-05	0.000877613	0.000668905	DDB1/CDKN1B/TRPC4AP/CUL4A/ARIH1	5
CC	GO:0031248	protein acetyltransferase complex	12/648	95/19717	6.49094e-05	0.00204581	0.00155929	KAT2B/HCFC1/MSL2/OGT/TRRAP/EP400/NAA50/KAT6B/DMAP1/UBAP2L/RSF1/ING3	12
CC	GO:1902493	acetyltransferase complex	12/648	95/19717	6.49094e-05	0.00204581	0.00155929	KAT2B/HCFC1/MSL2/OGT/TRRAP/EP400/NAA50/KAT6B/DMAP1/UBAP2L/RSF1/ING3	12
CC	GO:1902562	H4 histone acetyltransferase complex	8/648	43/19717	6.83135e-05	0.00204581	0.00155929	KAT2B/HCFC1/MSL2/TRRAP/EP400/DMAP1/UBAP2L/ING3	8
CC	GO:0000123	histone acetyltransferase complex	11/648	85/19717	0.000104102	0.00289372	0.00220555	KAT2B/HCFC1/MSL2/OGT/TRRAP/EP400/KAT6B/DMAP1/UBAP2L/RSF1/ING3	11
CC	GO:0008023	transcription elongation factor complex	9/648	58/19717	0.000106798	0.00289372	0.00220555	SUPT6H/AFF1/RB1/CCNK/SUPT5H/NELFB/CDK13/SETD5/ELP2	9
CC	GO:0097346	INO80-type complex	6/648	25/19717	0.000127777	0.00330478	0.00251886	TRRAP/YY1/ACTR6/EP400/DMAP1/ING3	6
CC	GO:0097431	mitotic spindle pole	6/648	27/19717	0.000201944	0.00470914	0.00358924	NIN/NUMA1/SMC1A/SMC3/STAG2/KIF20B	6
CC	GO:0000784	nuclear chromosome, telomeric region	13/648	123/19717	0.000206711	0.00470914	0.00358924	ATRX/SUN2/DDB1/MCM7/PARP1/PRKDC/THOC2/XRCC6/TNKS2/KDM1A/ERCC1/POLR2B/PURA	13
CC	GO:0017053	transcription repressor complex	10/648	77/19717	0.000206904	0.00470914	0.00358924	SIN3A/HDGF/REST/PHF12/GATAD2B/ARID4A/GATAD2A/CTBP1/NCOR2/HDAC1	10
CC	GO:0101002	ficolin-1-rich granule	13/648	124/19717	0.000224124	0.0047232	0.00359996	ALDOA/ACLY/CCT8/MAPK14/PSMD2/MVP/XRCC6/GSDMD/COMMD3/CAPN1/CDK13/ARPC5/GUSB	13
CC	GO:1904813	ficolin-1-rich granule lumen	13/648	124/19717	0.000224124	0.0047232	0.00359996	ALDOA/ACLY/CCT8/MAPK14/PSMD2/MVP/XRCC6/GSDMD/COMMD3/CAPN1/CDK13/ARPC5/GUSB	13
CC	GO:0030427	site of polarized growth	16/648	176/19717	0.000237464	0.00482561	0.00367802	NIN/ARHGAP4/KIF21B/MYO9A/EXOC3/MYO5A/DNM2/HNRNPR/CBL/DICER1/KIF20B/TRPV2/FMR1/KIF5B/ARPC5/HCLS1	16
CC	GO:1990752	microtubule end	6/648	29/19717	0.000306449	0.00601275	0.00458284	NIN/MYO5A/NUMA1/DCTN1/CLIP1/MAPRE1	6
CC	GO:0030904	retromer complex	5/648	20/19717	0.000388214	0.00712561	0.00543105	DENND4C/DCTN1/VPS26B/TBC1D5/SNX1	5
CC	GO:0035371	microtubule plus-end	5/648	20/19717	0.000388214	0.00712561	0.00543105	MYO5A/NUMA1/DCTN1/CLIP1/MAPRE1	5
CC	GO:0030426	growth cone	15/648	171/19717	0.000537741	0.00956171	0.00728781	NIN/ARHGAP4/KIF21B/MYO9A/EXOC3/MYO5A/DNM2/HNRNPR/CBL/DICER1/KIF20B/TRPV2/FMR1/KIF5B/ARPC5	15
CC	GO:0080008	Cul4-RING E3 ubiquitin ligase complex	6/648	33/19717	0.000639081	0.0109224	0.00832491	DCAF8/DDB1/CDKN1B/TRPC4AP/CUL4A/ARIH1	6
CC	GO:0005874	microtubule	27/648	416/19717	0.000652657	0.0109224	0.00832491	NIN/ARHGAP4/CLTC/KIF21B/CCT8/BOD1L1/CDC16/HAUS3/MYO5A/NDRG1/DNM2/NUMA1/APC/CDK5RAP3/CSNK1D/DCTN1/HSPH1/KIF20B/CCT3/HOOK3/CYLD/CUL3/KIF5B/CLIP1/NEK7/LRPPRC/MAPRE1	27
CC	GO:0000781	chromosome, telomeric region	14/648	158/19717	0.000737137	0.0119837	0.00913384	ATRX/SUN2/DDB1/MCM7/PARP1/PRKDC/THOC2/XRCC6/TNKS2/RIF1/KDM1A/ERCC1/POLR2B/PURA	14
CC	GO:0000922	spindle pole	14/648	164/19717	0.00106174	0.0167814	0.0127905	NIN/CDC25B/BIRC6/BOD1L1/MAPK14/NUMA1/SMC1A/SMC3/DCTN1/STAG2/KIF20B/TOPBP1/CUL3/NEK7	14
CC	GO:0005819	spindle	23/648	347/19717	0.00121012	0.0186097	0.0141841	NIN/CLTC/CDC25B/BIRC6/BOD1L1/CDC16/MAPK14/HAUS3/NUMA1/SMC1A/RIF1/SMC3/CSNK1D/DCTN1/STAG2/TPR/RB1/KIF20B/CYLD/TOPBP1/CUL3/NEK7/MAPRE1	23
CC	GO:0016234	inclusion body	9/648	82/19717	0.00146322	0.0219098	0.0166993	SLF1/RANBP2/HTT/TPR/PICALM/UBQLN1/PSMC5/PRNP/ARIH1	9
CC	GO:0005635	nuclear envelope	28/648	464/19717	0.00157552	0.0229864	0.01752	NUP210/SUN2/TMC6/CCND2/PARP1/RANBP2/XPO1/MVP/KPNA6/PCYT1A/TNKS2/RIF1/POM121C/DCTN1/CPNE1/TPR/ATP11B/PCM1/ZBTB1/LPIN1/CLIP1/ATP2A3/CASC3/SP140/TAF3/LRPPRC/BNIP2/PRNP	28
CC	GO:0030137	COPI-coated vesicle	5/648	27/19717	0.00167146	0.0237766	0.0181222	COPA/PACS1/ARCN1/TMED3/ACTR1A	5
CC	GO:0005766	primary lysosome	13/648	155/19717	0.00185225	0.0250935	0.019126	ACLY/TMEM30A/CCT8/UNC13D/LPCAT1/RAB37/ANXA2/CYB5R3/CPNE1/MAGT1/ATP11B/GUSB/LAMP1	13
CC	GO:0042582	azurophil granule	13/648	155/19717	0.00185225	0.0250935	0.019126	ACLY/TMEM30A/CCT8/UNC13D/LPCAT1/RAB37/ANXA2/CYB5R3/CPNE1/MAGT1/ATP11B/GUSB/LAMP1	13
CC	GO:0030667	secretory granule membrane	20/648	298/19717	0.002124	0.028106	0.021422	TMC6/ADAM10/TMEM30A/TBC1D10C/LPCAT1/EXOC3/RAB37/RAB27A/PTPRJ/LAIR1/CPNE1/IQGAP2/TRIP11/NCKAP1L/ITPR2/MAGT1/ATP11B/CD300A/CD44/LAMP1	20
CC	GO:0071013	catalytic step 2 spliceosome	9/648	87/19717	0.00221644	0.0286626	0.0218463	PRPF8/SYNCRIP/SF3A1/SART1/HNRNPC/SF3B3/HNRNPR/SLU7/SF3B2	9
CC	GO:0000151	ubiquitin ligase complex	19/648	282/19717	0.00259528	0.0323746	0.0246755	DCAF8/DDB1/CDC16/ANKIB1/CDKN1B/RMND5A/VHL/OS9/FBXO21/FBXO33/ANAPC5/TRPC4AP/CUL4A/FBXO32/CUL3/UBR1/USP47/AUP1/ARIH1	19
CC	GO:0018995	host cellular component	8/648	73/19717	0.00267418	0.0323746	0.0246755	NUP210/PI4KA/RANBP2/XPO1/KPNA6/POM121C/TPR/FMR1	8
CC	GO:0043657	host cell	8/648	73/19717	0.00267418	0.0323746	0.0246755	NUP210/PI4KA/RANBP2/XPO1/KPNA6/POM121C/TPR/FMR1	8
CC	GO:0030120	vesicle coat	7/648	58/19717	0.00281613	0.0327015	0.0249247	CLTC/AFTPH/COPA/PICALM/ARCN1/TMED3/TBC1D5	7
CC	GO:0035577	azurophil granule membrane	7/648	58/19717	0.00281613	0.0327015	0.0249247	TMEM30A/LPCAT1/RAB37/CPNE1/MAGT1/ATP11B/LAMP1	7
CC	GO:0098589	membrane region	21/648	328/19717	0.00292761	0.0333162	0.0253932	PAG1/PIKFYVE/CAPN2/S1PR1/ZAP70/TNF/RANBP2/XPO1/ATP1A1/LYN/CBL/ANXA2/CFLAR/RIPK1/IKBKB/TRIP11/PRKAR2A/HK1/CASP8/TGFBR2/PRNP	21
CC	GO:0005876	spindle microtubule	7/648	59/19717	0.00310655	0.0345387	0.0263249	CLTC/BOD1L1/CDC16/NUMA1/CSNK1D/CUL3/MAPRE1	7
CC	GO:0072686	mitotic spindle	10/648	109/19717	0.00315643	0.0345387	0.0263249	NIN/CLTC/HAUS3/NUMA1/SMC1A/SMC3/STAG2/TPR/KIF20B/MAPRE1	10
CC	GO:0042788	polysomal ribosome	5/648	32/19717	0.00364255	0.0373927	0.0285002	LARP4B/NUFIP2/DHX9/RPL10A/FMR1	5
CC	GO:0005721	pericentric heterochromatin	4/648	20/19717	0.00368012	0.0373927	0.0285002	CENPB/ATRX/IKZF1/DNMT1	4
CC	GO:0035267	NuA4 histone acetyltransferase complex	4/648	20/19717	0.00368012	0.0373927	0.0285002	TRRAP/EP400/DMAP1/ING3	4
CC	GO:0043189	H4/H2A histone acetyltransferase complex	4/648	20/19717	0.00368012	0.0373927	0.0285002	TRRAP/EP400/DMAP1/ING3	4
CC	GO:0031965	nuclear membrane	19/648	296/19717	0.00440122	0.0434536	0.0331198	NUP210/SUN2/TMC6/CCND2/RANBP2/XPO1/RIF1/POM121C/CPNE1/TPR/ATP11B/PCM1/ZBTB1/LPIN1/ATP2A3/CASC3/TAF3/LRPPRC/PRNP	19
CC	GO:0000242	pericentriolar material	4/648	21/19717	0.00442937	0.0434536	0.0331198	NIN/TNKS2/HOOK3/PCM1	4
CC	GO:0031094	platelet dense tubular network	3/648	11/19717	0.0047855	0.0461517	0.0351762	ATP2A2/ITPR2/ATP2A3	3
MF	GO:0140030	modification-dependent protein binding	20/633	144/17696	2.08485e-07	9.87558e-05	8.20839e-05	TAB2/TNFAIP3/ATRX/PRPF8/TNIP1/TAF1/CHD8/BAG6/ZMYND11/PSME4/LYN/GLYR1/PHIP/SMARCA4/ZBTB1/FMR1/MTF2/UBQLN1/ING3/ANKRD13A	20
MF	GO:0017016	Ras GTPase binding	38/633	429/17696	2.77015e-07	9.87558e-05	8.20839e-05	SOS1/RASGRP1/MYCBP2/ARHGAP4/TBC1D10C/XPO6/ARHGEF6/UNC13D/RANBP2/MYO5A/NDRG1/XPO1/DENND4C/ANXA2/RALBP1/ACAP2/DENND4B/ROCK1/IQGAP2/RIN3/PICALM/NCKAP1L/SOS2/FGD3/TBC1D15/ROCK2/IFT20/TNPO1/SYTL2/DENND2D/TBC1D5/DOCK11/SYTL1/YBX3/ITSN2/RAB3GAP2/MAPKAP1/PPP6R1	38
MF	GO:0031267	small GTPase binding	38/633	443/17696	6.18881e-07	0.000147087	0.000122256	SOS1/RASGRP1/MYCBP2/ARHGAP4/TBC1D10C/XPO6/ARHGEF6/UNC13D/RANBP2/MYO5A/NDRG1/XPO1/DENND4C/ANXA2/RALBP1/ACAP2/DENND4B/ROCK1/IQGAP2/RIN3/PICALM/NCKAP1L/SOS2/FGD3/TBC1D15/ROCK2/IFT20/TNPO1/SYTL2/DENND2D/TBC1D5/DOCK11/SYTL1/YBX3/ITSN2/RAB3GAP2/MAPKAP1/PPP6R1	38
MF	GO:0004674	protein serine/threonine kinase activity	37/633	439/17696	1.32777e-06	0.000236675	0.00019672	TAOK1/UHMK1/SMG1/TAF1/MAP3K3/MAPKAPK2/MAPK14/PRKDC/RPS6KA1/SBK1/MARK2/PRKACB/RIPK1/OXSR1/CLK1/EIF2AK1/IRAK1/DYRK1A/CSNK1D/ROCK1/GRK6/GAK/CCNK/IKBKB/HIPK1/HIPK3/MAP3K2/MKNK2/MAP4K4/TNIK/SIK3/ROCK2/NEK7/STK38/CDK13/RAF1/TGFBR2	37
MF	GO:0042393	histone binding	22/633	197/17696	2.35081e-06	0.000335226	0.000278633	ATRX/TAF1/SMARCA5/CHD8/ZMYND11/SART3/PSME4/SUPT6H/ATAD2/GLYR1/PHIP/SMARCA4/USP3/NASP/DAXX/SMARCC2/KAT6B/SPTY2D1/RSF1/FMR1/MTF2/ING3	22
MF	GO:0045296	cadherin binding	30/633	331/17696	3.15398e-06	0.000374799	0.000311525	LRRFIP1/ALDOA/HCFC1/PI4KA/CCT8/EXOC3/NOP56/PLEC/NDRG1/HDLBP/SND1/SH3GLB1/MARK2/CBL/ANXA2/GIGYF2/PCMT1/PFKP/CSNK1D/PTPRJ/VASP/PICALM/ENO1/KIF5B/PDXDC1/STK38/USO1/ZC3HAV1/SNX1/MAPRE1	30
MF	GO:0003714	transcription corepressor activity	24/633	238/17696	5.02946e-06	0.000500582	0.000416074	UBP1/YY1/ARHGAP35/CCAR1/ZMYND11/SIN3A/BHLHE40/HDGF/CTCF/PHF12/NSD1/SMARCA4/SAP30/DAXX/DMAP1/HSBP1/SRSF2/DDX54/TRIM28/CTBP1/PARP15/YBX3/NCOR2/HDAC1	24
MF	GO:0031625	ubiquitin protein ligase binding	27/633	290/17696	5.94185e-06	0.000500582	0.000416074	SMAD7/UBXN7/SLF1/PRR5L/SYT11/AXIN1/HIF1A/BAG6/RPL23/LYN/PRKACB/RIPK1/RELA/APC/DAXX/RB1/RRAGA/PRKAR2A/CUL4A/UBE2K/CUL3/CASC3/TRIM28/LRPPRC/PTPN22/CASP8/ARIH1	27
MF	GO:0044389	ubiquitin-like protein ligase binding	28/633	308/17696	6.31871e-06	0.000500582	0.000416074	SMAD7/UBXN7/SLF1/PRR5L/SYT11/AXIN1/HIF1A/BAG6/RPL23/LYN/PRKACB/RIPK1/RELA/APC/CDK5RAP3/DAXX/RB1/RRAGA/PRKAR2A/CUL4A/UBE2K/CUL3/CASC3/TRIM28/LRPPRC/PTPN22/CASP8/ARIH1	28
MF	GO:0061629	RNA polymerase II-specific DNA-binding transcription factor binding	26/633	277/17696	7.61798e-06	0.000501262	0.000416639	NCOA4/TACC1/TAF1/MED13/PARP1/MAPK14/HIF1A/MGA/SIN3A/NCOA2/BHLHE40/NSD1/RELA/SMARCA4/CDK5RAP3/DAXX/ZNHIT3/CPNE1/RB1/KDM1A/CREB1/DMAP1/DDX54/NCOR2/NCOA3/HDAC1	26
MF	GO:0050321	tau-protein kinase activity	7/633	22/17696	7.73335e-06	0.000501262	0.000416639	TAOK1/MARK2/DYRK1A/CSNK1D/ROCK1/SIK3/ROCK2	7
MF	GO:0003730	mRNA 3'-UTR binding	13/633	91/17696	2.04883e-05	0.00121735	0.00101183	TARDBP/HNRNPC/RBM3/HNRNPR/SECISBP2L/PUM1/ZFP36L1/HNRNPA0/FMR1/TIA1/PABPC4/YBX3/RC3H1	13
MF	GO:0051019	mitogen-activated protein kinase binding	7/633	26/17696	2.63282e-05	0.001444	0.00120023	TNIP1/MAPKAPK2/MAPK14/NBR1/CDK5RAP3/PTPRJ/TPR	7
MF	GO:0140297	DNA-binding transcription factor binding	28/633	351/17696	6.79872e-05	0.00346249	0.00287796	NCOA4/TACC1/TAF1/HCFC1/MED13/PARP1/MAPK14/HIF1A/MGA/SIN3A/NCOA2/BHLHE40/NSD1/RELA/SMARCA4/CDK5RAP3/DAXX/ZNHIT3/CPNE1/RB1/KDM1A/CREB1/DMAP1/DDX54/CTBP1/NCOR2/NCOA3/HDAC1	28
MF	GO:0003713	transcription coactivator activity	26/633	319/17696	8.63094e-05	0.00410257	0.00340998	NCOA4/TRERF1/TAF1/KAT2B/HCFC1/DHX9/MED13/YY1/CCAR1/NCOA2/JMY/SMARCA4/DAXX/SMARCC2/RB1/UBE3A/KDM1A/TRIP11/SP4/LPIN2/LPIN1/TRIM28/JMJD6/NCOA3/CALCOCO1/GATA3	26
MF	GO:0002039	p53 binding	10/633	66/17696	0.000110552	0.0045952	0.00381944	TAF1/CHD8/HIF1A/SMARCA4/DAXX/HTT/KDM1A/PTTG1IP/TAF3/HDAC1	10
MF	GO:0035257	nuclear hormone receptor binding	16/633	152/17696	0.000112032	0.0045952	0.00381944	NCOA4/TACC1/TAF1/MED13/PARP1/HIF1A/NCOA2/NSD1/SMARCA4/DAXX/ZNHIT3/RB1/KDM1A/DDX54/NCOR2/NCOA3	16
MF	GO:0051427	hormone receptor binding	18/633	185/17696	0.000118871	0.0045952	0.00381944	NCOA4/TACC1/TAF1/MED13/PARP1/HIF1A/NCOA2/PTPN11/NSD1/SMARCA4/DAXX/ZNHIT3/RB1/KDM1A/DDX54/NCOR2/NCOA3/PSMC5	18
MF	GO:0050839	cell adhesion molecule binding	35/633	499/17696	0.000122453	0.0045952	0.00381944	LRRFIP1/ITGB7/ALDOA/ADAM10/HCFC1/PI4KA/CCT8/EXOC3/NOP56/PLEC/NDRG1/HDLBP/SND1/SH3GLB1/PTPN11/MARK2/LYN/CBL/ANXA2/GIGYF2/PCMT1/PFKP/CSNK1D/PTPRJ/VASP/PICALM/ENO1/KIF5B/PDXDC1/STK38/USO1/ZC3HAV1/SNX1/LGALS8/MAPRE1	35
MF	GO:0048156	tau protein binding	8/633	45/17696	0.000171382	0.00610975	0.00507831	TAOK1/MARK2/DYRK1A/ROCK1/DCTN1/PICALM/ROCK2/AATF	8
MF	GO:0017137	Rab GTPase binding	17/633	175/17696	0.000185667	0.00630382	0.00523961	TBC1D10C/UNC13D/MYO5A/NDRG1/DENND4C/ANXA2/ACAP2/DENND4B/RIN3/PICALM/TBC1D15/IFT20/SYTL2/DENND2D/TBC1D5/SYTL1/RAB3GAP2	17
MF	GO:0015631	tubulin binding	26/633	336/17696	0.00019906	0.00645134	0.00536223	SUN2/ALDOA/TAOK1/CCDC88B/KIF21B/SYT11/NDRG1/DNM2/NUMA1/LYN/APC/SMC3/DCTN1/HTT/TPR/HSPH1/KIF20B/HOOK3/MAP4K4/FMR1/ADNP/KIF5B/CLIP1/LRPPRC/PRNP/MAPRE1	26
MF	GO:0005085	guanyl-nucleotide exchange factor activity	19/633	214/17696	0.000257881	0.00799431	0.00664471	SOS1/RASGRP1/MYCBP2/CYTH4/ARHGEF6/DENND4C/DENND4B/RIN3/SOS2/TAGAP/FGD3/DOCK10/DENND2D/DOCK11/RALGDS/RASGRP2/ITSN2/RAB3GAP2/ARFGEF1	19
MF	GO:0004842	ubiquitin-protein transferase activity	28/633	382/17696	0.000282205	0.00838384	0.00696848	MYCBP2/TNFAIP3/TTC3/TAF1/UBR5/MSL2/BIRC6/ANKIB1/RNF10/RMND5A/TRIM33/CBL/VHL/FBXO21/FBXW2/HECTD1/RNF38/ANAPC5/UBE3A/XIAP/UBE2G2/UBE2K/CUL3/UBR1/UBE2Z/TRIM28/RC3H1/ARIH1	28
MF	GO:0019787	ubiquitin-like protein transferase activity	29/633	407/17696	0.00035383	0.0100912	0.00838762	MYCBP2/TNFAIP3/TTC3/TAF1/UBR5/MSL2/BIRC6/ANKIB1/RANBP2/RNF10/RMND5A/TRIM33/CBL/VHL/FBXO21/FBXW2/HECTD1/RNF38/ANAPC5/UBE3A/XIAP/UBE2G2/UBE2K/CUL3/UBR1/UBE2Z/TRIM28/RC3H1/ARIH1	29
MF	GO:0004402	histone acetyltransferase activity	9/633	64/17696	0.000430198	0.0115205	0.00957558	TAF1/KAT2B/HCFC1/OGT/NAA50/KAT6B/RSF1/ING3/NCOA3	9
MF	GO:0035258	steroid hormone receptor binding	11/633	92/17696	0.000436259	0.0115205	0.00957558	NCOA4/TACC1/PARP1/NSD1/SMARCA4/DAXX/RB1/KDM1A/DDX54/NCOR2/NCOA3	11
MF	GO:0061733	peptide-lysine-N-acetyltransferase activity	9/633	66/17696	0.000542699	0.0134085	0.0111449	TAF1/KAT2B/HCFC1/OGT/NAA50/KAT6B/RSF1/ING3/NCOA3	9
MF	GO:0016922	nuclear receptor binding	12/633	110/17696	0.000568197	0.0134085	0.0111449	NCOA4/TACC1/PARP1/NCOA2/NSD1/SMARCA4/DAXX/RB1/KDM1A/DDX54/NCOR2/NCOA3	12
MF	GO:0003727	single-stranded RNA binding	11/633	95/17696	0.000575484	0.0134085	0.0111449	SYNCRIP/DHX9/AGO4/TARDBP/HNRNPC/RBM3/CNBP/FMR1/TIA1/PABPC4/JMJD6	11
MF	GO:0030332	cyclin binding	6/633	30/17696	0.000582978	0.0134085	0.0111449	CDKN1B/XRCC6/CDK5RAP3/GAK/CUL3/CDK13	6
MF	GO:0030695	GTPase regulator activity	23/633	304/17696	0.000623103	0.0137877	0.01146	SOS1/ARHGAP4/TBC1D10C/ARHGEF6/RASAL3/ARHGAP35/MYO9A/RANBP2/SIPA1/RGS3/RALBP1/ACAP2/IQGAP2/RIN3/RABEP1/NCKAP1L/TAGAP/TBC1D15/SMAP2/TBC1D5/RALGDS/RAB3GAP2/BNIP2	23
MF	GO:0061578	Lys63-specific deubiquitinase activity	4/633	12/17696	0.000638138	0.0137877	0.01146	TNFAIP3/OTUD5/OTUD4/CYLD	4
MF	GO:0070840	dynein complex binding	5/633	21/17696	0.00072819	0.0148473	0.0123408	NUMA1/APC/SMC3/TPR/FMR1	5
MF	GO:0001221	transcription cofactor binding	7/633	43/17696	0.000761112	0.0148473	0.0123408	FOXO3/RPL23/HDGF/CHD6/PHF12/RELA/CREB1	7
MF	GO:0061980	regulatory RNA binding	7/633	43/17696	0.000761112	0.0148473	0.0123408	DHX9/AGO4/ZC3H7A/DICER1/PUM1/FMR1/RC3H1	7
MF	GO:0004386	helicase activity	15/633	163/17696	0.000770477	0.0148473	0.0123408	ATRX/SMARCA5/CHD8/DHX9/MCM7/CHD6/EP400/BTAF1/SMARCA4/G3BP1/XRCC6/DICER1/HELZ/DDX54/CHD9	15
MF	GO:0051287	NAD binding	8/633	56/17696	0.000799873	0.0150081	0.0124745	PARP1/GLYR1/CYB5R3/NDUFV1/GLUD1/HADHA/CTBP1/PARP15	8
MF	GO:0005096	GTPase activator activity	21/633	273/17696	0.000855392	0.0156383	0.0129983	SOS1/ARHGAP4/TBC1D10C/ARHGEF6/RASAL3/ARHGAP35/MYO9A/RANBP2/SIPA1/RGS3/RALBP1/ACAP2/RIN3/RABEP1/NCKAP1L/TAGAP/TBC1D15/SMAP2/TBC1D5/RAB3GAP2/BNIP2	21
MF	GO:0050681	androgen receptor binding	7/633	44/17696	0.000877595	0.0156431	0.0130023	NCOA4/NSD1/SMARCA4/DAXX/RB1/KDM1A/NCOA3	7
MF	GO:0035091	phosphatidylinositol binding	19/633	245/17696	0.00134669	0.0229774	0.0190984	PLEKHA2/OGT/MYO1G/NUMA1/PHF12/ANXA2/WDR45B/ACAP2/GSDMD/IQGAP2/PICALM/ITPR2/GOLPH3/WDFY1/PLEKHB2/WIPI2/SYTL2/SNX1/MAPKAP1	19
MF	GO:0003725	double-stranded RNA binding	9/633	75/17696	0.00138574	0.0229774	0.0190984	ADAR/LRRFIP1/CLTC/DHX9/AGO4/DICER1/FMR1/OAS2/RC3H1	9
MF	GO:0034212	peptide N-acetyltransferase activity	9/633	75/17696	0.00138574	0.0229774	0.0190984	TAF1/KAT2B/HCFC1/OGT/NAA50/KAT6B/RSF1/ING3/NCOA3	9
MF	GO:0060589	nucleoside-triphosphatase regulator activity	24/633	344/17696	0.00147538	0.0239079	0.0198718	SOS1/ARHGAP4/TBC1D10C/ARHGEF6/RASAL3/ARHGAP35/MYO9A/RANBP2/SIPA1/RGS3/RALBP1/ACAP2/IQGAP2/HSPH1/RIN3/RABEP1/NCKAP1L/TAGAP/TBC1D15/SMAP2/TBC1D5/RALGDS/RAB3GAP2/BNIP2	24
MF	GO:1990404	protein ADP-ribosylase activity	4/633	15/17696	0.00161533	0.025594	0.0212733	PARP1/TNKS2/PARP15/PARP14	4
MF	GO:0045182	translation regulator activity	13/633	141/17696	0.00166071	0.025741	0.0213955	EIF3L/EIF3D/CELF1/EIF5B/EIF3B/RBM3/EIF4G3/PAIP1/C12orf65/EIF2AK1/CNBP/FMR1/PURA	13
MF	GO:0016407	acetyltransferase activity	11/633	110/17696	0.00194288	0.0288716	0.0239975	TAF1/KAT2B/HCFC1/OGT/LPCAT1/NAA50/KAT6B/RSF1/HADHA/ING3/NCOA3	11
MF	GO:1901981	phosphatidylinositol phosphate binding	14/633	161/17696	0.00195614	0.0288716	0.0239975	PLEKHA2/OGT/MYO1G/ANXA2/WDR45B/ACAP2/GSDMD/IQGAP2/PICALM/GOLPH3/PLEKHB2/WIPI2/SYTL2/MAPKAP1	14
MF	GO:0004709	MAP kinase kinase kinase activity	5/633	26/17696	0.00203062	0.0288716	0.0239975	TAOK1/MAP3K3/RIPK1/MAP3K2/RAF1	5
MF	GO:0048487	beta-tubulin binding	6/633	38/17696	0.0021273	0.0288716	0.0239975	TAOK1/SYT11/SMC3/HTT/ADNP/LRPPRC	6
MF	GO:0031593	polyubiquitin modification-dependent protein binding	7/633	51/17696	0.0021373	0.0288716	0.0239975	TAB2/TNFAIP3/PRPF8/TNIP1/BAG6/ZBTB1/UBQLN1	7
MF	GO:0035064	methylated histone binding	8/633	65/17696	0.00214614	0.0288716	0.0239975	ATRX/TAF1/CHD8/ZMYND11/GLYR1/FMR1/MTF2/ING3	8
MF	GO:0140034	methylation-dependent protein binding	8/633	65/17696	0.00214614	0.0288716	0.0239975	ATRX/TAF1/CHD8/ZMYND11/GLYR1/FMR1/MTF2/ING3	8
MF	GO:0008094	DNA-dependent ATPase activity	11/633	113/17696	0.00240717	0.0317836	0.0264179	ATRX/SMARCA5/CHD8/DHX9/MCM7/CHD6/SMARCA4/G3BP1/XRCC6/PBRM1/CHD9	11
MF	GO:0008234	cysteine-type peptidase activity	15/633	184/17696	0.00258583	0.0335218	0.0278627	TNFAIP3/CAPN2/OTUD5/USP24/OTUD4/CFLAR/USP3/USP1/SENP6/USP4/CYLD/CAPNS1/CAPN1/USP47/CASP8	15
MF	GO:0051010	microtubule plus-end binding	4/633	17/17696	0.00266072	0.0338766	0.0281576	NUMA1/APC/CLIP1/MAPRE1	4
MF	GO:0051219	phosphoprotein binding	9/633	83/17696	0.00281923	0.0352651	0.0293117	PRKCSH/ZAP70/PTPN11/LYN/CBL/GRB2/RB1/RRAGA/SCAF8	9
MF	GO:0031491	nucleosome binding	9/633	85/17696	0.00331645	0.0405575	0.0337106	SMARCA5/HNRNPC/SUPT6H/ACTR6/SMARCA4/GATAD2B/SMARCC2/MTF2/HDAC1	9
MF	GO:0046966	thyroid hormone receptor binding	5/633	29/17696	0.00335609	0.0405575	0.0337106	TACC1/MED13/NSD1/ZNHIT3/NCOA3	5
MF	GO:0031490	chromatin DNA binding	11/633	119/17696	0.00360467	0.0428355	0.035604	KDM3B/FOXO3/DHX9/CTCF/HNRNPC/RELA/SMARCA4/PRDM2/GATAD2B/SMARCC2/HDAC1	11
MF	GO:0005088	Ras guanyl-nucleotide exchange factor activity	12/633	137/17696	0.00376568	0.0440153	0.0365846	SOS1/RASGRP1/ARHGEF6/DENND4C/DENND4B/RIN3/SOS2/FGD3/DENND2D/DOCK11/ITSN2/RAB3GAP2	12
MF	GO:0070577	lysine-acetylated histone binding	4/633	19/17696	0.00409414	0.0463352	0.0385129	TAF1/PSME4/PHIP/SMARCA4	4
MF	GO:0140033	acetylation-dependent protein binding	4/633	19/17696	0.00409414	0.0463352	0.0385129	TAF1/PSME4/PHIP/SMARCA4	4
MF	GO:0001786	phosphatidylserine binding	7/633	58/17696	0.00447858	0.0481899	0.0400545	RASGRP1/SYT11/ANXA2/GSDMD/CPNE1/SYTL2/CD300A	7
MF	GO:0019903	protein phosphatase binding	12/633	140/17696	0.00448469	0.0481899	0.0400545	AKAP11/BOD1L1/MAPK14/CDKN1B/MVP/LILRB1/AP3B1/IGBP1/ANAPC5/GRB2/FCRL6/PPP6R1	12
MF	GO:0035198	miRNA binding	5/633	31/17696	0.00452791	0.0481899	0.0400545	AGO4/ZC3H7A/PUM1/FMR1/RC3H1	5
MF	GO:0070016	armadillo repeat domain binding	3/633	10/17696	0.00452836	0.0481899	0.0400545	CHD8/AXIN1/CALCOCO1	3
MF	GO:0017048	Rho GTPase binding	14/633	177/17696	0.00463242	0.0485723	0.0403723	SOS1/ARHGAP4/ARHGEF6/RALBP1/ROCK1/IQGAP2/NCKAP1L/SOS2/FGD3/ROCK2/DOCK11/YBX3/ITSN2/PPP6R1	14

## Sheet: L_H_Group
ONTOLOGY	ID	Description	GeneRatio	BgRatio	pvalue	p.adjust	qvalue	geneID	Count
BP	GO:0051090	regulation of DNA-binding transcription factor activity	18/246	432/18670	1.81968e-05	0.040267	0.0366197	LGALS9/SYK/ZC3H12A/PRDX3/SP100/CMKLR1/NLRC3/RBCK1/AKT1/ZBTB7A/IL18RAP/NFKB1/MAD2L2/ZNF431/IKBKG/PARP10/IRAK4/PTEN	18
BP	GO:0002831	regulation of response to biotic stimulus	17/246	400/18670	2.42938e-05	0.040267	0.0366197	LGALS9/SYK/HERC5/SH2D1B/PARP9/ZC3H12A/NLRC3/CD160/PCBP2/PSMF1/IL18RAP/NMI/NFKB1/PSMC4/IKBKG/TXK/APOBEC3G	17
MF	GO:0023023	MHC protein complex binding	5/247	25/17696	2.15126e-05	0.0105412	0.00998639	PKM/HSPA8/CD160/KLRC2/KLRC1	5
MF	GO:0016667	oxidoreductase activity, acting on a sulfur group of donors	6/247	58/17696	0.000153484	0.0275187	0.0260703	ERO1B/PRDX3/GFER/TXNDC12/PTGES2/TXN2	6
MF	GO:0015035	protein disulfide oxidoreductase activity	4/247	22/17696	0.000222325	0.0275187	0.0260703	ERO1B/GFER/PTGES2/TXN2	4
MF	GO:0015036	disulfide oxidoreductase activity	5/247	40/17696	0.000224642	0.0275187	0.0260703	ERO1B/GFER/TXNDC12/PTGES2/TXN2	5
MF	GO:0016860	intramolecular oxidoreductase activity	5/247	47/17696	0.000483738	0.0474063	0.0449112	ERO1B/PTGDS/PTGES2/EBPL/ENOPH1	5

## Sheet: Common_Group
ONTOLOGY	ID	Description	GeneRatio	BgRatio	pvalue	p.adjust	qvalue	geneID	Count
BP	GO:0045047	protein targeting to ER	76/1166	118/18670	4.00624e-62	2.02475e-58	1.70581e-58	RPL39/RPS10/RPL30/RPL36A/RPL10/RPL28/RPS28/RPS13/RPL12/RPS8/RPL41/RPS7/RPL22/RPL37/RPL11/RPL34/SEC61G/RPS12/RPS15A/RPL29/RPL32/RPS27A/RPS24/RPL36/SRP14/SEC61B/RPL5/RPL7A/RPL35A/RPL6/RPL14/RPL8/RPLP1/RPS21/RPS29/RPL24/RPS3A/RPS15/RPLP2/RPL18/RPL18A/RPS27/RPS23/RPL13A/RPS20/RPS6/RPS11/RPL3/RPL27A/RPL4/RPS26/SEC62/RPS25/RPL19/SPCS2/RPL17/SPCS1/RPL31/SRP19/RPSA/RPL26/RPS4X/RPL21/RPL38/SRP9/CHMP4A/SPC…	76
BP	GO:0070972	protein localization to endoplasmic reticulum	83/1166	147/18670	5.00152e-61	1.26388e-57	1.0648e-57	RPL39/RPS10/RPL30/RPL36A/RPL10/RPL28/RPS28/RPS13/RPL12/RPS8/RPL41/RPS7/RPL22/RPL37/RPL11/RPL34/SEC61G/RPS12/RPS15A/RPL29/RPL32/RPS27A/RPS24/RPL36/SRP14/SEC61B/RPL5/RPL7A/RPL35A/RPL6/RPL14/RPL8/RPLP1/RPS21/RPS29/RPL24/RPS3A/RPS15/RPLP2/RPL18/RPL18A/RPS27/RPS23/RPL13A/RPS20/RPS6/RPS11/RPL3/RPL27A/RPL4/RPS26/SEC62/RPS25/RPL19/SPCS2/RPL17/SPCS1/RPL31/SRP19/RPSA/RPL26/RPS4X/RPL21/KDELR1/RPL38/VAPA/SRP…	83
BP	GO:0072599	establishment of protein localization to endoplasmic reticulum	76/1166	122/18670	1.69818e-60	2.86087e-57	2.41023e-57	RPL39/RPS10/RPL30/RPL36A/RPL10/RPL28/RPS28/RPS13/RPL12/RPS8/RPL41/RPS7/RPL22/RPL37/RPL11/RPL34/SEC61G/RPS12/RPS15A/RPL29/RPL32/RPS27A/RPS24/RPL36/SRP14/SEC61B/RPL5/RPL7A/RPL35A/RPL6/RPL14/RPL8/RPLP1/RPS21/RPS29/RPL24/RPS3A/RPS15/RPLP2/RPL18/RPL18A/RPS27/RPS23/RPL13A/RPS20/RPS6/RPS11/RPL3/RPL27A/RPL4/RPS26/SEC62/RPS25/RPL19/SPCS2/RPL17/SPCS1/RPL31/SRP19/RPSA/RPL26/RPS4X/RPL21/RPL38/SRP9/CHMP4A/SPC…	76
BP	GO:0006613	cotranslational protein targeting to membrane	72/1166	109/18670	4.36492e-60	5.26606e-57	4.43655e-57	RPL39/RPS10/RPL30/RPL36A/RPL10/RPL28/RPS28/RPS13/RPL12/RPS8/RPL41/RPS7/RPL22/RPL37/RPL11/RPL34/RPS12/RPS15A/RPL29/RPL32/RPS27A/RPS24/RPL36/SRP14/SEC61B/RPL5/RPL7A/RPL35A/RPL6/RPL14/RPL8/RPLP1/RPS21/RPS29/RPL24/RPS3A/RPS15/RPLP2/RPL18/RPL18A/RPS27/RPS23/RPL13A/RPS20/RPS6/RPS11/RPL3/RPL27A/RPL4/RPS26/SEC62/RPS25/RPL19/RPL17/RPL31/SRP19/RPSA/RPL26/RPS4X/RPL21/RPL38/SRP9/SRPRA/RPL37A/RPL35/RPS4Y1/RPS…	72
BP	GO:0000956	nuclear-transcribed mRNA catabolic process	96/1166	207/18670	5.20979e-60	5.26606e-57	4.43655e-57	RPL39/RPS10/RPL30/RPL36A/RPL10/RPL28/RPS28/RPS13/RPL12/RPS8/RPL41/RPS7/RPL22/RPL37/RPL11/RPL34/RPS12/RPS15A/RPL29/RPL32/RPS27A/RPS24/RPL36/RPL5/RPL7A/RPL35A/RPL6/RPL14/RPL8/RPLP1/RPS21/RPS29/RPL24/RPS3A/RPS15/RPLP2/RPL18/RPL18A/RPS27/RPS23/RPL13A/DDX5/RPS20/RPS6/RPS11/RPL3/RPL27A/RPL4/RPS26/RPS25/RPL19/RPL17/TUT4/RBM8A/RPL31/LSM7/RPSA/RPL26/PABPC1/RPS4X/ATM/CNOT9/RPL21/MAGOH/TUT7/CSDE1/ZFP36L2/RP…	96
BP	GO:0006614	SRP-dependent cotranslational protein targeting to membrane	70/1166	105/18670	7.21221e-59	6.07508e-56	5.11814e-56	RPL39/RPS10/RPL30/RPL36A/RPL10/RPL28/RPS28/RPS13/RPL12/RPS8/RPL41/RPS7/RPL22/RPL37/RPL11/RPL34/RPS12/RPS15A/RPL29/RPL32/RPS27A/RPS24/RPL36/SRP14/SEC61B/RPL5/RPL7A/RPL35A/RPL6/RPL14/RPL8/RPLP1/RPS21/RPS29/RPL24/RPS3A/RPS15/RPLP2/RPL18/RPL18A/RPS27/RPS23/RPL13A/RPS20/RPS6/RPS11/RPL3/RPL27A/RPL4/RPS26/RPS25/RPL19/RPL17/RPL31/SRP19/RPSA/RPL26/RPS4X/RPL21/RPL38/SRP9/SRPRA/RPL37A/RPL35/RPS4Y1/RPS17/RPS…	70
BP	GO:0006401	RNA catabolic process	128/1166	397/18670	1.5092e-57	1.08964e-54	9.18e-55	RPL39/RPS10/RPL30/RPL36A/RPL10/RPL28/RPS28/RPS13/RPL12/RPS8/RPL41/RPS7/RPL22/RPL37/RPL11/RPL34/PSMB10/RPS12/RPS15A/RPL29/RPL32/RPS27A/RPS24/RPL36/RPL5/RPL7A/RPL35A/RPL6/RPL14/RPL8/RPLP1/RPS21/RPS29/RPL24/RPS3A/RPS15/RPLP2/RPL18/RPL18A/RPS27/RPS23/RPL13A/DDX5/RPS20/RPS6/RPS11/RPL3/RPL27A/RPL4/RPS26/TRIR/RPS25/RPL19/UBB/RPL17/TUT4/RBM8A/PSME2/RPL31/PSME1/LSM7/PSMB9/TNFRSF1B/RPSA/RPL26/PABPC1/RPS4X/…	128
BP	GO:0006402	mRNA catabolic process	122/1166	364/18670	5.92359e-57	3.74223e-54	3.15275e-54	RPL39/RPS10/RPL30/RPL36A/RPL10/RPL28/RPS28/RPS13/RPL12/RPS8/RPL41/RPS7/RPL22/RPL37/RPL11/RPL34/PSMB10/RPS12/RPS15A/RPL29/RPL32/RPS27A/RPS24/RPL36/RPL5/RPL7A/RPL35A/RPL6/RPL14/RPL8/RPLP1/RPS21/RPS29/RPL24/RPS3A/RPS15/RPLP2/RPL18/RPL18A/RPS27/RPS23/RPL13A/DDX5/RPS20/RPS6/RPS11/RPL3/RPL27A/RPL4/RPS26/RPS25/RPL19/UBB/RPL17/TUT4/RBM8A/PSME2/RPL31/PSME1/LSM7/PSMB9/RPSA/RPL26/PABPC1/RPS4X/ATM/CNOT9/RPL2…	122
BP	GO:0000184	nuclear-transcribed mRNA catabolic process, nonsense-mediated decay	71/1166	120/18670	2.72253e-54	1.52885e-51	1.28803e-51	RPL39/RPS10/RPL30/RPL36A/RPL10/RPL28/RPS28/RPS13/RPL12/RPS8/RPL41/RPS7/RPL22/RPL37/RPL11/RPL34/RPS12/RPS15A/RPL29/RPL32/RPS27A/RPS24/RPL36/RPL5/RPL7A/RPL35A/RPL6/RPL14/RPL8/RPLP1/RPS21/RPS29/RPL24/RPS3A/RPS15/RPLP2/RPL18/RPL18A/RPS27/RPS23/RPL13A/RPS20/RPS6/RPS11/RPL3/RPL27A/RPL4/RPS26/RPS25/RPL19/RPL17/RBM8A/RPL31/RPSA/RPL26/PABPC1/RPS4X/RPL21/MAGOH/RPL38/UPF2/ETF1/RNPS1/RPL37A/RPL35/RPS4Y1/RPS1…	71
BP	GO:0006413	translational initiation	87/1166	193/18670	3.94224e-53	1.99241e-50	1.67856e-50	RPL39/RPS10/RPL30/RPL36A/RPL10/RPL28/RPS28/RPS13/RPL12/RPS8/RPL41/RPS7/RPL22/RPL37/RPL11/RPL34/RPS12/RPS15A/RPL29/RPL32/RPS27A/RPS24/RPL36/RPL5/RPL7A/RPL35A/RPL6/RPL14/RPL8/RPLP1/RPS21/RPS29/RPL24/RPS3A/RPS15/RPLP2/RPL18/RPL18A/RPS27/RPS23/RPL13A/RPS20/RPS6/RPS11/RPL3/RPL27A/RPL4/RPS26/RPS25/RPL19/EIF4B/EIF1/RPL17/EIF3C/CCL5/RPL31/EIF4G2/RPSA/RPL26/EIF3K/PABPC1/RPS4X/RPL21/ATF4/PAIP2/EIF1B/EIF2S2…	87
BP	GO:0019080	viral gene expression	83/1166	191/18670	3.73677e-49	1.71688e-46	1.44644e-46	RPL39/RPS10/RPL30/RPL36A/RPL10/RPL28/RPS28/RPS13/RPL12/RPS8/RPL41/RPS7/RPL22/RPL37/RPL11/RPL34/RPS12/RPS15A/RPL29/RPL32/RPS27A/RPS24/RPL36/RPL5/RPL7A/RPL35A/RPL6/RPL14/RPL8/RPLP1/RPS21/RPS29/RPL24/RPS3A/RPS15/RPLP2/RPL18/RPL18A/RPS27/RPS23/RPL13A/RPS20/RPS6/RPS11/RPL3/RPL27A/RPL4/RPS26/RPS25/RPL19/RPL17/CCL4/CCL5/RPL31/POLR2L/JUN/RPSA/RPL26/RPS4X/RPL21/GTF2B/RPL38/EIF3A/SNW1/POLR2K/IFITM3/RPL37A/…	83
BP	GO:0019083	viral transcription	80/1166	177/18670	5.13943e-49	2.16456e-46	1.8236e-46	RPL39/RPS10/RPL30/RPL36A/RPL10/RPL28/RPS28/RPS13/RPL12/RPS8/RPL41/RPS7/RPL22/RPL37/RPL11/RPL34/RPS12/RPS15A/RPL29/RPL32/RPS27A/RPS24/RPL36/RPL5/RPL7A/RPL35A/RPL6/RPL14/RPL8/RPLP1/RPS21/RPS29/RPL24/RPS3A/RPS15/RPLP2/RPL18/RPL18A/RPS27/RPS23/RPL13A/RPS20/RPS6/RPS11/RPL3/RPL27A/RPL4/RPS26/RPS25/RPL19/RPL17/CCL4/CCL5/RPL31/POLR2L/JUN/RPSA/RPL26/RPS4X/RPL21/GTF2B/RPL38/SNW1/POLR2K/IFITM3/RPL37A/RPL35/…	80
BP	GO:0006119	oxidative phosphorylation	70/1166	145/18670	2.02922e-45	7.88899e-43	6.64632e-43	ATP5F1E/ATP5MC2/NDUFA3/ATP5ME/ATP5MF/ATP5F1D/NDUFA1/ATP5MG/ATP5MC3/COX8A/COX6A1/COX7A2/COX7C/ATP5PF/COX6B1/COX6C/UQCR11/NDUFV2/UQCR10/UQCRQ/NDUFA11/NDUFB11/NDUFB4/NDUFA13/ATP5PO/ATP5F1C/COX5B/NDUFB8/COX7B/ATP5PD/NDUFA4/NDUFC2/NDUFC1/NDUFA12/UQCRB/CHCHD10/NDUFB1/ATP5MC1/COX5A/CYCS/ATP5PB/NDUFB9/NDUFS5/DNAJC15/PARK7/NDUFA6/NDUFB2/ATP5F1A/NDUFB10/COX4I1/SDHD/NIPSNAP2/ISCU/NDUFS7/NDUFAB1/NDUFS8/SDHAF…	70
BP	GO:0006605	protein targeting	114/1166	435/18670	3.46492e-41	1.25084e-38	1.05381e-38	RPL39/RPS10/RPL30/RPL36A/RPL10/RPL28/RPS28/RPS13/RPL12/RPS8/RPL41/RPS7/RPL22/RPL37/RPL11/RPL34/SEC61G/RPS12/RPS15A/RPL29/RPL32/RPS27A/RPS24/RPL36/SRP14/SEC61B/RPL5/RPL7A/RPL35A/RPL6/RPL14/RPL8/RPLP1/RPS21/RPS29/RPL24/RPS3A/RPS15/RPLP2/RPL18/RPL18A/RPS27/RPS23/RPL13A/RPS20/RPS6/RPS11/RPL3/RPL27A/RPL4/RPS26/ITGB2/SEC62/RPS25/RPL19/SPCS2/UBB/RPL17/SORL1/SPCS1/RPL31/UBE2D2/NDUFA13/SRP19/YWHAE/ROMO1/R…	114
BP	GO:0006612	protein targeting to membrane	77/1166	202/18670	1.0917e-40	3.67829e-38	3.09889e-38	RPL39/RPS10/RPL30/RPL36A/RPL10/RPL28/RPS28/RPS13/RPL12/RPS8/RPL41/RPS7/RPL22/RPL37/RPL11/RPL34/RPS12/RPS15A/RPL29/RPL32/RPS27A/RPS24/RPL36/SRP14/SEC61B/RPL5/RPL7A/RPL35A/RPL6/RPL14/RPL8/RPLP1/RPS21/RPS29/RPL24/RPS3A/RPS15/RPLP2/RPL18/RPL18A/RPS27/RPS23/RPL13A/RPS20/RPS6/RPS11/RPL3/RPL27A/RPL4/RPS26/ITGB2/SEC62/RPS25/RPL19/RPL17/RPL31/SRP19/RPSA/RPL26/RPS4X/RPL21/ITGAM/RPL38/FIS1/SRP9/CHMP4A/SRPRA…	77
BP	GO:0090150	establishment of protein localization to membrane	97/1166	332/18670	1.79997e-39	5.68565e-37	4.79005e-37	RPL39/RPS10/RPL30/RPL36A/RPL10/RPL28/RPS28/RPS13/RPL12/RPS8/RPL41/RPS7/RPL22/RPL37/RPL11/RPL34/RPS12/RPS15A/RPL29/RPL32/RPS27A/RPS24/RACK1/RPL36/SRP14/SEC61B/RPL5/RPL7A/RPL35A/RPL6/RPL14/RPL8/RPLP1/RPS21/RPS29/RPL24/RPS3A/RPS15/RPLP2/RPL18/RPL18A/RPS27/RPS23/RPL13A/RPS20/RPS6/RPS11/RPL3/RPL27A/RPL4/MACF1/RPS26/ITGB2/SEC62/RPS25/RPL19/RPL17/RPL31/BAX/NDUFA13/SRP19/YWHAE/ROMO1/RPSA/RPL26/RPS4X/SPTB…	97
BP	GO:0042775	mitochondrial ATP synthesis coupled electron transport	50/1166	97/18670	1.56266e-34	4.64568e-32	3.9139e-32	NDUFA3/NDUFA1/COX8A/COX6A1/COX7C/COX6B1/COX6C/UQCR11/NDUFV2/UQCR10/UQCRQ/NDUFA11/NDUFB11/NDUFB4/NDUFA13/COX5B/NDUFB8/COX7B/NDUFA4/NDUFC2/NDUFC1/NDUFA12/UQCRB/NDUFB1/COX5A/CYCS/NDUFB9/NDUFS5/DNAJC15/PARK7/NDUFA6/NDUFB2/NDUFB10/COX4I1/SDHD/ISCU/NDUFS7/NDUFAB1/NDUFS8/SDHAF2/NDUFA2/MECP2/UQCRH/COX7A2L/UQCRFS1/SDHC/NDUFV3/NDUFA5/NDUFB3/NDUFS6	50
BP	GO:0042773	ATP synthesis coupled electron transport	50/1166	98/18670	3.00271e-34	8.43095e-32	7.10291e-32	NDUFA3/NDUFA1/COX8A/COX6A1/COX7C/COX6B1/COX6C/UQCR11/NDUFV2/UQCR10/UQCRQ/NDUFA11/NDUFB11/NDUFB4/NDUFA13/COX5B/NDUFB8/COX7B/NDUFA4/NDUFC2/NDUFC1/NDUFA12/UQCRB/NDUFB1/COX5A/CYCS/NDUFB9/NDUFS5/DNAJC15/PARK7/NDUFA6/NDUFB2/NDUFB10/COX4I1/SDHD/ISCU/NDUFS7/NDUFAB1/NDUFS8/SDHAF2/NDUFA2/MECP2/UQCRH/COX7A2L/UQCRFS1/SDHC/NDUFV3/NDUFA5/NDUFB3/NDUFS6	50
BP	GO:0046034	ATP metabolic process	83/1166	304/18670	1.59189e-31	4.23441e-29	3.56741e-29	GAPDH/ATP5F1E/ATP5MC2/NDUFA3/ATP5ME/ATP5MF/ATP5F1D/NDUFA1/ATP5MG/ATP5MC3/COX8A/COX6A1/COX7A2/COX7C/ATP5PF/COX6B1/COX6C/TGFB1/UQCR11/NDUFV2/UQCR10/UQCRQ/NDUFA11/NDUFB11/NDUFB4/NDUFA13/TPI1/ATP5PO/ATP5F1C/COX5B/NDUFB8/COX7B/ATP5PD/NDUFA4/NDUFC2/DDIT4/NDUFC1/NDUFA12/UQCRB/ATP5IF1/CHCHD10/NDUFB1/ATP5MC1/COX5A/CYCS/ATP5PB/NDUFB9/NDUFS5/DNAJC15/PGAM1/PARK7/NDUFA6/NDUFB2/ATP5F1A/NDUFB10/COX4I1/SDHD/NIPS…	83
BP	GO:0022904	respiratory electron transport chain	51/1166	117/18670	1.13947e-30	2.87943e-28	2.42587e-28	NDUFA3/NDUFA1/COX8A/COX6A1/COX7C/COX6B1/COX6C/UQCR11/NDUFV2/UQCR10/UQCRQ/NDUFA11/NDUFB11/NDUFB4/NDUFA13/COX5B/NDUFB8/COX7B/NDUFA4/NDUFC2/NDUFC1/NDUFA12/UQCRB/NDUFB1/COX5A/CYCS/NDUFB9/NDUFS5/DNAJC15/PARK7/NDUFA6/NDUFB2/NDUFB10/COX4I1/SDHD/ISCU/NDUFS7/NDUFAB1/ETFB/NDUFS8/SDHAF2/NDUFA2/MECP2/UQCRH/COX7A2L/UQCRFS1/SDHC/NDUFV3/NDUFA5/NDUFB3/NDUFS6	51
BP	GO:0045333	cellular respiration	59/1166	194/18670	2.18366e-25	5.25535e-23	4.42753e-23	NDUFA3/ATP5F1D/NDUFA1/COX8A/COX6A1/COX7C/COX6B1/COX6C/BLOC1S1/UQCR11/NDUFV2/UQCR10/UQCRQ/PRELID1/NDUFA11/NDUFB11/NDUFB4/NDUFA13/COX5B/NDUFB8/COX7B/NDUFA4/NDUFC2/NDUFC1/NDUFA12/UQCRB/NDUFB1/COX5A/CYCS/NDUFB9/NDUFS5/DNAJC15/PARK7/NDUFA6/NDUFB2/NDUFB10/COX4I1/SDHD/ISCU/MDH2/NDUFS7/NDUFAB1/ETFB/NDUFS8/SDHAF2/NDUFA2/MECP2/MDH1/UQCRH/COX7A2L/UQCRFS1/SDHC/SURF1/COQ10B/NDUFV3/NDUFA5/NDUFB3/NOP53/NDUFS6	59
BP	GO:0022613	ribonucleoprotein complex biogenesis	95/1166	468/18670	3.76693e-25	8.65366e-23	7.29053e-23	RPS10/RPL10/RPS28/RPL12/RPS8/RPS7/RPL11/RPS24/RPL5/RPL7A/RPL35A/RPL6/RPL14/RPS21/RPL24/RPS15/RPS27/RPL13A/RPS6/RPL3/DDX24/SNRPG/EIF4B/DDX21/EIF3C/PTGES3/SF3B1/SNU13/RAN/RPSA/SNRPD2/RPL26/EIF3K/SNRPD1/ATM/DDX17/CEBPZ/NOP10/SRSF10/HSP90AA1/SETX/HSP90AB1/EIF2S2/FRG1/SBDS/LYAR/NSA2/SF1/PA2G4/SNRNP200/RPL38/C1D/RPS27L/TRMT112/ISG20/EIF3A/MDN1/EIF3J/RSL24D1/NOLC1/SRSF9/MRPL20/BUD23/MRPL22/SNRPC/TAF9/EX…	95
BP	GO:0022900	electron transport chain	57/1166	186/18670	9.3749e-25	2.06003e-22	1.73554e-22	NDUFA3/SH3BGRL3/NDUFA1/COX8A/COX6A1/COX7A2/COX7C/COX6B1/COX6C/UQCR11/NDUFV2/UQCR10/UQCRQ/NDUFA11/NDUFB11/NDUFB4/NDUFA13/COX5B/NDUFB8/COX7B/NDUFA4/NDUFC2/NDUFC1/NDUFA12/UQCRB/NDUFB1/COX5A/CYCS/NDUFB9/NDUFS5/DNAJC15/CYBA/PARK7/NDUFA6/NDUFB2/NDUFB10/COX4I1/SDHD/ISCU/NDUFS7/NDUFAB1/ETFB/NDUFS8/SDHAF2/NDUFA2/MECP2/UQCRH/FDX1/COX7A2L/UQCRFS1/SDHC/SURF1/NDUFV3/NDUFA5/DEGS1/NDUFB3/NDUFS6	57
BP	GO:0002181	cytoplasmic translation	41/1166	100/18670	1.1851e-23	2.49563e-21	2.10252e-21	RPL39/RPL30/RPL36A/TMA7/RPS28/RPL41/RPL11/RPL29/RPL32/RPL36/RPL35A/RPL6/RPL8/RPLP1/RPS21/RPS29/RPL24/RPL18/RPL18A/RPS23/RPL13A/EEF2/RPS26/RPL19/EIF4B/RPL17/EIF3C/RPL31/ZC3H15/RWDD1/RPSA/RPL26/EIF3K/EIF2S2/RPL38/EIF3A/EIF3J/ETF1/EIF3M/MCTS1/RPLP0	41
BP	GO:0033108	mitochondrial respiratory chain complex assembly	38/1166	96/18670	2.27788e-21	4.60495e-19	3.87958e-19	NDUFA3/PET100/NDUFA1/NDUFV2/UQCR10/COX17/NDUFA11/NDUFB11/NDUFB4/NDUFA13/NDUFB8/NDUFC2/NDUFC1/NDUFA12/UQCRB/NDUFB1/NDUFB9/COX20/NDUFS5/NDUFAF3/NDUFA6/NDUFB2/NDUFB10/NDUFS7/NDUFAB1/NDUFS8/SDHAF2/NDUFA2/NDUFAF8/COX19/UQCC2/SURF1/NDUFV3/NDUFA5/COX14/COA3/NDUFB3/NDUFS6	38
BP	GO:0006120	mitochondrial electron transport, NADH to ubiquinone	29/1166	55/18670	6.21653e-21	1.2084e-18	1.01805e-18	NDUFA3/NDUFA1/NDUFV2/NDUFA11/NDUFB11/NDUFB4/NDUFA13/NDUFB8/NDUFA4/NDUFC2/NDUFC1/NDUFA12/NDUFB1/NDUFB9/NDUFS5/DNAJC15/PARK7/NDUFA6/NDUFB2/NDUFB10/ISCU/NDUFS7/NDUFAB1/NDUFS8/NDUFA2/NDUFV3/NDUFA5/NDUFB3/NDUFS6	29
BP	GO:0015980	energy derivation by oxidation of organic compounds	65/1166	286/18670	3.18618e-20	5.96405e-18	5.02459e-18	NDUFA3/ATP5F1D/NDUFA1/COX8A/COX6A1/COX7C/COX6B1/COX6C/BLOC1S1/UQCR11/NDUFV2/UQCR10/UQCRQ/PRELID1/NDUFA11/NDUFB11/NDUFB4/SELENOS/NDUFA13/COX5B/NDUFB8/COX7B/NDUFA4/NDUFC2/NDUFC1/NDUFA12/UQCRB/NDUFB1/COX5A/CYCS/NDUFB9/NDUFS5/DNAJC15/PARK7/NDUFA6/PPP1CA/NDUFB2/NDUFB10/COX4I1/SDHD/ISCU/MDH2/NDUFS7/NDUFAB1/ETFB/NDUFS8/SDHAF2/NDUFA2/MECP2/MDH1/PPP1CB/GYG1/PPP1R2/UQCRH/COX7A2L/UQCRFS1/SDHC/SURF1/COQ10B/N…	65
BP	GO:0042254	ribosome biogenesis	65/1166	297/18670	2.61319e-19	4.71681e-17	3.97382e-17	RPS10/RPL10/RPS28/RPL12/RPS8/RPS7/RPL11/RPS24/RPL5/RPL7A/RPL35A/RPL6/RPL14/RPS21/RPL24/RPS15/RPS27/RPS6/RPL3/DDX24/DDX21/SNU13/RAN/RPSA/RPL26/DDX17/CEBPZ/NOP10/FRG1/SBDS/LYAR/NSA2/PA2G4/RPL38/C1D/RPS27L/TRMT112/ISG20/MDN1/RSL24D1/NOLC1/MRPL20/BUD23/MRPL22/EXOSC8/C1QBP/RPL35/NPM1/NHP2/MRPL10/RPS17/GTF3A/LSM6/MRPL1/RIOK3/WDR43/RPS14/TSR2/EIF6/KRR1/UTP23/BRIX1/NOP53/RPLP0/EXOSC6	65
BP	GO:0008380	RNA splicing	83/1166	469/18670	3.50104e-18	6.10147e-16	5.14036e-16	RPS13/HNRNPH1/DDX5/AHNAK/SNRPG/RPS26/RBM8A/SRRM1/SF3B1/POLR2L/SNU13/RTRAF/LSM7/ARL6IP4/SAP18/TRA2A/SNRPB2/SNRPD2/SF3B6/PABPC1/SNRPN/SNRPD1/DDX17/ZRANB2/MAGOH/SRSF10/SETX/ALYREF/THOC7/DNAJC8/FRG1/LGALS3/UBL5/WTAP/SF1/SNRNP200/CIR1/PRPF4B/SNW1/LSM8/SNRPA/SRSF9/YBX1/LSM3/LSM2/SRSF8/LSM5/POLR2K/SNRPC/PPIH/RNPS1/PRDX6/SREK1IP1/C1QBP/POLR2E/SYF2/VIRMA/ZBTB8OS/BCAS2/TRA2B/TXNL4A/SNRNP27/C9orf78/SNRPE/LS…	83
BP	GO:0022618	ribonucleoprotein complex assembly	53/1166	229/18670	4.38873e-17	7.39355e-15	6.22892e-15	RPS10/RPL10/RPS28/RPL12/RPL11/RPL5/RPL6/RPL24/RPS15/RPS27/RPL13A/RPL3/SNRPG/EIF4B/EIF3C/PTGES3/SF3B1/SNU13/RPSA/SNRPD2/EIF3K/SNRPD1/ATM/SRSF10/HSP90AA1/SETX/HSP90AB1/EIF2S2/SF1/SNRNP200/RPL38/RPS27L/EIF3A/MDN1/EIF3J/RSL24D1/SRSF9/MRPL20/SNRPC/TAF9/TXNL4A/SNRPE/EIF3M/RPS14/SNRPD3/CLNS1A/MCTS1/EIF6/SNRPB/SNRPF/BRIX1/NOP53/RPLP0	53
BP	GO:0071826	ribonucleoprotein complex subunit organization	53/1166	236/18670	1.747e-16	2.84817e-14	2.39952e-14	RPS10/RPL10/RPS28/RPL12/RPL11/RPL5/RPL6/RPL24/RPS15/RPS27/RPL13A/RPL3/SNRPG/EIF4B/EIF3C/PTGES3/SF3B1/SNU13/RPSA/SNRPD2/EIF3K/SNRPD1/ATM/SRSF10/HSP90AA1/SETX/HSP90AB1/EIF2S2/SF1/SNRNP200/RPL38/RPS27L/EIF3A/MDN1/EIF3J/RSL24D1/SRSF9/MRPL20/SNRPC/TAF9/TXNL4A/SNRPE/EIF3M/RPS14/SNRPD3/CLNS1A/MCTS1/EIF6/SNRPB/SNRPF/BRIX1/NOP53/RPLP0	53
BP	GO:0010257	NADH dehydrogenase complex assembly	27/1166	64/18670	2.03693e-16	3.11959e-14	2.62819e-14	NDUFA3/NDUFA1/NDUFV2/NDUFA11/NDUFB11/NDUFB4/NDUFA13/NDUFB8/NDUFC2/NDUFC1/NDUFA12/NDUFB1/NDUFB9/NDUFS5/NDUFAF3/NDUFA6/NDUFB2/NDUFB10/NDUFS7/NDUFAB1/NDUFS8/NDUFA2/NDUFAF8/NDUFV3/NDUFA5/NDUFB3/NDUFS6	27
BP	GO:0032981	mitochondrial respiratory chain complex I assembly	27/1166	64/18670	2.03693e-16	3.11959e-14	2.62819e-14	NDUFA3/NDUFA1/NDUFV2/NDUFA11/NDUFB11/NDUFB4/NDUFA13/NDUFB8/NDUFC2/NDUFC1/NDUFA12/NDUFB1/NDUFB9/NDUFS5/NDUFAF3/NDUFA6/NDUFB2/NDUFB10/NDUFS7/NDUFAB1/NDUFS8/NDUFA2/NDUFAF8/NDUFV3/NDUFA5/NDUFB3/NDUFS6	27
BP	GO:0000377	RNA splicing, via transesterification reactions with bulged adenosine as nucleophile	69/1166	379/18670	5.902e-16	8.52248e-14	7.18002e-14	HNRNPH1/DDX5/SNRPG/RBM8A/SRRM1/SF3B1/POLR2L/SNU13/LSM7/SAP18/TRA2A/SNRPB2/SNRPD2/SF3B6/PABPC1/SNRPN/SNRPD1/DDX17/MAGOH/SRSF10/SETX/ALYREF/DNAJC8/FRG1/UBL5/WTAP/SF1/SNRNP200/PRPF4B/SNW1/LSM8/SNRPA/SRSF9/YBX1/LSM3/LSM2/SRSF8/LSM5/POLR2K/SNRPC/PPIH/RNPS1/PRDX6/C1QBP/POLR2E/SYF2/BCAS2/TRA2B/TXNL4A/SNRNP27/C9orf78/SNRPE/LSM6/BUD31/SFPQ/CWF19L2/POLR2F/NSRP1/SNRPD3/POLR2I/CLNS1A/POLR2J/ZCRB1/SMNDC1/SNRP…	69
BP	GO:0000398	mRNA splicing, via spliceosome	69/1166	379/18670	5.902e-16	8.52248e-14	7.18002e-14	HNRNPH1/DDX5/SNRPG/RBM8A/SRRM1/SF3B1/POLR2L/SNU13/LSM7/SAP18/TRA2A/SNRPB2/SNRPD2/SF3B6/PABPC1/SNRPN/SNRPD1/DDX17/MAGOH/SRSF10/SETX/ALYREF/DNAJC8/FRG1/UBL5/WTAP/SF1/SNRNP200/PRPF4B/SNW1/LSM8/SNRPA/SRSF9/YBX1/LSM3/LSM2/SRSF8/LSM5/POLR2K/SNRPC/PPIH/RNPS1/PRDX6/C1QBP/POLR2E/SYF2/BCAS2/TRA2B/TXNL4A/SNRNP27/C9orf78/SNRPE/LSM6/BUD31/SFPQ/CWF19L2/POLR2F/NSRP1/SNRPD3/POLR2I/CLNS1A/POLR2J/ZCRB1/SMNDC1/SNRP…	69
BP	GO:0000375	RNA splicing, via transesterification reactions	69/1166	382/18670	8.96156e-16	1.2581e-13	1.05993e-13	HNRNPH1/DDX5/SNRPG/RBM8A/SRRM1/SF3B1/POLR2L/SNU13/LSM7/SAP18/TRA2A/SNRPB2/SNRPD2/SF3B6/PABPC1/SNRPN/SNRPD1/DDX17/MAGOH/SRSF10/SETX/ALYREF/DNAJC8/FRG1/UBL5/WTAP/SF1/SNRNP200/PRPF4B/SNW1/LSM8/SNRPA/SRSF9/YBX1/LSM3/LSM2/SRSF8/LSM5/POLR2K/SNRPC/PPIH/RNPS1/PRDX6/C1QBP/POLR2E/SYF2/BCAS2/TRA2B/TXNL4A/SNRNP27/C9orf78/SNRPE/LSM6/BUD31/SFPQ/CWF19L2/POLR2F/NSRP1/SNRPD3/POLR2I/CLNS1A/POLR2J/ZCRB1/SMNDC1/SNRP…	69
BP	GO:0042255	ribosome assembly	26/1166	63/18670	1.40755e-15	1.92264e-13	1.61978e-13	RPS10/RPL10/RPS28/RPL12/RPL11/RPL5/RPL6/RPL24/RPS15/RPS27/RPL3/RPSA/SBDS/RPL38/RPS27L/MDN1/RSL24D1/MRPL20/MRPL22/C1QBP/NPM1/RPS14/EIF6/BRIX1/NOP53/RPLP0	26
BP	GO:0043312	neutrophil degranulation	79/1166	485/18670	2.95535e-15	3.93062e-13	3.31147e-13	S100A8/FTH1/S100A11/MIF/SRP14/HMGB1/B2M/ITGAL/DIAPH1/EEF2/PTPRC/ITGB2/IGF2R/CSNK2B/GSTP1/FTL/COTL1/HBB/PPIA/CTSC/STK10/S100A9/CSTB/TNFRSF1B/NDUFC2/RAB5C/LYZ/GMFG/RHOG/TRAPPC1/RHOF/HSP90AA1/HSP90AB1/PSAP/HUWE1/ADGRE5/ITGAM/IQGAP1/LGALS3/PYCARD/DYNC1H1/UBR4/STXBP2/PSMB1/PA2G4/PGAM1/CYBA/BST2/EEF1A1/VAPA/TMEM179B/ARHGAP9/LAMTOR1/ORMDL3/PSMD7/DYNLT1/SVIP/CST3/PRDX6/ARHGAP45/PSMA5/ILF2/GYG1/ACTR10/SER…	79
BP	GO:0002283	neutrophil activation involved in immune response	79/1166	488/18670	4.19222e-15	5.43269e-13	4.57693e-13	S100A8/FTH1/S100A11/MIF/SRP14/HMGB1/B2M/ITGAL/DIAPH1/EEF2/PTPRC/ITGB2/IGF2R/CSNK2B/GSTP1/FTL/COTL1/HBB/PPIA/CTSC/STK10/S100A9/CSTB/TNFRSF1B/NDUFC2/RAB5C/LYZ/GMFG/RHOG/TRAPPC1/RHOF/HSP90AA1/HSP90AB1/PSAP/HUWE1/ADGRE5/ITGAM/IQGAP1/LGALS3/PYCARD/DYNC1H1/UBR4/STXBP2/PSMB1/PA2G4/PGAM1/CYBA/BST2/EEF1A1/VAPA/TMEM179B/ARHGAP9/LAMTOR1/ORMDL3/PSMD7/DYNLT1/SVIP/CST3/PRDX6/ARHGAP45/PSMA5/ILF2/GYG1/ACTR10/SER…	79
BP	GO:0042119	neutrophil activation	80/1166	498/18670	4.33395e-15	5.47595e-13	4.61338e-13	S100A8/FTH1/S100A11/MIF/SRP14/HMGB1/B2M/ITGAL/DIAPH1/EEF2/PTPRC/ITGB2/IGF2R/CSNK2B/GSTP1/CCL5/FTL/COTL1/HBB/PPIA/CTSC/STK10/S100A9/CSTB/TNFRSF1B/NDUFC2/RAB5C/LYZ/GMFG/RHOG/TRAPPC1/RHOF/HSP90AA1/HSP90AB1/PSAP/HUWE1/ADGRE5/ITGAM/IQGAP1/LGALS3/PYCARD/DYNC1H1/UBR4/STXBP2/PSMB1/PA2G4/PGAM1/CYBA/BST2/EEF1A1/VAPA/TMEM179B/ARHGAP9/LAMTOR1/ORMDL3/PSMD7/DYNLT1/SVIP/CST3/PRDX6/ARHGAP45/PSMA5/ILF2/GYG1/ACTR1…	80
BP	GO:0042776	mitochondrial ATP synthesis coupled proton transport	16/1166	23/18670	7.84487e-15	9.67023e-13	8.14698e-13	ATP5F1E/ATP5MC2/ATP5ME/ATP5MF/ATP5F1D/ATP5MG/ATP5MC3/ATP5PF/ATP5PO/ATP5F1C/COX5B/ATP5PD/ATP5MC1/ATP5PB/ATP5F1A/ATP5F1B	16
BP	GO:0006839	mitochondrial transport	53/1166	258/18670	9.24694e-15	1.11271e-12	9.3744e-13	ATP5F1E/ATP5MC2/ATP5ME/ATP5MF/ATP5F1D/ATP5MG/ATP5MC3/ATP5PF/BAX/NDUFA13/ATP5PO/ATP5F1C/COX5B/SMDT1/YWHAE/UCP2/ATP5PD/ROMO1/TOMM5/ATP5IF1/CHCHD10/ATP5MC1/HSP90AA1/HUWE1/MCUB/ATP5PB/SLC25A5/RAC2/DNAJC15/UBL5/TOMM22/PDCD5/TOMM7/ATP5F1A/UBE2L3/SLC25A6/ACAA2/FIS1/TSPO/DYNLT1/TIMM17B/BLOC1S2/PPP3CC/HAX1/HSPD1/HEBP2/DNAJC19/ATP5F1B/MPC2/ALKBH7/PMAIP1/PRKAG2/TIMM13	53
BP	GO:0002446	neutrophil mediated immunity	79/1166	499/18670	1.46573e-14	1.72274e-12	1.45138e-12	S100A8/FTH1/S100A11/MIF/SRP14/HMGB1/B2M/ITGAL/DIAPH1/EEF2/PTPRC/ITGB2/IGF2R/CSNK2B/GSTP1/FTL/COTL1/HBB/PPIA/CTSC/STK10/S100A9/CSTB/TNFRSF1B/NDUFC2/RAB5C/LYZ/GMFG/RHOG/TRAPPC1/RHOF/HSP90AA1/HSP90AB1/PSAP/HUWE1/ADGRE5/ITGAM/IQGAP1/LGALS3/PYCARD/DYNC1H1/UBR4/STXBP2/PSMB1/PA2G4/PGAM1/CYBA/BST2/EEF1A1/VAPA/TMEM179B/ARHGAP9/LAMTOR1/ORMDL3/PSMD7/DYNLT1/SVIP/CST3/PRDX6/ARHGAP45/PSMA5/ILF2/GYG1/ACTR10/SER…	79
BP	GO:0048002	antigen processing and presentation of peptide antigen	44/1166	189/18670	1.65532e-14	1.90136e-12	1.60186e-12	PSMB10/HLA-DRB1/HLA-DPA1/B2M/HLA-A/HLA-E/HLA-B/CAPZA1/PSME2/PSME1/HLA-F/PSMB9/CANX/PSMD8/PYCARD/DYNC1H1/PSMB1/PSMA7/CYBA/CD74/PSMD7/SEC22B/CAPZB/AP2S1/ERAP1/DYNC1I2/PSMC1/PSMB3/PSMA5/PSMB6/ACTR10/PSMB2/CLTA/PDIA3/PSMA1/DYNC1LI1/VAMP8/KIFAP3/AP1S2/BCAP31/PSMD14/SAR1B/PSMC6/HLA-C	44
BP	GO:0002474	antigen processing and presentation of peptide antigen via MHC class I	30/1166	96/18670	6.44003e-14	7.23287e-12	6.09355e-12	PSMB10/B2M/HLA-A/HLA-E/HLA-B/PSME2/PSME1/HLA-F/PSMB9/CANX/PSMD8/PSMB1/PSMA7/CYBA/PSMD7/SEC22B/ERAP1/PSMC1/PSMB3/PSMA5/PSMB6/PSMB2/PDIA3/PSMA1/VAMP8/BCAP31/PSMD14/SAR1B/PSMC6/HLA-C	30
BP	GO:0019884	antigen processing and presentation of exogenous antigen	42/1166	182/18670	9.03355e-14	9.92513e-12	8.36172e-12	PSMB10/HLA-DRB1/HLA-DPA1/B2M/HLA-A/HLA-E/HLA-B/CAPZA1/PSME2/PSME1/HLA-F/PSMB9/CANX/PSMD8/DYNC1H1/PSMB1/PSMA7/CYBA/CD74/AP3D1/PSMD7/SEC22B/CAPZB/AP2S1/DYNC1I2/PSMC1/PSMB3/PSMA5/PSMB6/ACTR10/PSMB2/CLTA/PDIA3/PSMA1/DYNC1LI1/VAMP8/KIFAP3/AP1S2/PSMD14/SAR1B/PSMC6/HLA-C	42
BP	GO:0002478	antigen processing and presentation of exogenous peptide antigen	41/1166	175/18670	1.03756e-13	1.11571e-11	9.39963e-12	PSMB10/HLA-DRB1/HLA-DPA1/B2M/HLA-A/HLA-E/HLA-B/CAPZA1/PSME2/PSME1/HLA-F/PSMB9/CANX/PSMD8/DYNC1H1/PSMB1/PSMA7/CYBA/CD74/PSMD7/SEC22B/CAPZB/AP2S1/DYNC1I2/PSMC1/PSMB3/PSMA5/PSMB6/ACTR10/PSMB2/CLTA/PDIA3/PSMA1/DYNC1LI1/VAMP8/KIFAP3/AP1S2/PSMD14/SAR1B/PSMC6/HLA-C	41
BP	GO:0015985	energy coupled proton transport, down electrochemical gradient	16/1166	26/18670	1.42104e-13	1.4657e-11	1.23483e-11	ATP5F1E/ATP5MC2/ATP5ME/ATP5MF/ATP5F1D/ATP5MG/ATP5MC3/ATP5PF/ATP5PO/ATP5F1C/COX5B/ATP5PD/ATP5MC1/ATP5PB/ATP5F1A/ATP5F1B	16
BP	GO:0015986	ATP synthesis coupled proton transport	16/1166	26/18670	1.42104e-13	1.4657e-11	1.23483e-11	ATP5F1E/ATP5MC2/ATP5ME/ATP5MF/ATP5F1D/ATP5MG/ATP5MC3/ATP5PF/ATP5PO/ATP5F1C/COX5B/ATP5PD/ATP5MC1/ATP5PB/ATP5F1A/ATP5F1B	16
BP	GO:0006414	translational elongation	35/1166	133/18670	1.6982e-13	1.71654e-11	1.44615e-11	RACK1/EIF5A/RPLP1/RPLP2/EEF2/EEF1D/MRPS21/MRPL57/SELENOT/MRPS18C/EEF1A1/MRPL52/MRPL41/AURKAIP1/MRPL20/SRP9/MRPL22/MRPL23/MRPS6/EEF1B2/MRPL43/MRPL9/MRPL10/MRPS36/MRPS34/MRPL1/MRPL34/HBS1L/MRPS35/MRPS30/MRPL54/MRPL3/MRPS12/MRPS15/GADD45GIP1	35
BP	GO:0002479	antigen processing and presentation of exogenous peptide antigen via MHC class I, TAP-dependent	26/1166	75/18670	1.92664e-13	1.90926e-11	1.60851e-11	PSMB10/B2M/HLA-A/HLA-E/HLA-B/PSME2/PSME1/HLA-F/PSMB9/PSMD8/PSMB1/PSMA7/CYBA/PSMD7/SEC22B/PSMC1/PSMB3/PSMA5/PSMB6/PSMB2/PDIA3/PSMA1/VAMP8/PSMD14/PSMC6/HLA-C	26
BP	GO:0042273	ribosomal large subunit biogenesis	25/1166	71/18670	3.72876e-13	3.62407e-11	3.05321e-11	RPL10/RPL12/RPL11/RPL5/RPL7A/RPL35A/RPL6/RPL14/RPL24/RPL3/SNU13/RPL26/RPL38/MDN1/RSL24D1/MRPL20/RPL35/NPM1/NHP2/GTF3A/MRPL1/EIF6/BRIX1/NOP53/RPLP0	25
BP	GO:0016072	rRNA metabolic process	46/1166	225/18670	6.56096e-13	6.25644e-11	5.27092e-11	RPS28/RPS8/RPS7/RPL11/RPS24/RPL5/RPL7A/RPL35A/RPL14/RPS21/RPS15/RPS27/RPS6/DDX24/TRIR/DDX21/SNU13/RPL26/DDX17/NOP10/FRG1/SBDS/LYAR/NSA2/PA2G4/C1D/TRMT112/ISG20/MDN1/NOLC1/BUD23/EXOSC8/RPL35/NHP2/RPS17/LSM6/MRPL1/NIFK/RIOK3/WDR43/RPS14/TSR2/KRR1/UTP23/NOP53/EXOSC6	46
BP	GO:0019882	antigen processing and presentation	46/1166	226/18670	7.75145e-13	7.13021e-11	6.00706e-11	PSMB10/HLA-DRB1/HLA-DPA1/B2M/HLA-A/HLA-E/HLA-B/CAPZA1/PSME2/PSME1/HLA-F/PSMB9/CANX/PSMD8/PYCARD/DYNC1H1/PSMB1/PSMA7/CYBA/CD74/AP3D1/PSMD7/SEC22B/CAPZB/AP2S1/ERAP1/DYNC1I2/PSMC1/PSMB3/PSMA5/PSMB6/ACTR10/PSMB2/CLTA/PDIA3/PSMA1/DYNC1LI1/VAMP8/KIFAP3/AP1S2/BCAP31/PSMD14/SAR1B/ATG5/PSMC6/HLA-C	46
BP	GO:0042590	antigen processing and presentation of exogenous peptide antigen via MHC class I	26/1166	79/18670	7.75943e-13	7.13021e-11	6.00706e-11	PSMB10/B2M/HLA-A/HLA-E/HLA-B/PSME2/PSME1/HLA-F/PSMB9/PSMD8/PSMB1/PSMA7/CYBA/PSMD7/SEC22B/PSMC1/PSMB3/PSMA5/PSMB6/PSMB2/PDIA3/PSMA1/VAMP8/PSMD14/PSMC6/HLA-C	26
BP	GO:0050852	T cell receptor signaling pathway	43/1166	202/18670	8.83313e-13	7.9719e-11	6.71617e-11	TRBC1/PSMB10/HLA-DRB1/HLA-DPA1/SKP1/CD3E/PTPRC/CD3G/PSME2/FYB1/PSME1/CD81/PSMB9/LAT/BTN3A2/BTN3A1/BTN3A3/WNK1/PSMD8/LGALS3/PLCG2/INPP5D/UBE2N/PSMB1/PSMA7/CD3D/PSMD7/PTPN2/PSMC1/PSMB3/PSMA5/PSMB6/SKAP1/PAK2/PSMB2/RAB29/PSMA1/RPS3/NFKBIZ/TRAC/PSMD14/PHPT1/PSMC6	43
BP	GO:0007006	mitochondrial membrane organization	34/1166	134/18670	1.17398e-12	1.04092e-10	8.76959e-11	ATP5F1E/ATP5MC2/ATP5ME/ATP5MF/ATP5F1D/ATP5MG/ATP5MC3/ATP5PF/BAX/NDUFA13/ATP5PO/ATP5F1C/YWHAE/ATP5PD/ROMO1/ATP5IF1/CHCHD10/ATP5MC1/HSP90AA1/ATP5PB/SLC25A5/CALM3/TOMM22/PDCD5/ATP5F1A/ACAA2/DYNLT1/BLOC1S2/PPP3CC/HEBP2/ATP5F1B/ALKBH7/PMAIP1/TIMM13	34
BP	GO:0006364	rRNA processing	44/1166	214/18670	1.69878e-12	1.48029e-10	1.24711e-10	RPS28/RPS8/RPS7/RPL11/RPS24/RPL5/RPL7A/RPL35A/RPL14/RPS21/RPS15/RPS27/RPS6/DDX24/DDX21/SNU13/RPL26/DDX17/NOP10/FRG1/SBDS/LYAR/NSA2/PA2G4/C1D/TRMT112/ISG20/MDN1/NOLC1/BUD23/EXOSC8/RPL35/NHP2/RPS17/LSM6/MRPL1/RIOK3/WDR43/RPS14/TSR2/KRR1/UTP23/NOP53/EXOSC6	44
BP	GO:0007007	inner mitochondrial membrane organization	19/1166	44/18670	3.56151e-12	3.05082e-10	2.57026e-10	ATP5F1E/ATP5MC2/ATP5ME/ATP5MF/ATP5F1D/ATP5MG/ATP5MC3/ATP5PF/NDUFA13/ATP5PO/ATP5F1C/ATP5PD/ROMO1/CHCHD10/ATP5MC1/ATP5PB/ATP5F1A/ATP5F1B/TIMM13	19
BP	GO:1902600	proton transmembrane transport	37/1166	163/18670	4.5758e-12	3.85435e-10	3.24721e-10	ATP5F1E/ATP5MC2/ATP5ME/ATP5MF/ATP5F1D/ATP5MG/ATP5MC3/COX8A/COX6A1/COX7A2/COX7C/ATP5PF/COX6B1/COX6C/COX17/ATP5PO/ATP5F1C/COX5B/UCP2/COX7B/ATP5PD/NDUFA4/ATP6V1G1/CHCHD10/ATP5MC1/COX5A/ATP6V1F/ATP5PB/ATP6V0E1/PARK7/ATP5F1A/COX4I1/NDUFS7/ATP6V0B/COX7A2L/ATP5F1B/SURF1	37
BP	GO:0050792	regulation of viral process	42/1166	208/18670	1.01194e-11	8.38419e-10	7.06352e-10	IFITM1/PPIB/IFITM2/DDX5/CCL4/IGF2R/CCL5/PPIA/POLR2L/LGALS1/JUN/TOP2B/PABPC1/MX1/GTF2B/EIF2AK2/CD74/BST2/PLSCR1/VAPA/SNX3/ISG20/PKN2/SNW1/DYNLT1/ISG15/BANF1/POLR2K/IFITM3/PPIH/POLR2E/SNF8/RAD23A/MPHOSPH8/POLR2F/SMARCB1/TAF11/POLR2I/POLR2J/CHMP2A/POLR2C/ZFP36	42
BP	GO:1990542	mitochondrial transmembrane transport	27/1166	94/18670	1.06958e-11	8.71878e-10	7.3454e-10	ATP5F1E/ATP5MC2/ATP5ME/ATP5MF/ATP5F1D/ATP5MG/ATP5MC3/ATP5PF/ATP5PO/ATP5F1C/COX5B/SMDT1/UCP2/ATP5PD/ROMO1/ATP5MC1/MCUB/ATP5PB/DNAJC15/TOMM7/ATP5F1A/TIMM17B/HSPD1/DNAJC19/ATP5F1B/MPC2/PRKAG2	27
BP	GO:0009060	aerobic respiration	26/1166	88/18670	1.26756e-11	1.01686e-09	8.56688e-10	ATP5F1D/COX8A/COX6A1/COX7C/COX6B1/COX6C/BLOC1S1/UQCR10/COX5B/COX7B/NDUFA4/UQCRB/COX5A/CYCS/COX4I1/SDHD/MDH2/NDUFS7/NDUFS8/SDHAF2/MDH1/UQCRH/COX7A2L/SDHC/SURF1/NOP53	26
BP	GO:0042407	cristae formation	16/1166	33/18670	2.05623e-11	1.62378e-09	1.368e-09	ATP5F1E/ATP5MC2/ATP5ME/ATP5MF/ATP5F1D/ATP5MG/ATP5MC3/ATP5PF/ATP5PO/ATP5F1C/ATP5PD/CHCHD10/ATP5MC1/ATP5PB/ATP5F1A/ATP5F1B	16
BP	GO:0043903	regulation of interspecies interactions between organisms	43/1166	222/18670	2.41735e-11	1.87958e-09	1.58351e-09	IFITM1/GAPDH/PPIB/IFITM2/DDX5/CCL4/IGF2R/CCL5/PPIA/POLR2L/LGALS1/JUN/TOP2B/PABPC1/MX1/GTF2B/EIF2AK2/CD74/BST2/PLSCR1/VAPA/SNX3/ISG20/PKN2/SNW1/DYNLT1/ISG15/BANF1/POLR2K/IFITM3/PPIH/POLR2E/SNF8/RAD23A/MPHOSPH8/POLR2F/SMARCB1/TAF11/POLR2I/POLR2J/CHMP2A/POLR2C/ZFP36	43
BP	GO:1903311	regulation of mRNA metabolic process	54/1166	324/18670	3.24654e-11	2.48607e-09	2.09446e-09	PSMB10/RPS27A/DDX5/UBB/RBM8A/PSME2/PSME1/PSMB9/SAP18/TRA2A/PABPC1/DDX17/MAGOH/SRSF10/PSMD8/SET/TENT5C/CDK11A/VIM/WTAP/PSMB1/PSMA7/ZFP36L2/HSPB1/PUM2/SNW1/PSMD7/SNRPA/SRSF9/YBX1/SRSF8/CNOT1/PSMC1/RNPS1/PRDX6/PSMB3/EXOSC8/C1QBP/PSMA5/NPM1/PSMB6/VIRMA/TRA2B/SERBP1/C9orf78/PSMB2/NSRP1/TOB1/PSMA1/PSMD14/PSMC6/RBM38/ZFP36/EXOSC6	54
BP	GO:0050851	antigen receptor-mediated signaling pathway	53/1166	316/18670	3.87769e-11	2.92505e-09	2.4643e-09	IGKC/IGLC2/TRBC1/IGLC3/PSMB10/HLA-DRB1/IGHA1/HLA-DPA1/SKP1/CD3E/PTPRC/CD3G/PSME2/FYB1/PSME1/BAX/CD81/PSMB9/LAT/BTN3A2/BTN3A1/NFATC2/BTN3A3/WNK1/PSMD8/LGALS3/PLCG2/INPP5D/UBE2N/PSMB1/PSMA7/CD3D/PRKCB/PSMD7/GPS2/PTPN2/PSMC1/PSMB3/PSMA5/PSMB6/SKAP1/PAK2/PSMB2/RAB29/PSMA1/RPS3/NFKBIZ/TRAC/SLC39A10/PSMD14/PHPT1/PSMC6/ELF2	53
BP	GO:0006415	translational termination	27/1166	104/18670	1.38925e-10	1.03254e-08	8.69894e-09	EIF5A/MRPS21/MRPL57/MRPS18C/MRPL52/MRPL41/TRMT112/AURKAIP1/MRPL20/MRPL22/MRPL23/ETF1/MRPS6/MRPL43/MRPL9/MRPL10/MRPS36/MRPS34/MRPL1/MRPL34/MRPS35/MRPS30/MRPL54/MRPL3/MRPS12/MRPS15/GADD45GIP1	27
BP	GO:0061418	regulation of transcription from RNA polymerase II promoter in response to hypoxia	23/1166	77/18670	1.50573e-10	1.10289e-08	9.29165e-09	ELOB/PSMB10/RPS27A/UBB/PSME2/PSME1/ELOC/PSMB9/CREBBP/PSMD8/PSMB1/PSMA7/RBX1/PSMD7/PSMC1/PSMB3/PSMA5/PSMB6/PSMB2/NFE2L2/PSMA1/PSMD14/PSMC6	23
BP	GO:0070125	mitochondrial translational elongation	24/1166	88/18670	4.86856e-10	3.5151e-08	2.9614e-08	MRPS21/MRPL57/MRPS18C/MRPL52/MRPL41/AURKAIP1/MRPL20/MRPL22/MRPL23/MRPS6/MRPL43/MRPL9/MRPL10/MRPS36/MRPS34/MRPL1/MRPL34/MRPS35/MRPS30/MRPL54/MRPL3/MRPS12/MRPS15/GADD45GIP1	24
BP	GO:0006123	mitochondrial electron transport, cytochrome c to oxygen	12/1166	21/18670	5.78481e-10	4.06061e-08	3.42099e-08	COX8A/COX6A1/COX7C/COX6B1/COX6C/COX5B/COX7B/NDUFA4/COX5A/CYCS/COX4I1/COX7A2L	12
BP	GO:0019646	aerobic electron transport chain	12/1166	21/18670	5.78481e-10	4.06061e-08	3.42099e-08	COX8A/COX6A1/COX7C/COX6B1/COX6C/COX5B/COX7B/NDUFA4/COX5A/CYCS/COX4I1/COX7A2L	12
BP	GO:0002429	immune response-activating cell surface receptor signaling pathway	66/1166	473/18670	6.25386e-10	4.2291e-08	3.56293e-08	IGKC/ACTB/IGLC2/TRBC1/IGLC3/ARPC3/PSMB10/HLA-DRB1/IGHA1/HLA-DPA1/SKP1/CD3E/CDC42/PTPRC/CD3G/PSME2/FYB1/PSME1/BAX/CD81/PSMB9/LAT/CREBBP/ARPC1B/FCGR3A/BTN3A2/BTN3A1/CYFIP2/NFATC2/BTN3A3/HSP90AA1/HSP90AB1/WNK1/PSMD8/LGALS3/PLCG2/INPP5D/UBE2N/PSMB1/PSMA7/ARPC4/CD3D/PLSCR1/PRKCB/PSMD7/GPS2/PTPN2/PSMC1/PSMB3/PSMA5/PSMB6/SKAP1/PAK2/PSMB2/ICAM2/RAB29/PSMA1/RPS3/KRAS/NFKBIZ/TRAC/SLC39A10/PSMD14/PHPT1/PSMC…	66
BP	GO:0002757	immune response-activating signal transduction	66/1166	473/18670	6.25386e-10	4.2291e-08	3.56293e-08	IGKC/ACTB/IGLC2/TRBC1/IGLC3/ARPC3/PSMB10/HLA-DRB1/IGHA1/HLA-DPA1/SKP1/CD3E/CDC42/PTPRC/CD3G/PSME2/FYB1/PSME1/BAX/CD81/PSMB9/LAT/CREBBP/ARPC1B/FCGR3A/BTN3A2/BTN3A1/CYFIP2/NFATC2/BTN3A3/HSP90AA1/HSP90AB1/WNK1/PSMD8/LGALS3/PLCG2/INPP5D/UBE2N/PSMB1/PSMA7/ARPC4/CD3D/PLSCR1/PRKCB/PSMD7/GPS2/PTPN2/PSMC1/PSMB3/PSMA5/PSMB6/SKAP1/PAK2/PSMB2/ICAM2/RAB29/PSMA1/RPS3/KRAS/NFKBIZ/TRAC/SLC39A10/PSMD14/PHPT1/PSMC…	66
BP	GO:0070126	mitochondrial translational termination	24/1166	89/18670	6.27587e-10	4.2291e-08	3.56293e-08	MRPS21/MRPL57/MRPS18C/MRPL52/MRPL41/AURKAIP1/MRPL20/MRPL22/MRPL23/MRPS6/MRPL43/MRPL9/MRPL10/MRPS36/MRPS34/MRPL1/MRPL34/MRPS35/MRPS30/MRPL54/MRPL3/MRPS12/MRPS15/GADD45GIP1	24
BP	GO:0000027	ribosomal large subunit assembly	14/1166	30/18670	7.19025e-10	4.78152e-08	4.02833e-08	RPL10/RPL12/RPL11/RPL5/RPL6/RPL24/RPL3/RPL38/MDN1/RSL24D1/MRPL20/BRIX1/NOP53/RPLP0	14
BP	GO:0006754	ATP biosynthetic process	18/1166	52/18670	1.02634e-09	6.73652e-08	5.67539e-08	ATP5F1E/ATP5MC2/ATP5ME/ATP5MF/ATP5F1D/ATP5MG/ATP5MC3/ATP5PF/TGFB1/ATP5PO/ATP5F1C/COX5B/ATP5PD/ATP5MC1/ATP5PB/ATP5F1A/ATP5F1B/PRKAG2	18
BP	GO:0043618	regulation of transcription from RNA polymerase II promoter in response to stress	28/1166	121/18670	1.13111e-09	7.32904e-08	6.17457e-08	ELOB/PSMB10/RPS27A/UBB/PSME2/PSME1/KLF2/ELOC/CEBPB/PSMB9/JUN/CREBBP/ATF4/PSMD8/PSMB1/PSMA7/RBX1/PSMD7/PSMC1/PSMB3/PSMA5/PSMB6/PSMB2/NFE2L2/PSMA1/PSMD14/PSMC6/ATF6B	28
BP	GO:0009144	purine nucleoside triphosphate metabolic process	23/1166	85/18670	1.32326e-09	8.46552e-08	7.13203e-08	ATP5F1E/ATP5MC2/ATP5ME/ATP5MF/ATP5F1D/ATP5MG/ATP5MC3/ATP5PF/TGFB1/ATP5PO/RAN/ATP5F1C/COX5B/ATP5PD/ATP5MC1/ATP5PB/ATP5F1A/NME3/NUDT1/DGUOK/GUK1/ATP5F1B/PRKAG2	23
BP	GO:0070498	interleukin-1-mediated signaling pathway	25/1166	100/18670	1.57287e-09	9.9366e-08	8.37139e-08	PSMB10/RPS27A/SKP1/UBB/PSME2/PSME1/PSMB9/SQSTM1/UBE2V1/PSMD8/UBE2N/PSMB1/PSMA7/RBX1/PSMD7/PSMC1/PSMB3/PSMA5/PSMB6/PSMB2/NFKBIA/PSMA1/PSMD14/MAP3K8/PSMC6	25
BP	GO:0032984	protein-containing complex disassembly	50/1166	323/18670	2.40139e-09	1.49835e-07	1.26233e-07	EIF5A/CAPZA1/DDIT4/SPTBN1/CHCHD10/SETX/MRPS21/MRPL57/SET/MRPS18C/MRPL52/MRPL41/PPP1CA/TRMT112/DSTN/AURKAIP1/MRPL20/CAPZB/MAP1LC3B/MRPL22/MRPL23/ETF1/MRPS6/MRPL43/MRPL9/NSF/MRPL10/CSNK1A1/CIB1/TWF2/MRPS36/SH3BP1/MRPS34/MRPL1/GABARAPL2/NAPA/MRPL34/SMARCB1/CHMP5/VAMP8/MRPS35/TMOD3/MRPS30/MRPL54/UVRAG/CHMP2A/MRPL3/MRPS12/MRPS15/GADD45GIP1	50
BP	GO:0031145	anaphase-promoting complex-dependent catabolic process	22/1166	81/18670	2.78992e-09	1.69883e-07	1.43123e-07	PSMB10/RPS27A/UBB/PSME2/PSME1/PSMB9/PSMD8/ANAPC16/PSMB1/PSMA7/UBE2S/PSMD7/PSMC1/PSMB3/PSMA5/PSMB6/CDC26/PSMB2/PSMA1/ANAPC11/PSMD14/PSMC6	22
BP	GO:0033238	regulation of cellular amine metabolic process	22/1166	81/18670	2.78992e-09	1.69883e-07	1.43123e-07	PSMB10/ITGB2/PSME2/ATP2B4/PSME1/PSMB9/ITGAM/PSMD8/PSMB1/PSMA7/PARK7/PSMD7/PSMC1/PSMB3/PSMA5/PSMB6/PSMB2/PSMA1/PSMD14/PSMC6/PNKD/NR4A2	22
BP	GO:0043620	regulation of DNA-templated transcription in response to stress	28/1166	127/18670	3.62957e-09	2.18379e-07	1.8398e-07	ELOB/PSMB10/RPS27A/UBB/PSME2/PSME1/KLF2/ELOC/CEBPB/PSMB9/JUN/CREBBP/ATF4/PSMD8/PSMB1/PSMA7/RBX1/PSMD7/PSMC1/PSMB3/PSMA5/PSMB6/PSMB2/NFE2L2/PSMA1/PSMD14/PSMC6/ATF6B	28
BP	GO:0009206	purine ribonucleoside triphosphate biosynthetic process	19/1166	63/18670	4.96224e-09	2.95049e-07	2.48573e-07	ATP5F1E/ATP5MC2/ATP5ME/ATP5MF/ATP5F1D/ATP5MG/ATP5MC3/ATP5PF/TGFB1/ATP5PO/ATP5F1C/COX5B/ATP5PD/ATP5MC1/ATP5PB/ATP5F1A/NME3/ATP5F1B/PRKAG2	19
BP	GO:0042176	regulation of protein catabolic process	55/1166	381/18670	5.07599e-09	2.98303e-07	2.51314e-07	RPS7/RPL11/RACK1/RPL5/MSN/HERPUD1/FLNA/SUMO2/UBB/SORL1/PSME2/PSME1/CD81/CTSC/NDUFA13/TNFRSF1B/ATP5IF1/STUB1/HSP90AA1/HSP90AB1/USP7/NRDC/SUMO1/PARK7/EEF1A1/SNX3/VPS28/RBX1/HIPK2/SEC22B/SVIP/CST3/DERL2/RNF19A/TAF9/PSMC1/NSF/CSNK1A1/SNF8/RAD23A/TNFSF12/NFE2L2/GABARAPL2/MDM4/UQCC2/ATRAID/UBAC2/BCAP31/PIN1/TIMP1/PSMD14/ZFAND2A/DDRGK1/PHB/NOP53	55
BP	GO:0009145	purine nucleoside triphosphate biosynthetic process	19/1166	64/18670	6.64736e-09	3.86158e-07	3.25331e-07	ATP5F1E/ATP5MC2/ATP5ME/ATP5MF/ATP5F1D/ATP5MG/ATP5MC3/ATP5PF/TGFB1/ATP5PO/ATP5F1C/COX5B/ATP5PD/ATP5MC1/ATP5PB/ATP5F1A/NME3/ATP5F1B/PRKAG2	19
BP	GO:0048524	positive regulation of viral process	25/1166	107/18670	7.07095e-09	4.06097e-07	3.42129e-07	PPIB/IGF2R/CCL5/PPIA/POLR2L/LGALS1/JUN/TOP2B/PABPC1/GTF2B/CD74/VAPA/PKN2/SNW1/POLR2K/PPIH/POLR2E/RAD23A/POLR2F/SMARCB1/TAF11/POLR2I/POLR2J/CHMP2A/POLR2C	25
BP	GO:0043487	regulation of RNA stability	34/1166	183/18670	8.92161e-09	5.06627e-07	4.26823e-07	PSMB10/RPS27A/UBB/PSME2/PSME1/PSMB9/TNFRSF1B/PABPC1/PSMD8/SET/TENT5C/VIM/PSMB1/PSMA7/ZFP36L2/HSPB1/PUM2/PSMD7/TENT2/YBX1/PSMC1/PSMB3/EXOSC8/PSMA5/NPM1/PSMB6/SERBP1/PSMB2/PSMA1/PSMD14/PSMC6/RBM38/ZFP36/EXOSC6	34
BP	GO:0019058	viral life cycle	49/1166	328/18670	1.14026e-08	6.4032e-07	5.39457e-07	IFITM1/PPIB/IFITM2/RPS27A/DDX5/CDC42/UBB/CCL5/CD81/PPIA/LGALS1/RAN/RPSA/TOP2B/PABPC1/HSP90AB1/MX1/EIF2AK2/CD74/BST2/PLSCR1/GRK2/VAPA/SNX3/VPS28/ISG20/PKN2/DYNLT1/CHMP4A/ISG15/RAB1B/BANF1/IFITM3/PPIH/SNF8/RAD23A/MPHOSPH8/DDX6/ITGB1/RAB29/CD55/SMARCB1/CHMP5/SIVA1/VAMP8/CD46/UVRAG/CHMP2A/ATG5	49
BP	GO:0097193	intrinsic apoptotic signaling pathway	45/1166	289/18670	1.25687e-08	6.98045e-07	5.88089e-07	S100A8/RPS7/RPL11/MIF/RACK1/SELENOK/DDX5/HERPUD1/UBB/HINT1/BAX/SELENOS/NDUFA13/S100A9/CEBPB/TNFRSF1B/DDIT4/RPL26/ATM/VDAC2/ATF4/DNAJA1/PYCARD/IFI6/PARK7/CD74/HSPB1/RPS27L/SNW1/HIPK2/FIS1/ERO1A/PTPN2/TAF9/CRIP1/PDCD10/NFE2L2/SFPQ/CDKN2D/RPS3/TPT1/BCAP31/ARL6IP5/PMAIP1/XPA	45
BP	GO:0032543	mitochondrial translation	28/1166	135/18670	1.52033e-08	8.35192e-07	7.03633e-07	MRPS21/MRPL57/MRPS18C/MRPL52/MRPL41/AURKAIP1/MRPL20/MRPL22/MRPL23/MRPS6/MRPL43/C1QBP/MRPL9/MRPL10/MRPS36/MRPS34/MRPL1/MRPL34/UQCC2/MRPS35/MTIF3/MRPS30/MRPL54/COA3/MRPL3/MRPS12/MRPS15/GADD45GIP1	28
BP	GO:0042274	ribosomal small subunit biogenesis	19/1166	67/18670	1.53859e-08	8.36132e-07	7.04424e-07	RPS10/RPS28/RPS8/RPS7/RPS24/RPS21/RPS15/RPS27/RPS6/RPSA/RPL38/RPS27L/NPM1/RPS17/LSM6/RIOK3/RPS14/TSR2/UTP23	19
BP	GO:0070555	response to interleukin-1	36/1166	207/18670	2.00775e-08	1.07949e-06	9.09448e-07	PSMB10/RPS27A/SKP1/UBB/CCL4/PSME2/CCL5/PSME1/KLF2/CEBPB/PSMB9/SQSTM1/ETS1/UBE2V1/PSMD8/PYCARD/GBP2/UBE2N/PSMB1/PSMA7/CYBA/RBX1/XCL2/PSMD7/ANXA1/TAF9/PSMC1/PSMB3/PSMA5/PSMB6/PSMB2/NFKBIA/PSMA1/PSMD14/MAP3K8/PSMC6	36
BP	GO:0043624	cellular protein complex disassembly	37/1166	217/18670	2.20346e-08	1.17224e-06	9.87592e-07	EIF5A/CAPZA1/SPTBN1/MRPS21/MRPL57/MRPS18C/MRPL52/MRPL41/TRMT112/DSTN/AURKAIP1/MRPL20/CAPZB/MRPL22/MRPL23/ETF1/MRPS6/MRPL43/MRPL9/NSF/MRPL10/CIB1/TWF2/MRPS36/SH3BP1/MRPS34/MRPL1/NAPA/MRPL34/MRPS35/TMOD3/MRPS30/MRPL54/MRPL3/MRPS12/MRPS15/GADD45GIP1	37
BP	GO:0044106	cellular amine metabolic process	27/1166	129/18670	2.23497e-08	1.17662e-06	9.91277e-07	PSMB10/ITGB2/PSME2/ATP2B4/PSME1/PSMB9/AMD1/ITGAM/PSMD8/PSMB1/PSMA7/PARK7/PSMD7/PSMC1/PSMB3/PSMA5/MECP2/PSMB6/SMS/PSMB2/SAT2/PSMA1/PSMD14/SRM/PSMC6/PNKD/NR4A2	27
BP	GO:0006457	protein folding	38/1166	227/18670	2.37925e-08	1.23966e-06	1.04439e-06	PPIB/TBCA/B2M/CSNK2B/PTGES3/PPIA/CANX/HSPE1/HSP90AA1/HSP90AB1/DNAJA1/PFDN1/DNAJB6/CD74/MESD/HSPB1/PDCD5/FKBP1A/EMC6/ST13/ERO1A/PFDN2/PPIH/PSMC1/CCT4/PDIA6/CHORDC1/HSPD1/DNAJC19/DNAJC4/EMC3/PDIA3/CDC37/GNB2/SELENOF/DNAJC7/NGLY1/PPIL2	38
BP	GO:0006521	regulation of cellular amino acid metabolic process	18/1166	62/18670	2.44714e-08	1.26203e-06	1.06323e-06	PSMB10/PSME2/ATP2B4/PSME1/PSMB9/PSMD8/PSMB1/PSMA7/PARK7/PSMD7/PSMC1/PSMB3/PSMA5/PSMB6/PSMB2/PSMA1/PSMD14/PSMC6	18
BP	GO:0009201	ribonucleoside triphosphate biosynthetic process	19/1166	69/18670	2.61433e-08	1.33463e-06	1.1244e-06	ATP5F1E/ATP5MC2/ATP5ME/ATP5MF/ATP5F1D/ATP5MG/ATP5MC3/ATP5PF/TGFB1/ATP5PO/ATP5F1C/COX5B/ATP5PD/ATP5MC1/ATP5PB/ATP5F1A/NME3/ATP5F1B/PRKAG2	19
BP	GO:0042110	T cell activation	61/1166	464/18670	2.71964e-08	1.37316e-06	1.15686e-06	RPL22/PSMB10/SELENOK/HLA-DPA1/HMGB1/CD3E/B2M/HLA-E/RPS6/LCP1/ITGAL/MSN/MYH9/IRF1/CDC42/PTPRC/CD3G/TGFB1/SPN/CCL5/BAX/CD81/PRELID1/LGALS1/PRDX2/CEBPB/RIPOR2/TNFRSF1B/LAT/SOCS1/BTN3A1/NFATC2/PRDM1/LGALS3/RAC2/PYCARD/KDELR1/CD3D/CD74/FAM49B/ZFP36L2/FKBP1A/CD2/AP3D1/RHOH/ANXA1/PTPN2/CD7/PAK2/PPP3CA/HSPD1/RAB29/CD55/RPS3/CD46/APBB1IP/NFKBIZ/VSIR/NKAP/ATG5/MAP3K8	61
BP	GO:0019079	viral genome replication	26/1166	122/18670	2.74415e-08	1.37316e-06	1.15686e-06	IFITM1/PPIB/IFITM2/DDX5/CDC42/CCL5/PPIA/TOP2B/PABPC1/MX1/EIF2AK2/BST2/PLSCR1/GRK2/VAPA/ISG20/PKN2/ISG15/BANF1/IFITM3/PPIH/RAD23A/MPHOSPH8/RAB29/SMARCB1/ATG5	26
BP	GO:0000288	nuclear-transcribed mRNA catabolic process, deadenylation-dependent decay	20/1166	77/18670	3.34294e-08	1.64031e-06	1.38193e-06	TUT4/LSM7/PABPC1/CNOT9/TUT7/ZFP36L2/CNOT4/LSM3/LSM2/LSM5/CNOT1/EXOSC8/DDX6/LSM6/TOB1/HBS1L/PAN3/CNOT2/ZFP36/EXOSC6	20
BP	GO:0009205	purine ribonucleoside triphosphate metabolic process	20/1166	77/18670	3.34294e-08	1.64031e-06	1.38193e-06	ATP5F1E/ATP5MC2/ATP5ME/ATP5MF/ATP5F1D/ATP5MG/ATP5MC3/ATP5PF/TGFB1/ATP5PO/RAN/ATP5F1C/COX5B/ATP5PD/ATP5MC1/ATP5PB/ATP5F1A/NME3/ATP5F1B/PRKAG2	20
BP	GO:0043488	regulation of mRNA stability	32/1166	177/18670	4.75403e-08	2.31027e-06	1.94636e-06	PSMB10/RPS27A/UBB/PSME2/PSME1/PSMB9/PABPC1/PSMD8/SET/TENT5C/VIM/PSMB1/PSMA7/ZFP36L2/HSPB1/PUM2/PSMD7/YBX1/PSMC1/PSMB3/EXOSC8/PSMA5/NPM1/PSMB6/SERBP1/PSMB2/PSMA1/PSMD14/PSMC6/RBM38/ZFP36/EXOSC6	32
BP	GO:0009141	nucleoside triphosphate metabolic process	24/1166	109/18670	4.81389e-08	2.31709e-06	1.9521e-06	ATP5F1E/ATP5MC2/ATP5ME/ATP5MF/ATP5F1D/ATP5MG/ATP5MC3/ATP5PF/TGFB1/ATP5PO/RAN/ATP5F1C/COX5B/ATP5PD/ATP5MC1/ATP5PB/ATP5F1A/NME3/NUDT1/DUT/DGUOK/GUK1/ATP5F1B/PRKAG2	24
BP	GO:0071347	cellular response to interleukin-1	32/1166	179/18670	6.25243e-08	2.98111e-06	2.51153e-06	PSMB10/RPS27A/SKP1/UBB/CCL4/PSME2/CCL5/PSME1/KLF2/CEBPB/PSMB9/SQSTM1/UBE2V1/PSMD8/PYCARD/GBP2/UBE2N/PSMB1/PSMA7/RBX1/XCL2/PSMD7/PSMC1/PSMB3/PSMA5/PSMB6/PSMB2/NFKBIA/PSMA1/PSMD14/MAP3K8/PSMC6	32
BP	GO:0002831	regulation of response to biotic stimulus	54/1166	400/18670	7.08529e-08	3.34664e-06	2.81948e-06	MIF/PSMB10/SELENOK/SKP1/HMGB1/HLA-E/MATR3/IRF1/PSME2/CCL5/PSME1/JAK1/HLA-F/PRDX2/PSMB9/SOCS1/CREBBP/IRF7/HSP90AB1/PSMD8/PYCARD/UFD1/CARD16/PLCG2/SUMO1/PSMB1/PSMA7/CYBA/PLSCR1/PUM2/PSMD7/PTPN2/ERAP1/PSMC1/PSMB3/C1QBP/PSMA5/PSMB6/PAK2/HSPD1/PSMB2/ICAM2/SEC14L1/RIOK3/SFPQ/CD55/PSMA1/CDC37/IFNGR1/KRAS/PSMD14/PPP2R3C/PSMC6/NOP53	54
BP	GO:0061013	regulation of mRNA catabolic process	34/1166	199/18670	7.73049e-08	3.61758e-06	3.04774e-06	PSMB10/RPS27A/UBB/PSME2/PSME1/PSMB9/PABPC1/PSMD8/SET/TENT5C/VIM/PSMB1/PSMA7/ZFP36L2/HSPB1/PUM2/PSMD7/YBX1/CNOT1/PSMC1/PSMB3/EXOSC8/PSMA5/NPM1/PSMB6/SERBP1/PSMB2/TOB1/PSMA1/PSMD14/PSMC6/RBM38/ZFP36/EXOSC6	34
BP	GO:0045930	negative regulation of mitotic cell cycle	48/1166	338/18670	8.02511e-08	3.721e-06	3.13487e-06	PSMB10/SKP1/RPL24/RPS6/TGFB1/PSME2/PSME1/BAX/PSMB9/BTG1/RPL26/TOP2B/ATM/CNOT9/PSMD8/PSMB1/PSMA7/BTG3/ZFP36L2/NAA10/RPS27L/RBX1/CNOT4/AURKAIP1/PSMD7/BRD7/CNOT1/PSMG2/PSMC1/PSMB3/PSMA5/PSMB6/SYF2/MCPH1/PSMB2/PPP1R10/MDM4/CDKN2D/PSMA1/DYNC1LI1/PRMT1/PSMD14/CNOT2/PSMC6/CDC14A/NOP53/GADD45GIP1/CDK2AP2	48
BP	GO:0072655	establishment of protein localization to mitochondrion	27/1166	137/18670	8.41028e-08	3.86414e-06	3.25546e-06	BAX/NDUFA13/YWHAE/ROMO1/TOMM5/ATP5IF1/HSP90AA1/HUWE1/DNAJA1/RAC2/DNAJC15/UBL5/CALM3/TOMM22/PDCD5/TOMM7/UBE2L3/SLC25A6/FIS1/TSPO/TIMM17B/PPP3CC/HAX1/HSPD1/DNAJC19/PMAIP1/TIMM13	27
BP	GO:0035722	interleukin-12-mediated signaling pathway	15/1166	47/18670	8.85458e-08	4.03163e-06	3.39656e-06	MIF/LCP1/MSN/CDC42/CAPZA1/PSME2/JAK1/PPIA/HNRNPDL/GSTO1/PAK2/TALDO1/CNN2/SNRPA1/RPLP0	15
BP	GO:0009308	amine metabolic process	27/1166	138/18670	9.84353e-08	4.44189e-06	3.74221e-06	PSMB10/ITGB2/PSME2/ATP2B4/PSME1/PSMB9/AMD1/ITGAM/PSMD8/PSMB1/PSMA7/PARK7/PSMD7/PSMC1/PSMB3/PSMA5/MECP2/PSMB6/SMS/PSMB2/SAT2/PSMA1/PSMD14/SRM/PSMC6/PNKD/NR4A2	27
BP	GO:0006888	endoplasmic reticulum to Golgi vesicle-mediated transport	35/1166	212/18670	1.20058e-07	5.36965e-06	4.52383e-06	SORL1/CAPZA1/CTSC/SPTBN1/TRAPPC1/KDELR1/DYNC1H1/VAPA/MIA2/SEC22B/CAPZB/RAB1B/COPE/YIF1A/DYNC1I2/TMED4/NSF/ACTR10/PDCD6/TRAPPC2L/VTI1B/NAPA/CD55/GOSR1/COG3/KDELR2/ARF4/CNIH1/TMED5/DYNC1LI1/BCAP31/TRAPPC2/PPP6C/WHAMM/SAR1B	35
BP	GO:0009199	ribonucleoside triphosphate metabolic process	20/1166	83/18670	1.29659e-07	5.74823e-06	4.84277e-06	ATP5F1E/ATP5MC2/ATP5ME/ATP5MF/ATP5F1D/ATP5MG/ATP5MC3/ATP5PF/TGFB1/ATP5PO/RAN/ATP5F1C/COX5B/ATP5PD/ATP5MC1/ATP5PB/ATP5F1A/NME3/ATP5F1B/PRKAG2	20
BP	GO:0033209	tumor necrosis factor-mediated signaling pathway	30/1166	167/18670	1.43492e-07	6.30616e-06	5.31282e-06	PSMB10/RACK1/GSTP1/PSME2/PSME1/PSMB9/TNFRSF1B/PSMD8/PYCARD/CARD16/PSMB1/OTULIN/PSMA7/PSMD7/GPS2/PTPN2/SPPL2A/PSMC1/PSMB3/PSMA5/PSMB6/ILK/TNFSF12/PSMB2/NFKBIA/PSMA1/TXNDC17/COMMD7/PSMD14/PSMC6	30
BP	GO:0034340	response to type I interferon	22/1166	99/18670	1.45453e-07	6.33722e-06	5.33898e-06	IFITM1/IFITM2/HLA-A/HLA-E/HLA-B/IRF1/JAK1/HLA-F/IRF9/IRF7/HSP90AB1/MX1/IFI6/GBP2/BST2/ISG20/SETD2/ISG15/PTPN2/IFITM3/CDC37/HLA-C	22
BP	GO:0070585	protein localization to mitochondrion	27/1166	141/18670	1.56198e-07	6.74723e-06	5.68441e-06	BAX/NDUFA13/YWHAE/ROMO1/TOMM5/ATP5IF1/HSP90AA1/HUWE1/DNAJA1/RAC2/DNAJC15/UBL5/CALM3/TOMM22/PDCD5/TOMM7/UBE2L3/SLC25A6/FIS1/TSPO/TIMM17B/PPP3CC/HAX1/HSPD1/DNAJC19/PMAIP1/TIMM13	27
BP	GO:0034248	regulation of cellular amide metabolic process	60/1166	476/18670	1.59419e-07	6.82799e-06	5.75245e-06	GAPDH/RPL10/RPL22/RACK1/EIF5A/RPL5/RPLP1/RPL13A/EEF2/EIF4B/EIF1/EIF3C/RBM8A/SORL1/CCL5/EIF4G2/RPL26/EIF3K/PABPC1/RPS4X/CNOT9/MAGOH/ATF4/PAIP2/EIF1B/SELENOT/EIF2AK2/VIM/PA2G4/PGAM1/ZFP36L2/HSPB1/RPL38/PPP1CA/RPS27L/PUM2/ORMDL1/ORMDL3/NOLC1/ZNF706/PCIF1/SERP1/SRP9/CNOT1/ETF1/C1QBP/NPM1/NFE2L2/DHX29/TOB1/UQCC2/RPS3/RPS14/IFNGR1/EIF6/PIN1/CNOT2/COA3/UPF3A/ZFP36	60
BP	GO:0071349	cellular response to interleukin-12	15/1166	49/18670	1.64906e-07	7.00366e-06	5.90044e-06	MIF/LCP1/MSN/CDC42/CAPZA1/PSME2/JAK1/PPIA/HNRNPDL/GSTO1/PAK2/TALDO1/CNN2/SNRPA1/RPLP0	15
BP	GO:0071456	cellular response to hypoxia	34/1166	207/18670	2.05528e-07	8.65617e-06	7.29265e-06	MALAT1/ELOB/PSMB10/RPS27A/UBB/PSME2/CHCHD2/PSME1/ELOC/PSMB9/CREBBP/STUB1/PSMD8/CARD16/PSMB1/PSMA7/RBX1/HIPK2/ACAA2/ERO1A/PSMD7/PSMC1/PSMB3/PSMA5/PSMB6/FAM162A/PSMB2/NFE2L2/MDM4/PSMA1/PSMD14/PMAIP1/PSMC6/NOP53	34
BP	GO:0010972	negative regulation of G2/M transition of mitotic cell cycle	21/1166	93/18670	2.08387e-07	8.70405e-06	7.33299e-06	PSMB10/SKP1/PSME2/PSME1/PSMB9/ATM/PSMD8/PSMB1/PSMA7/RBX1/PSMD7/PSMC1/PSMB3/PSMA5/PSMB6/SYF2/PSMB2/PSMA1/PSMD14/PSMC6/NOP53	21
BP	GO:0036294	cellular response to decreased oxygen levels	35/1166	217/18670	2.15565e-07	8.93003e-06	7.52337e-06	MALAT1/ELOB/PSMB10/RPS27A/UBB/PSME2/CHCHD2/PSME1/ELOC/PSMB9/CREBBP/ATF4/STUB1/PSMD8/CARD16/PSMB1/PSMA7/RBX1/HIPK2/ACAA2/ERO1A/PSMD7/PSMC1/PSMB3/PSMA5/PSMB6/FAM162A/PSMB2/NFE2L2/MDM4/PSMA1/PSMD14/PMAIP1/PSMC6/NOP53	35
BP	GO:0070671	response to interleukin-12	15/1166	50/18670	2.22055e-07	9.12411e-06	7.68688e-06	MIF/LCP1/MSN/CDC42/CAPZA1/PSME2/JAK1/PPIA/HNRNPDL/GSTO1/PAK2/TALDO1/CNN2/SNRPA1/RPLP0	15
BP	GO:1903362	regulation of cellular protein catabolic process	38/1166	247/18670	2.31522e-07	9.43638e-06	7.94996e-06	RPS7/RPL11/RACK1/RPL5/MSN/HERPUD1/SUMO2/UBB/PSME2/PSME1/CD81/CTSC/ATP5IF1/STUB1/HSP90AA1/HSP90AB1/USP7/SUMO1/PARK7/RBX1/HIPK2/SVIP/DERL2/RNF19A/TAF9/PSMC1/CSNK1A1/RAD23A/NFE2L2/GABARAPL2/UQCC2/ATRAID/UBAC2/BCAP31/PSMD14/ZFAND2A/DDRGK1/NOP53	38
BP	GO:0140053	mitochondrial gene expression	29/1166	162/18670	2.4919e-07	1.00752e-05	8.48818e-06	CHCHD10/MRPS21/MRPL57/MRPS18C/MRPL52/MRPL41/AURKAIP1/MRPL20/MRPL22/MRPL23/MRPS6/MRPL43/C1QBP/MRPL9/MRPL10/MRPS36/MRPS34/MRPL1/MRPL34/UQCC2/MRPS35/MTIF3/MRPS30/MRPL54/COA3/MRPL3/MRPS12/MRPS15/GADD45GIP1	29
BP	GO:0034470	ncRNA processing	51/1166	384/18670	2.7321e-07	1.09587e-05	9.23252e-06	RPS28/RPS8/RPS7/RPL11/RPS24/RPL5/RPL7A/RPL35A/RPL14/RPS21/RPS15/RPS27/RPS6/DDX24/DDX21/TUT4/SNU13/RTRAF/RPL26/DDX17/NOP10/TUT7/FRG1/SBDS/LYAR/NSA2/PA2G4/C1D/TRMT112/ISG20/MDN1/NOLC1/INTS11/BUD23/EXOSC8/RPL35/NHP2/ZBTB8OS/RPS17/SSB/LSM6/MRPL1/RIOK3/WDR43/RPS14/TSR2/KRR1/UTP23/LAGE3/NOP53/EXOSC6	51
BP	GO:1902036	regulation of hematopoietic stem cell differentiation	18/1166	72/18670	3.02035e-07	1.18801e-05	1.00087e-05	PSMB10/PSME2/PSME1/PSMB9/PSMD8/EIF2AK2/PSMB1/PSMA7/PSMD7/PSMC1/PSMB3/PSMA5/PSMB6/PSMB2/NFE2L2/PSMA1/PSMD14/PSMC6	18
BP	GO:0045069	regulation of viral genome replication	21/1166	95/18670	3.05581e-07	1.18801e-05	1.00087e-05	IFITM1/PPIB/IFITM2/DDX5/CCL5/PPIA/TOP2B/PABPC1/MX1/EIF2AK2/BST2/PLSCR1/VAPA/ISG20/PKN2/ISG15/BANF1/IFITM3/PPIH/RAD23A/MPHOSPH8	21
BP	GO:0060337	type I interferon signaling pathway	21/1166	95/18670	3.05581e-07	1.18801e-05	1.00087e-05	IFITM1/IFITM2/HLA-A/HLA-E/HLA-B/IRF1/JAK1/HLA-F/IRF9/IRF7/HSP90AB1/MX1/IFI6/GBP2/BST2/ISG20/ISG15/PTPN2/IFITM3/CDC37/HLA-C	21
BP	GO:0071357	cellular response to type I interferon	21/1166	95/18670	3.05581e-07	1.18801e-05	1.00087e-05	IFITM1/IFITM2/HLA-A/HLA-E/HLA-B/IRF1/JAK1/HLA-F/IRF9/IRF7/HSP90AB1/MX1/IFI6/GBP2/BST2/ISG20/ISG15/PTPN2/IFITM3/CDC37/HLA-C	21
BP	GO:0071356	cellular response to tumor necrosis factor	42/1166	291/18670	3.29972e-07	1.27304e-05	1.07251e-05	PSMB10/RACK1/CCL4/GSTP1/PSME2/CCL5/PSME1/KLF2/PSMB9/TNFRSF1B/PSMD8/ERBIN/PYCARD/CARD16/GBP2/PSMB1/OTULIN/PSMA7/CYBA/ZFP36L2/XCL2/PSMD7/GPS2/PTPN2/SPPL2A/PSMC1/PSMB3/PSMA5/PSMB6/ILK/TNFSF12/CIB1/PSMB2/NFKBIA/NFE2L2/PSMA1/RPS3/TXNDC17/COMMD7/PSMD14/PSMC6/ZFP36	42
BP	GO:0009142	nucleoside triphosphate biosynthetic process	19/1166	80/18670	3.39555e-07	1.30008e-05	1.0953e-05	ATP5F1E/ATP5MC2/ATP5ME/ATP5MF/ATP5F1D/ATP5MG/ATP5MC3/ATP5PF/TGFB1/ATP5PO/ATP5F1C/COX5B/ATP5PD/ATP5MC1/ATP5PB/ATP5F1A/NME3/ATP5F1B/PRKAG2	19
BP	GO:0038093	Fc receptor signaling pathway	37/1166	241/18670	3.50748e-07	1.33284e-05	1.12289e-05	IGKC/ACTB/IGLC2/IGLC3/ARPC3/PSMB10/SKP1/CDC42/PTPRC/CD3G/PSME2/PSME1/PSMB9/JUN/LAT/ARPC1B/FCGR3A/CYFIP2/NFATC2/HSP90AA1/HSP90AB1/PSMD8/PLCG2/PSMB1/PSMA7/ARPC4/PSMD7/PSMC1/PSMB3/PSMA5/PSMB6/PAK2/PPP3CA/PSMB2/PSMA1/PSMD14/PSMC6	37
BP	GO:0045862	positive regulation of proteolysis	48/1166	358/18670	4.61064e-07	1.73897e-05	1.46505e-05	S100A8/RACK1/HMGB1/MYH9/HERPUD1/SUMO2/PSME2/PSME1/BAX/PRELID1/CTSC/NDUFA13/S100A9/TNFRSF1B/HSPE1/CYFIP2/ATP5IF1/STUB1/CYCS/NRDC/NLRP1/PYCARD/SUMO1/ADRM1/PDCD5/RPS27L/RBX1/AURKAIP1/FIS1/RNF19A/PSMC1/CSNK1A1/FAM162A/RAD23A/HSPD1/NFE2L2/PDCD6/RPS3/PLGRKT/BCAP31/ARL6IP5/PSMD14/PMAIP1/VSIR/ZFAND2A/DDRGK1/AKIRIN2/NOP53	48
BP	GO:0010499	proteasomal ubiquitin-independent protein catabolic process	10/1166	23/18670	4.69787e-07	1.75874e-05	1.48171e-05	PSMB10/PSMB9/PSMB1/PSMA7/PSMB3/PSMA5/PSMB6/PSMB2/NFE2L2/PSMA1	10
BP	GO:0071453	cellular response to oxygen levels	36/1166	234/18670	4.78007e-07	1.77636e-05	1.49655e-05	MALAT1/ELOB/PSMB10/RPS27A/UBB/PSME2/CHCHD2/PSME1/ELOC/PSMB9/ATP6V1G1/CREBBP/ATF4/STUB1/PSMD8/CARD16/PSMB1/PSMA7/RBX1/HIPK2/ACAA2/ERO1A/PSMD7/PSMC1/PSMB3/PSMA5/PSMB6/FAM162A/PSMB2/NFE2L2/MDM4/PSMA1/PSMD14/PMAIP1/PSMC6/NOP53	36
BP	GO:0001666	response to hypoxia	48/1166	359/18670	5.00825e-07	1.84757e-05	1.55654e-05	MALAT1/ELOB/PSMB10/RPS27A/UBB/TGFB1/PSME2/CHCHD2/PSME1/ELOC/PSMB9/UCP2/TGFBR3/DDIT4/CREBBP/ATM/ETS1/STUB1/PSMD8/CARD16/PSMB1/PSMA7/CYBA/RBX1/HIPK2/ACAA2/FIS1/ERO1A/PSMD7/PSMC1/PSMB3/PSMA5/MECP2/PSMB6/AGTRAP/FAM162A/PSMB2/NFE2L2/MDM4/PSMA1/LDHA/PIN1/PSMD14/PMAIP1/PSMC6/VEGFB/NR4A2/NOP53	48
BP	GO:0036293	response to decreased oxygen levels	49/1166	370/18670	5.08879e-07	1.86368e-05	1.57011e-05	MALAT1/ELOB/PSMB10/RPS27A/UBB/TGFB1/PSME2/CHCHD2/PSME1/ELOC/PSMB9/UCP2/TGFBR3/DDIT4/CREBBP/ATM/ETS1/ATF4/STUB1/PSMD8/CARD16/PSMB1/PSMA7/CYBA/RBX1/HIPK2/ACAA2/FIS1/ERO1A/PSMD7/PSMC1/PSMB3/PSMA5/MECP2/PSMB6/AGTRAP/FAM162A/PSMB2/NFE2L2/MDM4/PSMA1/LDHA/PIN1/PSMD14/PMAIP1/PSMC6/VEGFB/NR4A2/NOP53	49
BP	GO:0006626	protein targeting to mitochondrion	21/1166	98/18670	5.30881e-07	1.93027e-05	1.62621e-05	NDUFA13/ROMO1/TOMM5/ATP5IF1/HSP90AA1/HUWE1/RAC2/DNAJC15/UBL5/TOMM22/PDCD5/TOMM7/UBE2L3/SLC25A6/FIS1/TSPO/TIMM17B/HAX1/HSPD1/DNAJC19/TIMM13	21
BP	GO:0060218	hematopoietic stem cell differentiation	19/1166	83/18670	6.26069e-07	2.26011e-05	1.9041e-05	PSMB10/PSME2/PSME1/PSMB9/CHD2/PSMD8/EIF2AK2/PSMB1/PSMA7/PSMD7/PSMC1/PSMB3/PSMA5/PSMB6/PSMB2/NFE2L2/PSMA1/PSMD14/PSMC6	19
BP	GO:0060333	interferon-gamma-mediated signaling pathway	20/1166	91/18670	6.41874e-07	2.30073e-05	1.93832e-05	MT2A/HLA-DRB1/HLA-DPA1/B2M/HLA-A/HLA-E/HLA-B/IRF1/JAK1/HLA-F/SOCS1/IRF9/IRF7/HSP90AB1/SUMO1/GBP2/PTPN2/CDC37/IFNGR1/HLA-C	20
BP	GO:0002218	activation of innate immune response	26/1166	142/18670	6.55448e-07	2.33284e-05	1.96537e-05	PSMB10/SKP1/HMGB1/MATR3/PSME2/PSME1/PSMB9/CREBBP/PSMD8/PYCARD/PLCG2/PSMB1/PSMA7/PSMD7/PSMC1/PSMB3/PSMA5/PSMB6/PAK2/PSMB2/ICAM2/SFPQ/PSMA1/KRAS/PSMD14/PSMC6	26
BP	GO:0034341	response to interferon-gamma	32/1166	199/18670	7.56144e-07	2.67241e-05	2.25146e-05	IFITM1/GAPDH/MT2A/IFITM2/HLA-DRB1/HLA-DPA1/B2M/RPL13A/HLA-A/HLA-E/HLA-B/IRF1/CCL4/CCL5/JAK1/HLA-F/SOCS1/IRF9/IRF7/HSP90AB1/VIM/SUMO1/GBP2/STXBP2/BST2/XCL2/PTPN2/IFITM3/CDC37/IFNGR1/ZYX/HLA-C	32
BP	GO:0033157	regulation of intracellular protein transport	37/1166	250/18670	8.81301e-07	3.09312e-05	2.60589e-05	LCP1/FLNA/ITGB2/TGFB1/SORL1/TXN/CD81/RAN/YWHAE/ATP5IF1/VAMP2/HUWE1/ITGAM/RAC2/UBL5/PARK7/PDCD5/TOMM7/UBE2L3/SETD2/FIS1/ICE1/NOLC1/SVIP/DERL2/PPP3CC/HAX1/PDCD10/CIB1/RAB29/EMD/UBAC2/BCAP31/SAR1B/NUTF2/PMAIP1/B3GAT3	37
BP	GO:1903829	positive regulation of cellular protein localization	44/1166	324/18670	9.7022e-07	3.38172e-05	2.84903e-05	RACK1/ABHD17A/MSN/FLNA/ITGB2/TGFB1/SORL1/CD81/RAN/YWHAE/SPTBN1/SQSTM1/RHOG/VAMP2/HSP90AB1/HUWE1/ITGAM/IQGAP1/NIPBL/LGALS3/RAC2/UBL5/PARK7/MESD/PDCD5/TOMM7/UBE2L3/VPS28/FIS1/ICE1/RER1/PPP3CC/CCT4/PDCD10/CIB1/ITGB1/RAB29/EMD/BCAP31/SAR1B/NUTF2/PMAIP1/DDRGK1/B3GAT3	44
BP	GO:0006122	mitochondrial electron transport, ubiquinol to cytochrome c	8/1166	15/18670	9.79648e-07	3.39119e-05	2.85701e-05	UQCR11/UQCR10/UQCRQ/UQCRB/CYCS/MECP2/UQCRH/UQCRFS1	8
BP	GO:0048193	Golgi vesicle transport	48/1166	368/18670	1.03462e-06	3.55713e-05	2.99681e-05	RACK1/MACF1/SORL1/CAPZA1/CTSC/ARF5/SPTBN1/TRAPPC1/VAMP2/KDELR1/DYNC1H1/VAPA/MIA2/AP3D1/SEC22B/CAPZB/RAB1B/RER1/COPE/YIF1A/DYNC1I2/TMED4/NSF/ACTR10/PDCD6/GABARAPL2/TRAPPC2L/VTI1B/NAPA/CD55/GOSR1/COG3/KDELR2/ARF4/CNIH1/TMED5/DYNC1LI1/VAMP8/RAB8A/KIFAP3/BCAP31/UVRAG/TRAPPC2/PPP6C/WHAMM/SAR1B/LYPLA1/VAMP5	48
BP	GO:0006417	regulation of translation	53/1166	424/18670	1.08765e-06	3.71418e-05	3.12912e-05	GAPDH/RPL10/RPL22/RACK1/EIF5A/RPL5/RPLP1/RPL13A/EEF2/EIF4B/EIF1/EIF3C/RBM8A/CCL5/EIF4G2/RPL26/EIF3K/PABPC1/RPS4X/CNOT9/MAGOH/ATF4/PAIP2/EIF1B/SELENOT/EIF2AK2/VIM/PA2G4/ZFP36L2/HSPB1/RPL38/PPP1CA/RPS27L/PUM2/NOLC1/ZNF706/PCIF1/SERP1/SRP9/CNOT1/ETF1/C1QBP/NPM1/DHX29/TOB1/UQCC2/RPS3/RPS14/EIF6/CNOT2/COA3/UPF3A/ZFP36	53
BP	GO:2001242	regulation of intrinsic apoptotic signaling pathway	28/1166	165/18670	1.22509e-06	4.15545e-05	3.50089e-05	S100A8/RPS7/RPL11/MIF/RACK1/HERPUD1/UBB/BAX/SELENOS/NDUFA13/S100A9/RPL26/VDAC2/DNAJA1/PYCARD/PARK7/CD74/HSPB1/FIS1/PTPN2/TAF9/NFE2L2/SFPQ/CDKN2D/RPS3/TPT1/BCAP31/PMAIP1	28
BP	GO:1903050	regulation of proteolysis involved in cellular protein catabolic process	33/1166	214/18670	1.34482e-06	4.53115e-05	3.8174e-05	RPS7/RPL11/RACK1/RPL5/HERPUD1/SUMO2/UBB/PSME2/PSME1/CTSC/ATP5IF1/STUB1/HSP90AB1/USP7/SUMO1/PARK7/RBX1/HIPK2/SVIP/DERL2/RNF19A/TAF9/PSMC1/CSNK1A1/RAD23A/NFE2L2/GABARAPL2/UBAC2/BCAP31/PSMD14/ZFAND2A/DDRGK1/NOP53	33
BP	GO:0046782	regulation of viral transcription	16/1166	64/18670	1.36526e-06	4.56956e-05	3.84977e-05	CCL4/CCL5/POLR2L/JUN/GTF2B/SNW1/POLR2K/IFITM3/POLR2E/POLR2F/SMARCB1/TAF11/POLR2I/POLR2J/POLR2C/ZFP36	16
BP	GO:0070482	response to oxygen levels	50/1166	394/18670	1.40272e-06	4.6561e-05	3.92267e-05	MALAT1/ELOB/PSMB10/RPS27A/UBB/TGFB1/PSME2/CHCHD2/PSME1/ELOC/PSMB9/UCP2/TGFBR3/ATP6V1G1/DDIT4/CREBBP/ATM/ETS1/ATF4/STUB1/PSMD8/CARD16/PSMB1/PSMA7/CYBA/RBX1/HIPK2/ACAA2/FIS1/ERO1A/PSMD7/PSMC1/PSMB3/PSMA5/MECP2/PSMB6/AGTRAP/FAM162A/PSMB2/NFE2L2/MDM4/PSMA1/LDHA/PIN1/PSMD14/PMAIP1/PSMC6/VEGFB/NR4A2/NOP53	50
BP	GO:0010948	negative regulation of cell cycle process	47/1166	361/18670	1.40954e-06	4.6561e-05	3.92267e-05	MIF/PSMB10/SKP1/PSME2/PSME1/BAX/PSMB9/RPL26/ATM/CNOT9/HSP90AB1/PSMD8/CBX3/PSMB1/PSMA7/ZFP36L2/NAA10/RPS27L/RBX1/CNOT4/AURKAIP1/PSMD7/EPC1/WAPL/BRD7/CNOT1/PSMG2/PSMC1/PSMB3/PSMA5/NPM1/PSMB6/SYF2/RBBP4/PSMB2/PPP1R10/MDM4/CDKN2D/PSMA1/DYNC1LI1/PRMT1/PSMD14/CHMP2A/CNOT2/PSMC6/NOP53/CDK2AP2	47
BP	GO:2001233	regulation of apoptotic signaling pathway	51/1166	406/18670	1.49543e-06	4.90771e-05	4.13465e-05	S100A8/RPS7/RPL11/MIF/RACK1/HERPUD1/PTPRC/UBB/GSTP1/BAX/PRELID1/SELENOS/CTSC/NDUFA13/PRDX2/S100A9/YWHAE/RPL26/VDAC2/ATP5IF1/CHCHD10/SLC25A5/DNAJA1/TMC8/LGALS3/PYCARD/IFI6/PARK7/CD74/HSPB1/PPP1CA/PDCD5/ACAA2/FIS1/PTPN2/PPP3CC/TAF9/MAZ/PAK2/FAM162A/TNFSF12/NFE2L2/SFPQ/CDKN2D/PDIA3/RPS3/TPT1/BCAP31/PMAIP1/NR4A2/SIAH2	51
BP	GO:0002223	stimulatory C-type lectin receptor signaling pathway	22/1166	113/18670	1.61277e-06	5.25868e-05	4.43033e-05	PSMB10/SKP1/PSME2/PSME1/PSMB9/CREBBP/PSMD8/PLCG2/PSMB1/PSMA7/PSMD7/PSMC1/PSMB3/PSMA5/PSMB6/PAK2/PSMB2/ICAM2/PSMA1/KRAS/PSMD14/PSMC6	22
BP	GO:1903900	regulation of viral life cycle	26/1166	149/18670	1.69753e-06	5.49955e-05	4.63326e-05	IFITM1/PPIB/IFITM2/DDX5/CCL5/PPIA/LGALS1/TOP2B/PABPC1/MX1/EIF2AK2/CD74/BST2/PLSCR1/VAPA/SNX3/ISG20/PKN2/ISG15/BANF1/IFITM3/PPIH/SNF8/RAD23A/MPHOSPH8/CHMP2A	26
BP	GO:1902750	negative regulation of cell cycle G2/M phase transition	21/1166	105/18670	1.75471e-06	5.64861e-05	4.75884e-05	PSMB10/SKP1/PSME2/PSME1/PSMB9/ATM/PSMD8/PSMB1/PSMA7/RBX1/PSMD7/PSMC1/PSMB3/PSMA5/PSMB6/SYF2/PSMB2/PSMA1/PSMD14/PSMC6/NOP53	21
BP	GO:0045116	protein neddylation	8/1166	16/18670	1.85176e-06	5.92329e-05	4.99025e-05	RPL11/RPL5/COPS9/RNF7/RBX1/NEDD8/UBE2M/UBE2F	8
BP	GO:0006283	transcription-coupled nucleotide-excision repair	17/1166	73/18670	1.87558e-06	5.96174e-05	5.02264e-05	RPS27A/TCEA1/UBB/CCNH/POLR2L/HMGN1/USP7/RBX1/POLR2K/POLR2E/COPS6/COPS2/POLR2F/POLR2I/POLR2J/XPA/POLR2C	17
BP	GO:1901991	negative regulation of mitotic cell cycle phase transition	36/1166	248/18670	1.96211e-06	6.19781e-05	5.22153e-05	PSMB10/SKP1/PSME2/PSME1/BAX/PSMB9/RPL26/ATM/CNOT9/PSMD8/PSMB1/PSMA7/ZFP36L2/RPS27L/RBX1/CNOT4/PSMD7/BRD7/CNOT1/PSMG2/PSMC1/PSMB3/PSMA5/PSMB6/SYF2/PSMB2/MDM4/CDKN2D/PSMA1/DYNC1LI1/PRMT1/PSMD14/CNOT2/PSMC6/NOP53/CDK2AP2	36
BP	GO:0034612	response to tumor necrosis factor	42/1166	312/18670	2.14264e-06	6.72604e-05	5.66655e-05	PSMB10/RACK1/CCL4/GSTP1/PSME2/CCL5/PSME1/KLF2/PSMB9/TNFRSF1B/PSMD8/ERBIN/PYCARD/CARD16/GBP2/PSMB1/OTULIN/PSMA7/CYBA/ZFP36L2/XCL2/PSMD7/GPS2/PTPN2/SPPL2A/PSMC1/PSMB3/PSMA5/PSMB6/ILK/TNFSF12/CIB1/PSMB2/NFKBIA/NFE2L2/PSMA1/RPS3/TXNDC17/COMMD7/PSMD14/PSMC6/ZFP36	42
BP	GO:0002833	positive regulation of response to biotic stimulus	36/1166	249/18670	2.15889e-06	6.73521e-05	5.67428e-05	MIF/PSMB10/SKP1/HMGB1/HLA-E/MATR3/PSME2/CCL5/PSME1/HLA-F/PSMB9/CREBBP/IRF7/PSMD8/PYCARD/PLCG2/PSMB1/PSMA7/CYBA/PLSCR1/PUM2/PSMD7/PSMC1/PSMB3/PSMA5/PSMB6/PAK2/HSPD1/PSMB2/ICAM2/RIOK3/SFPQ/PSMA1/KRAS/PSMD14/PSMC6	36
BP	GO:0051651	maintenance of location in cell	33/1166	219/18670	2.26731e-06	7.03005e-05	5.92268e-05	S100A8/FTH1/SKP1/TMSB10/SYNE1/DIAPH1/PTPRC/TGFB1/SORL1/FTL/TXN/BAX/S100A9/KDELR1/PLCG2/PLCB2/CYBA/PARK7/CALM3/FKBP1A/AP3D1/ERO1A/TSPO/RER1/SRI/ANXA5/GSTO1/TWF2/KDELR2/ARL2BP/UVRAG/ATG5/ARL2	33
BP	GO:0002220	innate immune response activating cell surface receptor signaling pathway	22/1166	116/18670	2.54798e-06	7.85213e-05	6.61526e-05	PSMB10/SKP1/PSME2/PSME1/PSMB9/CREBBP/PSMD8/PLCG2/PSMB1/PSMA7/PSMD7/PSMC1/PSMB3/PSMA5/PSMB6/PAK2/PSMB2/ICAM2/PSMA1/KRAS/PSMD14/PSMC6	22
BP	GO:0007159	leukocyte cell-cell adhesion	44/1166	337/18670	2.81403e-06	8.61946e-05	7.26173e-05	S100A8/SELENOK/HLA-DPA1/HMGB1/CD3E/HLA-E/ITGAL/MSN/IRF1/CDC42/PTPRC/ITGB2/TGFB1/SPN/CCL5/CD81/LGALS1/STK10/PRDX2/S100A9/CEBPB/RIPOR2/SOCS1/ETS1/WNK1/LGALS3/RAC2/PYCARD/CD74/FAM49B/AP3D1/ANXA1/PTPN2/SKAP1/PAK2/HSPD1/ITGB1/CD55/RPS3/CD46/NFKBIZ/VSIR/NKAP/MAP3K8	44
BP	GO:0045088	regulation of innate immune response	41/1166	305/18670	2.92572e-06	8.9076e-05	7.50447e-05	PSMB10/SKP1/HMGB1/HLA-E/MATR3/IRF1/PSME2/CCL5/PSME1/JAK1/HLA-F/PSMB9/SOCS1/CREBBP/IRF7/HSP90AB1/PSMD8/PYCARD/PLCG2/SUMO1/PSMB1/PSMA7/PLSCR1/PSMD7/PTPN2/ERAP1/PSMC1/PSMB3/PSMA5/PSMB6/PAK2/PSMB2/ICAM2/RIOK3/SFPQ/PSMA1/CDC37/IFNGR1/KRAS/PSMD14/PSMC6	41
BP	GO:0002758	innate immune response-activating signal transduction	22/1166	117/18670	2.95565e-06	8.94483e-05	7.53584e-05	PSMB10/SKP1/PSME2/PSME1/PSMB9/CREBBP/PSMD8/PLCG2/PSMB1/PSMA7/PSMD7/PSMC1/PSMB3/PSMA5/PSMB6/PAK2/PSMB2/ICAM2/PSMA1/KRAS/PSMD14/PSMC6	22
BP	GO:0043484	regulation of RNA splicing	24/1166	135/18670	3.00214e-06	9.03144e-05	7.60881e-05	RPS13/HNRNPH1/DDX5/AHNAK/RPS26/RBM8A/SAP18/TRA2A/DDX17/MAGOH/SRSF10/SETX/WTAP/SNW1/SRSF9/SRSF8/RNPS1/PRDX6/C1QBP/TRA2B/C9orf78/NSRP1/ZNF326/RBM38	24
BP	GO:0019883	antigen processing and presentation of endogenous antigen	9/1166	22/18670	3.3195e-06	9.92707e-05	8.36336e-05	B2M/HLA-A/HLA-E/HLA-B/HLA-F/CD74/ERAP1/ATG5/HLA-C	9
BP	GO:0043254	regulation of protein-containing complex assembly	52/1166	429/18670	3.42404e-06	0.000100933	8.50337e-05	PFN1/ARPC3/RACK1/HMGB1/TMSB10/JCHAIN/RPL13A/LCP1/MSN/CDC42/TGFB1/SORL1/CAPZA1/COTL1/BAX/ARPC1B/SPTBN1/ATM/VDAC2/GMFG/STUB1/HSP90AA1/CORO1B/TMC8/DNAJC15/PYCARD/EIF2AK2/SUMO1/ARPC4/PARK7/RBX1/ARPC5L/ICE1/SVIP/CAPZB/HAX1/MECP2/SKAP1/TWF2/NAPA/RIOK3/RPS3/TMOD3/WHAMM/SAR1B/PMAIP1/RHOC/ARL2/PSMC6/XPA/MYADM/NOP53	52
BP	GO:0034660	ncRNA metabolic process	56/1166	475/18670	3.43498e-06	0.000100933	8.50337e-05	RPS28/RPS8/RPS7/RPL11/RPS24/RPL5/RPL7A/RPL35A/RPL14/RPS21/RPS15/RPS27/RPS6/DDX24/TRIR/DDX21/TUT4/SNU13/RAN/RTRAF/RPL26/DDX17/NOP10/TUT7/FRG1/SBDS/LYAR/NSA2/PA2G4/C1D/TRMT112/ISG20/MDN1/NOLC1/INTS11/BUD23/TENT2/AIMP1/EXOSC8/RPL35/NHP2/ZBTB8OS/RPS17/SSB/LSM6/MRPL1/NIFK/RIOK3/WDR43/RPS14/TSR2/KRR1/UTP23/LAGE3/NOP53/EXOSC6	56
BP	GO:1903706	regulation of hemopoiesis	56/1166	475/18670	3.43498e-06	0.000100933	8.50337e-05	PSMB10/HMGB1/B2M/IRF1/PTPRC/TGFB1/PSME2/PSME1/PRELID1/PRDX2/CEBPB/PSMB9/JUN/SOCS1/CREBBP/NFATC2/ETS1/IRF7/PSMD8/PRDM1/LGALS3/EIF2AK2/INPP5D/PSMB1/PSMA7/CD74/ZFP36L2/PRKCB/CNOT4/SMAP1/CD2/AP3D1/PSMD7/ANXA1/ISG15/PTPN2/HAX1/PSMC1/PSMB3/PSMA5/PSMB6/CIB1/PSMB2/NFKBIA/NFE2L2/PSMA1/CD46/EIF6/PRMT1/NFKBIZ/PSMD14/PPP2R3C/VSIR/NKAP/PSMC6/ZFP36	56
BP	GO:2001244	positive regulation of intrinsic apoptotic signaling pathway	15/1166	61/18670	3.63541e-06	0.000106204	8.94751e-05	S100A8/RPS7/RPL11/RACK1/UBB/BAX/S100A9/RPL26/PARK7/FIS1/PTPN2/SFPQ/RPS3/BCAP31/PMAIP1	15
BP	GO:0043161	proteasome-mediated ubiquitin-dependent protein catabolic process	51/1166	419/18670	3.76384e-06	0.000109324	9.21036e-05	RPL11/PSMB10/RPS27A/RACK1/SEC61B/SKP1/HERPUD1/SUMO2/UBB/PSME2/PSME1/SELENOS/SPSB3/PSMB9/RNF7/STUB1/HSP90AB1/USP7/PSMD8/ANAPC16/UFD1/SUMO1/PSMB1/PSMA7/PARK7/RBX1/UBE2S/PSMD7/SVIP/UBE2B/DERL2/RNF19A/TAF9/PSMC1/PSMB3/PSMA5/PSMB6/CSNK1A1/RAD23A/CDC26/PSMB2/NFE2L2/PSMA1/BCAP31/ANAPC11/PSMD14/ZFAND2A/PSMC6/DDRGK1/NOP53/SIAH2	51
BP	GO:0045089	positive regulation of innate immune response	32/1166	214/18670	3.79521e-06	0.000109606	9.23405e-05	PSMB10/SKP1/HMGB1/HLA-E/MATR3/PSME2/CCL5/PSME1/HLA-F/PSMB9/CREBBP/IRF7/PSMD8/PYCARD/PLCG2/PSMB1/PSMA7/PLSCR1/PSMD7/PSMC1/PSMB3/PSMA5/PSMB6/PAK2/PSMB2/ICAM2/RIOK3/SFPQ/PSMA1/KRAS/PSMD14/PSMC6	32
BP	GO:0010498	proteasomal protein catabolic process	56/1166	477/18670	3.90546e-06	0.000112149	9.44833e-05	RPL11/PSMB10/RPS27A/RACK1/SEC61B/SKP1/HERPUD1/SUMO2/UBB/PSME2/PSME1/SELENOS/SPSB3/PSMB9/RNF7/STUB1/HSP90AB1/USP7/PSMD8/ANAPC16/UFD1/SUMO1/PSMB1/PSMA7/PARK7/RBX1/UBE2S/PSMD7/SDF2L1/SVIP/UBE2B/DERL2/RNF19A/TAF9/PSMC1/PSMB3/PSMA5/PSMB6/CSNK1A1/RAD23A/CDC26/PSMB2/NFE2L2/GABARAPL2/PSMA1/HM13/UBAC2/BCAP31/ANAPC11/PSMD14/PMAIP1/ZFAND2A/PSMC6/DDRGK1/NOP53/SIAH2	56
BP	GO:0017004	cytochrome complex assembly	11/1166	34/18670	4.05008e-06	0.00011522	9.70704e-05	PET100/UQCR10/COX17/UQCRB/COX20/CYBA/COX19/UQCC2/SURF1/COX14/COA3	11
BP	GO:1901532	regulation of hematopoietic progenitor cell differentiation	18/1166	85/18670	4.058e-06	0.00011522	9.70704e-05	PSMB10/PSME2/PSME1/PSMB9/PSMD8/EIF2AK2/PSMB1/PSMA7/PSMD7/PSMC1/PSMB3/PSMA5/PSMB6/PSMB2/NFE2L2/PSMA1/PSMD14/PSMC6	18
BP	GO:0072331	signal transduction by p53 class mediator	37/1166	267/18670	4.32717e-06	0.000121862	0.000102666	RPS7/RPL11/MIF/RPL5/DDX5/UBB/CSNK2B/HINT1/BAX/DDIT4/RPL26/CHD3/ATM/CNOT9/CHD4/KAT6A/PYCARD/CD74/RPS27L/CNOT4/SNW1/HIPK2/MEAF6/TAF10/BRD7/CNOT1/TAF9/RBBP4/MDM4/TAF11/PRMT1/TAF12/PIN1/CNOT2/PMAIP1/PRKAG2/NOP53	37
BP	GO:0070646	protein modification by small protein removal	40/1166	299/18670	4.34015e-06	0.000121862	0.000102666	ACTB/PSMB10/RPS27A/UBB/PSME2/PSME1/PSMB9/USP7/PSMD8/UFD1/PSMB1/OTULIN/PSMA7/PARK7/ADRM1/SNX3/NEDD8/PSMD7/USP15/TAF10/USP9X/JOSD2/PSMC1/PSMB3/PSMA5/PSMB6/COPS6/RAD23A/PSMB2/NFKBIA/MDM4/COPS2/ENY2/PSMA1/USP12/MBD5/PSMD14/PSMC6/NOP53/SIAH2	40
BP	GO:1901987	regulation of cell cycle phase transition	56/1166	480/18670	4.72489e-06	0.000131931	0.00011115	PSMB10/SKP1/TGFB1/PSME2/ATP2B4/PSME1/BAX/PSMB9/YWHAE/RPL26/ATM/CNOT9/HSP90AA1/PSMD8/ANAPC16/DYNC1H1/PSMB1/PSMA7/ZFP36L2/RPS27L/RBX1/CNOT4/PSMD7/ANXA1/DBF4/SSNA1/RNASEH2B/BRD7/CNOT1/PSMG2/DYNC1I2/PSMC1/TUBA1A/PSMB3/PSMA5/NPM1/MECP2/PSMB6/SYF2/CDC26/PSMB2/MDM4/CDKN2D/PSMA1/DYNC1LI1/TMOD3/PRMT1/TMEM14B/ANAPC11/PSMD14/CNOT2/PSMC6/DDRGK1/CDC14A/NOP53/CDK2AP2	56
BP	GO:0050434	positive regulation of viral transcription	12/1166	41/18670	4.8337e-06	0.000134228	0.000113085	POLR2L/JUN/GTF2B/SNW1/POLR2K/POLR2E/POLR2F/SMARCB1/TAF11/POLR2I/POLR2J/POLR2C	12
BP	GO:0051607	defense response to virus	34/1166	238/18670	5.35923e-06	0.000148008	0.000124694	IFITM1/IFITM2/SELENOK/FLNA/IRF1/PTPRC/DDX21/IFI44L/DDIT4/DDX17/IRF9/PRF1/IRF7/MX1/PYCARD/IFI6/UFD1/EIF2AK2/BST2/PLSCR1/ISG20/PUM2/SETD2/AIMP1/ISG15/IFITM3/C1QBP/NCBP3/SEC14L1/RIOK3/NT5C3A/PMAIP1/CRCP/NOP53	34
BP	GO:0031146	SCF-dependent proteasomal ubiquitin-dependent protein catabolic process	19/1166	95/18670	5.39547e-06	0.000148199	0.000124855	PSMB10/SKP1/PSME2/PSME1/PSMB9/RNF7/PSMD8/PSMB1/PSMA7/RBX1/PSMD7/PSMC1/PSMB3/PSMA5/PSMB6/PSMB2/PSMA1/PSMD14/PSMC6	19
BP	GO:0010950	positive regulation of endopeptidase activity	28/1166	178/18670	5.64376e-06	0.000154181	0.000129895	S100A8/RACK1/HMGB1/PSME2/PSME1/BAX/PRELID1/NDUFA13/S100A9/HSPE1/CYFIP2/CYCS/NLRP1/PYCARD/ADRM1/PDCD5/RPS27L/FIS1/FAM162A/HSPD1/PDCD6/RPS3/BCAP31/ARL6IP5/PSMD14/PMAIP1/VSIR/AKIRIN2	28
BP	GO:2000116	regulation of cysteine-type endopeptidase activity	34/1166	239/18670	5.88135e-06	0.000159808	0.000134635	S100A8/RACK1/HMGB1/HERPUD1/CST7/BAX/NDUFA13/S100A9/PSMB9/YWHAE/HSPE1/CYFIP2/CYCS/NLRP1/PYCARD/IFI6/DNAJB6/CARD16/PARK7/PDCD5/RPS27L/FIS1/PAK2/FAM162A/HSPD1/PDCD6/CAST/CDKN2D/RPS3/BCAP31/ARL6IP5/MGMT/PMAIP1/SIAH2	34
BP	GO:2001235	positive regulation of apoptotic signaling pathway	28/1166	179/18670	6.29917e-06	0.000170246	0.000143429	S100A8/RPS7/RPL11/RACK1/PTPRC/UBB/BAX/CTSC/S100A9/YWHAE/RPL26/ATP5IF1/CHCHD10/PYCARD/PARK7/PPP1CA/PDCD5/FIS1/PTPN2/PPP3CC/PAK2/FAM162A/TNFSF12/SFPQ/PDIA3/RPS3/BCAP31/PMAIP1	28
BP	GO:0016579	protein deubiquitination	38/1166	283/18670	6.85148e-06	0.000184188	0.000155175	ACTB/PSMB10/RPS27A/UBB/PSME2/PSME1/PSMB9/USP7/PSMD8/UFD1/PSMB1/OTULIN/PSMA7/PARK7/ADRM1/SNX3/NEDD8/PSMD7/USP15/TAF10/USP9X/JOSD2/PSMC1/PSMB3/PSMA5/PSMB6/RAD23A/PSMB2/NFKBIA/MDM4/ENY2/PSMA1/USP12/MBD5/PSMD14/PSMC6/NOP53/SIAH2	38
BP	GO:0071346	cellular response to interferon-gamma	28/1166	180/18670	7.0235e-06	0.000187814	0.000158229	GAPDH/MT2A/HLA-DRB1/HLA-DPA1/B2M/RPL13A/HLA-A/HLA-E/HLA-B/IRF1/CCL4/CCL5/JAK1/HLA-F/SOCS1/IRF9/IRF7/HSP90AB1/VIM/SUMO1/GBP2/STXBP2/XCL2/PTPN2/CDC37/IFNGR1/ZYX/HLA-C	28
BP	GO:0031349	positive regulation of defense response	47/1166	384/18670	7.72436e-06	0.000205468	0.000173103	S100A8/PSMB10/SKP1/HMGB1/HLA-E/MATR3/GPSM3/PSME2/CCL5/PSME1/CD81/HLA-F/CTSC/S100A9/CEBPB/PSMB9/CREBBP/DDT/ETS1/IRF7/PSMD8/PYCARD/PLCG2/PSMB1/PSMA7/CYBA/PARK7/PLSCR1/PUM2/PSMD7/NEAT1/PSMC1/PSMB3/PSMA5/PSMB6/PAK2/PSMB2/NFKBIA/ICAM2/RIOK3/SFPQ/PSMA1/VAMP8/KRAS/NFKBIZ/PSMD14/PSMC6	47
BP	GO:0002456	T cell mediated immunity	20/1166	106/18670	7.80292e-06	0.000206471	0.000173948	GZMM/HMGB1/B2M/HLA-A/HLA-E/HLA-B/PTPRC/CD81/HLA-F/CTSC/TNFRSF1B/BTN3A2/BTN3A3/PRF1/KDELR1/FAM49B/HSPD1/CD55/CD46/HLA-C	20
BP	GO:0000028	ribosomal small subunit assembly	8/1166	19/18670	9.18312e-06	0.000240927	0.000202977	RPS10/RPS28/RPS15/RPS27/RPSA/RPL38/RPS27L/RPS14	8
BP	GO:1901990	regulation of mitotic cell cycle phase transition	52/1166	444/18670	9.20044e-06	0.000240927	0.000202977	PSMB10/SKP1/TGFB1/PSME2/PSME1/BAX/PSMB9/YWHAE/RPL26/ATM/CNOT9/HSP90AA1/PSMD8/ANAPC16/DYNC1H1/PSMB1/PSMA7/ZFP36L2/RPS27L/RBX1/CNOT4/PSMD7/ANXA1/SSNA1/RNASEH2B/BRD7/CNOT1/PSMG2/DYNC1I2/PSMC1/TUBA1A/PSMB3/PSMA5/MECP2/PSMB6/SYF2/CDC26/PSMB2/MDM4/CDKN2D/PSMA1/DYNC1LI1/TMOD3/PRMT1/TMEM14B/ANAPC11/PSMD14/CNOT2/PSMC6/CDC14A/NOP53/CDK2AP2	52
BP	GO:0061136	regulation of proteasomal protein catabolic process	28/1166	183/18670	9.67722e-06	0.000252107	0.000212395	RPL11/RACK1/HERPUD1/SUMO2/UBB/PSME2/PSME1/STUB1/HSP90AB1/USP7/SUMO1/PARK7/RBX1/SVIP/DERL2/RNF19A/TAF9/PSMC1/CSNK1A1/RAD23A/NFE2L2/GABARAPL2/UBAC2/BCAP31/PSMD14/ZFAND2A/DDRGK1/NOP53	28
BP	GO:0006470	protein dephosphorylation	41/1166	321/18670	1.04442e-05	0.000270692	0.000228053	PTPRC/TGFB1/DUSP2/YWHAE/PPP4C/HSP90AB1/CYCS/SET/LGALS3/EIF2AK2/PPP4R3B/CALM3/PPP1CA/FKBP1A/PTPN12/ENSA/PTPN2/PPP3CC/SDHAF2/SSU72/PPP1R11/CAMTA1/PPP1CB/PPP1R2/PPP3CA/PPP1R10/PTPRA/ACP1/TIPRL/PPP2R2D/PPP2R2B/CTDNEP1/SLC39A10/PPP6C/PIN1/PHPT1/B3GAT3/PPP1R14B/PPP1R35/CDC14A/PGP	41
BP	GO:1901988	negative regulation of cell cycle phase transition	36/1166	267/18670	1.08086e-05	0.000278709	0.000234806	PSMB10/SKP1/PSME2/PSME1/BAX/PSMB9/RPL26/ATM/CNOT9/PSMD8/PSMB1/PSMA7/ZFP36L2/RPS27L/RBX1/CNOT4/PSMD7/BRD7/CNOT1/PSMG2/PSMC1/PSMB3/PSMA5/PSMB6/SYF2/PSMB2/MDM4/CDKN2D/PSMA1/DYNC1LI1/PRMT1/PSMD14/CNOT2/PSMC6/NOP53/CDK2AP2	36
BP	GO:0008334	histone mRNA metabolic process	9/1166	25/18670	1.1493e-05	0.000294851	0.000248406	SNRPG/ATM/TENT2/SSB/SNRPE/SLBP/SNRPD3/SNRPB/SNRPF	9
BP	GO:0052548	regulation of endopeptidase activity	50/1166	425/18670	1.20324e-05	0.00030713	0.000258751	S100A8/GAPDH/RACK1/HMGB1/HERPUD1/SORL1/CST7/PSME2/PSME1/BAX/PRELID1/NDUFA13/S100A9/CSTB/PSMB9/YWHAE/HSPE1/CYFIP2/CYCS/NRDC/NLRP1/PYCARD/IFI6/DNAJB6/CARD16/PARK7/BST2/ADRM1/PDCD5/RPS27L/FIS1/CST3/PAK2/FAM162A/HSPD1/SERPINB1/PEBP1/PDCD6/CAST/CDKN2D/RPS3/BCAP31/ARL6IP5/MGMT/TIMP1/PSMD14/PMAIP1/VSIR/AKIRIN2/SIAH2	50
BP	GO:0009615	response to virus	41/1166	323/18670	1.21425e-05	0.000308382	0.000259805	IFITM1/RPS15A/IFITM2/SELENOK/FLNA/IRF1/PTPRC/DDX21/IFI44L/CCL4/CCL5/DDIT4/DDX17/IRF9/PRF1/IRF7/MX1/PYCARD/IFI6/UFD1/EIF2AK2/BST2/PLSCR1/HSPB1/ISG20/PUM2/SETD2/AIMP1/ISG15/BANF1/IFITM3/C1QBP/NCBP3/SEC14L1/RIOK3/IFNGR1/NT5C3A/TPT1/PMAIP1/CRCP/NOP53	41
BP	GO:0006353	DNA-templated transcription, termination	16/1166	75/18670	1.24717e-05	0.000315161	0.000265517	SNRPG/CCNH/POLR2L/SETX/POLR2K/ZNRD1/SSU72/MAZ/POLR2E/SNRPE/POLR2F/SLBP/SNRPD3/TAF1D/SNRPB/SNRPF	16
BP	GO:0010389	regulation of G2/M transition of mitotic cell cycle	29/1166	196/18670	1.30892e-05	0.000329119	0.000277276	PSMB10/SKP1/PSME2/PSME1/PSMB9/YWHAE/ATM/HSP90AA1/PSMD8/DYNC1H1/PSMB1/PSMA7/RBX1/PSMD7/SSNA1/RNASEH2B/DYNC1I2/PSMC1/TUBA1A/PSMB3/PSMA5/MECP2/PSMB6/SYF2/PSMB2/PSMA1/PSMD14/PSMC6/NOP53	29
BP	GO:0090316	positive regulation of intracellular protein transport	27/1166	176/18670	1.32031e-05	0.00033034	0.000278305	FLNA/ITGB2/TGFB1/SORL1/CD81/RAN/YWHAE/VAMP2/HUWE1/ITGAM/RAC2/UBL5/PDCD5/TOMM7/UBE2L3/FIS1/ICE1/PPP3CC/PDCD10/CIB1/RAB29/EMD/BCAP31/SAR1B/NUTF2/PMAIP1/B3GAT3	27
BP	GO:0032386	regulation of intracellular transport	45/1166	370/18670	1.40952e-05	0.000350923	0.000295646	LCP1/MSN/FLNA/ITGB2/TGFB1/SORL1/TXN/CD81/RAN/YWHAE/ATP5IF1/VAMP2/EHD1/HUWE1/ITGAM/RAC2/UBL5/DYNC1H1/STXBP2/PARK7/PDCD5/TOMM7/SNX3/UBE2L3/SETD2/FIS1/ICE1/NOLC1/SVIP/DERL2/PPP3CC/HAX1/PDCD10/CIB1/RAB29/RAB11B/VAMP8/EMD/UBAC2/BCAP31/SAR1B/NUTF2/PMAIP1/B3GAT3/MAP2K2	45
BP	GO:0050863	regulation of T cell activation	40/1166	314/18670	1.41951e-05	0.000351676	0.00029628	SELENOK/HLA-DPA1/HMGB1/CD3E/HLA-E/IRF1/CDC42/PTPRC/TGFB1/SPN/CCL5/CD81/PRELID1/LGALS1/PRDX2/CEBPB/RIPOR2/TNFRSF1B/LAT/SOCS1/NFATC2/PRDM1/LGALS3/RAC2/PYCARD/CD74/FAM49B/CD2/AP3D1/ANXA1/PTPN2/PAK2/HSPD1/CD55/RPS3/CD46/NFKBIZ/VSIR/NKAP/MAP3K8	40
BP	GO:0010952	positive regulation of peptidase activity	29/1166	197/18670	1.44513e-05	0.000356278	0.000300157	S100A8/RACK1/HMGB1/PSME2/PSME1/BAX/PRELID1/NDUFA13/S100A9/HSPE1/CYFIP2/CYCS/NLRP1/PYCARD/ADRM1/PDCD5/RPS27L/FIS1/FAM162A/HSPD1/PDCD6/RPS3/BCAP31/ARL6IP5/PSMD14/PMAIP1/VSIR/DDRGK1/AKIRIN2	29
BP	GO:0002483	antigen processing and presentation of endogenous peptide antigen	7/1166	15/18670	1.5017e-05	0.000366646	0.000308892	B2M/HLA-A/HLA-E/HLA-B/HLA-F/ERAP1/HLA-C	7
BP	GO:0019885	antigen processing and presentation of endogenous peptide antigen via MHC class I	7/1166	15/18670	1.5017e-05	0.000366646	0.000308892	B2M/HLA-A/HLA-E/HLA-B/HLA-F/ERAP1/HLA-C	7
BP	GO:0098869	cellular oxidant detoxification	19/1166	102/18670	1.5825e-05	0.000384517	0.000323948	ALOX5AP/SELENOW/HBA2/GSTP1/HBB/TXN/SELENOS/PRDX2/S100A9/GPX4/GSTK1/SELENOT/PARK7/MGST3/PRDX6/GSTO1/NFE2L2/TXNDC17/PRDX1	19
BP	GO:0050821	protein stabilization	27/1166	178/18670	1.62845e-05	0.000393789	0.00033176	GAPDH/PFN1/RPS7/PPIB/RPL11/RPL5/FLNA/CCNH/PTGES3/AAK1/HSP90AA1/HSP90AB1/USP7/SUMO1/PARK7/UBE2B/USP9X/TAF9/CCT4/PDCD10/HSPD1/MDM4/COG3/CDC37/PIN1/PHB/NOP53	27
BP	GO:0032527	protein exit from endoplasmic reticulum	12/1166	46/18670	1.7807e-05	0.000428556	0.00036105	SEC61B/HERPUD1/SORL1/CD81/SELENOS/UFD1/SVIP/DERL2/HM13/UBAC2/BCAP31/SAR1B	12
BP	GO:0038095	Fc-epsilon receptor signaling pathway	26/1166	169/18670	1.80133e-05	0.000431466	0.000363502	IGKC/IGLC2/IGLC3/PSMB10/SKP1/PSME2/PSME1/PSMB9/JUN/LAT/NFATC2/PSMD8/PLCG2/PSMB1/PSMA7/PSMD7/PSMC1/PSMB3/PSMA5/PSMB6/PAK2/PPP3CA/PSMB2/PSMA1/PSMD14/PSMC6	26
BP	GO:0006354	DNA-templated transcription, elongation	20/1166	112/18670	1.8311e-05	0.000436527	0.000367766	ELOB/TCEA1/CCNH/POLR2L/ELOC/HMGN1/ALYREF/ADRM1/SETD2/POLR2K/EAPP/ZNRD1/POLR2E/POLR2F/ENY2/POLR2I/TAF1D/POLR2J/ZNF326/POLR2C	20
BP	GO:0034976	response to endoplasmic reticulum stress	37/1166	285/18670	1.93333e-05	0.000458735	0.000386475	RACK1/SELENOK/SEC61B/EEF2/HERPUD1/BAX/SELENOS/CEBPB/JUN/TLN1/CANX/ATF4/STUB1/UFD1/EIF2AK2/PARK7/MYDGF/ERO1A/SDF2L1/SVIP/SERP1/PTPN2/DERL2/SRPRA/YIF1A/PDIA6/TMCO1/NFE2L2/PDIA3/HM13/UBAC2/BCAP31/PMAIP1/PSMC6/DDRGK1/UFC1/ATF6B	37
BP	GO:0072332	intrinsic apoptotic signaling pathway by p53 class mediator	16/1166	78/18670	2.10178e-05	0.000496375	0.000418186	RPS7/RPL11/MIF/DDX5/UBB/HINT1/BAX/DDIT4/RPL26/PYCARD/CD74/RPS27L/SNW1/HIPK2/TAF9/PMAIP1	16
BP	GO:0006370	7-methylguanosine mRNA capping	10/1166	33/18670	2.13962e-05	0.00050296	0.000423734	CCNH/POLR2L/RNMT/POLR2K/POLR2E/NCBP3/POLR2F/POLR2I/POLR2J/POLR2C	10
BP	GO:0002753	cytoplasmic pattern recognition receptor signaling pathway	14/1166	62/18670	2.18592e-05	0.000511466	0.0004309	RPS27A/UBB/IRF7/UBE2V1/ERBIN/UFD1/UBE2N/OTULIN/PUM2/C1QBP/NFKBIA/SEC14L1/RIOK3/NOP53	14
BP	GO:0042177	negative regulation of protein catabolic process	22/1166	132/18670	2.208e-05	0.000514251	0.000433246	RPS7/RPL11/RPL5/FLNA/HSP90AB1/USP7/PARK7/SNX3/HIPK2/SVIP/CST3/DERL2/TAF9/GABARAPL2/MDM4/ATRAID/UBAC2/PIN1/TIMP1/DDRGK1/PHB/NOP53	22
BP	GO:1902749	regulation of cell cycle G2/M phase transition	30/1166	213/18670	2.47783e-05	0.000574447	0.00048396	PSMB10/SKP1/PSME2/PSME1/PSMB9/YWHAE/ATM/HSP90AA1/PSMD8/DYNC1H1/PSMB1/PSMA7/RBX1/PSMD7/SSNA1/RNASEH2B/DYNC1I2/PSMC1/TUBA1A/PSMB3/PSMA5/NPM1/MECP2/PSMB6/SYF2/PSMB2/PSMA1/PSMD14/PSMC6/NOP53	30
BP	GO:0002475	antigen processing and presentation via MHC class Ib	7/1166	16/18670	2.52566e-05	0.000582862	0.000491049	B2M/HLA-A/HLA-E/HLA-B/HLA-F/AP3D1/HLA-C	7
BP	GO:0051249	regulation of lymphocyte activation	54/1166	485/18670	2.63169e-05	0.000604571	0.000509339	IGKC/IGLC2/TRBC1/IGLC3/MIF/SELENOK/IGHA1/HLA-DPA1/HMGB1/CD3E/HLA-E/IRF1/CDC42/PTPRC/TGFB1/SPN/CCL5/CD81/HLA-F/PRELID1/LGALS1/PRDX2/CEBPB/RIPOR2/TNFRSF1B/LAT/SOCS1/ATM/NFATC2/PRDM1/LGALS3/RAC2/PYCARD/INPP5D/CD74/FAM49B/ZFP36L2/CD2/AP3D1/ANXA1/PTPN2/PAK2/HSPD1/CD55/RPS3/CD46/CD320/NFKBIZ/SLC39A10/PPP2R3C/VSIR/NKAP/MAP3K8/EXOSC6	54
BP	GO:0045732	positive regulation of protein catabolic process	30/1166	214/18670	2.71332e-05	0.000620504	0.000522762	RACK1/MSN/HERPUD1/SUMO2/SORL1/CD81/CTSC/NDUFA13/TNFRSF1B/ATP5IF1/STUB1/HSP90AA1/NRDC/SUMO1/VPS28/RBX1/SEC22B/RNF19A/PSMC1/NSF/CSNK1A1/SNF8/RAD23A/TNFSF12/NFE2L2/UQCC2/BCAP31/ZFAND2A/DDRGK1/NOP53	30
BP	GO:0009452	7-methylguanosine RNA capping	10/1166	34/18670	2.86237e-05	0.000648719	0.000546533	CCNH/POLR2L/RNMT/POLR2K/POLR2E/NCBP3/POLR2F/POLR2I/POLR2J/POLR2C	10
BP	GO:0036260	RNA capping	10/1166	34/18670	2.86237e-05	0.000648719	0.000546533	CCNH/POLR2L/RNMT/POLR2K/POLR2E/NCBP3/POLR2F/POLR2I/POLR2J/POLR2C	10
BP	GO:0043281	regulation of cysteine-type endopeptidase activity involved in apoptotic process	30/1166	215/18670	2.96896e-05	0.00066926	0.000563838	S100A8/RACK1/HMGB1/HERPUD1/BAX/NDUFA13/S100A9/YWHAE/HSPE1/CYCS/NLRP1/PYCARD/IFI6/DNAJB6/CARD16/PARK7/PDCD5/RPS27L/FIS1/PAK2/FAM162A/HSPD1/PDCD6/CDKN2D/RPS3/BCAP31/ARL6IP5/MGMT/PMAIP1/SIAH2	30
BP	GO:0042098	T cell proliferation	27/1166	184/18670	2.98469e-05	0.00066926	0.000563838	PSMB10/SELENOK/HLA-DPA1/HMGB1/CD3E/HLA-E/RPS6/MSN/IRF1/PTPRC/TGFB1/SPN/CCL5/BAX/CD81/PRDX2/CEBPB/TNFRSF1B/BTN3A1/LGALS3/RAC2/PYCARD/ANXA1/CD55/RPS3/CD46/VSIR	27
BP	GO:0000086	G2/M transition of mitotic cell cycle	33/1166	247/18670	2.99273e-05	0.00066926	0.000563838	PSMB10/SKP1/PSME2/CCNH/PSME1/PSMB9/YWHAE/ATM/HSP90AA1/PSMD8/DYNC1H1/PSMB1/PSMA7/CALM3/RBX1/PSMD7/ENSA/SSNA1/RNASEH2B/DYNC1I2/PSMC1/TUBA1A/PSMB3/PSMA5/MECP2/PSMB6/SYF2/PPP1CB/PSMB2/PSMA1/PSMD14/PSMC6/NOP53	33
BP	GO:0052547	regulation of peptidase activity	51/1166	452/18670	3.0781e-05	0.000685318	0.000577367	S100A8/GAPDH/RACK1/HMGB1/HERPUD1/SORL1/CST7/PSME2/PSME1/BAX/PRELID1/NDUFA13/S100A9/CSTB/PSMB9/YWHAE/HSPE1/CYFIP2/CYCS/NRDC/NLRP1/PYCARD/IFI6/DNAJB6/CARD16/PARK7/BST2/ADRM1/PDCD5/RPS27L/FIS1/CST3/PAK2/FAM162A/HSPD1/SERPINB1/PEBP1/PDCD6/CAST/CDKN2D/RPS3/BCAP31/ARL6IP5/MGMT/TIMP1/PSMD14/PMAIP1/VSIR/DDRGK1/AKIRIN2/SIAH2	51
BP	GO:2000736	regulation of stem cell differentiation	20/1166	116/18670	3.11062e-05	0.000689522	0.000580908	PSMB10/PSME2/PSME1/PSMB9/PSMD8/EIF2AK2/PSMB1/PSMA7/ZFP36L2/PSMD7/PSMC1/PSMB3/PSMA5/PSMB6/OCIAD1/PSMB2/NFE2L2/PSMA1/PSMD14/PSMC6	20
BP	GO:0006352	DNA-templated transcription, initiation	33/1166	249/18670	3.52693e-05	0.00077839	0.000655778	HMGB1/SUB1/CCNH/BAX/POLR2L/JUN/CREBBP/SETX/GTF2B/BAZ2A/MED10/SNW1/TAF10/POLR2K/TAF9/ZNRD1/MAZ/POLR2E/MECP2/POLR2F/SMARCB1/TAF11/POLR2I/TAF1D/POLR2J/MED30/TAF12/GTF2A2/PSMC6/CRCP/NR4A2/POLR2C/CCNC	33
BP	GO:0060071	Wnt signaling pathway, planar cell polarity pathway	19/1166	108/18670	3.64873e-05	0.000801769	0.000675475	PFN1/PSMB10/CDC42/PSME2/PSME1/PSMB9/PSMD8/PSMB1/PSMA7/PSMD7/AP2S1/PSMC1/PSMB3/PSMA5/PSMB6/PSMB2/PSMA1/PSMD14/PSMC6	19
BP	GO:0006986	response to unfolded protein	26/1166	176/18670	3.70074e-05	0.000809676	0.000682136	RACK1/HERPUD1/BAX/SELENOS/TLN1/CANX/HSPE1/ATF4/STUB1/HSP90AA1/HSP90AB1/DNAJA1/EIF2AK2/MYDGF/HSPB1/ERO1A/SERP1/PTPN2/DERL2/SRPRA/YIF1A/PDIA6/HSPD1/NFE2L2/DNAJC4/ATF6B	26
BP	GO:0046651	lymphocyte proliferation	35/1166	272/18670	3.87294e-05	0.000843701	0.000710801	MIF/PSMB10/SELENOK/HLA-DPA1/HMGB1/CD3E/HLA-E/RPS6/MSN/IRF1/PTPRC/TGFB1/SPN/CCL5/BAX/CD81/PRDX2/CEBPB/TNFRSF1B/BTN3A1/ATM/NFATC2/LGALS3/RAC2/PYCARD/INPP5D/CD74/ANXA1/HSPD1/CD55/RPS3/CD46/CD320/SLC39A10/VSIR	35
BP	GO:0006465	signal peptide processing	6/1166	12/18670	3.90407e-05	0.000846832	0.000713439	SPCS2/SPCS1/SPCS3/SEC11C/SEC11A/HM13	6
BP	GO:0032388	positive regulation of intracellular transport	31/1166	229/18670	3.99624e-05	0.00086312	0.000727162	MSN/FLNA/ITGB2/TGFB1/SORL1/CD81/RAN/YWHAE/VAMP2/EHD1/HUWE1/ITGAM/RAC2/UBL5/DYNC1H1/PDCD5/TOMM7/UBE2L3/FIS1/ICE1/PPP3CC/PDCD10/CIB1/RAB29/VAMP8/EMD/BCAP31/SAR1B/NUTF2/PMAIP1/B3GAT3	31
BP	GO:0002262	myeloid cell homeostasis	23/1166	147/18670	4.10122e-05	0.000882025	0.000743088	RPS24/HMGB1/B2M/RPS6/BAX/KLF2/TGFBR3/ETS1/ATP5IF1/LYAR/INPP5D/SMAP1/HIPK2/SFXN1/ANXA1/ISG15/PTPN2/RPS17/RPS14/TMOD3/PRMT1/ZFP36/PRDX1	23
BP	GO:0031647	regulation of protein stability	36/1166	284/18670	4.16331e-05	0.000888045	0.000748161	GAPDH/PFN1/RPS7/PPIB/RPL11/RPL5/FLNA/CCNH/PTGES3/CD81/AAK1/CREBBP/STUB1/HSP90AA1/HSP90AB1/USP7/PYCARD/SUMO1/PARK7/CCDC88C/TOMM7/UBE2B/USP9X/TAF9/CCT4/PDCD10/RAD23A/HSPD1/MDM4/COG3/CDC37/DPM3/KRAS/PIN1/PHB/NOP53	36
BP	GO:0006289	nucleotide-excision repair	19/1166	109/18670	4.16436e-05	0.000888045	0.000748161	RPS27A/TCEA1/UBB/CCNH/POLR2L/HMGN1/USP7/RBX1/POLR2K/POLR2E/COPS6/RAD23A/COPS2/POLR2F/POLR2I/POLR2J/XPA/POLR2C/PNKP	19
BP	GO:0030970	retrograde protein transport, ER to cytosol	9/1166	29/18670	4.48895e-05	0.000949254	0.000799728	SEC61B/HERPUD1/SELENOS/UFD1/SVIP/DERL2/HM13/UBAC2/BCAP31	9
BP	GO:1903513	endoplasmic reticulum to cytosol transport	9/1166	29/18670	4.48895e-05	0.000949254	0.000799728	SEC61B/HERPUD1/SELENOS/UFD1/SVIP/DERL2/HM13/UBAC2/BCAP31	9
BP	GO:0032943	mononuclear cell proliferation	35/1166	274/18670	4.51337e-05	0.000950441	0.000800728	MIF/PSMB10/SELENOK/HLA-DPA1/HMGB1/CD3E/HLA-E/RPS6/MSN/IRF1/PTPRC/TGFB1/SPN/CCL5/BAX/CD81/PRDX2/CEBPB/TNFRSF1B/BTN3A1/ATM/NFATC2/LGALS3/RAC2/PYCARD/INPP5D/CD74/ANXA1/HSPD1/CD55/RPS3/CD46/CD320/SLC39A10/VSIR	35
BP	GO:0035966	response to topologically incorrect protein	28/1166	199/18670	4.64403e-05	0.000973898	0.00082049	RACK1/HERPUD1/BAX/SELENOS/TLN1/CANX/HSPE1/ATF4/STUB1/HSP90AA1/HSP90AB1/DNAJA1/UFD1/EIF2AK2/MYDGF/HSPB1/ERO1A/SDF2L1/SERP1/PTPN2/DERL2/SRPRA/YIF1A/PDIA6/HSPD1/NFE2L2/DNAJC4/ATF6B	28
BP	GO:0090175	regulation of establishment of planar polarity	19/1166	110/18670	4.74381e-05	0.000990712	0.000834655	PFN1/PSMB10/CDC42/PSME2/PSME1/PSMB9/PSMD8/PSMB1/PSMA7/PSMD7/AP2S1/PSMC1/PSMB3/PSMA5/PSMB6/PSMB2/PSMA1/PSMD14/PSMC6	19
BP	GO:0035304	regulation of protein dephosphorylation	22/1166	139/18670	5.00151e-05	0.00104023	0.000876374	PTPRC/TGFB1/YWHAE/HSP90AB1/SET/LGALS3/EIF2AK2/CALM3/FKBP1A/ENSA/PPP1R11/CAMTA1/PPP1R2/PPP1R10/TIPRL/PPP2R2D/PPP2R2B/SLC39A10/PIN1/B3GAT3/PPP1R14B/PPP1R35	22
BP	GO:2000058	regulation of ubiquitin-dependent protein catabolic process	23/1166	149/18670	5.09539e-05	0.00105541	0.000889165	RPS7/RPL11/RACK1/RPL5/HERPUD1/SUMO2/STUB1/HSP90AB1/USP7/SUMO1/PARK7/RBX1/HIPK2/SVIP/RNF19A/TAF9/CSNK1A1/RAD23A/NFE2L2/BCAP31/ZFAND2A/DDRGK1/NOP53	23
BP	GO:0070661	leukocyte proliferation	37/1166	298/18670	5.12692e-05	0.00105761	0.000891017	MIF/PSMB10/SELENOK/HLA-DPA1/HMGB1/CD3E/HLA-E/RPS6/MSN/IRF1/PTPRC/TGFB1/SPN/GSTP1/CCL5/BAX/CD81/PRDX2/CEBPB/TNFRSF1B/BTN3A1/ATM/NFATC2/LGALS3/RAC2/PYCARD/INPP5D/CD74/BST2/ANXA1/HSPD1/CD55/RPS3/CD46/CD320/SLC39A10/VSIR	37
BP	GO:0000209	protein polyubiquitination	38/1166	310/18670	5.40046e-05	0.00110951	0.00093474	PSMB10/RPS27A/SKP1/UBB/PSME2/UBE2D2/PSME1/RNF213/PSMB9/STUB1/HUWE1/UBE2V1/PSMD8/UBE2N/PSMB1/PSMA7/UBE2L3/RBX1/UBE2S/UBE2E3/PSMD7/GPS2/UBE2B/RNF19A/PSMC1/PSMB3/PSMA5/PSMB6/CDC26/PSMB2/PSMA1/RNF167/ANAPC11/PSMD14/UBE2V2/PSMC6/PPIL2/SIAH2	38
BP	GO:0070663	regulation of leukocyte proliferation	30/1166	222/18670	5.46335e-05	0.00111367	0.000938244	MIF/SELENOK/HLA-DPA1/HMGB1/CD3E/HLA-E/IRF1/PTPRC/TGFB1/SPN/GSTP1/CCL5/CD81/CEBPB/TNFRSF1B/ATM/NFATC2/LGALS3/RAC2/PYCARD/INPP5D/CD74/BST2/ANXA1/CD55/RPS3/CD46/CD320/SLC39A10/VSIR	30
BP	GO:1901796	regulation of signal transduction by p53 class mediator	26/1166	180/18670	5.46478e-05	0.00111367	0.000938244	RPS7/RPL11/MIF/RPL5/DDX5/UBB/CSNK2B/RPL26/CHD3/ATM/CHD4/KAT6A/CD74/HIPK2/MEAF6/TAF10/BRD7/TAF9/RBBP4/MDM4/TAF11/TAF12/PIN1/PMAIP1/PRKAG2/NOP53	26
BP	GO:0045071	negative regulation of viral genome replication	13/1166	59/18670	5.61809e-05	0.00114031	0.000960692	IFITM1/IFITM2/CCL5/MX1/EIF2AK2/BST2/PLSCR1/VAPA/ISG20/ISG15/BANF1/IFITM3/MPHOSPH8	13
BP	GO:0044839	cell cycle G2/M phase transition	34/1166	266/18670	5.68905e-05	0.0011501	0.000968935	PSMB10/SKP1/PSME2/CCNH/PSME1/PSMB9/YWHAE/ATM/HSP90AA1/PSMD8/DYNC1H1/PSMB1/PSMA7/CALM3/RBX1/PSMD7/ENSA/SSNA1/RNASEH2B/DYNC1I2/PSMC1/TUBA1A/PSMB3/PSMA5/NPM1/MECP2/PSMB6/SYF2/PPP1CB/PSMB2/PSMA1/PSMD14/PSMC6/NOP53	34
BP	GO:0002696	positive regulation of leukocyte activation	44/1166	380/18670	5.76867e-05	0.00116155	0.000978581	IGKC/IGLC2/TRBC1/IGLC3/MIF/SELENOK/IGHA1/HLA-DPA1/HMGB1/CD3E/HLA-E/CDC42/PTPRC/ITGB2/TGFB1/CCL5/CD81/HLA-F/LGALS1/CTSC/SOCS1/NFATC2/ITGAM/PYCARD/INPP5D/CD74/FAM49B/CD2/AP3D1/ANXA1/PAK2/HSPD1/CD55/RPS3/VAMP8/CD46/CD320/NFKBIZ/SLC39A10/PPP2R3C/VSIR/NKAP/MAP3K8/EXOSC6	44
BP	GO:0051169	nuclear transport	41/1166	346/18670	6.07554e-05	0.00121807	0.0010262	EIF5A/RPS15/FLNA/SNRPG/ZC3H11A/RBM8A/TGFB1/SRRM1/TXN/RAN/YWHAE/SNRPD2/SNRPD1/TXNIP/MAGOH/ALYREF/THOC7/PARK7/SETD2/NOLC1/UPF2/SRSF9/BANF1/RNPS1/NPM1/PPP3CA/SSB/SNRPE/NFKBIA/PPP1R10/NXT1/ENY2/SLBP/SNRPD3/EMD/EIF6/SNRPB/RPAIN/NUTF2/SNRPF/UPF3A	41
BP	GO:0001819	positive regulation of cytokine production	51/1166	464/18670	6.11306e-05	0.00121807	0.0010262	GAPDH/MIF/SELENOK/HLA-DPA1/HMGB1/CD3E/B2M/HLA-E/IRF1/PTPRC/DDX21/GPSM3/TGFB1/SPN/CD81/HLA-F/POLR2L/CEBPB/CREBBP/SPTBN1/DDT/ATF4/IRF7/NLRP1/PYCARD/UFD1/PLCG2/EIF2AK2/CYBA/PARK7/CD74/FAM49B/HSPB1/PUM2/CD2/SETD2/ANXA1/POLR2K/C1QBP/POLR2E/HSPD1/SEC14L1/RIOK3/POLR2F/RPS3/IFNGR1/CD46/ZBTB20/CRCP/AKIRIN2/NOP53	51
BP	GO:1990748	cellular detoxification	19/1166	112/18670	6.12169e-05	0.00121807	0.0010262	ALOX5AP/SELENOW/HBA2/GSTP1/HBB/TXN/SELENOS/PRDX2/S100A9/GPX4/GSTK1/SELENOT/PARK7/MGST3/PRDX6/GSTO1/NFE2L2/TXNDC17/PRDX1	19
BP	GO:0000289	nuclear-transcribed mRNA poly(A) tail shortening	10/1166	37/18670	6.40435e-05	0.00126932	0.00106937	TUT4/PABPC1/CNOT9/TUT7/CNOT4/CNOT1/TOB1/PAN3/CNOT2/ZFP36	10
BP	GO:0032434	regulation of proteasomal ubiquitin-dependent protein catabolic process	20/1166	122/18670	6.53575e-05	0.00128528	0.00108282	RPL11/RACK1/HERPUD1/SUMO2/STUB1/HSP90AB1/USP7/SUMO1/PARK7/RBX1/SVIP/RNF19A/TAF9/CSNK1A1/RAD23A/NFE2L2/BCAP31/ZFAND2A/DDRGK1/NOP53	20
BP	GO:0034101	erythrocyte homeostasis	20/1166	122/18670	6.53575e-05	0.00128528	0.00108282	RPS24/B2M/RPS6/KLF2/TGFBR3/ETS1/ATP5IF1/LYAR/INPP5D/SMAP1/HIPK2/SFXN1/ISG15/PTPN2/RPS17/RPS14/TMOD3/PRMT1/ZFP36/PRDX1	20
BP	GO:0048872	homeostasis of number of cells	32/1166	246/18670	6.62892e-05	0.00129855	0.001094	MIF/RPS24/HMGB1/B2M/RPS6/TGFB1/BAX/KLF2/PRDX2/LAT/TGFBR3/ETS1/ATP5IF1/LYAR/INPP5D/CD74/SMAP1/HIPK2/SFXN1/ANXA1/ISG15/PTPN2/RPS17/RPS14/TSC22D3/TMOD3/PRMT1/KRAS/PMAIP1/PPP2R3C/ZFP36/PRDX1	32
BP	GO:0032507	maintenance of protein location in cell	13/1166	60/18670	6.76653e-05	0.00132039	0.0011124	SKP1/TMSB10/SYNE1/SORL1/TXN/KDELR1/PARK7/TSPO/RER1/TWF2/KDELR2/ARL2BP/ARL2	13
BP	GO:0045059	positive thymic T cell selection	6/1166	13/18670	6.86685e-05	0.00133481	0.00112455	CD3E/PTPRC/CD3G/CD3D/CD74/PTPN2	6
BP	GO:0051235	maintenance of location	38/1166	315/18670	7.6235e-05	0.00147621	0.00124368	S100A8/FTH1/SKP1/TMSB10/SYNE1/DIAPH1/FLNA/PTPRC/TGFB1/SORL1/FTL/TXN/BAX/S100A9/EHD1/KDELR1/PLCG2/PLCB2/CYBA/PARK7/CALM3/FKBP1A/AP3D1/ERO1A/TSPO/RER1/PTPN2/SRI/ANXA5/GSTO1/TWF2/NFKBIA/KDELR2/ARL2BP/ALKBH7/UVRAG/ATG5/ARL2	38
BP	GO:1903037	regulation of leukocyte cell-cell adhesion	37/1166	304/18670	7.82536e-05	0.00150952	0.00127174	SELENOK/HLA-DPA1/HMGB1/CD3E/HLA-E/IRF1/CDC42/PTPRC/ITGB2/TGFB1/SPN/CCL5/CD81/LGALS1/PRDX2/CEBPB/RIPOR2/SOCS1/ETS1/WNK1/LGALS3/PYCARD/CD74/FAM49B/AP3D1/ANXA1/PTPN2/SKAP1/PAK2/HSPD1/CD55/RPS3/CD46/NFKBIZ/VSIR/NKAP/MAP3K8	37
BP	GO:0019068	virion assembly	10/1166	38/18670	8.20884e-05	0.00157747	0.00132899	RPS27A/UBB/PPIA/VPS28/CHMP4A/RAB1B/SNF8/DDX6/CHMP5/CHMP2A	10
BP	GO:0006914	autophagy	53/1166	496/18670	9.27953e-05	0.00176976	0.00149099	S100A8/GAPDH/HMGB1/CSNK2B/EIF4G2/S100A9/ATP6V1G1/SQSTM1/ATM/TOMM5/ATP5IF1/STUB1/HSP90AA1/LAMTOR4/PSAP/HERC1/PYCARD/ATP6V0E1/PARK7/EEF1A1/HSPB1/SNX6/TOMM22/TOMM7/VPS28/EMC6/LAMTOR1/FIS1/TSPO/RHEB/SEC22B/SVIP/CHMP4A/MAP1LC3B/RAB1B/ATP6V0B/HAX1/SNF8/VMP1/GABARAPL2/VDAC1/CDC37/VAMP8/RAB8A/TEX264/FUNDC2/UVRAG/CHMP2A/ATG5/RGS19/LAMTOR2/XPA/PRKAG2	53
BP	GO:0061919	process utilizing autophagic mechanism	53/1166	496/18670	9.27953e-05	0.00176976	0.00149099	S100A8/GAPDH/HMGB1/CSNK2B/EIF4G2/S100A9/ATP6V1G1/SQSTM1/ATM/TOMM5/ATP5IF1/STUB1/HSP90AA1/LAMTOR4/PSAP/HERC1/PYCARD/ATP6V0E1/PARK7/EEF1A1/HSPB1/SNX6/TOMM22/TOMM7/VPS28/EMC6/LAMTOR1/FIS1/TSPO/RHEB/SEC22B/SVIP/CHMP4A/MAP1LC3B/RAB1B/ATP6V0B/HAX1/SNF8/VMP1/GABARAPL2/VDAC1/CDC37/VAMP8/RAB8A/TEX264/FUNDC2/UVRAG/CHMP2A/ATG5/RGS19/LAMTOR2/XPA/PRKAG2	53
BP	GO:1903039	positive regulation of leukocyte cell-cell adhesion	29/1166	218/18670	9.59223e-05	0.00182252	0.00153544	SELENOK/HLA-DPA1/HMGB1/CD3E/HLA-E/CDC42/PTPRC/ITGB2/TGFB1/CCL5/CD81/LGALS1/SOCS1/ETS1/PYCARD/CD74/FAM49B/AP3D1/ANXA1/SKAP1/PAK2/HSPD1/CD55/RPS3/CD46/NFKBIZ/VSIR/NKAP/MAP3K8	29
BP	GO:0050670	regulation of lymphocyte proliferation	28/1166	208/18670	0.000102157	0.00193149	0.00162724	MIF/SELENOK/HLA-DPA1/HMGB1/CD3E/HLA-E/IRF1/PTPRC/TGFB1/SPN/CCL5/CD81/CEBPB/TNFRSF1B/ATM/NFATC2/LGALS3/RAC2/PYCARD/INPP5D/CD74/ANXA1/CD55/RPS3/CD46/CD320/SLC39A10/VSIR	28
BP	GO:0002244	hematopoietic progenitor cell differentiation	24/1166	166/18670	0.000102607	0.00193149	0.00162724	PSMB10/EEF2/PTPRC/TGFB1/PSME2/PSME1/PSMB9/CHD2/PSMD8/EIF2AK2/PSMB1/PSMA7/PSMD7/TENT2/PSMC1/PSMB3/PSMA5/PSMB6/PSMB2/NFE2L2/PSMA1/ZBTB24/PSMD14/PSMC6	24
BP	GO:0009895	negative regulation of catabolic process	37/1166	308/18670	0.000102804	0.00193149	0.00162724	RPS7/RPL11/RPL5/FLNA/SORL1/ATP2B4/EIF4G2/DDIT4/PABPC1/HSP90AB1/HERC1/USP7/TENT5C/PARK7/SNX3/HIPK2/TSPO/SEC22B/SVIP/TENT2/YBX1/CHMP4A/CST3/DERL2/TAF9/GABARAPL2/MDM4/TOB1/ATRAID/UBAC2/PIN1/TIMP1/DDRGK1/PHB/RBM38/NOP53/ZFP36	37
BP	GO:0032479	regulation of type I interferon production	20/1166	126/18670	0.000103837	0.00194368	0.00163751	HMGB1/IRF1/POLR2L/CREBBP/IRF7/PYCARD/UFD1/PLCG2/SETD2/ISG15/UBE2L6/POLR2K/POLR2E/REL/HSPD1/RIOK3/POLR2F/ZBTB20/PIN1/CRCP	20
BP	GO:0072595	maintenance of protein localization in organelle	10/1166	39/18670	0.000104266	0.00194451	0.00163821	SKP1/SYNE1/TXN/KDELR1/PARK7/TSPO/RER1/KDELR2/ARL2BP/ARL2	10
BP	GO:0006913	nucleocytoplasmic transport	40/1166	343/18670	0.000105497	0.00196022	0.00165145	EIF5A/RPS15/FLNA/SNRPG/ZC3H11A/RBM8A/TGFB1/SRRM1/TXN/RAN/YWHAE/SNRPD2/SNRPD1/TXNIP/MAGOH/ALYREF/THOC7/PARK7/SETD2/NOLC1/UPF2/SRSF9/RNPS1/NPM1/PPP3CA/SSB/SNRPE/NFKBIA/PPP1R10/NXT1/ENY2/SLBP/SNRPD3/EMD/EIF6/SNRPB/RPAIN/NUTF2/SNRPF/UPF3A	40
BP	GO:0098781	ncRNA transcription	18/1166	107/18670	0.000105964	0.00196169	0.00165268	POLR2L/GTF2B/ICE1/INTS11/POLR2K/TAF9/POLR2E/GTF3A/NIFK/POLR2F/SMARCB1/TAF11/POLR2I/POLR2J/GTF2A2/GTF3C6/NOP53/POLR2C	18
BP	GO:0048024	regulation of mRNA splicing, via spliceosome	17/1166	98/18670	0.000110574	0.00203956	0.00171829	DDX5/RBM8A/SAP18/TRA2A/DDX17/MAGOH/SRSF10/WTAP/SNW1/SRSF9/SRSF8/RNPS1/PRDX6/C1QBP/TRA2B/C9orf78/NSRP1	17
BP	GO:0032944	regulation of mononuclear cell proliferation	28/1166	209/18670	0.000111087	0.00204157	0.00171998	MIF/SELENOK/HLA-DPA1/HMGB1/CD3E/HLA-E/IRF1/PTPRC/TGFB1/SPN/CCL5/CD81/CEBPB/TNFRSF1B/ATM/NFATC2/LGALS3/RAC2/PYCARD/INPP5D/CD74/ANXA1/CD55/RPS3/CD46/CD320/SLC39A10/VSIR	28
BP	GO:1903320	regulation of protein modification by small protein conjugation or removal	30/1166	231/18670	0.00011387	0.00208128	0.00175343	RPS7/RPL11/RPL5/HERPUD1/UBB/COPS9/RASSF5/STUB1/HSP90AA1/NSMCE3/HSP90AB1/HUWE1/DNAJA1/UBE2N/PARK7/UBE2L3/FKBP1A/VPS28/UBE2S/GPS2/UBE2I/TSPO/ISG15/PDCD6/NDFIP1/RPS3/PIN1/ATG5/NOP53/SIAH2	30
BP	GO:0006367	transcription initiation from RNA polymerase II promoter	26/1166	188/18670	0.000114071	0.00208128	0.00175343	HMGB1/SUB1/CCNH/BAX/POLR2L/CREBBP/GTF2B/MED10/SNW1/TAF10/POLR2K/TAF9/MAZ/POLR2E/MECP2/POLR2F/TAF11/POLR2I/POLR2J/MED30/TAF12/GTF2A2/PSMC6/NR4A2/POLR2C/CCNC	26
BP	GO:0090151	establishment of protein localization to mitochondrial membrane	11/1166	47/18670	0.000116493	0.00211782	0.00178422	BAX/NDUFA13/YWHAE/ROMO1/HSP90AA1/CALM3/TOMM22/PDCD5/PPP3CC/PMAIP1/TIMM13	11
BP	GO:0098754	detoxification	21/1166	137/18670	0.000117797	0.00213386	0.00179773	MT2A/ALOX5AP/SELENOW/HBA2/GSTP1/HBB/TXN/MT1X/SELENOS/PRDX2/S100A9/GPX4/GSTK1/SELENOT/PARK7/MGST3/PRDX6/GSTO1/NFE2L2/TXNDC17/PRDX1	21
BP	GO:0051251	positive regulation of lymphocyte activation	39/1166	334/18670	0.000124597	0.00224897	0.00189471	IGKC/IGLC2/TRBC1/IGLC3/MIF/SELENOK/IGHA1/HLA-DPA1/HMGB1/CD3E/HLA-E/CDC42/PTPRC/TGFB1/CCL5/CD81/HLA-F/LGALS1/SOCS1/NFATC2/PYCARD/INPP5D/CD74/FAM49B/AP3D1/ANXA1/PAK2/HSPD1/CD55/RPS3/CD46/CD320/NFKBIZ/SLC39A10/PPP2R3C/VSIR/NKAP/MAP3K8/EXOSC6	39
BP	GO:1903051	negative regulation of proteolysis involved in cellular protein catabolic process	14/1166	72/18670	0.000125191	0.00225166	0.00189698	RPS7/RPL11/RPL5/HSP90AB1/USP7/PARK7/HIPK2/SVIP/DERL2/TAF9/GABARAPL2/UBAC2/DDRGK1/NOP53	14
BP	GO:0001916	positive regulation of T cell mediated cytotoxicity	8/1166	26/18670	0.000128133	0.0022964	0.00193467	B2M/HLA-A/HLA-E/HLA-B/PTPRC/HLA-F/FAM49B/HLA-C	8
BP	GO:0045185	maintenance of protein location	16/1166	90/18670	0.000129439	0.00230844	0.00194482	SKP1/TMSB10/SYNE1/FLNA/SORL1/TXN/KDELR1/PARK7/TSPO/RER1/SRI/TWF2/NFKBIA/KDELR2/ARL2BP/ARL2	16
BP	GO:0032606	type I interferon production	20/1166	128/18670	0.000129718	0.00230844	0.00194482	HMGB1/IRF1/POLR2L/CREBBP/IRF7/PYCARD/UFD1/PLCG2/SETD2/ISG15/UBE2L6/POLR2K/POLR2E/REL/HSPD1/RIOK3/POLR2F/ZBTB20/PIN1/CRCP	20
BP	GO:0006611	protein export from nucleus	25/1166	179/18670	0.000130737	0.00231029	0.00194637	EIF5A/RPS15/ZC3H11A/RBM8A/TGFB1/SRRM1/TXN/RAN/YWHAE/MAGOH/ALYREF/THOC7/PARK7/SETD2/UPF2/SRSF9/RNPS1/NPM1/SSB/NXT1/ENY2/SLBP/EMD/EIF6/NUTF2	25
BP	GO:0010821	regulation of mitochondrion organization	25/1166	179/18670	0.000130737	0.00231029	0.00194637	BAX/PRELID1/YWHAE/SQSTM1/ATP5IF1/CHCHD10/HUWE1/SLC25A5/RAC2/UBL5/PYCARD/PARK7/PDCD5/TOMM7/UBE2L3/ACAA2/FIS1/TSPO/PPP3CC/HAX1/FAM162A/VDAC1/CDC37/PMAIP1/DDHD1	25
BP	GO:0050867	positive regulation of cell activation	44/1166	394/18670	0.000133498	0.00235086	0.00198055	IGKC/IGLC2/TRBC1/IGLC3/MIF/SELENOK/IGHA1/HLA-DPA1/HMGB1/CD3E/HLA-E/CDC42/PTPRC/ITGB2/TGFB1/CCL5/CD81/HLA-F/LGALS1/CTSC/SOCS1/NFATC2/ITGAM/PYCARD/INPP5D/CD74/FAM49B/CD2/AP3D1/ANXA1/PAK2/HSPD1/CD55/RPS3/VAMP8/CD46/CD320/NFKBIZ/SLC39A10/PPP2R3C/VSIR/NKAP/MAP3K8/EXOSC6	44
BP	GO:0006360	transcription by RNA polymerase I	13/1166	64/18670	0.000136343	0.00239263	0.00201574	FLNA/CCNH/POLR2L/ATF4/BAZ2A/POLR2K/ZNRD1/POLR2E/POLR2F/SMARCB1/WDR43/TAF1D/NOP53	13
BP	GO:0033617	mitochondrial cytochrome c oxidase assembly	7/1166	20/18670	0.00013717	0.00239881	0.00202095	PET100/COX17/COX20/COX19/SURF1/COX14/COA3	7
BP	GO:0043928	exonucleolytic catabolism of deadenylated mRNA	9/1166	33/18670	0.000137818	0.00240183	0.0020235	LSM7/LSM3/LSM2/LSM5/EXOSC8/DDX6/LSM6/HBS1L/EXOSC6	9
BP	GO:2000059	negative regulation of ubiquitin-dependent protein catabolic process	11/1166	48/18670	0.000142685	0.00247812	0.00208777	RPS7/RPL11/RPL5/HSP90AB1/USP7/PARK7/HIPK2/SVIP/TAF9/DDRGK1/NOP53	11
BP	GO:0035567	non-canonical Wnt signaling pathway	22/1166	150/18670	0.000158827	0.00274902	0.00231599	PFN1/PSMB10/CDC42/PSME2/PSME1/RNF213/PSMB9/PSMD8/PLCB2/PSMB1/PSMA7/PSMD7/AP2S1/PSMC1/PSMB3/PSMA5/PSMB6/PPP3CA/PSMB2/PSMA1/PSMD14/PSMC6	22
BP	GO:1903364	positive regulation of cellular protein catabolic process	21/1166	140/18670	0.000161096	0.00277877	0.00234106	RACK1/MSN/HERPUD1/SUMO2/CD81/CTSC/ATP5IF1/STUB1/HSP90AA1/SUMO1/RBX1/RNF19A/PSMC1/CSNK1A1/RAD23A/NFE2L2/UQCC2/BCAP31/ZFAND2A/DDRGK1/NOP53	21
BP	GO:0048525	negative regulation of viral process	17/1166	101/18670	0.000162054	0.00278579	0.00234698	IFITM1/IFITM2/CCL4/CCL5/JUN/MX1/EIF2AK2/BST2/PLSCR1/VAPA/SNX3/ISG20/ISG15/BANF1/IFITM3/MPHOSPH8/ZFP36	17
BP	GO:0001913	T cell mediated cytotoxicity	11/1166	49/18670	0.000173719	0.00297619	0.00250738	GZMM/B2M/HLA-A/HLA-E/HLA-B/PTPRC/HLA-F/CTSC/PRF1/FAM49B/HLA-C	11
BP	GO:0002183	cytoplasmic translational initiation	9/1166	34/18670	0.000177128	0.00301455	0.00253969	RPL13A/EIF4B/EIF3C/EIF3K/EIF2S2/EIF3A/EIF3J/EIF3M/MCTS1	9
BP	GO:0030968	endoplasmic reticulum unfolded protein response	19/1166	121/18670	0.000177151	0.00301455	0.00253969	RACK1/HERPUD1/BAX/SELENOS/TLN1/CANX/ATF4/STUB1/EIF2AK2/MYDGF/ERO1A/SERP1/PTPN2/DERL2/SRPRA/YIF1A/PDIA6/NFE2L2/ATF6B	19
BP	GO:0001738	morphogenesis of a polarized epithelium	21/1166	141/18670	0.000178368	0.00301948	0.00254385	PFN1/PSMB10/MSN/CDC42/PSME2/PSME1/PSMB9/PSMD8/PSMB1/PSMA7/PSMD7/AP2S1/PSMC1/PSMB3/PSMA5/PSMB6/PSMB2/SH3BP1/PSMA1/PSMD14/PSMC6	21
BP	GO:0031396	regulation of protein ubiquitination	27/1166	204/18670	0.000179127	0.00301948	0.00254385	RPS7/RPL11/RPL5/HERPUD1/UBB/RASSF5/STUB1/HSP90AA1/NSMCE3/HSP90AB1/HUWE1/DNAJA1/UBE2N/PARK7/UBE2L3/FKBP1A/VPS28/UBE2S/GPS2/TSPO/ISG15/PDCD6/NDFIP1/RPS3/PIN1/ATG5/SIAH2	27
BP	GO:0009152	purine ribonucleotide biosynthetic process	24/1166	172/18670	0.000179233	0.00301948	0.00254385	ATP5F1E/ATP5MC2/ATP5ME/ATP5MF/ATP5F1D/ATP5MG/ATP5MC3/ATP5PF/TGFB1/ATP5PO/ATP5F1C/COX5B/ATP5PD/ATP5MC1/ATP5PB/ATP5F1A/NME3/GUK1/ATP5F1B/MPC2/PPCS/APRT/TECR/PRKAG2	24
BP	GO:0006900	vesicle budding from membrane	17/1166	102/18670	0.000183343	0.00307846	0.00259354	S100A10/CTSC/TRAPPC1/VAPA/SNX3/AP3D1/SEC22B/CHMP4A/RAB1B/NSF/PDCD6/TRAPPC2L/NAPA/CNIH1/TRAPPC2/PPP6C/SAR1B	17
BP	GO:0038061	NIK/NF-kappaB signaling	25/1166	183/18670	0.000186202	0.00311611	0.00262526	PSMB10/SKP1/HMGB1/PSME2/PSME1/PSMB9/PPP4C/PSMD8/EIF2AK2/PSMB1/PSMA7/PSMD7/PSMC1/PSMB3/PSMA5/PSMB6/REL/ILK/PSMB2/NFKBIA/PSMA1/RPS3/PSMD14/PSMC6/PRDX1	25
BP	GO:0034250	positive regulation of cellular amide metabolic process	22/1166	152/18670	0.00019298	0.00321888	0.00271184	RACK1/EIF5A/RPL5/EEF2/EIF3C/CCL5/RPL26/PABPC1/RPS4X/VIM/RPS27L/PCIF1/SERP1/C1QBP/NPM1/NFE2L2/DHX29/UQCC2/IFNGR1/EIF6/COA3/UPF3A	22
BP	GO:0033962	cytoplasmic mRNA processing body assembly	7/1166	21/18670	0.000194708	0.00322641	0.00271818	DYNC1H1/LSM3/NBDY/CNOT1/DDX6/PAN3/CNOT2	7
BP	GO:0045061	thymic T cell selection	7/1166	21/18670	0.000194708	0.00322641	0.00271818	CD3E/PTPRC/CD3G/CD3D/CD74/PTPN2/ATG5	7
BP	GO:0009896	positive regulation of catabolic process	46/1166	425/18670	0.000196711	0.00324894	0.00273717	RACK1/HMGB1/MSN/HERPUD1/SUMO2/SORL1/BAX/CD81/CTSC/NDUFA13/TNFRSF1B/PABPC1/ATM/ATP5IF1/STUB1/HSP90AA1/NRDC/SUMO1/PARK7/ZFP36L2/TOMM7/VPS28/RBX1/SEC22B/SVIP/RNF19A/CNOT1/PSMC1/NSF/CSNK1A1/SNF8/RAD23A/TNFSF12/NFE2L2/TOB1/UQCC2/CDC37/BCAP31/UVRAG/ZBTB20/VSIR/ZFAND2A/ATG5/DDRGK1/NOP53/ZFP36	46
BP	GO:0006368	transcription elongation from RNA polymerase II promoter	15/1166	84/18670	0.000197721	0.00325499	0.00274226	ELOB/TCEA1/CCNH/POLR2L/ELOC/ADRM1/SETD2/POLR2K/EAPP/POLR2E/POLR2F/ENY2/POLR2I/POLR2J/POLR2C	15
BP	GO:0043280	positive regulation of cysteine-type endopeptidase activity involved in apoptotic process	20/1166	132/18670	0.000199055	0.00326632	0.00275181	S100A8/RACK1/HMGB1/BAX/NDUFA13/S100A9/HSPE1/CYCS/NLRP1/PYCARD/PDCD5/RPS27L/FIS1/FAM162A/HSPD1/PDCD6/RPS3/BCAP31/ARL6IP5/PMAIP1	20
BP	GO:0000291	nuclear-transcribed mRNA catabolic process, exonucleolytic	9/1166	35/18670	0.000225341	0.00365496	0.00307923	LSM7/LSM3/LSM2/LSM5/EXOSC8/DDX6/LSM6/HBS1L/EXOSC6	9
BP	GO:0006369	termination of RNA polymerase II transcription	9/1166	35/18670	0.000225341	0.00365496	0.00307923	SNRPG/SETX/SSU72/MAZ/SNRPE/SLBP/SNRPD3/SNRPB/SNRPF	9
BP	GO:0045070	positive regulation of viral genome replication	9/1166	35/18670	0.000225341	0.00365496	0.00307923	PPIB/CCL5/PPIA/TOP2B/PABPC1/VAPA/PKN2/PPIH/RAD23A	9
BP	GO:0051236	establishment of RNA localization	26/1166	196/18670	0.000225633	0.00365496	0.00307923	EIF5A/RPS15/ZC3H11A/RBM8A/SRRM1/RAN/RTRAF/ATM/MAGOH/ALYREF/THOC7/SETD2/UPF2/SRSF9/RNPS1/NPM1/SSB/NCBP3/SFPQ/NXT1/ENY2/SLBP/EIF6/NUTF2/UPF3A/ZFP36	26
BP	GO:0045454	cell redox homeostasis	14/1166	76/18670	0.000228026	0.00368193	0.00310196	SH3BGRL3/TXN/SELENOS/PRDX2/RAC2/SELENOT/CYBA/ERO1A/PRDX6/TXNL1/PDIA6/NFE2L2/PDIA3/PRDX1	14
BP	GO:0008630	intrinsic apoptotic signaling pathway in response to DNA damage	17/1166	104/18670	0.000233338	0.00375571	0.00316411	MIF/BAX/TNFRSF1B/DDIT4/RPL26/ATM/PYCARD/CD74/RPS27L/SNW1/HIPK2/TAF9/CRIP1/CDKN2D/RPS3/TPT1/XPA	17
BP	GO:0001736	establishment of planar polarity	19/1166	124/18670	0.00024541	0.00391339	0.00329695	PFN1/PSMB10/CDC42/PSME2/PSME1/PSMB9/PSMD8/PSMB1/PSMA7/PSMD7/AP2S1/PSMC1/PSMB3/PSMA5/PSMB6/PSMB2/PSMA1/PSMD14/PSMC6	19
BP	GO:0007164	establishment of tissue polarity	19/1166	124/18670	0.00024541	0.00391339	0.00329695	PFN1/PSMB10/CDC42/PSME2/PSME1/PSMB9/PSMD8/PSMB1/PSMA7/PSMD7/AP2S1/PSMC1/PSMB3/PSMA5/PSMB6/PSMB2/PSMA1/PSMD14/PSMC6	19
BP	GO:0006403	RNA localization	29/1166	230/18670	0.000245458	0.00391339	0.00329695	EIF5A/RPS15/ZC3H11A/RBM8A/SRRM1/RAN/RTRAF/ATM/MAGOH/NOP10/ALYREF/THOC7/SETD2/UPF2/SRSF9/RNPS1/CCT4/NPM1/NHP2/SSB/NCBP3/SFPQ/NXT1/ENY2/SLBP/EIF6/NUTF2/UPF3A/ZFP36	29
BP	GO:0000413	protein peptidyl-prolyl isomerization	10/1166	43/18670	0.000250319	0.00397834	0.00335167	PPIB/PPIA/FKBP8/FKBP11/FKBP1A/PIN4/PPIH/PIN1/FKBP2/PPIL2	10
BP	GO:0031330	negative regulation of cellular catabolic process	31/1166	253/18670	0.000255625	0.00404993	0.00341199	RPS7/RPL11/RPL5/SORL1/ATP2B4/EIF4G2/PABPC1/HSP90AB1/HERC1/USP7/TENT5C/PARK7/HIPK2/TSPO/SEC22B/SVIP/TENT2/YBX1/CHMP4A/CST3/DERL2/TAF9/GABARAPL2/TOB1/ATRAID/UBAC2/TIMP1/DDRGK1/RBM38/NOP53/ZFP36	31
BP	GO:1903363	negative regulation of cellular protein catabolic process	15/1166	86/18670	0.00025871	0.004086	0.00344237	RPS7/RPL11/RPL5/HSP90AB1/USP7/PARK7/HIPK2/SVIP/DERL2/TAF9/GABARAPL2/ATRAID/UBAC2/DDRGK1/NOP53	15
BP	GO:0032481	positive regulation of type I interferon production	14/1166	77/18670	0.000262928	0.00413968	0.0034876	HMGB1/IRF1/POLR2L/CREBBP/IRF7/PLCG2/SETD2/POLR2K/POLR2E/HSPD1/RIOK3/POLR2F/ZBTB20/CRCP	14
BP	GO:1901798	positive regulation of signal transduction by p53 class mediator	7/1166	22/18670	0.000270255	0.00424183	0.00357366	RPS7/RPL11/DDX5/UBB/RPL26/ATM/PMAIP1	7
BP	GO:0001732	formation of cytoplasmic translation initiation complex	6/1166	16/18670	0.000272349	0.0042483	0.00357911	EIF3C/EIF3K/EIF2S2/EIF3A/EIF3J/EIF3M	6
BP	GO:0051238	sequestering of metal ion	6/1166	16/18670	0.000272349	0.0042483	0.00357911	S100A8/FTH1/FTL/S100A9/AP3D1/SRI	6
BP	GO:0006361	transcription initiation from RNA polymerase I promoter	9/1166	36/18670	0.00028396	0.0044158	0.00372023	CCNH/POLR2L/BAZ2A/POLR2K/ZNRD1/POLR2E/POLR2F/SMARCB1/TAF1D	9
BP	GO:0010822	positive regulation of mitochondrion organization	18/1166	116/18670	0.000301745	0.00467797	0.0039411	BAX/YWHAE/ATP5IF1/CHCHD10/HUWE1/RAC2/UBL5/PYCARD/PARK7/PDCD5/TOMM7/UBE2L3/FIS1/PPP3CC/FAM162A/CDC37/PMAIP1/DDHD1	18
BP	GO:0090263	positive regulation of canonical Wnt signaling pathway	21/1166	147/18670	0.000320523	0.00494161	0.00416321	PSMB10/PSME2/PSME1/PSMB9/WNK1/PSMD8/PSMB1/PSMA7/PSMD7/UBE2B/PSMC1/PSMB3/PSMA5/PSMB6/ILK/PSMB2/PSMA1/CTDNEP1/PIN1/PSMD14/PSMC6	21
BP	GO:0001906	cell killing	23/1166	168/18670	0.000320706	0.00494161	0.00416321	GAPDH/RPL30/GZMM/B2M/HLA-A/HLA-E/HLA-B/PTPRC/HLA-F/CTSC/ROMO1/SLAMF7/LYZ/PRF1/HSP90AB1/ITGAM/GNLY/STXBP2/FAM49B/HMGN2/CD55/HLA-C/PRDX1	23
BP	GO:0050684	regulation of mRNA processing	20/1166	137/18670	0.000330009	0.0050695	0.00427095	DDX5/RBM8A/SAP18/TRA2A/DDX17/MAGOH/SRSF10/CDK11A/WTAP/SNW1/SNRPA/SRSF9/SRSF8/RNPS1/PRDX6/C1QBP/VIRMA/TRA2B/C9orf78/NSRP1	20
BP	GO:1903902	positive regulation of viral life cycle	12/1166	61/18670	0.000334712	0.00510242	0.00429869	PPIB/CCL5/PPIA/LGALS1/TOP2B/PABPC1/CD74/VAPA/PKN2/PPIH/RAD23A/CHMP2A	12
BP	GO:0045727	positive regulation of translation	19/1166	127/18670	0.000335617	0.00510242	0.00429869	EIF5A/RPL5/EEF2/EIF3C/CCL5/RPL26/PABPC1/RPS4X/VIM/RPS27L/PCIF1/SERP1/C1QBP/NPM1/DHX29/UQCC2/EIF6/COA3/UPF3A	19
BP	GO:0071426	ribonucleoprotein complex export from nucleus	19/1166	127/18670	0.000335617	0.00510242	0.00429869	EIF5A/RPS15/ZC3H11A/RBM8A/SRRM1/RAN/MAGOH/ALYREF/THOC7/SETD2/UPF2/SRSF9/RNPS1/NPM1/SSB/NXT1/ENY2/SLBP/EIF6	19
BP	GO:0043666	regulation of phosphoprotein phosphatase activity	18/1166	117/18670	0.00033619	0.00510242	0.00429869	PTPRC/HSP90AB1/SET/LGALS3/EIF2AK2/CALM3/FKBP1A/ENSA/PPP1R11/PPP1R2/PPP1R10/TIPRL/PPP2R2D/PPP2R2B/SLC39A10/B3GAT3/PPP1R14B/PPP1R35	18
BP	GO:0006446	regulation of translational initiation	14/1166	79/18670	0.000346655	0.00524549	0.00441922	RPL13A/EIF4B/EIF1/CCL5/EIF4G2/EIF3K/ATF4/PAIP2/EIF1B/EIF2AK2/HSPB1/PPP1CA/NPM1/DHX29	14
BP	GO:0045730	respiratory burst	9/1166	37/18670	0.000354648	0.00535042	0.00450762	SELENOK/IGHA1/JCHAIN/PRDX2/RAC2/PGAM1/CYBA/CYBC1/CD55	9
BP	GO:0050870	positive regulation of T cell activation	26/1166	202/18670	0.00036431	0.00546357	0.00460295	SELENOK/HLA-DPA1/HMGB1/CD3E/HLA-E/CDC42/PTPRC/TGFB1/CCL5/CD81/LGALS1/SOCS1/PYCARD/CD74/FAM49B/AP3D1/ANXA1/PAK2/HSPD1/CD55/RPS3/CD46/NFKBIZ/VSIR/NKAP/MAP3K8	26
BP	GO:0051701	interaction with host	26/1166	202/18670	0.00036431	0.00546357	0.00460295	IFITM1/GAPDH/IFITM2/TGFB1/CD81/PPIA/LGALS1/RPSA/ALYREF/THOC7/EIF2AK2/CD74/GRK2/VAPA/SNX3/HIPK2/DYNLT1/IFITM3/ITGB1/CD55/SIVA1/VAMP8/CD46/UVRAG/CHMP2A/ATG5	26
BP	GO:0097237	cellular response to toxic substance	30/1166	247/18670	0.000370919	0.00552497	0.00465468	ACTB/ALOX5AP/SELENOW/RACK1/B2M/HBA2/GSTP1/HBB/TXN/KLF2/SELENOS/PRDX2/S100A9/ETS1/GPX4/SETX/PSAP/GSTK1/SELENOT/PARK7/FIS1/MGST3/ANXA1/PRDX6/PDCD10/GSTO1/NFE2L2/RPS3/TXNDC17/PRDX1	30
BP	GO:0071166	ribonucleoprotein complex localization	19/1166	128/18670	0.000371508	0.00552497	0.00465468	EIF5A/RPS15/ZC3H11A/RBM8A/SRRM1/RAN/MAGOH/ALYREF/THOC7/SETD2/UPF2/SRSF9/RNPS1/NPM1/SSB/NXT1/ENY2/SLBP/EIF6	19
BP	GO:0051204	protein insertion into mitochondrial membrane	10/1166	45/18670	0.000371684	0.00552497	0.00465468	BAX/NDUFA13/YWHAE/ROMO1/HSP90AA1/TOMM22/PDCD5/PPP3CC/PMAIP1/TIMM13	10
BP	GO:0051656	establishment of organelle localization	43/1166	401/18670	0.000382051	0.00566243	0.00477048	RPS15/SYNE2/MYH9/CDC42/UBB/BLOC1S1/CTSC/RAN/LAT/ATM/TRAPPC1/RAC2/DYNC1H1/STXBP2/TMEM230/AP3D1/DYNLT1/SEC22B/UBE2B/CHMP4A/RAB1B/BLOC1S2/PDCD10/NPM1/NSF/MCPH1/ACTR10/PDCD6/TRAPPC2L/RAB11B/NAPA/GOSR1/CHMP5/CNIH1/VAMP8/EIF6/KIFAP3/CENPC/TRAPPC2/PPP6C/CHMP2A/SAR1B/AP3S1	43
BP	GO:2001056	positive regulation of cysteine-type endopeptidase activity	21/1166	149/18670	0.000386156	0.00570652	0.00480763	S100A8/RACK1/HMGB1/BAX/NDUFA13/S100A9/HSPE1/CYFIP2/CYCS/NLRP1/PYCARD/PDCD5/RPS27L/FIS1/FAM162A/HSPD1/PDCD6/RPS3/BCAP31/ARL6IP5/PMAIP1	21
BP	GO:0042795	snRNA transcription by RNA polymerase II	13/1166	71/18670	0.000401809	0.00592053	0.00498793	POLR2L/GTF2B/ICE1/INTS11/POLR2K/TAF9/POLR2E/POLR2F/TAF11/POLR2I/POLR2J/GTF2A2/POLR2C	13
BP	GO:0045785	positive regulation of cell adhesion	43/1166	403/18670	0.000424339	0.00621242	0.00523384	S100A10/SELENOK/HLA-DPA1/HMGB1/CD3E/HLA-E/FLNA/CDC42/PTPRC/ITGB2/TGFB1/CCL5/CD81/LGALS1/SOCS1/ATM/ETS1/UTRN/IQGAP1/PYCARD/CD74/FAM49B/AP3D1/ANXA1/C1QBP/SKAP1/PAK2/ILK/PPP3CA/HSPD1/CIB1/ADGRG1/CD55/RPS3/CD46/APBB1IP/KIFAP3/NFKBIZ/VSIR/NKAP/MAP3K8/ARL2/MYADM	43
BP	GO:0050657	nucleic acid transport	25/1166	193/18670	0.000425306	0.00621242	0.00523384	EIF5A/RPS15/ZC3H11A/RBM8A/SRRM1/RAN/RTRAF/MAGOH/ALYREF/THOC7/SETD2/UPF2/SRSF9/RNPS1/NPM1/SSB/NCBP3/SFPQ/NXT1/ENY2/SLBP/EIF6/NUTF2/UPF3A/ZFP36	25
BP	GO:0050658	RNA transport	25/1166	193/18670	0.000425306	0.00621242	0.00523384	EIF5A/RPS15/ZC3H11A/RBM8A/SRRM1/RAN/RTRAF/MAGOH/ALYREF/THOC7/SETD2/UPF2/SRSF9/RNPS1/NPM1/SSB/NCBP3/SFPQ/NXT1/ENY2/SLBP/EIF6/NUTF2/UPF3A/ZFP36	25
BP	GO:0016311	dephosphorylation	49/1166	478/18670	0.000442982	0.00645197	0.00543565	PTPRC/TGFB1/DUSP2/YWHAE/PPP4C/HSP90AB1/CYCS/WNK1/IQGAP1/SET/LGALS3/EIF2AK2/INPP5D/PPP4R3B/CALM3/PPP1CA/FKBP1A/PTPN12/PCIF1/ENSA/PTPN2/PPP3CC/SDHAF2/SSU72/PPP1R11/CAMTA1/PPP1CB/PPP1R2/PPP3CA/PPP1R10/PTPRA/ACP1/TIPRL/NT5C/NT5C3A/PPP2R2D/PPP2R2B/CTDNEP1/SLC39A10/PPP6C/PIN1/PPP2R3C/PHPT1/B3GAT3/PPP1R14B/PPP1R35/CDC14A/PGP/PNKP	49
BP	GO:0032436	positive regulation of proteasomal ubiquitin-dependent protein catabolic process	14/1166	81/18670	0.000452196	0.00656724	0.00553277	RACK1/HERPUD1/SUMO2/STUB1/SUMO1/RBX1/RNF19A/CSNK1A1/RAD23A/NFE2L2/BCAP31/ZFAND2A/DDRGK1/NOP53	14
BP	GO:0072522	purine-containing compound biosynthetic process	26/1166	205/18670	0.000458407	0.00662544	0.0055818	ATP5F1E/ATP5MC2/ATP5ME/ATP5MF/ATP5F1D/ATP5MG/ATP5MC3/ATP5PF/TGFB1/ATP5PO/ATP5F1C/COX5B/ATP5PD/AMD1/ATP5MC1/ATP5PB/ATP5F1A/NME3/DGUOK/GUK1/ATP5F1B/MPC2/PPCS/APRT/TECR/PRKAG2	26
BP	GO:0051168	nuclear export	25/1166	194/18670	0.000459941	0.00662544	0.0055818	EIF5A/RPS15/ZC3H11A/RBM8A/TGFB1/SRRM1/TXN/RAN/YWHAE/MAGOH/ALYREF/THOC7/PARK7/SETD2/UPF2/SRSF9/RNPS1/NPM1/SSB/NXT1/ENY2/SLBP/EMD/EIF6/NUTF2	25
BP	GO:0009301	snRNA transcription	13/1166	72/18670	0.000462758	0.00662544	0.0055818	POLR2L/GTF2B/ICE1/INTS11/POLR2K/TAF9/POLR2E/POLR2F/TAF11/POLR2I/POLR2J/GTF2A2/POLR2C	13
BP	GO:0051881	regulation of mitochondrial membrane potential	13/1166	72/18670	0.000462758	0.00662544	0.0055818	CLIC1/RACK1/UBB/BAX/PRELID1/ATP5IF1/IFI6/PARK7/TSPO/HEBP2/ARL6IP5/PMAIP1/PPP2R3C	13
BP	GO:0090114	COPII-coated vesicle budding	13/1166	72/18670	0.000462758	0.00662544	0.0055818	CTSC/TRAPPC1/VAPA/SEC22B/RAB1B/NSF/PDCD6/TRAPPC2L/NAPA/CNIH1/TRAPPC2/PPP6C/SAR1B	13
BP	GO:0008535	respiratory chain complex IV assembly	7/1166	24/18670	0.00049129	0.00699431	0.00589257	PET100/COX17/COX20/COX19/SURF1/COX14/COA3	7
BP	GO:0033119	negative regulation of RNA splicing	7/1166	24/18670	0.00049129	0.00699431	0.00589257	RPS13/RPS26/SAP18/SRSF10/SRSF9/RNPS1/C1QBP	7
BP	GO:0030217	T cell differentiation	29/1166	240/18670	0.000501585	0.00712082	0.00599915	RPL22/HMGB1/CD3E/B2M/RPS6/IRF1/PTPRC/CD3G/TGFB1/SPN/PRELID1/PRDX2/SOCS1/NFATC2/PRDM1/KDELR1/CD3D/CD74/ZFP36L2/CD2/AP3D1/RHOH/ANXA1/PTPN2/CD46/NFKBIZ/VSIR/NKAP/ATG5	29
BP	GO:0002495	antigen processing and presentation of peptide antigen via MHC class II	16/1166	101/18670	0.000505804	0.0071406	0.00601582	HLA-DRB1/HLA-DPA1/CAPZA1/CANX/PYCARD/DYNC1H1/CD74/CAPZB/AP2S1/DYNC1I2/ACTR10/CLTA/DYNC1LI1/KIFAP3/AP1S2/SAR1B	16
BP	GO:1903008	organelle disassembly	16/1166	101/18670	0.000505804	0.0071406	0.00601582	SQSTM1/ATP5IF1/PARK7/TOMM7/FIS1/TSPO/MAP1LC3B/HAX1/GABARAPL2/VDAC1/CDC37/MTIF3/MCTS1/TEX264/FUNDC2/ATG5	16
BP	GO:0070486	leukocyte aggregation	5/1166	12/18670	0.000515178	0.00725267	0.00611023	S100A8/MSN/STK10/S100A9/RAC2	5
BP	GO:0009260	ribonucleotide biosynthetic process	24/1166	185/18670	0.000536958	0.0075383	0.00635087	ATP5F1E/ATP5MC2/ATP5ME/ATP5MF/ATP5F1D/ATP5MG/ATP5MC3/ATP5PF/TGFB1/ATP5PO/ATP5F1C/COX5B/ATP5PD/ATP5MC1/ATP5PB/ATP5F1A/NME3/GUK1/ATP5F1B/MPC2/PPCS/APRT/TECR/PRKAG2	24
BP	GO:0031333	negative regulation of protein-containing complex assembly	19/1166	132/18670	0.000550507	0.00770709	0.00649307	PFN1/HMGB1/TMSB10/RPL13A/CDC42/SORL1/CAPZA1/SPTBN1/VDAC2/TMC8/DNAJC15/PARK7/SVIP/CAPZB/TWF2/RIOK3/TMOD3/MYADM/NOP53	19
BP	GO:1905477	positive regulation of protein localization to membrane	18/1166	122/18670	0.000564456	0.00787752	0.00663665	RACK1/ITGB2/TGFB1/CD81/YWHAE/SPTBN1/SQSTM1/RHOG/ITGAM/LGALS3/MESD/PDCD5/FIS1/RER1/PPP3CC/CIB1/ITGB1/PMAIP1	18
BP	GO:0002504	antigen processing and presentation of peptide or polysaccharide antigen via MHC class II	16/1166	102/18670	0.000565797	0.00787752	0.00663665	HLA-DRB1/HLA-DPA1/CAPZA1/CANX/PYCARD/DYNC1H1/CD74/CAPZB/AP2S1/DYNC1I2/ACTR10/CLTA/DYNC1LI1/KIFAP3/AP1S2/SAR1B	16
BP	GO:0048199	vesicle targeting, to, from or within Golgi	13/1166	74/18670	0.000608375	0.00844705	0.00711647	CTSC/TRAPPC1/SEC22B/RAB1B/NSF/PDCD6/TRAPPC2L/NAPA/GOSR1/CNIH1/TRAPPC2/PPP6C/SAR1B	13
BP	GO:0000381	regulation of alternative mRNA splicing, via spliceosome	12/1166	65/18670	0.000614649	0.00851079	0.00717017	DDX5/RBM8A/SAP18/DDX17/MAGOH/SRSF10/WTAP/SRSF9/SRSF8/RNPS1/TRA2B/NSRP1	12
BP	GO:0035303	regulation of dephosphorylation	26/1166	209/18670	0.000616708	0.00851596	0.00717453	PTPRC/TGFB1/YWHAE/HSP90AB1/WNK1/IQGAP1/SET/LGALS3/EIF2AK2/CALM3/FKBP1A/PCIF1/ENSA/PPP1R11/CAMTA1/PPP1R2/PPP1R10/TIPRL/PPP2R2D/PPP2R2B/SLC39A10/PIN1/PPP2R3C/B3GAT3/PPP1R14B/PPP1R35	26
BP	GO:0022409	positive regulation of cell-cell adhesion	30/1166	255/18670	0.000634188	0.00873348	0.00735779	SELENOK/HLA-DPA1/HMGB1/CD3E/HLA-E/CDC42/PTPRC/ITGB2/TGFB1/CCL5/CD81/LGALS1/SOCS1/ETS1/PYCARD/CD74/FAM49B/AP3D1/ANXA1/SKAP1/PAK2/HSPD1/CD55/RPS3/CD46/KIFAP3/NFKBIZ/VSIR/NKAP/MAP3K8	30
BP	GO:0002711	positive regulation of T cell mediated immunity	10/1166	48/18670	0.000642606	0.00882214	0.00743248	B2M/HLA-A/HLA-E/HLA-B/PTPRC/CD81/HLA-F/FAM49B/HSPD1/HLA-C	10
BP	GO:0060330	regulation of response to interferon-gamma	7/1166	25/18670	0.000645863	0.00882214	0.00743248	JAK1/SOCS1/HSP90AB1/SUMO1/PTPN2/CDC37/IFNGR1	7
BP	GO:0060334	regulation of interferon-gamma-mediated signaling pathway	7/1166	25/18670	0.000645863	0.00882214	0.00743248	JAK1/SOCS1/HSP90AB1/SUMO1/PTPN2/CDC37/IFNGR1	7
BP	GO:0031334	positive regulation of protein-containing complex assembly	29/1166	244/18670	0.000656949	0.00894938	0.00753968	PFN1/ARPC3/RACK1/JCHAIN/LCP1/MSN/TGFB1/BAX/ARPC1B/ATM/GMFG/STUB1/HSP90AA1/CORO1B/PYCARD/SUMO1/ARPC4/RBX1/ARPC5L/ICE1/MECP2/SKAP1/RPS3/WHAMM/PMAIP1/RHOC/ARL2/PSMC6/XPA	29
BP	GO:1901799	negative regulation of proteasomal protein catabolic process	11/1166	57/18670	0.000695633	0.00945088	0.00796218	RPL11/HSP90AB1/USP7/PARK7/SVIP/DERL2/TAF9/GABARAPL2/UBAC2/DDRGK1/NOP53	11
BP	GO:0030218	erythrocyte differentiation	17/1166	114/18670	0.000701645	0.00950701	0.00800947	B2M/RPS6/KLF2/TGFBR3/ETS1/ATP5IF1/LYAR/INPP5D/SMAP1/HIPK2/SFXN1/ISG15/PTPN2/RPS14/TMOD3/PRMT1/ZFP36	17
BP	GO:0048207	vesicle targeting, rough ER to cis-Golgi	12/1166	66/18670	0.000709247	0.00955875	0.00805306	CTSC/TRAPPC1/SEC22B/RAB1B/NSF/PDCD6/TRAPPC2L/NAPA/CNIH1/TRAPPC2/PPP6C/SAR1B	12
BP	GO:0048208	COPII vesicle coating	12/1166	66/18670	0.000709247	0.00955875	0.00805306	CTSC/TRAPPC1/SEC22B/RAB1B/NSF/PDCD6/TRAPPC2L/NAPA/CNIH1/TRAPPC2/PPP6C/SAR1B	12
BP	GO:0042129	regulation of T cell proliferation	21/1166	156/18670	0.000716973	0.00963718	0.00811913	SELENOK/HLA-DPA1/HMGB1/CD3E/HLA-E/IRF1/PTPRC/TGFB1/SPN/CCL5/CD81/CEBPB/TNFRSF1B/LGALS3/RAC2/PYCARD/ANXA1/CD55/RPS3/CD46/VSIR	21
BP	GO:0006405	RNA export from nucleus	19/1166	135/18670	0.000729686	0.00978206	0.00824119	EIF5A/RPS15/ZC3H11A/RBM8A/SRRM1/RAN/MAGOH/ALYREF/THOC7/SETD2/UPF2/SRSF9/RNPS1/NPM1/SSB/NXT1/ENY2/SLBP/EIF6	19
BP	GO:1903901	negative regulation of viral life cycle	14/1166	85/18670	0.00074692	0.0099866	0.00841351	IFITM1/IFITM2/CCL5/MX1/EIF2AK2/BST2/PLSCR1/VAPA/SNX3/ISG20/ISG15/BANF1/IFITM3/MPHOSPH8	14
BP	GO:0001914	regulation of T cell mediated cytotoxicity	8/1166	33/18670	0.000770476	0.0102744	0.00865595	B2M/HLA-A/HLA-E/HLA-B/PTPRC/HLA-F/FAM49B/HLA-C	8
BP	GO:0002821	positive regulation of adaptive immune response	16/1166	105/18670	0.00078363	0.0104223	0.00878057	B2M/HLA-A/HLA-E/HLA-B/PTPRC/TGFB1/CD81/HLA-F/PYCARD/FAM49B/ANXA1/SKAP1/HSPD1/NFKBIZ/HLA-C/EXOSC6	16
BP	GO:0000380	alternative mRNA splicing, via spliceosome	13/1166	76/18670	0.000790868	0.0104361	0.00879225	DDX5/RBM8A/SAP18/DDX17/MAGOH/SRSF10/WTAP/SRSF9/SRSF8/RNPS1/TRA2B/SFPQ/NSRP1	13
BP	GO:0000422	autophagy of mitochondrion	13/1166	76/18670	0.000790868	0.0104361	0.00879225	SQSTM1/ATP5IF1/PARK7/TOMM7/FIS1/TSPO/MAP1LC3B/HAX1/GABARAPL2/VDAC1/CDC37/FUNDC2/ATG5	13
BP	GO:0061726	mitochondrion disassembly	13/1166	76/18670	0.000790868	0.0104361	0.00879225	SQSTM1/ATP5IF1/PARK7/TOMM7/FIS1/TSPO/MAP1LC3B/HAX1/GABARAPL2/VDAC1/CDC37/FUNDC2/ATG5	13
BP	GO:0006458	'de novo' protein folding	9/1166	41/18670	0.00079731	0.0104938	0.00884079	PTGES3/HSPE1/CD74/FKBP1A/ST13/ERO1A/HSPD1/SELENOF/DNAJC7	9
BP	GO:0006164	purine nucleotide biosynthetic process	24/1166	192/18670	0.000916006	0.0119935	0.0101043	ATP5F1E/ATP5MC2/ATP5ME/ATP5MF/ATP5F1D/ATP5MG/ATP5MC3/ATP5PF/TGFB1/ATP5PO/ATP5F1C/COX5B/ATP5PD/ATP5MC1/ATP5PB/ATP5F1A/NME3/GUK1/ATP5F1B/MPC2/PPCS/APRT/TECR/PRKAG2	24
BP	GO:0046390	ribose phosphate biosynthetic process	24/1166	192/18670	0.000916006	0.0119935	0.0101043	ATP5F1E/ATP5MC2/ATP5ME/ATP5MF/ATP5F1D/ATP5MG/ATP5MC3/ATP5PF/TGFB1/ATP5PO/ATP5F1C/COX5B/ATP5PD/ATP5MC1/ATP5PB/ATP5F1A/NME3/GUK1/ATP5F1B/MPC2/PPCS/APRT/TECR/PRKAG2	24
BP	GO:0061077	chaperone-mediated protein folding	11/1166	59/18670	0.00094124	0.0122604	0.0103291	PPIB/PTGES3/HSPE1/CD74/HSPB1/PDCD5/FKBP1A/ST13/ERO1A/CHORDC1/DNAJC7	11
BP	GO:0071806	protein transmembrane transport	11/1166	59/18670	0.00094124	0.0122604	0.0103291	SEC61G/SEC61B/SEC62/ROMO1/DNAJC15/TOMM22/TOMM7/TIMM17B/HSPD1/DNAJC19/TRAM1	11
BP	GO:0002819	regulation of adaptive immune response	21/1166	160/18670	0.000999086	0.0129804	0.0109357	HMGB1/B2M/HLA-A/HLA-E/HLA-B/IRF1/PTPRC/TGFB1/CD81/HLA-F/TNFRSF1B/IRF7/PYCARD/FAM49B/ANXA1/SKAP1/HSPD1/CD48/NFKBIZ/HLA-C/EXOSC6	21
BP	GO:0070665	positive regulation of leukocyte proliferation	19/1166	139/18670	0.00104501	0.0135422	0.011409	MIF/SELENOK/HLA-DPA1/HMGB1/CD3E/HLA-E/PTPRC/CCL5/CD81/NFATC2/PYCARD/CD74/BST2/ANXA1/CD55/RPS3/CD46/CD320/SLC39A10	19
BP	GO:0039528	cytoplasmic pattern recognition receptor signaling pathway in response to virus	7/1166	27/18670	0.00106916	0.0138197	0.0116429	IRF7/UFD1/PUM2/C1QBP/SEC14L1/RIOK3/NOP53	7
BP	GO:0019886	antigen processing and presentation of exogenous peptide antigen via MHC class II	15/1166	98/18670	0.00107751	0.0138922	0.0117039	HLA-DRB1/HLA-DPA1/CAPZA1/CANX/DYNC1H1/CD74/CAPZB/AP2S1/DYNC1I2/ACTR10/CLTA/DYNC1LI1/KIFAP3/AP1S2/SAR1B	15
BP	GO:0035967	cellular response to topologically incorrect protein	21/1166	161/18670	0.00108296	0.0139269	0.0117331	RACK1/HERPUD1/BAX/SELENOS/TLN1/CANX/ATF4/STUB1/UFD1/EIF2AK2/MYDGF/ERO1A/SDF2L1/SERP1/PTPN2/DERL2/SRPRA/YIF1A/PDIA6/NFE2L2/ATF6B	21
BP	GO:0034620	cellular response to unfolded protein	19/1166	140/18670	0.00113995	0.0146226	0.0123193	RACK1/HERPUD1/BAX/SELENOS/TLN1/CANX/ATF4/STUB1/EIF2AK2/MYDGF/ERO1A/SERP1/PTPN2/DERL2/SRPRA/YIF1A/PDIA6/NFE2L2/ATF6B	19
BP	GO:0032435	negative regulation of proteasomal ubiquitin-dependent protein catabolic process	8/1166	35/18670	0.00116866	0.0149529	0.0125975	RPL11/HSP90AB1/USP7/PARK7/SVIP/TAF9/DDRGK1/NOP53	8
BP	GO:0010917	negative regulation of mitochondrial membrane potential	5/1166	14/18670	0.00117226	0.0149611	0.0126045	BAX/PRELID1/HEBP2/ARL6IP5/PMAIP1	5
BP	GO:0051817	modulation of process of other organism involved in symbiotic interaction	15/1166	99/18670	0.00119814	0.0152528	0.0128502	GAPDH/PPIB/TGFB1/CCL4/IGF2R/CCL5/JUN/GTF2B/EIF2AK2/VAPA/SNW1/HIPK2/SMARCB1/TAF11/ATG5	15
BP	GO:0050671	positive regulation of lymphocyte proliferation	18/1166	130/18670	0.00120461	0.0152713	0.0128658	MIF/SELENOK/HLA-DPA1/HMGB1/CD3E/HLA-E/PTPRC/CCL5/CD81/NFATC2/PYCARD/CD74/ANXA1/CD55/RPS3/CD46/CD320/SLC39A10	18
BP	GO:0031331	positive regulation of cellular catabolic process	38/1166	362/18670	0.00120563	0.0152713	0.0128658	RACK1/HMGB1/MSN/HERPUD1/SUMO2/BAX/CD81/CTSC/TNFRSF1B/PABPC1/ATM/ATP5IF1/STUB1/HSP90AA1/NRDC/SUMO1/PARK7/ZFP36L2/TOMM7/RBX1/SVIP/RNF19A/CNOT1/PSMC1/CSNK1A1/RAD23A/NFE2L2/TOB1/UQCC2/CDC37/BCAP31/UVRAG/ZBTB20/ZFAND2A/ATG5/DDRGK1/NOP53/ZFP36	38
BP	GO:0002709	regulation of T cell mediated immunity	12/1166	70/18670	0.00121811	0.0153524	0.0129341	HMGB1/B2M/HLA-A/HLA-E/HLA-B/PTPRC/CD81/HLA-F/TNFRSF1B/FAM49B/HSPD1/HLA-C	12
BP	GO:0006901	vesicle coating	12/1166	70/18670	0.00121811	0.0153524	0.0129341	CTSC/TRAPPC1/SEC22B/RAB1B/NSF/PDCD6/TRAPPC2L/NAPA/CNIH1/TRAPPC2/PPP6C/SAR1B	12
BP	GO:0006301	postreplication repair	10/1166	52/18670	0.00123891	0.0155758	0.0131223	RPS27A/UBB/UBE2V1/UFD1/UBE2N/UBE2B/ISG15/UBE2L6/FAAP20/UBE2V2	10
BP	GO:1903052	positive regulation of proteolysis involved in cellular protein catabolic process	17/1166	120/18670	0.00126103	0.0158145	0.0133234	RACK1/HERPUD1/SUMO2/CTSC/ATP5IF1/STUB1/SUMO1/RBX1/RNF19A/PSMC1/CSNK1A1/RAD23A/NFE2L2/BCAP31/ZFAND2A/DDRGK1/NOP53	17
BP	GO:0048194	Golgi vesicle budding	13/1166	80/18670	0.00129544	0.0162058	0.0136531	CTSC/TRAPPC1/VAPA/SEC22B/RAB1B/NSF/PDCD6/TRAPPC2L/NAPA/CNIH1/TRAPPC2/PPP6C/SAR1B	13
BP	GO:0046916	cellular transition metal ion homeostasis	16/1166	110/18670	0.00130471	0.0162815	0.0137168	S100A8/FTH1/MT2A/SKP1/FTL/MT1X/S100A9/ATP6V1G1/AP3D1/NEDD8/ISCU/ATOX1/SRI/COX19/NDFIP1/SLC39A10	16
BP	GO:0002221	pattern recognition receptor signaling pathway	24/1166	197/18670	0.00131226	0.0163354	0.0137623	S100A8/RPS27A/HMGB1/IRF1/ITGB2/UBB/UBE2D2/S100A9/IRF7/UBE2V1/ITGAM/ERBIN/UFD1/UBE2N/OTULIN/CYBA/PUM2/GPS2/C1QBP/HSPD1/NFKBIA/SEC14L1/RIOK3/NOP53	24
BP	GO:0032946	positive regulation of mononuclear cell proliferation	18/1166	131/18670	0.00131686	0.0163523	0.0137765	MIF/SELENOK/HLA-DPA1/HMGB1/CD3E/HLA-E/PTPRC/CCL5/CD81/NFATC2/PYCARD/CD74/ANXA1/CD55/RPS3/CD46/CD320/SLC39A10	18
BP	GO:0035456	response to interferon-beta	7/1166	28/18670	0.00134956	0.0166765	0.0140496	IFITM1/IFITM2/IRF1/NDUFA13/BST2/PLSCR1/IFITM3	7
BP	GO:0070861	regulation of protein exit from endoplasmic reticulum	7/1166	28/18670	0.00134956	0.0166765	0.0140496	SORL1/CD81/SVIP/DERL2/UBAC2/BCAP31/SAR1B	7
BP	GO:0022407	regulation of cell-cell adhesion	41/1166	402/18670	0.00137796	0.0169858	0.0143102	FXYD5/SELENOK/HLA-DPA1/HMGB1/CD3E/HLA-E/IRF1/CDC42/PTPRC/ITGB2/TGFB1/SPN/CCL5/CD81/LGALS1/PRDX2/CEBPB/RIPOR2/AKNA/SOCS1/ETS1/WNK1/LGALS3/PYCARD/CD74/FAM49B/AP3D1/ANXA1/PTPN2/SKAP1/PAK2/HSPD1/CD55/RPS3/CD46/KIFAP3/NFKBIZ/VSIR/NKAP/MAP3K8/MYADM	41
BP	GO:0046718	viral entry into host cell	17/1166	121/18670	0.00138374	0.0170156	0.0143353	IFITM1/IFITM2/CD81/PPIA/LGALS1/RPSA/CD74/GRK2/SNX3/DYNLT1/IFITM3/ITGB1/CD55/SIVA1/VAMP8/CD46/UVRAG	17
BP	GO:0051222	positive regulation of protein transport	44/1166	440/18670	0.00139359	0.0170952	0.0144023	GAPDH/MIF/RACK1/SELENOK/HMGB1/HLA-E/FLNA/ITGB2/TGFB1/SORL1/CD81/PPIA/RAN/YWHAE/SPTBN1/VAMP2/HUWE1/ITGAM/NLRP1/RAC2/UBL5/PYCARD/PDCD5/TOMM7/UBE2L3/VPS28/CD2/FIS1/ICE1/SERP1/SRI/PPP3CC/PDCD10/CIB1/RAB29/MPC2/EMD/IFNGR1/BCAP31/SAR1B/NUTF2/PMAIP1/PHPT1/B3GAT3	44
BP	GO:0039531	regulation of viral-induced cytoplasmic pattern recognition receptor signaling pathway	6/1166	21/18670	0.00140926	0.0172456	0.014529	UFD1/PUM2/C1QBP/SEC14L1/RIOK3/NOP53	6
BP	GO:0030098	lymphocyte differentiation	37/1166	353/18670	0.00142582	0.017406	0.0146642	RPL22/HMGB1/CD3E/B2M/RPS6/IRF1/PTPRC/CD3G/TGFB1/SPN/BAX/PRELID1/LGALS1/PRDX2/SOCS1/ATM/NFATC2/PRDM1/KDELR1/PLCG2/INPP5D/CD3D/CD74/ZFP36L2/CD2/AP3D1/RHOH/GPS2/ANXA1/PTPN2/ITGB1/CD46/NFKBIZ/PPP2R3C/VSIR/NKAP/ATG5	37
BP	GO:0000387	spliceosomal snRNP assembly	10/1166	53/18670	0.00144301	0.0175734	0.0148053	SNRPG/SNRPD2/SNRPD1/SRSF10/SNRPC/SNRPE/SNRPD3/CLNS1A/SNRPB/SNRPF	10
BP	GO:0055076	transition metal ion homeostasis	18/1166	133/18670	0.00156815	0.0190089	0.0160147	S100A8/FTH1/MT2A/SKP1/B2M/FTL/MT1X/S100A9/ATP6V1G1/TMC8/AP3D1/NEDD8/ISCU/ATOX1/SRI/COX19/NDFIP1/SLC39A10	18
BP	GO:1903747	regulation of establishment of protein localization to mitochondrion	12/1166	72/18670	0.00156841	0.0190089	0.0160147	YWHAE/ATP5IF1/HUWE1/DNAJA1/RAC2/UBL5/PDCD5/TOMM7/UBE2L3/PPP3CC/HAX1/PMAIP1	12
BP	GO:0042771	intrinsic apoptotic signaling pathway in response to DNA damage by p53 class mediator	9/1166	45/18670	0.00161109	0.0194447	0.0163817	MIF/DDIT4/RPL26/PYCARD/CD74/RPS27L/SNW1/HIPK2/TAF9	9
BP	GO:1904951	positive regulation of establishment of protein localization	45/1166	456/18670	0.00161205	0.0194447	0.0163817	GAPDH/MIF/RACK1/SELENOK/HMGB1/HLA-E/FLNA/ITGB2/TGFB1/SORL1/CD81/PPIA/RAN/YWHAE/SPTBN1/VAMP2/HUWE1/ITGAM/NLRP1/RAC2/UBL5/PYCARD/PDCD5/TOMM7/UBE2L3/VPS28/CD2/FIS1/ICE1/SERP1/SRI/PPP3CC/CCT4/PDCD10/CIB1/RAB29/MPC2/EMD/IFNGR1/BCAP31/SAR1B/NUTF2/PMAIP1/PHPT1/B3GAT3	45
BP	GO:0045837	negative regulation of membrane potential	5/1166	15/18670	0.00166855	0.0200782	0.0169155	BAX/PRELID1/HEBP2/ARL6IP5/PMAIP1	5
BP	GO:0035821	modulation of process of other organism	16/1166	113/18670	0.00173928	0.0208797	0.0175907	GAPDH/PPIB/TGFB1/CCL4/IGF2R/CCL5/S100A9/JUN/GTF2B/EIF2AK2/VAPA/SNW1/HIPK2/SMARCB1/TAF11/ATG5	16
BP	GO:0072593	reactive oxygen species metabolic process	31/1166	284/18670	0.00178004	0.0213183	0.0179603	HBA2/ITGB2/TGFB1/GSTP1/ATP2B4/HBB/KLF2/SELENOS/NDUFA13/PRDX2/ROMO1/DDIT4/STK17A/ATP5IF1/HSP90AA1/HSP90AB1/ITGAM/RAC2/IFI6/CYBA/PARK7/TSPO/PRDX6/NFE2L2/VDAC1/ARF4/EIF6/PMAIP1/ATG5/GCHFR/PRDX1	31
BP	GO:0007229	integrin-mediated signaling pathway	15/1166	103/18670	0.00180038	0.0215109	0.0181225	ITGAL/MYH9/FLNA/CDC42/ITGB2/FYB1/TLN1/LAT/ITGAM/ERBIN/ISG15/ILK/ITGB1/TIMP1/ZYX	15
BP	GO:0008637	apoptotic mitochondrial changes	17/1166	124/18670	0.00181402	0.0215719	0.0181739	BAX/PRELID1/YWHAE/JUN/ATP5IF1/CHCHD10/SLC25A5/PYCARD/IFI6/PDCD5/ACAA2/FIS1/BLOC1S2/PPP3CC/FAM162A/HSPD1/PMAIP1	17
BP	GO:0051101	regulation of DNA binding	17/1166	124/18670	0.00181402	0.0215719	0.0181739	HMGB1/TGFB1/CSNK2B/TXN/JUN/NIPBL/GTF2B/SUMO1/PARK7/CALM3/HIPK2/TAF10/WAPL/SRI/NFKBIA/DDRGK1/SUMO3	17
BP	GO:0030177	positive regulation of Wnt signaling pathway	22/1166	179/18670	0.00182431	0.0216343	0.0182265	PSMB10/MACF1/PSME2/PSME1/PSMB9/WNK1/PSMD8/PSMB1/PSMA7/PSMD7/UBE2B/PSMC1/PSMB3/PSMA5/PSMB6/ILK/PSMB2/PSMA1/CTDNEP1/PIN1/PSMD14/PSMC6	22
BP	GO:0046634	regulation of alpha-beta T cell activation	14/1166	93/18670	0.00183404	0.0216343	0.0182265	HMGB1/CD3E/HLA-E/IRF1/PTPRC/CD81/SOCS1/PRDM1/AP3D1/ANXA1/CD55/NFKBIZ/VSIR/NKAP	14
BP	GO:0032469	endoplasmic reticulum calcium ion homeostasis	6/1166	22/18670	0.00183639	0.0216343	0.0182265	SELENOK/HERPUD1/BAX/FIS1/TMCO1/BCAP31	6
BP	GO:0051457	maintenance of protein location in nucleus	6/1166	22/18670	0.00183639	0.0216343	0.0182265	SKP1/SYNE1/TXN/PARK7/ARL2BP/ARL2	6
BP	GO:0010565	regulation of cellular ketone metabolic process	22/1166	180/18670	0.00195896	0.0230246	0.0193978	PSMB10/PSME2/ATP2B4/PSME1/PSMB9/PSMD8/PSMB1/PSMA7/PARK7/CD74/PSMD7/ANXA1/PSMC1/PSMB3/PSMA5/PSMB6/PSMB2/PSMA1/EIF6/PSMD14/PSMC6/PRKAG2	22
BP	GO:1901800	positive regulation of proteasomal protein catabolic process	15/1166	104/18670	0.00198512	0.023278	0.0196112	RACK1/HERPUD1/SUMO2/STUB1/SUMO1/RBX1/RNF19A/PSMC1/CSNK1A1/RAD23A/NFE2L2/BCAP31/ZFAND2A/DDRGK1/NOP53	15
BP	GO:0034504	protein localization to nucleus	29/1166	262/18670	0.0019959	0.0233359	0.01966	RPL11/SKP1/SYNE1/FLNA/TGFB1/TXN/RAN/YWHAE/RASSF5/TXNIP/CHCHD10/DNAJB6/SUMO1/GBP2/PARK7/NOLC1/CCT4/PPP3CA/NFKBIA/PPP1R10/NXT1/ARL2BP/RPAIN/CTDNEP1/PIN1/NUTF2/ARL2/XPA/NOP53	29
BP	GO:0045619	regulation of lymphocyte differentiation	21/1166	169/18670	0.0019993	0.0233359	0.01966	HMGB1/IRF1/PTPRC/TGFB1/PRELID1/PRDX2/SOCS1/NFATC2/PRDM1/INPP5D/CD74/ZFP36L2/CD2/AP3D1/ANXA1/PTPN2/CD46/NFKBIZ/PPP2R3C/VSIR/NKAP	21
BP	GO:1905897	regulation of response to endoplasmic reticulum stress	13/1166	84/18670	0.00204305	0.0237917	0.020044	RACK1/HERPUD1/BAX/SELENOS/PARK7/SVIP/PTPN2/DERL2/NFE2L2/UBAC2/BCAP31/PMAIP1/ATF6B	13
BP	GO:0051098	regulation of binding	38/1166	373/18670	0.00206223	0.0239598	0.0201857	ACTB/S100A10/RPL11/HMGB1/B2M/EIF3C/TGFB1/SORL1/CSNK2B/TXN/BAX/RAN/RIPOR2/JUN/TGFBR3/STUB1/HSP90AB1/NIPBL/TMC8/LGALS3/GTF2B/CARD16/SUMO1/PARK7/CALM3/PPP1CA/FKBP1A/HIPK2/TAF10/WAPL/SRI/CSNK1A1/PPP3CA/NFKBIA/MITD1/PIN1/DDRGK1/SUMO3	38
BP	GO:0006362	transcription elongation from RNA polymerase I promoter	7/1166	30/18670	0.00208002	0.024001	0.0202203	CCNH/POLR2L/POLR2K/ZNRD1/POLR2E/POLR2F/TAF1D	7
BP	GO:0046640	regulation of alpha-beta T cell proliferation	7/1166	30/18670	0.00208002	0.024001	0.0202203	CD3E/HLA-E/IRF1/PTPRC/CD81/CD55/VSIR	7
BP	GO:0070979	protein K11-linked ubiquitination	7/1166	30/18670	0.00208002	0.024001	0.0202203	UBE2D2/UBE2L3/UBE2S/UBE2E3/UBE2B/CDC26/ANAPC11	7
BP	GO:0043687	post-translational protein modification	37/1166	361/18670	0.00211194	0.0243138	0.0204839	ELOB/PSMB10/SKP1/PSME2/PSME1/LGALS1/ELOC/SPSB3/PSMB9/RNF7/PSMD8/PSMB1/PSMA7/RBX1/DCAF7/NEDD8/PSMD7/CST3/RAB1B/PSMC1/UBE2M/PSMB3/PSMA5/PSMB6/PDIA6/COPS6/PSMB2/RAB11B/COPS2/PSMA1/RAB2A/RAB8A/TIMP1/PSMD14/ATG5/PSMC6/UBE2F	37
BP	GO:0035308	negative regulation of protein dephosphorylation	11/1166	65/18670	0.00213844	0.0245072	0.0206469	YWHAE/SET/LGALS3/FKBP1A/ENSA/PPP1R11/PPP1R2/PPP1R10/TIPRL/PPP1R14B/PPP1R35	11
BP	GO:0050854	regulation of antigen receptor-mediated signaling pathway	11/1166	65/18670	0.00213844	0.0245072	0.0206469	PTPRC/CD81/LGALS3/PRKCB/GPS2/PTPN2/RAB29/RPS3/SLC39A10/PHPT1/ELF2	11
BP	GO:0006979	response to oxidative stress	44/1166	451/18670	0.00224865	0.025686	0.02164	RACK1/SELENOK/EEF2/HBA2/GSTP1/HBB/TXN/KLF2/NDUFB4/SELENOS/PRDX2/RWDD1/JUN/ROMO1/BTG1/NDUFA12/ETS1/TXNIP/ATF4/GPX4/SETX/PSAP/CYCS/CYBA/PARK7/NDUFA6/HSPB1/ERO1A/ANXA1/ATOX1/NDUFS8/PRDX6/NUDT1/PDCD10/NFE2L2/SFPQ/RPS3/LDHA/ARL6IP5/MGMT/XPA/NR4A2/PRDX1/PNKP	44
BP	GO:2000060	positive regulation of ubiquitin-dependent protein catabolic process	14/1166	95/18670	0.00225147	0.025686	0.02164	RACK1/HERPUD1/SUMO2/STUB1/SUMO1/RBX1/RNF19A/CSNK1A1/RAD23A/NFE2L2/BCAP31/ZFAND2A/DDRGK1/NOP53	14
BP	GO:0030575	nuclear body organization	5/1166	16/18670	0.00230318	0.0260993	0.0219881	ETS1/SUMO1/SF1/HIPK2/SERBP1	5
BP	GO:0033631	cell-cell adhesion mediated by integrin	5/1166	16/18670	0.00230318	0.0260993	0.0219881	CD3E/CCL5/WNK1/SKAP1/ITGB1	5
BP	GO:0034975	protein folding in endoplasmic reticulum	5/1166	16/18670	0.00230318	0.0260993	0.0219881	CANX/EMC6/ERO1A/EMC3/PDIA3	5
BP	GO:0002291	T cell activation via T cell receptor contact with antigen bound to MHC molecule on antigen presenting cell	4/1166	10/18670	0.00234404	0.0263848	0.0222287	ITGAL/CD81/LGALS3/APBB1IP	4
BP	GO:0010603	regulation of cytoplasmic mRNA processing body assembly	4/1166	10/18670	0.00234404	0.0263848	0.0222287	NBDY/CNOT1/PAN3/CNOT2	4
BP	GO:0051409	response to nitrosative stress	4/1166	10/18670	0.00234404	0.0263848	0.0222287	ATM/DNAJA1/PARK7/ATG5	4
BP	GO:0000715	nucleotide-excision repair, DNA damage recognition	6/1166	23/18670	0.00235476	0.0264135	0.0222529	RPS27A/UBB/RBX1/COPS6/COPS2/XPA	6
BP	GO:0015931	nucleobase-containing compound transport	27/1166	241/18670	0.00235705	0.0264135	0.0222529	EIF5A/RPS15/ZC3H11A/RBM8A/SRRM1/RAN/RTRAF/MAGOH/ALYREF/SLC25A5/THOC7/SLC25A6/SETD2/UPF2/SRSF9/RNPS1/NPM1/SSB/NCBP3/SFPQ/NXT1/ENY2/SLBP/EIF6/NUTF2/UPF3A/ZFP36	27
BP	GO:0042769	DNA damage response, detection of DNA damage	8/1166	39/18670	0.00244744	0.0273658	0.0230552	RPS27A/UBB/DNAJA1/RBX1/UBE2B/RPS3/MRPS35/PNKP	8
BP	GO:0046902	regulation of mitochondrial membrane permeability	12/1166	76/18670	0.00251875	0.0280703	0.0236487	BAX/YWHAE/ATP5IF1/CHCHD10/SLC25A5/ACAA2/DYNLT1/BLOC1S2/PPP3CC/HEBP2/ALKBH7/PMAIP1	12
BP	GO:0006890	retrograde vesicle-mediated transport, Golgi to endoplasmic reticulum	13/1166	86/18670	0.00253266	0.0280703	0.0236487	ARF5/KDELR1/SEC22B/RAB1B/RER1/COPE/NSF/NAPA/COG3/KDELR2/ARF4/KIFAP3/UVRAG	13
BP	GO:0006919	activation of cysteine-type endopeptidase activity involved in apoptotic process	13/1166	86/18670	0.00253266	0.0280703	0.0236487	S100A8/RACK1/BAX/S100A9/HSPE1/CYCS/NLRP1/PYCARD/RPS27L/FAM162A/HSPD1/PDCD6/PMAIP1	13
BP	GO:0032760	positive regulation of tumor necrosis factor production	13/1166	86/18670	0.00253266	0.0280703	0.0236487	MIF/SELENOK/HMGB1/HLA-E/PTPRC/SPN/DDT/PYCARD/CYBA/HSPB1/CD2/IFNGR1/ZBTB20	13
BP	GO:0006363	termination of RNA polymerase I transcription	7/1166	31/18670	0.00254397	0.0280703	0.0236487	CCNH/POLR2L/POLR2K/ZNRD1/POLR2E/POLR2F/TAF1D	7
BP	GO:1902253	regulation of intrinsic apoptotic signaling pathway by p53 class mediator	7/1166	31/18670	0.00254397	0.0280703	0.0236487	RPS7/RPL11/MIF/UBB/RPL26/CD74/TAF9	7
BP	GO:0018208	peptidyl-proline modification	10/1166	57/18670	0.00254932	0.0280703	0.0236487	PPIB/PPIA/FKBP8/FKBP11/FKBP1A/PIN4/PPIH/PIN1/FKBP2/PPIL2	10
BP	GO:0002687	positive regulation of leukocyte migration	17/1166	128/18670	0.00255782	0.0281026	0.0236759	CD99/SELENOK/HMGB1/GPSM3/TGFB1/SPN/CCL4/CCL5/RIPOR2/WNK1/LGALS3/RAC2/PYCARD/CD74/XCL2/C1QBP/VEGFB	17
BP	GO:0031123	RNA 3'-end processing	19/1166	150/18670	0.00256771	0.0281502	0.0237159	RPS21/ZC3H11A/TUT4/RBM8A/SRRM1/PABPC1/MAGOH/TUT7/ALYREF/THOC7/SNRPA/SRSF9/SSU72/RNPS1/EXOSC8/VIRMA/SSB/SLBP/EXOSC6	19
BP	GO:0045580	regulation of T cell differentiation	18/1166	139/18670	0.0025776	0.0281974	0.0237557	HMGB1/IRF1/PTPRC/TGFB1/PRELID1/PRDX2/SOCS1/NFATC2/PRDM1/CD74/CD2/AP3D1/ANXA1/PTPN2/CD46/NFKBIZ/VSIR/NKAP	18
BP	GO:0002699	positive regulation of immune effector process	25/1166	219/18670	0.00260527	0.0284386	0.0239589	MIF/B2M/HLA-A/HLA-E/HLA-B/PTPRC/ITGB2/DDX21/TGFB1/CD81/HLA-F/ITGAM/RAC2/STXBP2/CD74/FAM49B/PUM2/ANXA1/HSPD1/VAMP8/CD46/NFKBIZ/PHB/HLA-C/EXOSC6	25
BP	GO:0001909	leukocyte mediated cytotoxicity	15/1166	107/18670	0.00263633	0.0286538	0.0241403	GZMM/B2M/HLA-A/HLA-E/HLA-B/PTPRC/HLA-F/CTSC/SLAMF7/PRF1/ITGAM/STXBP2/FAM49B/HLA-C/PRDX1	15
BP	GO:0030330	DNA damage response, signal transduction by p53 class mediator	15/1166	107/18670	0.00263633	0.0286538	0.0241403	MIF/DDX5/BAX/RPL26/ATM/CNOT9/CD74/RPS27L/CNOT4/HIPK2/CNOT1/MDM4/PRMT1/CNOT2/PMAIP1	15
BP	GO:0002685	regulation of leukocyte migration	23/1166	196/18670	0.00266654	0.02892	0.0243645	MIF/CD99/SELENOK/HMGB1/MSN/GPSM3/TGFB1/SPN/CCL4/CCL5/CD81/STK10/RIPOR2/DDT/WNK1/LGALS3/RAC2/PYCARD/CD74/XCL2/ANXA1/C1QBP/VEGFB	23
BP	GO:0051702	interaction with symbiont	12/1166	77/18670	0.00281795	0.0304966	0.0256928	GAPDH/PPIB/CCL4/IGF2R/CCL5/JUN/GTF2B/VAPA/SNW1/HSPD1/SMARCB1/TAF11	12
BP	GO:0042026	protein refolding	8/1166	40/18670	0.00289472	0.0312605	0.0263364	PPIB/B2M/PPIA/HSP90AA1/FKBP1A/ST13/PPIH/HSPD1	8
BP	GO:0045815	positive regulation of gene expression, epigenetic	10/1166	58/18670	0.00291153	0.0313749	0.0264328	ACTB/DDX21/SF3B1/POLR2L/BAZ1B/POLR2K/ZNRD1/POLR2E/POLR2F/TAF1D	10
BP	GO:0007249	I-kappaB kinase/NF-kappaB signaling	29/1166	269/18670	0.00294875	0.0317084	0.0267137	S100A4/RPS27A/FLNA/DDX21/UBB/GSTP1/LGALS1/EEF1D/SQSTM1/UBE2V1/PYCARD/CARD16/UBE2N/CD74/BST2/HSPB1/VAPA/PRKCB/FKBP1A/RHOH/UBE2I/TMED4/REL/NFKBIA/NDFIP1/RIOK3/MIER1/RHOC/DDRGK1	29
BP	GO:0050857	positive regulation of antigen receptor-mediated signaling pathway	6/1166	24/18670	0.00297592	0.0319327	0.0269026	PTPRC/CD81/PRKCB/RAB29/RPS3/SLC39A10	6
BP	GO:0065002	intracellular protein transmembrane transport	9/1166	49/18670	0.00298602	0.0319731	0.0269367	SEC61B/SEC62/ROMO1/DNAJC15/TOMM7/TIMM17B/HSPD1/DNAJC19/TRAM1	9
BP	GO:0006356	regulation of transcription by RNA polymerase I	7/1166	32/18670	0.00308349	0.0328797	0.0277005	FLNA/POLR2L/ATF4/POLR2K/SMARCB1/WDR43/NOP53	7
BP	GO:0031343	positive regulation of cell killing	11/1166	68/18670	0.00308859	0.0328797	0.0277005	GAPDH/B2M/HLA-A/HLA-E/HLA-B/PTPRC/HLA-F/PRF1/ITGAM/FAM49B/HLA-C	11
BP	GO:0043923	positive regulation by host of viral transcription	5/1166	17/18670	0.0030967	0.0328797	0.0277005	JUN/GTF2B/SNW1/SMARCB1/TAF11	5
BP	GO:0045324	late endosome to vacuole transport	5/1166	17/18670	0.0030967	0.0328797	0.0277005	TMEM50A/LEPROTL1/VPS28/SNF8/CHMP2A	5
BP	GO:1903557	positive regulation of tumor necrosis factor superfamily cytokine production	13/1166	88/18670	0.0031144	0.0329983	0.0278004	MIF/SELENOK/HMGB1/HLA-E/PTPRC/SPN/DDT/PYCARD/CYBA/HSPB1/CD2/IFNGR1/ZBTB20	13
BP	GO:1905475	regulation of protein localization to membrane	22/1166	187/18670	0.00315912	0.0334021	0.0281406	ACTB/RACK1/ITGB2/TGFB1/CD81/YWHAE/SPTBN1/SQSTM1/RHOG/ITGAM/LGALS3/MESD/PDCD5/FIS1/RER1/PPP3CC/CIB1/ITGB1/VTI1B/VAMP8/PMAIP1/LYPLA1	22
BP	GO:0016236	macroautophagy	31/1166	295/18670	0.00319771	0.0337395	0.0284249	GAPDH/CSNK2B/ATP6V1G1/SQSTM1/TOMM5/LAMTOR4/ATP6V0E1/SNX6/TOMM22/TOMM7/VPS28/EMC6/LAMTOR1/RHEB/SEC22B/CHMP4A/MAP1LC3B/RAB1B/ATP6V0B/SNF8/VMP1/GABARAPL2/VDAC1/CDC37/VAMP8/TEX264/UVRAG/CHMP2A/ATG5/LAMTOR2/PRKAG2	31
BP	GO:0051258	protein polymerization	30/1166	283/18670	0.00324494	0.0341665	0.0287846	PFN1/ARPC3/TMSB10/DIAPH1/CAPZA1/COTL1/ARPC1B/SPTBN1/VDAC2/GMFG/GPX4/HSP90AA1/MX1/CORO1B/PYCARD/ARPC4/UBE2S/ARPC5L/WASHC3/CAPZB/CHMP4A/HAX1/MECP2/TWF2/RPS3/TMOD3/WHAMM/CHMP2A/ARL2/MYADM	30
BP	GO:0050900	leukocyte migration	47/1166	499/18670	0.00325253	0.0341752	0.0287919	S100A8/IGKC/IGLC2/IGLC3/MIF/CD99/SELENOK/IGHA1/HMGB1/JCHAIN/ITGAL/MSN/MYH9/ITGB2/GPSM3/TGFB1/SPN/CCL4/CCL5/CD81/PPIA/STK10/S100A9/RIPOR2/DDT/GLG1/GYPC/ITGAM/WNK1/LGALS3/RAC2/PYCARD/SBDS/BSG/INPP5D/CD74/CD2/XCL2/CKLF/ANXA1/AIMP1/C1QBP/ITGB1/SLC3A2/CD48/PPIL2/VEGFB	47
BP	GO:0001836	release of cytochrome c from mitochondria	10/1166	59/18670	0.00331362	0.034673	0.0292113	BAX/PRELID1/JUN/CHCHD10/PYCARD/IFI6/PDCD5/FIS1/FAM162A/PMAIP1	10
BP	GO:0043388	positive regulation of DNA binding	10/1166	59/18670	0.00331362	0.034673	0.0292113	HMGB1/TGFB1/TXN/NIPBL/GTF2B/PARK7/CALM3/HIPK2/WAPL/DDRGK1	10
BP	GO:0070227	lymphocyte apoptotic process	11/1166	69/18670	0.00347163	0.0362513	0.030541	MIF/RPS6/CD3G/CCL5/BAX/PRELID1/LGALS3/KDELR1/CD74/TSC22D3/SLC39A10	11
BP	GO:0001731	formation of translation preinitiation complex	4/1166	11/18670	0.00350248	0.0362736	0.0305598	RPL13A/EIF4B/EIF2S2/MCTS1	4
BP	GO:0033632	regulation of cell-cell adhesion mediated by integrin	4/1166	11/18670	0.00350248	0.0362736	0.0305598	CD3E/CCL5/WNK1/SKAP1	4
BP	GO:0039532	negative regulation of viral-induced cytoplasmic pattern recognition receptor signaling pathway	4/1166	11/18670	0.00350248	0.0362736	0.0305598	UFD1/C1QBP/SEC14L1/RIOK3	4
BP	GO:0045060	negative thymic T cell selection	4/1166	11/18670	0.00350248	0.0362736	0.0305598	CD3E/PTPRC/CD74/ATG5	4
BP	GO:0002824	positive regulation of adaptive immune response based on somatic recombination of immune receptors built from immunoglobulin superfamily domains	14/1166	100/18670	0.003647	0.0376932	0.0317558	B2M/HLA-A/HLA-E/HLA-B/PTPRC/TGFB1/CD81/HLA-F/FAM49B/ANXA1/HSPD1/NFKBIZ/HLA-C/EXOSC6	14
BP	GO:0046633	alpha-beta T cell proliferation	7/1166	33/18670	0.00370622	0.0381492	0.0321399	CD3E/HLA-E/IRF1/PTPRC/CD81/CD55/VSIR	7
BP	GO:0071985	multivesicular body sorting pathway	7/1166	33/18670	0.00370622	0.0381492	0.0321399	TMEM50A/LEPROTL1/VPS28/SNF8/CHMP5/UVRAG/CHMP2A	7
BP	GO:0043122	regulation of I-kappaB kinase/NF-kappaB signaling	26/1166	237/18670	0.00373349	0.0383517	0.0323106	S100A4/FLNA/DDX21/GSTP1/LGALS1/EEF1D/SQSTM1/UBE2V1/PYCARD/CARD16/UBE2N/CD74/BST2/HSPB1/VAPA/PRKCB/FKBP1A/RHOH/UBE2I/TMED4/REL/NDFIP1/RIOK3/MIER1/RHOC/DDRGK1	26
BP	GO:0090090	negative regulation of canonical Wnt signaling pathway	21/1166	178/18670	0.00374376	0.038376	0.032331	PSMB10/PSME2/PSME1/PSMB9/PSMD8/PSMB1/PSMA7/RBX1/PSMD7/SDHAF2/PSMC1/PSMB3/PSMA5/PSMB6/CSNK1A1/PSMB2/PSMA1/EMD/PSMD14/PSMC6/SIAH2	21
BP	GO:0032515	negative regulation of phosphoprotein phosphatase activity	10/1166	60/18670	0.00375863	0.038376	0.032331	SET/LGALS3/FKBP1A/ENSA/PPP1R11/PPP1R2/PPP1R10/TIPRL/PPP1R14B/PPP1R35	10
BP	GO:0051851	modulation by host of symbiont process	10/1166	60/18670	0.00375863	0.038376	0.032331	PPIB/CCL4/IGF2R/CCL5/JUN/GTF2B/VAPA/SNW1/SMARCB1/TAF11	10
BP	GO:0033077	T cell differentiation in thymus	11/1166	70/18670	0.00389178	0.0396554	0.0334089	CD3E/B2M/RPS6/PTPRC/CD3G/CD3D/CD74/ZFP36L2/PTPN2/NKAP/ATG5	11
BP	GO:0016197	endosomal transport	25/1166	226/18670	0.00395371	0.0402053	0.0338722	RPS27A/ARL4C/UBB/BLOC1S1/SORL1/TMEM50A/SQSTM1/EHD1/LEPROTL1/SNX6/VPS28/LAMTOR1/AP3D1/CHMP4A/BLOC1S2/SNF8/VPS29/RAB29/RAB11B/VTI1B/GOSR1/CHMP5/RAB8A/CHMP2A/SPAG9	25
BP	GO:0090503	RNA phosphodiester bond hydrolysis, exonucleolytic	8/1166	42/18670	0.00397822	0.0403733	0.0340137	TRIR/ISG20/CNOT1/EXOSC8/PAN3/CNOT2/REXO2/EXOSC6	8
BP	GO:0032970	regulation of actin filament-based process	38/1166	388/18670	0.00404847	0.041004	0.034545	PFN1/S100A10/ARPC3/TMSB10/MYH9/FLNA/CDC42/TGFB1/CAPZA1/COTL1/ARPC1B/SPTBN1/GMFG/RHOG/RHOF/ARHGDIA/CORO1B/PYCARD/SUMO1/ARPC4/BST2/DSTN/ARPC5L/RHOH/CAPZB/SRI/ARHGDIB/HAX1/ILK/TWF2/SH3BP1/CNN2/ABRACL/TMOD3/WHAMM/RHOC/PHPT1/MYADM	38
BP	GO:0039535	regulation of RIG-I signaling pathway	5/1166	18/18670	0.00406979	0.0410553	0.0345883	UFD1/PUM2/C1QBP/SEC14L1/NOP53	5
BP	GO:1900153	positive regulation of nuclear-transcribed mRNA catabolic process, deadenylation-dependent decay	5/1166	18/18670	0.00406979	0.0410553	0.0345883	PABPC1/ZFP36L2/CNOT1/TOB1/ZFP36	5
BP	GO:0044409	entry into host	17/1166	134/18670	0.00413704	0.0416506	0.0350898	IFITM1/IFITM2/CD81/PPIA/LGALS1/RPSA/CD74/GRK2/SNX3/DYNLT1/IFITM3/ITGB1/CD55/SIVA1/VAMP8/CD46/UVRAG	17
BP	GO:0034109	homotypic cell-cell adhesion	12/1166	81/18670	0.00431598	0.0432797	0.0364623	ACTB/CD99/CLIC1/MYL12A/MYH9/FLNA/CCL5/HBB/LGALS1/TLN1/HSPB1/ILK	12
BP	GO:1903533	regulation of protein targeting	12/1166	81/18670	0.00431598	0.0432797	0.0364623	ITGB2/ATP5IF1/HUWE1/ITGAM/RAC2/UBL5/PDCD5/TOMM7/UBE2L3/FIS1/HAX1/CIB1	12
BP	GO:0002367	cytokine production involved in immune response	14/1166	102/18670	0.00437323	0.043767	0.0368728	MIF/B2M/HLA-E/DDX21/TGFB1/CD81/HLA-F/TNFRSF1B/KDELR1/CD74/BST2/HSPD1/CD55/ATG5	14
BP	GO:0043368	positive T cell selection	7/1166	34/18670	0.00442001	0.0441477	0.0371936	CD3E/PTPRC/CD3G/SPN/CD3D/CD74/PTPN2	7
BP	GO:0051438	regulation of ubiquitin-protein transferase activity	9/1166	52/18670	0.00452315	0.0450888	0.0379864	RPS7/RPL11/RPL5/STUB1/UBE2N/PARK7/UBE2L3/UBE2S/PIN1	9
BP	GO:0052126	movement in host environment	19/1166	158/18670	0.00459069	0.045672	0.0384777	IFITM1/IFITM2/CD81/PPIA/LGALS1/RPSA/CD74/GRK2/VAPA/SNX3/DYNLT1/IFITM3/ITGB1/CD55/SIVA1/VAMP8/CD46/UVRAG/CHMP2A	19
BP	GO:0032459	regulation of protein oligomerization	8/1166	43/18670	0.00462536	0.0459265	0.0386922	RACK1/JCHAIN/SORL1/BAX/TMC8/RIOK3/PMAIP1/RHOC	8
BP	GO:0009165	nucleotide biosynthetic process	29/1166	278/18670	0.00472031	0.0467773	0.039409	ATP5F1E/ATP5MC2/ATP5ME/ATP5MF/ATP5F1D/ATP5MG/ATP5MC3/ATP5PF/TGFB1/ATP5PO/ATP5F1C/COX5B/ATP5PD/ATP5MC1/ATP5PB/ERH/ATP5F1A/NME3/DUT/NAXE/DGUOK/GUK1/ATP5F1B/MPC2/PPCS/APRT/TECR/PRKAG2/PNKP	29
BP	GO:0010506	regulation of autophagy	33/1166	328/18670	0.0047306	0.0467876	0.0394176	GAPDH/HMGB1/EIF4G2/ATP6V1G1/ATM/ATP5IF1/LAMTOR4/PSAP/HERC1/PYCARD/ATP6V0E1/PARK7/EEF1A1/HSPB1/SNX6/TOMM7/LAMTOR1/TSPO/RHEB/SEC22B/SVIP/CHMP4A/RAB1B/ATP6V0B/HAX1/VDAC1/CDC37/RAB8A/UVRAG/ATG5/LAMTOR2/XPA/PRKAG2	33
BP	GO:0046635	positive regulation of alpha-beta T cell activation	10/1166	62/18670	0.00478986	0.0470972	0.0396785	CD3E/HLA-E/PTPRC/CD81/SOCS1/AP3D1/ANXA1/CD55/NFKBIZ/NKAP	10
BP	GO:0051205	protein insertion into membrane	10/1166	62/18670	0.00478986	0.0470972	0.0396785	BAX/NDUFA13/YWHAE/ROMO1/HSP90AA1/TOMM22/PDCD5/PPP3CC/PMAIP1/TIMM13	10
BP	GO:0070059	intrinsic apoptotic signaling pathway in response to endoplasmic reticulum stress	10/1166	62/18670	0.00478986	0.0470972	0.0396785	SELENOK/HERPUD1/BAX/SELENOS/CEBPB/ATF4/PARK7/ERO1A/PTPN2/PMAIP1	10
BP	GO:0038110	interleukin-2-mediated signaling pathway	4/1166	12/18670	0.00499612	0.0488403	0.0411469	IL2RB/JAK1/IL2RG/PTPN2	4
BP	GO:0043383	negative T cell selection	4/1166	12/18670	0.00499612	0.0488403	0.0411469	CD3E/PTPRC/CD74/ATG5	4
BP	GO:0060213	positive regulation of nuclear-transcribed mRNA poly(A) tail shortening	4/1166	12/18670	0.00499612	0.0488403	0.0411469	PABPC1/CNOT1/TOB1/ZFP36	4
BP	GO:0006903	vesicle targeting	13/1166	93/18670	0.00505425	0.049313	0.0415453	CTSC/TRAPPC1/SEC22B/RAB1B/NSF/PDCD6/TRAPPC2L/NAPA/GOSR1/CNIH1/TRAPPC2/PPP6C/SAR1B	13
CC	GO:0044391	ribosomal subunit	94/1201	190/19717	6.14397e-63	4.0243e-60	2.89737e-60	RPL39/RPS10/RPL30/RPL36A/RPL10/RPL28/RPS28/RPS13/RPL12/RPS8/RPL41/RPS7/RPL22/RPL37/RPL11/RPL34/RPS12/RPS15A/RPL29/RPL32/RPS27A/RPS24/RACK1/RPL36/RPL5/RPL7A/RPL35A/RPL6/RPL14/RPL8/RPLP1/RPS21/RPS29/RPL24/RPS3A/RPS15/RPLP2/RPL18/RPL18A/RPS27/RPS23/RPL13A/RPS20/RPS6/RPS11/RPL3/RPL27A/RPL4/HBA2/RPS26/RPS25/RPL19/RPL17/RPL31/RPSA/RPL26/RPS4X/RPL36AL/RPL21/MRPS21/MRPL57/MRPS18C/RPL22L1/MRPL52/RPL38/MRP…	94
CC	GO:0022626	cytosolic ribosome	73/1201	112/19717	5.22748e-61	1.712e-58	1.23258e-58	RPL39/RPS10/RPL30/RPL36A/RPL10/RPL28/RPS28/RPS13/RPL12/RPS8/RPL41/RPS7/RPL22/RPL37/RPL11/RPL34/RPS12/RPS15A/RPL29/RPL32/RPS27A/RPS24/RACK1/RPL36/RPL5/RPL7A/RPL35A/RPL6/RPL14/RPL8/RPLP1/RPS21/RPS29/RPL24/RPS3A/RPS15/RPLP2/RPL18/RPL18A/RPS27/RPS23/RPL13A/RPS20/RPS6/RPS11/RPL3/RPL27A/RPL4/HBA2/RPS26/RPS25/RPL19/RPL17/RPL31/RPSA/RPL26/RPS4X/RPL36AL/RPL21/RPL22L1/EIF2AK2/RPL38/RPS27L/RSL24D1/RPL37A/RP…	73
CC	GO:0005840	ribosome	102/1201	272/19717	7.11856e-54	1.55422e-51	1.11899e-51	RPL39/RPS10/RPL30/RPL36A/RPL10/RPL28/RPS28/RPS13/RPL12/RPS8/RPL41/RPS7/RPL22/RPL37/RPL11/RPL34/RPS12/RPS15A/RPL29/RPL32/RPS27A/RPS24/RACK1/RPL36/RPL5/RPL7A/RPL35A/RPL6/RPL14/RPL8/RPLP1/RPS21/RPS29/RPL24/RPS3A/RPS15/RPLP2/RPL18/RPL18A/RPS27/RPS23/RPL13A/RPS20/RPS6/RPS11/RPL3/RPL27A/RPL4/EEF2/HBA2/RPS26/RPS25/RPL19/RPL17/BTF3/RPL31/CANX/RPSA/RPL26/RPS4X/RPL36AL/RPL21/MRPS21/MRPL57/MRPS18C/RPL22L1/E…	102
CC	GO:0098798	mitochondrial protein complex	89/1201	259/19717	1.94995e-43	3.19304e-41	2.29889e-41	ATP5F1E/ATP5MC2/NDUFA3/ATP5ME/ATP5MF/ATP5MD/ATP5F1D/NDUFA1/ATP5MG/ATP5MC3/COX6A1/ATP5PF/ATP5MPL/NDUFV2/UQCR10/BAX/UQCRQ/NDUFA11/NDUFB11/NDUFB4/NDUFA13/ATP5PO/ATP5F1C/SMDT1/NDUFB8/ATP5PD/NDUFA4/ROMO1/NDUFC2/NDUFC1/NDUFA12/UQCRB/TOMM5/CHCHD10/NDUFB1/ATP5MC1/COX5A/MCUB/ATP5PB/NDUFB9/MRPS21/MRPL57/NDUFS5/DNAJC15/MRPS18C/NDUFA6/MRPL52/MRPL41/TOMM22/TOMM7/NDUFB2/ATP5F1A/NDUFB10/COX4I1/SLC25A6/SDHD/MRPL…	89
CC	GO:0098800	inner mitochondrial membrane protein complex	62/1201	135/19717	2.60049e-39	3.40664e-37	2.45267e-37	ATP5F1E/ATP5MC2/NDUFA3/ATP5ME/ATP5MF/ATP5MD/ATP5F1D/NDUFA1/ATP5MG/ATP5MC3/COX6A1/ATP5PF/ATP5MPL/NDUFV2/UQCR10/UQCRQ/NDUFA11/NDUFB11/NDUFB4/NDUFA13/ATP5PO/ATP5F1C/SMDT1/NDUFB8/ATP5PD/NDUFA4/ROMO1/NDUFC2/NDUFC1/NDUFA12/UQCRB/CHCHD10/NDUFB1/ATP5MC1/COX5A/MCUB/ATP5PB/NDUFB9/NDUFS5/DNAJC15/NDUFA6/NDUFB2/ATP5F1A/NDUFB10/COX4I1/SLC25A6/SDHD/NDUFS7/TIMM17B/NDUFAB1/NDUFS8/NDUFA2/UQCRH/DNAJC19/ATP5F1B/UQCR…	62
CC	GO:0005743	mitochondrial inner membrane	113/1201	473/19717	1.26502e-37	1.38098e-35	9.94261e-36	ATP5F1E/ATP5MC2/NDUFA3/ATP5ME/ATP5MF/ATP5MD/ATP5F1D/PET100/NDUFA1/ATP5MG/ATP5MC3/COX8A/COX6A1/COX7A2/COX7C/ATP5PF/COX6B1/COX6C/ATP5MPL/HIGD2A/UQCR11/NDUFV2/UQCR10/UQCRQ/NDUFA11/NDUFB11/NDUFB4/NDUFA13/ATP5PO/ATP5F1C/COX5B/SMDT1/NDUFB8/UCP2/COX7B/ATP5PD/NDUFA4/ROMO1/NDUFC2/NDUFC1/NDUFA12/UQCRB/CHCHD10/NDUFB1/ATP5MC1/COX5A/STMP1/CYCS/MCUB/ATP5PB/NDUFB9/SLC25A5/MRPS21/MRPL57/COX20/LGALS3/NDUFS5/DNAJC…	113
CC	GO:0022625	cytosolic large ribosomal subunit	42/1201	63/19717	3.64877e-36	3.41421e-34	2.45812e-34	RPL39/RPL30/RPL36A/RPL10/RPL28/RPL12/RPL41/RPL22/RPL37/RPL11/RPL34/RPL29/RPL32/RPL36/RPL5/RPL7A/RPL35A/RPL6/RPL14/RPL8/RPLP1/RPL24/RPLP2/RPL18/RPL18A/RPL13A/RPL3/RPL27A/RPL4/RPL19/RPL17/RPL31/RPL26/RPL36AL/RPL21/RPL22L1/RPL38/RSL24D1/RPL37A/RPL35/MRPL1/RPLP0	42
CC	GO:0015934	large ribosomal subunit	56/1201	121/19717	7.70435e-36	6.30794e-34	4.54151e-34	RPL39/RPL30/RPL36A/RPL10/RPL28/RPL12/RPL41/RPL22/RPL37/RPL11/RPL34/RPL29/RPL32/RPL36/RPL5/RPL7A/RPL35A/RPL6/RPL14/RPL8/RPLP1/RPL24/RPLP2/RPL18/RPL18A/RPL13A/RPL3/RPL27A/RPL4/RPL19/RPL17/RPL31/RPL26/RPL36AL/RPL21/MRPL57/RPL22L1/MRPL52/RPL38/MRPL41/RSL24D1/MRPL20/NDUFAB1/MRPL22/MRPL23/MRPL43/RPL37A/MRPL9/RPL35/MRPL10/MRPL1/MRPL34/MRPS30/MRPL54/MRPL3/RPLP0	56
CC	GO:0070469	respirasome	47/1201	100/19717	1.18203e-30	8.60253e-29	6.19355e-29	NDUFA3/NDUFA1/COX8A/COX6A1/COX7A2/COX6B1/HIGD2A/UQCR11/NDUFV2/UQCR10/UQCRQ/NDUFA11/NDUFB11/NDUFB4/NDUFA13/NDUFB8/COX7B/NDUFA4/NDUFC2/NDUFC1/NDUFA12/UQCRB/NDUFB1/COX5A/STMP1/CYCS/NDUFB9/NDUFS5/NDUFA6/NDUFB2/NDUFB10/COX4I1/SDHD/NDUFS7/NDUFAB1/NDUFS8/NDUFA2/UQCRH/COX7A2L/UQCRFS1/SDHC/SURF1/NDUFV3/NDUFA5/COA3/NDUFB3/NDUFS6	47
CC	GO:0005746	mitochondrial respirasome	42/1201	88/19717	7.19887e-28	4.71526e-26	3.39484e-26	NDUFA3/NDUFA1/COX6A1/COX7A2/NDUFV2/UQCR10/UQCRQ/NDUFA11/NDUFB11/NDUFB4/NDUFA13/NDUFB8/COX7B/NDUFA4/NDUFC2/NDUFC1/NDUFA12/UQCRB/NDUFB1/COX5A/STMP1/NDUFB9/NDUFS5/NDUFA6/NDUFB2/NDUFB10/COX4I1/SDHD/NDUFS7/NDUFAB1/NDUFS8/NDUFA2/UQCRH/COX7A2L/UQCRFS1/SDHC/SURF1/NDUFV3/NDUFA5/COA3/NDUFB3/NDUFS6	42
CC	GO:0015935	small ribosomal subunit	38/1201	72/19717	1.99403e-27	1.18736e-25	8.54859e-26	RPS10/RPS28/RPS13/RPS8/RPS7/RPS12/RPS15A/RPS27A/RPS24/RACK1/RPS21/RPS29/RPS3A/RPS15/RPS27/RPS23/RPS20/RPS6/RPS11/HBA2/RPS26/RPS25/RPSA/RPS4X/MRPS21/MRPS18C/RPS27L/MRPS6/RPS4Y1/RPS17/MRPS36/MRPS34/RPS3/RPS14/MRPS35/MCTS1/MRPS12/MRPS15	38
CC	GO:0022627	cytosolic small ribosomal subunit	30/1201	44/19717	1.23638e-26	6.74859e-25	4.85877e-25	RPS10/RPS28/RPS13/RPS8/RPS7/RPS12/RPS15A/RPS27A/RPS24/RACK1/RPS21/RPS29/RPS3A/RPS15/RPS27/RPS23/RPS20/RPS6/RPS11/HBA2/RPS26/RPS25/RPSA/RPS4X/RPS27L/RPS4Y1/RPS17/RPS3/RPS14/MCTS1	30
CC	GO:0098803	respiratory chain complex	40/1201	85/19717	2.63912e-26	1.32971e-24	9.57347e-25	NDUFA3/NDUFA1/COX8A/COX6A1/COX6B1/NDUFV2/UQCR10/UQCRQ/NDUFA11/NDUFB11/NDUFB4/NDUFA13/NDUFB8/COX7B/NDUFA4/NDUFC2/NDUFC1/NDUFA12/UQCRB/NDUFB1/COX5A/NDUFB9/NDUFS5/NDUFA6/NDUFB2/NDUFB10/COX4I1/SDHD/NDUFS7/NDUFAB1/NDUFS8/NDUFA2/UQCRH/UQCRFS1/SDHC/NDUFV3/NDUFA5/COA3/NDUFB3/NDUFS6	40
CC	GO:0030055	cell-substrate junction	83/1201	412/19717	1.58946e-22	7.43642e-21	5.35398e-21	ACTB/RPS10/RPL30/RPS13/RPL12/PFN1/RPS8/RPS7/RPL22/PPIB/ARPC3/CD99/RPL5/RPL7A/RPL6/RPL8/RPLP1/B2M/RPS29/RPS3A/RPS15/RPLP2/RPL18/RPL13A/RPS11/RPL3/LCP1/MSN/SYNE2/RPL4/MYH9/AHNAK/FLNA/CDC42/PTPRC/ITGB2/RPL19/IGF2R/RPL31/JAK1/CD81/PPIA/YWHAE/TLN1/ARPC1B/PABPC1/RPS4X/RHOG/ADGRE5/CORO1B/IQGAP1/ERBIN/RAC2/BSG/VIM/CYBA/HSPB1/RPL38/PTPN12/ARPC5L/ANXA1/MPRIP/ANXA5/RPL37A/NPM1/PPP1CB/ILK/RPS17/LAP3/ITGB1/CN…	83
CC	GO:0005925	focal adhesion	82/1201	405/19717	2.05676e-22	8.98118e-21	6.46616e-21	ACTB/RPS10/RPL30/RPS13/RPL12/PFN1/RPS8/RPS7/RPL22/PPIB/ARPC3/CD99/RPL5/RPL7A/RPL6/RPL8/RPLP1/B2M/RPS29/RPS3A/RPS15/RPLP2/RPL18/RPL13A/RPS11/RPL3/LCP1/MSN/SYNE2/RPL4/MYH9/AHNAK/FLNA/CDC42/PTPRC/ITGB2/RPL19/IGF2R/RPL31/JAK1/CD81/PPIA/YWHAE/TLN1/ARPC1B/PABPC1/RPS4X/RHOG/ADGRE5/CORO1B/IQGAP1/RAC2/BSG/VIM/CYBA/HSPB1/RPL38/PTPN12/ARPC5L/ANXA1/MPRIP/ANXA5/RPL37A/NPM1/PPP1CB/ILK/RPS17/LAP3/ITGB1/CNN2/PDI…	82
CC	GO:0042788	polysomal ribosome	23/1201	32/19717	1.50972e-21	6.18042e-20	4.44971e-20	RPL39/RPL30/RPL36A/RPS28/RPL41/RPL11/RPL32/RPL36/RPL7A/RPL6/RPL8/RPS21/RPS29/RPL24/RPL18/RPL18A/RPS23/EEF2/RPS26/RPL19/BTF3/RPL31/RPL38	23
CC	GO:0005844	polysome	33/1201	72/19717	1.77129e-21	6.82467e-20	4.91354e-20	RPL39/RPL30/RPL36A/RPS28/RPL41/RPL11/RPL32/RPL36/RPL7A/RPL6/RPL8/RPS21/RPS29/RPL24/RPL18/RPL18A/RPS23/RPS6/EEF2/RPS26/RPL19/EIF4B/BTF3/RPL31/RWDD1/RPS4X/VIM/NAA38/RPL38/UPF2/RPS4Y1/PSMA1/RPS3	33
CC	GO:0005747	mitochondrial respiratory chain complex I	26/1201	50/19717	5.74451e-19	1.88133e-17	1.3545e-17	NDUFA3/NDUFA1/NDUFV2/NDUFA11/NDUFB11/NDUFB4/NDUFA13/NDUFB8/NDUFA4/NDUFC2/NDUFC1/NDUFA12/NDUFB1/NDUFB9/NDUFS5/NDUFA6/NDUFB2/NDUFB10/NDUFS7/NDUFAB1/NDUFS8/NDUFA2/NDUFV3/NDUFA5/NDUFB3/NDUFS6	26
CC	GO:0030964	NADH dehydrogenase complex	26/1201	50/19717	5.74451e-19	1.88133e-17	1.3545e-17	NDUFA3/NDUFA1/NDUFV2/NDUFA11/NDUFB11/NDUFB4/NDUFA13/NDUFB8/NDUFA4/NDUFC2/NDUFC1/NDUFA12/NDUFB1/NDUFB9/NDUFS5/NDUFA6/NDUFB2/NDUFB10/NDUFS7/NDUFAB1/NDUFS8/NDUFA2/NDUFV3/NDUFA5/NDUFB3/NDUFS6	26
CC	GO:0045271	respiratory chain complex I	26/1201	50/19717	5.74451e-19	1.88133e-17	1.3545e-17	NDUFA3/NDUFA1/NDUFV2/NDUFA11/NDUFB11/NDUFB4/NDUFA13/NDUFB8/NDUFA4/NDUFC2/NDUFC1/NDUFA12/NDUFB1/NDUFB9/NDUFS5/NDUFA6/NDUFB2/NDUFB10/NDUFS7/NDUFAB1/NDUFS8/NDUFA2/NDUFV3/NDUFA5/NDUFB3/NDUFS6	26
CC	GO:0005681	spliceosomal complex	48/1201	185/19717	3.75392e-18	1.17087e-16	8.42985e-17	HNRNPH1/DDX5/SNRPG/RBM8A/SRRM1/SF3B1/SNU13/LSM7/SNRPB2/SNRPD2/SF3B6/PABPC1/SNRPN/SNRPD1/MAGOH/ALYREF/FRG1/LGALS3/SF1/SNRNP200/PRPF4B/SNW1/LSM8/RHEB/SNRPA/YBX1/LSM3/LSM2/LSM5/SNRPC/PPIH/SYF2/BCAS2/TRA2B/TXNL4A/C9orf78/SNRPE/LSM6/BUD31/CWF19L2/SNRPD3/CCDC12/ZCRB1/SMNDC1/SNRPB/PHF5A/SNRPF/SNRPA1	48
CC	GO:0005753	mitochondrial proton-transporting ATP synthase complex	17/1201	22/19717	3.86532e-17	1.15081e-15	8.28548e-16	ATP5F1E/ATP5MC2/ATP5ME/ATP5MF/ATP5MD/ATP5F1D/ATP5MG/ATP5MC3/ATP5PF/ATP5MPL/ATP5PO/ATP5F1C/ATP5PD/ATP5MC1/ATP5PB/ATP5F1A/ATP5F1B	17
CC	GO:0045259	proton-transporting ATP synthase complex	17/1201	23/19717	1.39766e-16	3.9803e-15	2.86569e-15	ATP5F1E/ATP5MC2/ATP5ME/ATP5MF/ATP5MD/ATP5F1D/ATP5MG/ATP5MC3/ATP5PF/ATP5MPL/ATP5PO/ATP5F1C/ATP5PD/ATP5MC1/ATP5PB/ATP5F1A/ATP5F1B	17
CC	GO:1990204	oxidoreductase complex	35/1201	114/19717	4.62292e-16	1.26167e-14	9.08364e-15	NDUFA3/NDUFA1/NDUFV2/UQCR10/UQCRQ/NDUFA11/NDUFB11/NDUFB4/NDUFA13/NDUFB8/NDUFA4/NDUFC2/NDUFC1/NDUFA12/UQCRB/NDUFB1/NDUFB9/NDUFS5/CYBA/NDUFA6/NDUFB2/NDUFB10/SDHD/NDUFS7/NDUFAB1/NDUFS8/NDUFA2/UQCRH/MRPS36/UQCRFS1/SDHC/NDUFV3/NDUFA5/NDUFB3/NDUFS6	35
CC	GO:0071013	catalytic step 2 spliceosome	29/1201	87/19717	1.35402e-14	3.54753e-13	2.55411e-13	HNRNPH1/DDX5/SNRPG/RBM8A/SRRM1/SF3B1/LSM7/SNRPB2/SNRPD2/SF3B6/PABPC1/SNRPN/SNRPD1/MAGOH/ALYREF/FRG1/SNRNP200/PRPF4B/SNW1/LSM3/LSM2/SYF2/BCAS2/SNRPE/BUD31/SNRPD3/SNRPB/SNRPF/SNRPA1	29
CC	GO:1905368	peptidase complex	29/1201	89/19717	2.66135e-14	6.70454e-13	4.82706e-13	PSMB10/SPCS2/PSME2/SPCS1/PSME1/PSMB9/PSMD8/PSMB1/PSMA7/HSPB1/ADRM1/PSMD7/SPCS3/TAF9/PSMC1/TXNL1/PSMB3/PSMA5/SEC11C/PSMB6/RAD23A/PSMB2/ENY2/PSMA1/SEC11A/TAF12/PSMD14/ZFAND2A/PSMC6	29
CC	GO:0005684	U2-type spliceosomal complex	28/1201	90/19717	2.7445e-13	6.65796e-12	4.79352e-12	SNRPG/RBM8A/SF3B1/SNU13/LSM7/SNRPB2/SNRPD2/SNRPN/SNRPD1/SNRNP200/SNW1/LSM8/LSM3/LSM2/LSM5/SNRPC/SYF2/BCAS2/TXNL4A/SNRPE/LSM6/BUD31/SNRPD3/CCDC12/SNRPB/PHF5A/SNRPF/SNRPA1	28
CC	GO:0016469	proton-transporting two-sector ATPase complex	21/1201	51/19717	5.00444e-13	1.17068e-11	8.42854e-12	ATP5F1E/ATP5MC2/ATP5ME/ATP5MF/ATP5MD/ATP5F1D/ATP5MG/ATP5MC3/ATP5PF/ATP5MPL/ATP5PO/ATP5F1C/ATP5PD/ATP6V1G1/ATP5MC1/ATP6V1F/ATP5PB/ATP6V0E1/ATP5F1A/ATP6V0B/ATP5F1B	21
CC	GO:0071005	U2-type precatalytic spliceosome	20/1201	50/19717	3.4472e-12	7.78592e-11	5.60561e-11	SNRPG/SF3B1/SNU13/LSM7/SNRPB2/SNRPD2/SNRPD1/SNRNP200/LSM8/LSM3/LSM2/LSM5/TXNL4A/SNRPE/LSM6/SNRPD3/SNRPB/PHF5A/SNRPF/SNRPA1	20
CC	GO:0071011	precatalytic spliceosome	20/1201	51/19717	5.34833e-12	1.16772e-10	8.4072e-11	SNRPG/SF3B1/SNU13/LSM7/SNRPB2/SNRPD2/SNRPD1/SNRNP200/LSM8/LSM3/LSM2/LSM5/TXNL4A/SNRPE/LSM6/SNRPD3/SNRPB/PHF5A/SNRPF/SNRPA1	20
CC	GO:0046540	U4/U6 x U5 tri-snRNP complex	18/1201	42/19717	1.02665e-11	2.10143e-10	1.51296e-10	SNRPG/SNU13/LSM7/SNRPD2/SNRPN/SNRPD1/SNRNP200/LSM8/LSM3/LSM2/LSM5/PPIH/TXNL4A/SNRPE/LSM6/SNRPD3/SNRPB/SNRPF	18
CC	GO:0097526	spliceosomal tri-snRNP complex	18/1201	42/19717	1.02665e-11	2.10143e-10	1.51296e-10	SNRPG/SNU13/LSM7/SNRPD2/SNRPN/SNRPD1/SNRNP200/LSM8/LSM3/LSM2/LSM5/PPIH/TXNL4A/SNRPE/LSM6/SNRPD3/SNRPB/SNRPF	18
CC	GO:0034709	methylosome	10/1201	12/19717	4.00101e-11	7.94141e-10	5.71756e-10	SNRPG/SNRPD2/SNRPD1/ERH/SNRPE/SNRPD3/CLNS1A/PRMT1/SNRPB/SNRPF	10
CC	GO:0000502	proteasome complex	21/1201	63/19717	5.97082e-11	1.15026e-09	8.28151e-10	PSMB10/PSME2/PSME1/PSMB9/PSMD8/PSMB1/PSMA7/HSPB1/ADRM1/PSMD7/PSMC1/TXNL1/PSMB3/PSMA5/PSMB6/RAD23A/PSMB2/PSMA1/PSMD14/ZFAND2A/PSMC6	21
CC	GO:1905369	endopeptidase complex	21/1201	64/19717	8.38054e-11	1.56836e-09	1.12917e-09	PSMB10/PSME2/PSME1/PSMB9/PSMD8/PSMB1/PSMA7/HSPB1/ADRM1/PSMD7/PSMC1/TXNL1/PSMB3/PSMA5/PSMB6/RAD23A/PSMB2/PSMA1/PSMD14/ZFAND2A/PSMC6	21
CC	GO:0101002	ficolin-1-rich granule	29/1201	124/19717	2.4699e-10	4.37238e-09	3.14798e-09	FTH1/MIF/SRP14/HMGB1/EEF2/CSNK2B/GSTP1/COTL1/HBB/PPIA/CSTB/GMFG/HSP90AA1/HSP90AB1/HUWE1/PSMB1/PGAM1/EEF1A1/PSMD7/DYNLT1/CST3/PSMA5/ILF2/GYG1/ACTR10/PDAP1/YPEL5/OSTF1/PSMD14	29
CC	GO:1904813	ficolin-1-rich granule lumen	29/1201	124/19717	2.4699e-10	4.37238e-09	3.14798e-09	FTH1/MIF/SRP14/HMGB1/EEF2/CSNK2B/GSTP1/COTL1/HBB/PPIA/CSTB/GMFG/HSP90AA1/HSP90AB1/HUWE1/PSMB1/PGAM1/EEF1A1/PSMD7/DYNLT1/CST3/PSMA5/ILF2/GYG1/ACTR10/PDAP1/YPEL5/OSTF1/PSMD14	29
CC	GO:0034774	secretory granule lumen	51/1201	321/19717	2.83156e-10	4.88072e-09	3.51396e-09	S100A8/CTSW/S100A11/MIF/SRP14/HMGB1/B2M/EEF2/TGFB1/CSNK2B/GSTP1/FTL/COTL1/PPIA/CTSC/S100A9/CSTB/LYZ/GMFG/TRAPPC1/HSP90AA1/HSP90AB1/HUWE1/PYCARD/DYNC1H1/PSMB1/PA2G4/PGAM1/FAM49B/EEF1A1/ARHGAP9/PSMD7/DYNLT1/PRDX6/ARHGAP45/PSMA5/ILF2/GYG1/ACTR10/SERPINB1/HEBP2/CNN2/VTI1B/TEX264/APRT/OSTF1/RNASET2/TIMP1/PSMD14/OLA1/VEGFB	51
CC	GO:0005759	mitochondrial matrix	65/1201	469/19717	4.19399e-10	7.04375e-09	5.07128e-09	ATP5F1E/ATP5F1D/BLOC1S1/ATP5F1C/SMDT1/NDUFB8/HSPE1/VDAC2/GSTK1/ATP5PB/SLC25A5/MRPS21/MRPL57/DNAJC15/MRPS18C/PARK7/MRPL52/MRPL41/ATP5F1A/ISCA1/ACAA2/ISCU/MRPL20/MDH2/NDUFS7/PIN4/NDUFAB1/ETFB/NDUFS8/MRPL22/MRPL23/MRPS6/SDHAF2/NUDT1/MRPL43/C1QBP/MRPL9/MRPL10/NAXE/DECR1/HSPD1/FDX1/DGUOK/MRPS36/CLPP/MRPS34/DNAJC19/VDAC1/ATP5F1B/MRPL34/UQCC2/ARL2BP/RPS3/MPG/MRPS35/MRPS30/ALKBH7/MRPL54/SSBP1/MRPL3/REXO2…	65
CC	GO:0060205	cytoplasmic vesicle lumen	51/1201	325/19717	4.43576e-10	7.26356e-09	5.22953e-09	S100A8/CTSW/S100A11/MIF/SRP14/HMGB1/B2M/EEF2/TGFB1/CSNK2B/GSTP1/FTL/COTL1/PPIA/CTSC/S100A9/CSTB/LYZ/GMFG/TRAPPC1/HSP90AA1/HSP90AB1/HUWE1/PYCARD/DYNC1H1/PSMB1/PA2G4/PGAM1/FAM49B/EEF1A1/ARHGAP9/PSMD7/DYNLT1/PRDX6/ARHGAP45/PSMA5/ILF2/GYG1/ACTR10/SERPINB1/HEBP2/CNN2/VTI1B/TEX264/APRT/OSTF1/RNASET2/TIMP1/PSMD14/OLA1/VEGFB	51
CC	GO:0000276	mitochondrial proton-transporting ATP synthase complex, coupling factor F(o)	9/1201	11/19717	5.51852e-10	8.62852e-09	6.21226e-09	ATP5MC2/ATP5ME/ATP5MF/ATP5MG/ATP5MC3/ATP5PF/ATP5PD/ATP5MC1/ATP5PB	9
CC	GO:0031983	vesicle lumen	51/1201	327/19717	5.53279e-10	8.62852e-09	6.21226e-09	S100A8/CTSW/S100A11/MIF/SRP14/HMGB1/B2M/EEF2/TGFB1/CSNK2B/GSTP1/FTL/COTL1/PPIA/CTSC/S100A9/CSTB/LYZ/GMFG/TRAPPC1/HSP90AA1/HSP90AB1/HUWE1/PYCARD/DYNC1H1/PSMB1/PA2G4/PGAM1/FAM49B/EEF1A1/ARHGAP9/PSMD7/DYNLT1/PRDX6/ARHGAP45/PSMA5/ILF2/GYG1/ACTR10/SERPINB1/HEBP2/CNN2/VTI1B/TEX264/APRT/OSTF1/RNASET2/TIMP1/PSMD14/OLA1/VEGFB	51
CC	GO:0097525	spliceosomal snRNP complex	25/1201	99/19717	7.5496e-10	1.15e-08	8.27961e-09	SNRPG/SF3B1/SNU13/LSM7/SNRPB2/SNRPD2/SF3B6/SNRPN/SNRPD1/SNRNP200/LSM8/SNRPA/LSM3/LSM2/LSM5/SNRPC/PPIH/TXNL4A/SNRPE/LSM6/SNRPD3/SNRPB/PHF5A/SNRPF/SNRPA1	25
CC	GO:0005689	U12-type spliceosomal complex	13/1201	27/19717	1.34017e-09	1.99502e-08	1.43635e-08	SNRPG/SF3B1/LSM7/SNRPD2/SF3B6/SNRPD1/YBX1/SNRPE/SNRPD3/ZCRB1/SNRPB/PHF5A/SNRPF	13
CC	GO:0030532	small nuclear ribonucleoprotein complex	25/1201	105/19717	2.84019e-09	4.13405e-08	2.97638e-08	SNRPG/SF3B1/SNU13/LSM7/SNRPB2/SNRPD2/SF3B6/SNRPN/SNRPD1/SNRNP200/LSM8/SNRPA/LSM3/LSM2/LSM5/SNRPC/PPIH/TXNL4A/SNRPE/LSM6/SNRPD3/SNRPB/PHF5A/SNRPF/SNRPA1	25
CC	GO:0120114	Sm-like protein family complex	26/1201	116/19717	5.44468e-09	7.75274e-08	5.58173e-08	SNRPG/SF3B1/SNU13/LSM7/SNRPB2/SNRPD2/SF3B6/SNRPN/SNRPD1/SNRNP200/LSM8/SNRPA/LSM3/LSM2/LSM5/SNRPC/PPIH/TXNL4A/SNRPE/LSM6/SNRPD3/CLNS1A/SNRPB/PHF5A/SNRPF/SNRPA1	26
CC	GO:0045263	proton-transporting ATP synthase complex, coupling factor F(o)	9/1201	13/19717	6.4153e-09	8.94047e-08	6.43685e-08	ATP5MC2/ATP5ME/ATP5MF/ATP5MG/ATP5MC3/ATP5PF/ATP5PD/ATP5MC1/ATP5PB	9
CC	GO:0071007	U2-type catalytic step 2 spliceosome	13/1201	30/19717	6.73641e-09	9.19239e-08	6.61822e-08	SNRPG/SNRPB2/SNRPD2/SNRPD1/SNW1/SYF2/BCAS2/SNRPE/BUD31/SNRPD3/SNRPB/SNRPF/SNRPA1	13
CC	GO:0000313	organellar ribosome	22/1201	87/19717	7.60438e-09	9.96173e-08	7.17213e-08	MRPS21/MRPL57/MRPS18C/MRPL52/MRPL41/MRPL20/NDUFAB1/MRPL22/MRPL23/MRPS6/MRPL43/MRPL9/MRPL10/MRPS36/MRPS34/MRPL34/MRPS35/MRPS30/MRPL54/MRPL3/MRPS12/MRPS15	22
CC	GO:0005761	mitochondrial ribosome	22/1201	87/19717	7.60438e-09	9.96173e-08	7.17213e-08	MRPS21/MRPL57/MRPS18C/MRPL52/MRPL41/MRPL20/NDUFAB1/MRPL22/MRPL23/MRPS6/MRPL43/MRPL9/MRPL10/MRPS36/MRPS34/MRPL34/MRPS35/MRPS30/MRPL54/MRPL3/MRPS12/MRPS15	22
CC	GO:0005686	U2 snRNP	12/1201	27/19717	1.82639e-08	2.34566e-07	1.6888e-07	SNRPG/SF3B1/SNRPB2/SNRPD2/SF3B6/SNRPN/SNRPD1/SNRPE/SNRPD3/SNRPB/PHF5A/SNRPA1	12
CC	GO:0033177	proton-transporting two-sector ATPase complex, proton-transporting domain	11/1201	23/19717	2.8044e-08	3.53247e-07	2.54326e-07	ATP5MC2/ATP5ME/ATP5MF/ATP5MG/ATP5MC3/ATP5PF/ATP5PD/ATP5MC1/ATP5PB/ATP6V0E1/ATP6V0B	11
CC	GO:0070069	cytochrome complex	13/1201	34/19717	4.15049e-08	5.12938e-07	3.69299e-07	COX8A/COX6A1/COX6B1/UQCR10/UQCRQ/COX7B/NDUFA4/UQCRB/COX5A/COX4I1/UQCRH/UQCRFS1/COA3	13
CC	GO:0071556	integral component of lumenal side of endoplasmic reticulum membrane	12/1201	29/19717	4.86473e-08	5.79345e-07	4.1711e-07	HLA-DRB1/HLA-DPA1/HLA-A/HLA-E/HLA-B/HLA-F/CANX/CD74/SPPL2A/HM13/BCAP31/HLA-C	12
CC	GO:0098553	lumenal side of endoplasmic reticulum membrane	12/1201	29/19717	4.86473e-08	5.79345e-07	4.1711e-07	HLA-DRB1/HLA-DPA1/HLA-A/HLA-E/HLA-B/HLA-F/CANX/CD74/SPPL2A/HM13/BCAP31/HLA-C	12
CC	GO:0031970	organelle envelope lumen	21/1201	88/19717	4.9762e-08	5.82037e-07	4.19048e-07	COX6B1/BLOC1S1/SORL1/IGF2R/CHCHD2/COX17/PRELID1/TXNIP/CHCHD10/CYCS/NDUFS5/PARK7/HAX1/CHCHD5/COX19/UQCC2/ARL2BP/CACYBP/REXO2/ARL2/TIMM13	21
CC	GO:0031227	intrinsic component of endoplasmic reticulum membrane	29/1201	158/19717	8.4862e-08	9.75169e-07	7.0209e-07	HLA-DRB1/SARAF/HLA-DPA1/B2M/HLA-A/HLA-E/HLA-B/SEC62/SPCS1/HLA-F/SELENOS/CANX/FKBP8/CD74/ESYT2/EMC6/DERL2/SPPL2A/TMCO1/EMC3/PDIA3/HM13/EMC10/DPM3/TECR/TRAM1/BCAP31/ATF6B/HLA-C	29
CC	GO:0030176	integral component of endoplasmic reticulum membrane	28/1201	150/19717	9.74778e-08	1.10083e-06	7.9256e-07	HLA-DRB1/SARAF/HLA-DPA1/B2M/HLA-A/HLA-E/HLA-B/SEC62/SPCS1/HLA-F/SELENOS/CANX/FKBP8/CD74/EMC6/DERL2/SPPL2A/TMCO1/EMC3/PDIA3/HM13/EMC10/DPM3/TECR/TRAM1/BCAP31/ATF6B/HLA-C	28
CC	GO:0005687	U4 snRNP	8/1201	13/19717	1.81024e-07	2.00967e-06	1.4469e-06	SNRPG/SNRPD2/SNRPN/SNRPD1/SNRPE/SNRPD3/SNRPB/SNRPF	8
CC	GO:0008287	protein serine/threonine phosphatase complex	14/1201	45/19717	2.51717e-07	2.70286e-06	1.94597e-06	WDR82/PPP4C/CYCS/PPP4R3B/PPP1CA/PPP3CC/PPP1R11/PPP1CB/PPP3CA/PPP1R10/PPP2R2D/PPP2R2B/CTDNEP1/TOX4	14
CC	GO:1903293	phosphatase complex	14/1201	45/19717	2.51717e-07	2.70286e-06	1.94597e-06	WDR82/PPP4C/CYCS/PPP4R3B/PPP1CA/PPP3CC/PPP1R11/PPP1CB/PPP3CA/PPP1R10/PPP2R2D/PPP2R2B/CTDNEP1/TOX4	14
CC	GO:0098576	lumenal side of membrane	12/1201	34/19717	3.8667e-07	4.08498e-06	2.94106e-06	HLA-DRB1/HLA-DPA1/HLA-A/HLA-E/HLA-B/HLA-F/CANX/CD74/SPPL2A/HM13/BCAP31/HLA-C	12
CC	GO:0005758	mitochondrial intermembrane space	18/1201	79/19717	9.27153e-07	9.63944e-06	6.94009e-06	COX6B1/BLOC1S1/CHCHD2/COX17/PRELID1/TXNIP/CHCHD10/CYCS/NDUFS5/PARK7/HAX1/CHCHD5/COX19/UQCC2/ARL2BP/REXO2/ARL2/TIMM13	18
CC	GO:0005839	proteasome core complex	9/1201	20/19717	1.02008e-06	1.02793e-05	7.40074e-06	PSMB10/PSMB9/PSMB1/PSMA7/PSMB3/PSMA5/PSMB6/PSMB2/PSMA1	9
CC	GO:0045277	respiratory chain complex IV	9/1201	20/19717	1.02008e-06	1.02793e-05	7.40074e-06	COX8A/COX6A1/COX6B1/COX7B/NDUFA4/COX5A/COX4I1/UQCRFS1/COA3	9
CC	GO:0036464	cytoplasmic ribonucleoprotein granule	32/1201	212/19717	1.84318e-06	1.82921e-05	1.31698e-05	ACTB/RPL28/RPL6/RPS6/SYNE1/CDC42/SNRPG/TUT4/SOCS1/PABPC1/RPS4X/SQSTM1/CNOT9/IQGAP1/PUM2/UPF2/YBX1/LSM3/NBDY/LSM2/CNOT1/HAX1/TUBA1A/MCRIP1/DDX6/LSM6/PAN3/TIAL1/NFKBIZ/CNOT2/RPLP0/ZFP36	32
CC	GO:0035770	ribonucleoprotein granule	33/1201	223/19717	2.00234e-06	1.95751e-05	1.40934e-05	ACTB/RPL28/RPL6/RPS6/SYNE1/CDC42/SNRPG/TUT4/SOCS1/PABPC1/RPS4X/SQSTM1/CNOT9/IQGAP1/SUMO1/PUM2/UPF2/YBX1/LSM3/NBDY/LSM2/CNOT1/HAX1/TUBA1A/MCRIP1/DDX6/LSM6/PAN3/TIAL1/NFKBIZ/CNOT2/RPLP0/ZFP36	33
CC	GO:0005682	U5 snRNP	9/1201	22/19717	2.70308e-06	2.6037e-05	1.87458e-05	SNRPG/SNRPD2/SNRPN/SNRPD1/SNRNP200/TXNL4A/SNRPE/SNRPD3/SNRPB	9
CC	GO:0016282	eukaryotic 43S preinitiation complex	8/1201	17/19717	2.74349e-06	2.60433e-05	1.87503e-05	EIF1/EIF3C/EIF3K/EIF1B/EIF3A/EIF3J/DHX29/EIF3M	8
CC	GO:0070993	translation preinitiation complex	8/1201	18/19717	4.67424e-06	4.35144e-05	3.13289e-05	EIF1/EIF3C/EIF3K/EIF1B/EIF3A/EIF3J/DHX29/EIF3M	8
CC	GO:0030660	Golgi-associated vesicle membrane	21/1201	114/19717	4.71682e-06	4.35144e-05	3.13289e-05	HLA-DRB1/HLA-DPA1/B2M/HLA-A/HLA-E/HLA-B/HLA-F/ITM2B/KDELR1/CD74/CLTB/SEC22B/COPE/SPPL2A/PDCD6/CLTA/VTI1B/KDELR2/CNIH1/SAR1B/HLA-C	21
CC	GO:0000315	organellar large ribosomal subunit	14/1201	57/19717	5.83448e-06	5.23505e-05	3.76907e-05	MRPL57/MRPL52/MRPL41/MRPL20/NDUFAB1/MRPL22/MRPL23/MRPL43/MRPL9/MRPL10/MRPL34/MRPS30/MRPL54/MRPL3	14
CC	GO:0005762	mitochondrial large ribosomal subunit	14/1201	57/19717	5.83448e-06	5.23505e-05	3.76907e-05	MRPL57/MRPL52/MRPL41/MRPL20/NDUFAB1/MRPL22/MRPL23/MRPL43/MRPL9/MRPL10/MRPL34/MRPS30/MRPL54/MRPL3	14
CC	GO:0031300	intrinsic component of organelle membrane	46/1201	381/19717	7.3443e-06	6.50069e-05	4.68029e-05	PET100/HLA-DRB1/SARAF/HLA-DPA1/ABHD17A/B2M/HLA-A/HLA-E/HLA-B/SEC62/SPCS1/HLA-F/SELENOS/SMDT1/CANX/CHCHD10/FKBP8/ITM2B/MCUB/CD74/ESYT2/EMC6/FIS1/SFXN1/TIMM17B/RER1/DERL2/SPPL2A/YIF1A/TMCO1/CHST12/RAB11B/EMC3/PDIA3/MPC2/HM13/EMC10/DPM3/TECR/TRAM1/FUNDC2/BCAP31/COA3/VAMP5/ATF6B/HLA-C	46
CC	GO:0005685	U1 snRNP	11/1201	37/19717	8.03818e-06	7.02001e-05	5.05418e-05	SNRPG/SNRPB2/SNRPD2/SNRPN/SNRPD1/SNRPA/SNRPC/SNRPE/SNRPD3/SNRPB/SNRPF	11
CC	GO:0031301	integral component of organelle membrane	43/1201	350/19717	9.35693e-06	7.99506e-05	5.75618e-05	PET100/HLA-DRB1/SARAF/HLA-DPA1/B2M/HLA-A/HLA-E/HLA-B/SEC62/SPCS1/HLA-F/SELENOS/SMDT1/CANX/CHCHD10/FKBP8/ITM2B/MCUB/CD74/EMC6/FIS1/SFXN1/TIMM17B/RER1/DERL2/SPPL2A/YIF1A/TMCO1/CHST12/EMC3/PDIA3/MPC2/HM13/EMC10/DPM3/TECR/TRAM1/FUNDC2/BCAP31/COA3/VAMP5/ATF6B/HLA-C	43
CC	GO:0042611	MHC protein complex	9/1201	25/19717	9.39877e-06	7.99506e-05	5.75618e-05	HLA-DRB1/HLA-DPA1/B2M/HLA-A/HLA-E/HLA-B/HLA-F/CD74/HLA-C	9
CC	GO:0005798	Golgi-associated vesicle	27/1201	178/19717	1.04816e-05	8.80182e-05	6.33703e-05	HLA-DRB1/HLA-DPA1/B2M/HLA-A/HLA-E/HLA-B/IGF2R/HLA-F/CTSC/ITM2B/KDELR1/CD74/CLTB/SEC22B/COPE/SPPL2A/YIF1A/TMED4/PDCD6/CLTA/VTI1B/KDELR2/CNIH1/TMED5/RAB8A/SAR1B/HLA-C	27
CC	GO:0030134	COPII-coated ER to Golgi transport vesicle	18/1201	93/19717	1.08993e-05	9.03672e-05	6.50615e-05	HLA-DRB1/HLA-DPA1/B2M/HLA-A/HLA-E/HLA-B/HLA-F/CTSC/CD74/SEC22B/YIF1A/TMED4/PDCD6/VTI1B/CNIH1/TMED5/SAR1B/HLA-C	18
CC	GO:0005791	rough endoplasmic reticulum	17/1201	85/19717	1.20757e-05	9.88698e-05	7.11831e-05	RPS28/SEC61B/RPL6/RPS21/RPS29/RPL18/RPS23/RPL4/RPS26/SEC62/CANX/SSR4/SRP9/DERL2/SRPRA/HM13/TRAM1	17
CC	GO:0005774	vacuolar membrane	48/1201	412/19717	1.22765e-05	9.92732e-05	7.14735e-05	HLA-DRB1/HLA-DPA1/AHNAK/BLOC1S1/IGF2R/HLA-F/NDUFC2/ATP6V1G1/RAB5C/LAMTOR4/HSP90AB1/PSAP/ATP6V1F/KXD1/CD74/BST2/EEF1A1/VAPA/TMEM179B/LAMTOR1/AP3D1/RHEB/MAP1LC3B/BLOC1S2/AP2S1/IFITM3/ATP6V0B/LAPTM4A/SPPL2A/NSF/VMP1/GABARAPL2/CLTA/VTI1B/NAPA/GNB2/RAB2A/BRI3/VAMP8/TEX264/ATRAID/AP1S2/M6PR/UVRAG/TMEM165/SPAG9/LAMTOR2/BORCS7	48
CC	GO:0005665	RNA polymerase II, core complex	7/1201	15/19717	1.27551e-05	0.000101885	7.33539e-05	POLR2L/POLR2K/POLR2E/POLR2F/POLR2I/POLR2J/POLR2C	7
CC	GO:0045335	phagocytic vesicle	22/1201	132/19717	1.50949e-05	0.000119123	8.57644e-05	B2M/HLA-A/HLA-E/HLA-B/HLA-F/GNLY/RAC2/ATP6V0E1/VIM/STXBP2/CYBA/SNX3/SEC22B/ATP6V0B/RAB11B/PDIA3/VAMP8/RAB8A/UVRAG/ATG5/ZYX/HLA-C	22
CC	GO:0030135	coated vesicle	37/1201	289/19717	1.5469e-05	0.000120621	8.68434e-05	HLA-DRB1/HLA-DPA1/B2M/HLA-A/HLA-E/HLA-B/CD3G/IGF2R/HLA-F/CTSC/AAK1/VAMP2/KDELR1/CD3D/CD74/SNX3/CLTB/SEC22B/COPE/AP2S1/YIF1A/TMED4/HSPD1/PDCD6/CLTA/VTI1B/KDELR2/CNIH1/TMED5/VAMP8/RAB8A/M6PR/BCAP31/SAR1B/NECAP1/RGS19/HLA-C	37
CC	GO:0030662	coated vesicle membrane	27/1201	182/19717	1.58512e-05	0.000122147	8.79421e-05	HLA-DRB1/HLA-DPA1/B2M/HLA-A/HLA-E/HLA-B/CD3G/IGF2R/HLA-F/VAMP2/KDELR1/CD3D/CD74/CLTB/SEC22B/COPE/AP2S1/PDCD6/CLTA/VTI1B/KDELR2/CNIH1/VAMP8/M6PR/SAR1B/NECAP1/HLA-C	27
CC	GO:0012507	ER to Golgi transport vesicle membrane	14/1201	62/19717	1.65676e-05	0.000126184	9.08483e-05	HLA-DRB1/HLA-DPA1/B2M/HLA-A/HLA-E/HLA-B/HLA-F/CD74/SEC22B/PDCD6/VTI1B/CNIH1/SAR1B/HLA-C	14
CC	GO:0019774	proteasome core complex, beta-subunit complex	6/1201	11/19717	1.78706e-05	0.000134543	9.68665e-05	PSMB10/PSMB9/PSMB1/PSMB3/PSMB6/PSMB2	6
CC	GO:0005751	mitochondrial respiratory chain complex IV	6/1201	12/19717	3.38943e-05	0.000252281	0.000181634	COX6A1/NDUFA4/COX5A/COX4I1/UQCRFS1/COA3	6
CC	GO:0030880	RNA polymerase complex	19/1201	112/19717	4.38883e-05	0.000322998	0.000232548	TCEA1/CCNH/POLR2L/GTF2B/TAF10/TENT2/POLR2K/TAF9/ZNRD1/POLR2E/POLR2F/TAF11/POLR2I/POLR2J/TAF12/GTF2A2/POLR1D/CRCP/POLR2C	19
CC	GO:0016607	nuclear speck	45/1201	397/19717	4.46395e-05	0.000324877	0.000233901	C12orf57/RBM8A/SRRM1/SF3B1/POMP/ARL6IP4/BRD2/SAP18/SNRPB2/STK17A/DDX17/MAGOH/NDUFB1/SRSF10/ALYREF/THOC7/ERBIN/KAT6A/MORF4L1/BAZ2A/SUMO1/WTAP/PPP4R3B/CIR1/PRPF4B/TMEM179B/SNW1/SRSF9/SRSF8/PPIH/RNPS1/SYF2/CSNK1A1/VIRMA/BCAS2/NCBP3/SFPQ/NSRP1/NXT1/SMNDC1/NFKBIZ/PHF5A/PIN1/SNRPA1/NR4A2	45
CC	GO:0030670	phagocytic vesicle membrane	15/1201	76/19717	4.56792e-05	0.00032879	0.000236718	B2M/HLA-A/HLA-E/HLA-B/HLA-F/RAC2/ATP6V0E1/CYBA/SEC22B/ATP6V0B/RAB11B/VAMP8/RAB8A/ATG5/HLA-C	15
CC	GO:0034719	SMN-Sm protein complex	7/1201	18/19717	5.36423e-05	0.00038191	0.000274963	SNRPG/SNRPD2/SNRPD1/SNRPE/SNRPD3/SNRPB/SNRPF	7
CC	GO:0022624	proteasome accessory complex	8/1201	24/19717	5.65469e-05	0.00039826	0.000286735	PSME2/PSME1/PSMD8/ADRM1/PSMD7/PSMC1/PSMD14/PSMC6	8
CC	GO:0005688	U6 snRNP	6/1201	13/19717	5.96976e-05	0.000411599	0.000296338	LSM7/LSM8/LSM3/LSM2/LSM5/LSM6	6
CC	GO:0005736	RNA polymerase I complex	6/1201	13/19717	5.96976e-05	0.000411599	0.000296338	POLR2L/POLR2K/ZNRD1/POLR2E/POLR2F/POLR1D	6
CC	GO:0005766	primary lysosome	23/1201	155/19717	6.54645e-05	0.000442054	0.000318265	FTL/CTSC/NDUFC2/RAB5C/LYZ/TRAPPC1/PSAP/PYCARD/DYNC1H1/STXBP2/PA2G4/BST2/VAPA/TMEM179B/LAMTOR1/PRDX6/ARHGAP45/ACTR10/HEBP2/HEXA/BRI3/VAMP8/RNASET2	23
CC	GO:0042582	azurophil granule	23/1201	155/19717	6.54645e-05	0.000442054	0.000318265	FTL/CTSC/NDUFC2/RAB5C/LYZ/TRAPPC1/PSAP/PYCARD/DYNC1H1/STXBP2/PA2G4/BST2/VAPA/TMEM179B/LAMTOR1/PRDX6/ARHGAP45/ACTR10/HEBP2/HEXA/BRI3/VAMP8/RNASET2	23
CC	GO:0042470	melanosome	18/1201	106/19717	6.81757e-05	0.000451062	0.00032475	PPIB/RAN/YWHAE/CANX/RAB5C/HSP90AA1/HSP90AB1/BSG/SEC22B/CCT4/PDIA6/ITGB1/RAB29/SLC3A2/PDIA3/RAB2A/GCHFR/PRDX1	18
CC	GO:0048770	pigment granule	18/1201	106/19717	6.81757e-05	0.000451062	0.00032475	PPIB/RAN/YWHAE/CANX/RAB5C/HSP90AA1/HSP90AB1/BSG/SEC22B/CCT4/PDIA6/ITGB1/RAB29/SLC3A2/PDIA3/RAB2A/GCHFR/PRDX1	18
CC	GO:0055029	nuclear DNA-directed RNA polymerase complex	18/1201	107/19717	7.73712e-05	0.000506782	0.000364867	TCEA1/CCNH/POLR2L/GTF2B/TAF10/POLR2K/TAF9/ZNRD1/POLR2E/POLR2F/TAF11/POLR2I/POLR2J/TAF12/GTF2A2/POLR1D/CRCP/POLR2C	18
CC	GO:0000428	DNA-directed RNA polymerase complex	18/1201	108/19717	8.76442e-05	0.000568385	0.000409219	TCEA1/CCNH/POLR2L/GTF2B/TAF10/POLR2K/TAF9/ZNRD1/POLR2E/POLR2F/TAF11/POLR2I/POLR2J/TAF12/GTF2A2/POLR1D/CRCP/POLR2C	18
CC	GO:0030867	rough endoplasmic reticulum membrane	8/1201	26/19717	0.000107683	0.000691494	0.000497854	RPS28/SEC61B/RPS29/RPS26/SSR4/SRP9/DERL2/SRPRA	8
CC	GO:0035145	exon-exon junction complex	7/1201	20/19717	0.000117316	0.000746041	0.000537125	RBM8A/SAP18/MAGOH/ALYREF/UPF2/RNPS1/UPF3A	7
CC	GO:0005765	lysosomal membrane	40/1201	354/19717	0.00012399	0.000780896	0.00056222	HLA-DRB1/HLA-DPA1/AHNAK/BLOC1S1/IGF2R/HLA-F/NDUFC2/ATP6V1G1/RAB5C/LAMTOR4/HSP90AB1/PSAP/KXD1/CD74/BST2/EEF1A1/VAPA/TMEM179B/LAMTOR1/AP3D1/RHEB/BLOC1S2/AP2S1/IFITM3/LAPTM4A/SPPL2A/NSF/CLTA/VTI1B/GNB2/RAB2A/BRI3/VAMP8/ATRAID/AP1S2/M6PR/TMEM165/SPAG9/LAMTOR2/BORCS7	40
CC	GO:0016591	RNA polymerase II, holoenzyme	15/1201	83/19717	0.000131125	0.000813993	0.000586049	TCEA1/CCNH/POLR2L/GTF2B/TAF10/POLR2K/TAF9/POLR2E/POLR2F/TAF11/POLR2I/POLR2J/TAF12/GTF2A2/POLR2C	15
CC	GO:0098852	lytic vacuole membrane	40/1201	355/19717	0.00013173	0.000813993	0.000586049	HLA-DRB1/HLA-DPA1/AHNAK/BLOC1S1/IGF2R/HLA-F/NDUFC2/ATP6V1G1/RAB5C/LAMTOR4/HSP90AB1/PSAP/KXD1/CD74/BST2/EEF1A1/VAPA/TMEM179B/LAMTOR1/AP3D1/RHEB/BLOC1S2/AP2S1/IFITM3/LAPTM4A/SPPL2A/NSF/CLTA/VTI1B/GNB2/RAB2A/BRI3/VAMP8/ATRAID/AP1S2/M6PR/TMEM165/SPAG9/LAMTOR2/BORCS7	40
CC	GO:0030667	secretory granule membrane	35/1201	298/19717	0.000151807	0.000929288	0.000669057	ITGAL/DIAPH1/PTPRC/ITGB2/IGF2R/STK10/TNFRSF1B/NDUFC2/RAB5C/RHOG/RHOF/VAMP2/PSAP/ADGRE5/ITGAM/IQGAP1/LGALS3/BSG/UBR4/STXBP2/CYBA/BST2/VAPA/TMEM179B/LAMTOR1/ORMDL3/SVIP/SRI/CD55/DYNC1LI1/BRI3/VAMP8/CD46/DEGS1/LAMTOR2	35
CC	GO:0098554	cytoplasmic side of endoplasmic reticulum membrane	6/1201	15/19717	0.000156638	0.000942335	0.000678451	RPS28/RPS29/RPS26/DNAJA1/SPPL2A/HM13	6
CC	GO:0070820	tertiary granule	23/1201	164/19717	0.000156816	0.000942335	0.000678451	FTH1/B2M/DIAPH1/ITGB2/HBB/CSTB/LYZ/ITGAM/LGALS3/UBR4/STXBP2/CYBA/TMEM179B/LAMTOR1/SVIP/CST3/ILF2/CNN2/CD55/DYNC1LI1/VAMP8/YPEL5/LAMTOR2	23
CC	GO:0000314	organellar small ribosomal subunit	8/1201	28/19717	0.000192092	0.00113352	0.000816096	MRPS21/MRPS18C/MRPS6/MRPS36/MRPS34/MRPS35/MRPS12/MRPS15	8
CC	GO:0005763	mitochondrial small ribosomal subunit	8/1201	28/19717	0.000192092	0.00113352	0.000816096	MRPS21/MRPS18C/MRPS6/MRPS36/MRPS34/MRPS35/MRPS12/MRPS15	8
CC	GO:0030139	endocytic vesicle	35/1201	303/19717	0.000209908	0.00122759	0.000883823	RPS27A/HLA-DRB1/HLA-DPA1/B2M/HLA-A/HLA-E/HLA-B/HBA2/UBB/IGF2R/HBB/HLA-F/RAB5C/HSP90AA1/GNLY/RAC2/ATP6V0E1/VIM/STXBP2/CYBA/CD74/SNX3/CLTB/SEC22B/AP2S1/ATP6V0B/CLTA/RAB11B/PDIA3/VAMP8/RAB8A/UVRAG/ATG5/ZYX/HLA-C	35
CC	GO:0005793	endoplasmic reticulum-Golgi intermediate compartment	19/1201	126/19717	0.000221529	0.00128409	0.0009245	HMGB1/CTSC/KDELR1/MYDGF/SEC22B/RAB1B/RER1/PTPN2/YIF1A/TMED4/PDIA6/VMP1/CD55/CNIH1/TMED5/RAB2A/BCAP31/TRAPPC2/WHAMM	19
CC	GO:0071004	U2-type prespliceosome	6/1201	16/19717	0.000237732	0.00135404	0.000974865	SNRPG/SF3B1/LSM7/SNRPN/SNRPC/SNRPB	6
CC	GO:0071010	prespliceosome	6/1201	16/19717	0.000237732	0.00135404	0.000974865	SNRPG/SF3B1/LSM7/SNRPN/SNRPC/SNRPB	6
CC	GO:0030014	CCR4-NOT complex	6/1201	17/19717	0.000348532	0.00195118	0.00140479	CNOT9/CNOT4/CNOT1/TOB1/CNOT2/ZFP36	6
CC	GO:0033178	proton-transporting two-sector ATPase complex, catalytic domain	6/1201	17/19717	0.000348532	0.00195118	0.00140479	ATP5F1E/ATP5F1D/ATP5F1C/ATP6V1F/ATP5F1A/ATP5F1B	6
CC	GO:0005635	nuclear envelope	47/1201	464/19717	0.000438312	0.002433	0.00175168	GAPDH/S100A6/ALOX5AP/JPT1/CLIC1/EIF5A/SYNE1/SYNE2/MATR3/SORL1/DUSP2/IGF2R/BAX/NDUFB4/RAN/GPX4/MX1/TMC8/ERBIN/RAC2/CBX3/SUMO1/WTAP/VAPA/PUM2/UBE2I/MGST3/EPC1/YBX1/TMEM120B/BANF1/HAX1/NUDT1/PHF11/TRA2B/TXNL4A/NXT1/ENY2/EMD/ATRAID/CACYBP/RANBP1/CTDNEP1/CHMP2A/NUTF2/MLX/GCHFR	47
CC	GO:0005770	late endosome	30/1201	256/19717	0.000452384	0.00249001	0.00179273	HLA-DRB1/SORL1/CST7/IGF2R/SQSTM1/LAMTOR4/PSAP/CD74/BST2/TMEM230/VPS28/LAMTOR1/CHMP4A/DERL2/IFITM3/LAPTM4A/SPPL2A/SNF8/VPS29/VTI1B/VAMP8/MITD1/TPT1/M6PR/UVRAG/TMEM165/CHMP2A/LAMTOR2/VAMP5/MAP2K2	30
CC	GO:0034708	methyltransferase complex	17/1201	113/19717	0.0004783	0.00261072	0.00187964	SNRPG/RNMT/WDR82/SNRPD2/SNRPD1/ERH/WTAP/TAF9/VIRMA/RBBP4/SNRPE/SNRPD3/CLNS1A/PRMT1/SNRPB/SNRPF/PHF1	17
CC	GO:0008250	oligosaccharyltransferase complex	5/1201	13/19717	0.000708603	0.00383582	0.00276167	KRTCAP2/OST4/TMEM258/DAD1/OSTC	5
CC	GO:0005868	cytoplasmic dynein complex	6/1201	20/19717	0.000932217	0.00500493	0.00360339	DYNC1H1/DYNLT3/DYNLT1/DYNC1I2/DYNC1LI1/DYNLRB1	6
CC	GO:0005744	TIM23 mitochondrial import inner membrane translocase complex	5/1201	14/19717	0.00104722	0.00548745	0.00395079	ROMO1/DNAJC15/SLC25A6/TIMM17B/DNAJC19	5
CC	GO:0005750	mitochondrial respiratory chain complex III	5/1201	14/19717	0.00104722	0.00548745	0.00395079	UQCR10/UQCRQ/UQCRB/UQCRH/UQCRFS1	5
CC	GO:0045275	respiratory chain complex III	5/1201	14/19717	0.00104722	0.00548745	0.00395079	UQCR10/UQCRQ/UQCRB/UQCRH/UQCRFS1	5
CC	GO:0055038	recycling endosome membrane	13/1201	81/19717	0.00116373	0.00604955	0.00435548	ABHD17A/B2M/HLA-A/HLA-E/HLA-B/HLA-F/EHD1/RAB11B/VTI1B/PDIA3/VAMP8/RAB8A/HLA-C	13
CC	GO:0001772	immunological synapse	8/1201	36/19717	0.00121114	0.00624641	0.00449722	CD37/CD3E/MYH9/CD81/LAT/LGALS3/RHOH/SKAP1	8
CC	GO:0005697	telomerase holoenzyme complex	6/1201	21/19717	0.0012384	0.00628801	0.00452716	PTGES3/NOP10/NHP2/SNRPE/SNRPD3/SNRPB	6
CC	GO:0005838	proteasome regulatory particle	6/1201	21/19717	0.0012384	0.00628801	0.00452716	PSMD8/ADRM1/PSMD7/PSMC1/PSMD14/PSMC6	6
CC	GO:0030666	endocytic vesicle membrane	21/1201	167/19717	0.00127192	0.00640851	0.00461392	RPS27A/HLA-DRB1/HLA-DPA1/B2M/HLA-A/HLA-E/HLA-B/UBB/HLA-F/RAC2/ATP6V0E1/CYBA/CD74/SEC22B/AP2S1/ATP6V0B/RAB11B/VAMP8/RAB8A/ATG5/HLA-C	21
CC	GO:0033290	eukaryotic 48S preinitiation complex	5/1201	15/19717	0.00149252	0.00746258	0.00537282	EIF3C/EIF3K/EIF3A/EIF3J/EIF3M	5
CC	GO:0010008	endosome membrane	46/1201	479/19717	0.00152606	0.00757248	0.00545194	RPS27A/HLA-DRB1/HLA-DPA1/ABHD17A/B2M/HLA-A/HLA-E/HLA-B/UBB/SORL1/HLA-F/RAB5C/ITM2B/IRF7/LAMTOR4/EHD1/ATP6V0E1/SNX6/SNX3/VPS28/LAMTOR1/AP3D1/ANXA1/CHMP4A/AP2S1/IFITM3/ATP6V0B/LAPTM4A/SPPL2A/SNF8/VPS29/NDFIP1/CLTA/RAB11B/VTI1B/PSENEN/PDIA3/CHMP5/VAMP8/RAB8A/MITD1/CD320/TMEM165/CHMP2A/LAMTOR2/HLA-C	46
CC	GO:0000932	P-body	13/1201	84/19717	0.00163909	0.00807219	0.00581172	SYNE1/SQSTM1/CNOT9/LSM3/NBDY/LSM2/CNOT1/HAX1/DDX6/LSM6/PAN3/CNOT2/ZFP36	13
CC	GO:0031248	protein acetyltransferase complex	14/1201	95/19717	0.00178869	0.00867847	0.00624822	ACTB/CREBBP/KAT6A/MORF4L1/NAA38/NAA10/JADE2/MEAF6/EPC1/TAF10/TAF9/ENY2/POLE4/TAF12	14
CC	GO:1902493	acetyltransferase complex	14/1201	95/19717	0.00178869	0.00867847	0.00624822	ACTB/CREBBP/KAT6A/MORF4L1/NAA38/NAA10/JADE2/MEAF6/EPC1/TAF10/TAF9/ENY2/POLE4/TAF12	14
CC	GO:0005852	eukaryotic translation initiation factor 3 complex	5/1201	16/19717	0.00206287	0.00993516	0.00715299	EIF3C/EIF3K/EIF3A/EIF3J/EIF3M	5
CC	GO:0005666	RNA polymerase III complex	5/1201	17/19717	0.00277718	0.0132778	0.00955956	POLR2L/POLR2K/POLR2E/POLR2F/CRCP	5
CC	GO:0005885	Arp2/3 protein complex	4/1201	11/19717	0.00319807	0.0151792	0.0109286	ARPC3/ARPC1B/ARPC4/ARPC5L	4
CC	GO:0098589	membrane region	33/1201	328/19717	0.00325523	0.0153394	0.0110439	S100A10/EIF5A/EEF2/AHNAK/PTPRC/ITGB2/ATP2B4/TNFRSF1B/LAT/LAMTOR4/ITGAM/SLC25A5/IQGAP1/BSG/INPP5D/PARK7/BST2/PLSCR1/CD2/LAMTOR1/LDHB/TUBA1A/SKAP1/ITGB1/ADGRG1/VDAC1/CD55/CD46/CD48/KRAS/RGS19/LAMTOR2/MYADM	33
CC	GO:0033116	endoplasmic reticulum-Golgi intermediate compartment membrane	11/1201	71/19717	0.00360566	0.0168693	0.0121454	CTSC/KDELR1/SEC22B/RAB1B/VMP1/CD55/CNIH1/TMED5/RAB2A/BCAP31/WHAMM	11
CC	GO:0031965	nuclear membrane	30/1201	296/19717	0.00437913	0.0203427	0.0146461	GAPDH/ALOX5AP/JPT1/CLIC1/SYNE1/SYNE2/MATR3/DUSP2/NDUFB4/MX1/TMC8/ERBIN/CBX3/SUMO1/WTAP/VAPA/PUM2/EPC1/YBX1/TMEM120B/HAX1/NUDT1/PHF11/TRA2B/TXNL4A/EMD/CTDNEP1/NUTF2/MLX/GCHFR	30
CC	GO:0000123	histone acetyltransferase complex	12/1201	85/19717	0.0052667	0.0238981	0.0172059	ACTB/CREBBP/KAT6A/MORF4L1/JADE2/MEAF6/EPC1/TAF10/TAF9/ENY2/POLE4/TAF12	12
CC	GO:0031304	intrinsic component of mitochondrial inner membrane	8/1201	45/19717	0.00531171	0.0238981	0.0172059	PET100/SMDT1/CHCHD10/MCUB/SFXN1/TIMM17B/MPC2/COA3	8
CC	GO:0031305	integral component of mitochondrial inner membrane	8/1201	45/19717	0.00531171	0.0238981	0.0172059	PET100/SMDT1/CHCHD10/MCUB/SFXN1/TIMM17B/MPC2/COA3	8
CC	GO:0055037	recycling endosome	20/1201	176/19717	0.00533032	0.0238981	0.0172059	ABHD17A/B2M/HLA-A/HLA-E/HLA-B/SORL1/HLA-F/RAN/EHD1/TMEM230/TUBA1A/SNF8/ITGB1/RAB29/RAB11B/VTI1B/PDIA3/VAMP8/RAB8A/HLA-C	20
CC	GO:0008180	COP9 signalosome	7/1201	36/19717	0.00537709	0.0238981	0.0172059	MYH9/COPS9/LAT/HSP90AB1/ATP5F1A/COPS6/COPS2	7
CC	GO:0030117	membrane coat	13/1201	96/19717	0.00539988	0.0238981	0.0172059	IGF2R/CLTB/AP3D1/CHMP4A/COPE/AP2S1/PDCD6/CLTA/AP1S2/CHMP2A/SAR1B/NECAP1/AP3S1	13
CC	GO:0048475	coated membrane	13/1201	96/19717	0.00539988	0.0238981	0.0172059	IGF2R/CLTB/AP3D1/CHMP4A/COPE/AP2S1/PDCD6/CLTA/AP1S2/CHMP2A/SAR1B/NECAP1/AP3S1	13
CC	GO:1904724	tertiary granule lumen	9/1201	55/19717	0.0056392	0.0247898	0.0178478	FTH1/B2M/HBB/CSTB/LYZ/CST3/ILF2/CNN2/YPEL5	9
CC	GO:0045121	membrane raft	31/1201	315/19717	0.00585533	0.0255683	0.0184083	S100A10/EEF2/AHNAK/PTPRC/ITGB2/ATP2B4/TNFRSF1B/LAT/LAMTOR4/ITGAM/SLC25A5/IQGAP1/BSG/INPP5D/PARK7/BST2/PLSCR1/CD2/LAMTOR1/LDHB/TUBA1A/SKAP1/ITGB1/ADGRG1/VDAC1/CD55/CD48/KRAS/RGS19/LAMTOR2/MYADM	31
CC	GO:0005732	small nucleolar ribonucleoprotein complex	6/1201	28/19717	0.00596721	0.0258843	0.0186358	SNU13/NOP10/NOLC1/NHP2/LSM6/SNRPF	6
CC	GO:0098562	cytoplasmic side of membrane	20/1201	178/19717	0.00603874	0.0260222	0.0187352	RPS28/S100A6/RPS29/RPS26/PTPRC/GNG5/DNAJA1/IQGAP1/EEF1A1/ESYT2/FKBP1A/CD2/MIEN1/CHMP4A/SPPL2A/PPP3CA/ACP1/HM13/KRAS/MAP2K2	20
CC	GO:0000792	heterochromatin	11/1201	76/19717	0.00611975	0.0260536	0.0187577	TOP2B/CBX3/BAZ2A/SUMO1/BAZ1B/UBE2B/MECP2/MPHOSPH8/DDX6/CENPC/NOP53	11
CC	GO:0098857	membrane microdomain	31/1201	316/19717	0.00612558	0.0260536	0.0187577	S100A10/EEF2/AHNAK/PTPRC/ITGB2/ATP2B4/TNFRSF1B/LAT/LAMTOR4/ITGAM/SLC25A5/IQGAP1/BSG/INPP5D/PARK7/BST2/PLSCR1/CD2/LAMTOR1/LDHB/TUBA1A/SKAP1/ITGB1/ADGRG1/VDAC1/CD55/CD48/KRAS/RGS19/LAMTOR2/MYADM	31
CC	GO:0001931	uropod	4/1201	13/19717	0.00628269	0.0262112	0.0188712	MSN/MYH9/SPN/ICAM2	4
CC	GO:0031254	cell trailing edge	4/1201	13/19717	0.00628269	0.0262112	0.0188712	MSN/MYH9/SPN/ICAM2	4
CC	GO:0071014	post-mRNA release spliceosomal complex	4/1201	13/19717	0.00628269	0.0262112	0.0188712	SNRNP200/SYF2/CWF19L2/CCDC12	4
CC	GO:0035577	azurophil granule membrane	9/1201	58/19717	0.00802808	0.033281	0.0239612	NDUFC2/RAB5C/PSAP/BST2/VAPA/TMEM179B/LAMTOR1/BRI3/VAMP8	9
CC	GO:0005669	transcription factor TFIID complex	7/1201	39/19717	0.00845574	0.0348334	0.0250789	TCEA1/GTF2B/TAF10/TAF9/TAF11/TAF12/GTF2A2	7
CC	GO:0061695	transferase complex, transferring phosphorus-containing groups	26/1201	259/19717	0.00857624	0.035109	0.0252773	TCEA1/CCNH/POLR2L/SOCS1/PYCARD/GTF2B/SNW1/TAF10/TENT2/POLR2K/TAF9/ZNRD1/POLR2E/POLR2F/CDKN2D/TAF11/POLR2I/POLR2J/POLE4/TAF12/UVRAG/GTF2A2/POLR1D/CRCP/PRKAG2/POLR2C	26
CC	GO:0035578	azurophil granule lumen	12/1201	91/19717	0.00905754	0.0366215	0.0263663	FTL/CTSC/LYZ/TRAPPC1/PYCARD/DYNC1H1/PA2G4/PRDX6/ARHGAP45/ACTR10/HEBP2/RNASET2	12
CC	GO:0035579	specific granule membrane	12/1201	91/19717	0.00905754	0.0366215	0.0263663	ITGAL/ITGB2/STK10/TNFRSF1B/ITGAM/UBR4/CYBA/LAMTOR1/ORMDL3/VAMP8/DEGS1/LAMTOR2	12
CC	GO:0101031	chaperone complex	5/1201	22/19717	0.00917227	0.0368579	0.0265365	PTGES3/STUB1/HSP90AB1/CCT4/CDC37	5
CC	GO:0031083	BLOC-1 complex	4/1201	15/19717	0.0108803	0.0434548	0.0312861	BLOC1S1/BCAS4/KXD1/BLOC1S2	4
CC	GO:0031968	organelle outer membrane	21/1201	201/19717	0.0111557	0.0442849	0.0318837	ATP5MC2/RPS27A/ATP5MC3/SYNE1/SYNE2/UBB/BAX/VDAC2/TOMM5/TOMM22/TOMM7/NIPSNAP2/FIS1/TSPO/HAX1/VDAC1/EMD/FUNDC2/PPP2R2B/NUTF2/PMAIP1	21
CC	GO:0019867	outer membrane	21/1201	203/19717	0.0123892	0.0488849	0.0351956	ATP5MC2/RPS27A/ATP5MC3/SYNE1/SYNE2/UBB/BAX/VDAC2/TOMM5/TOMM22/TOMM7/NIPSNAP2/FIS1/TSPO/HAX1/VDAC1/EMD/FUNDC2/PPP2R2B/NUTF2/PMAIP1	21
CC	GO:0032592	integral component of mitochondrial membrane	10/1201	73/19717	0.0127399	0.0499678	0.0359752	PET100/SMDT1/CHCHD10/MCUB/FIS1/SFXN1/TIMM17B/MPC2/FUNDC2/COA3	10
MF	GO:0003735	structural constituent of ribosome	90/1173	202/17696	3.0276e-52	2.49172e-49	2.16075e-49	RPL39/RPS10/RPL30/RPL36A/RPL10/RPL28/RPS28/RPS13/RPL12/RPS8/RPL41/RPS7/RPL22/RPL37/RPL11/RPL34/RPS12/RPS15A/RPL29/RPL32/RPS27A/RPS24/RPL36/RPL5/RPL7A/RPL35A/RPL6/RPL14/RPL8/RPLP1/RPS21/RPS29/RPL24/RPS3A/RPS15/RPLP2/RPL18/RPL18A/RPS27/RPS23/RPL13A/RPS20/RPS6/RPS11/RPL3/RPL27A/RPL4/RPS26/RPS25/RPL19/RPL17/RPL31/RPSA/RPL26/RPS4X/RPL36AL/RPL21/MRPS21/MRPL57/MRPS18C/RPL22L1/MRPL52/RPL38/MRPL41/RPS27L/…	90
MF	GO:0003954	NADH dehydrogenase activity	24/1173	46/17696	7.93838e-17	1.63332e-14	1.41637e-14	NDUFA3/NDUFA1/NDUFV2/NDUFB4/NDUFA13/NDUFB8/NDUFA4/NDUFC2/NDUFC1/NDUFA12/NDUFB1/NDUFB9/NDUFS5/NDUFA6/NDUFB2/NDUFB10/NDUFS7/NDUFAB1/NDUFS8/NDUFA2/NDUFV3/NDUFA5/NDUFB3/NDUFS6	24
MF	GO:0008137	NADH dehydrogenase (ubiquinone) activity	24/1173	46/17696	7.93838e-17	1.63332e-14	1.41637e-14	NDUFA3/NDUFA1/NDUFV2/NDUFB4/NDUFA13/NDUFB8/NDUFA4/NDUFC2/NDUFC1/NDUFA12/NDUFB1/NDUFB9/NDUFS5/NDUFA6/NDUFB2/NDUFB10/NDUFS7/NDUFAB1/NDUFS8/NDUFA2/NDUFV3/NDUFA5/NDUFB3/NDUFS6	24
MF	GO:0050136	NADH dehydrogenase (quinone) activity	24/1173	46/17696	7.93838e-17	1.63332e-14	1.41637e-14	NDUFA3/NDUFA1/NDUFV2/NDUFB4/NDUFA13/NDUFB8/NDUFA4/NDUFC2/NDUFC1/NDUFA12/NDUFB1/NDUFB9/NDUFS5/NDUFA6/NDUFB2/NDUFB10/NDUFS7/NDUFAB1/NDUFS8/NDUFA2/NDUFV3/NDUFA5/NDUFB3/NDUFS6	24
MF	GO:0016655	oxidoreductase activity, acting on NAD(P)H, quinone or similar compound as acceptor	25/1173	60/17696	1.46817e-14	2.41661e-12	2.09562e-12	NDUFA3/NDUFA1/NDUFV2/NDUFB4/NDUFA13/NDUFB8/NDUFA4/NDUFC2/NDUFC1/NDUFA12/NDUFB1/NDUFB9/NDUFS5/NDUFA6/NDUFB2/NDUFB10/DCXR/NDUFS7/NDUFAB1/NDUFS8/NDUFA2/NDUFV3/NDUFA5/NDUFB3/NDUFS6	25
MF	GO:0045296	cadherin binding	63/1173	331/17696	1.94902e-14	2.67341e-12	2.31831e-12	PFN1/FXYD5/S100A11/RPL34/RPL29/CLIC1/RACK1/RPL7A/RPL6/RPL14/RPL24/EEF2/MACF1/MYH9/AHNAK/FLNA/RPS26/CAPZA1/BZW1/EIF4G2/ZC3H15/RAN/EEF1D/YWHAE/TLN1/SPTBN1/CEMIP2/EHD1/ARGLU1/HSP90AB1/CORO1B/IQGAP1/BSG/PARK7/TAGLN2/PPP1CA/ESYT2/VAPA/PKN2/ANXA1/MPRIP/CAPZB/PRDX6/PSMB6/PAK2/SERBP1/TWF2/DDX6/ITGB1/DHX29/CNN2/CAST/RAB11B/LYPLA2/SLC3A2/CHMP5/EMD/CD46/LDHA/TMOD3/RANBP1/OLA1/PRDX1	63
MF	GO:0043021	ribonucleoprotein complex binding	33/1173	133/17696	2.39005e-11	2.81002e-09	2.43678e-09	RACK1/EIF5A/RPLP1/DDX5/EEF2/EIF4B/EIF1/CSNK2B/SRP19/SNRPB2/RPSA/EIF3K/SNRPD1/EIF1B/SBDS/PPP1CA/NAA10/NOLC1/SNRPA/SRP9/NEAT1/SRPRA/SNRPC/PPIH/ETF1/C1QBP/NPM1/DHX29/SNRPD3/MTIF3/EIF6/SNRPB/OLA1	33
MF	GO:0019843	rRNA binding	22/1173	63/17696	3.71233e-11	3.2458e-09	2.81468e-09	RPS13/RPL12/RPL37/RPL11/RPL5/RPL8/RPS11/RPL3/EEF2/DDX21/RPS4X/SBDS/MRPS18C/MRPL20/MRPS6/RPS4Y1/GTF3A/RPS3/RPS14/UTP23/NOP53/RPLP0	22
MF	GO:0016651	oxidoreductase activity, acting on NAD(P)H	29/1173	107/17696	3.8074e-11	3.2458e-09	2.81468e-09	NDUFA3/NDUFA1/TXN/NDUFV2/NDUFB4/NDUFA13/NDUFB8/NDUFA4/NDUFC2/NDUFC1/NDUFA12/NDUFB1/NDUFB9/NDUFS5/SELENOT/CYBA/NDUFA6/NDUFB2/NDUFB10/DCXR/NDUFS7/NDUFAB1/NDUFS8/NDUFA2/TXNDC17/NDUFV3/NDUFA5/NDUFB3/NDUFS6	29
MF	GO:0009055	electron transfer activity	30/1173	114/17696	3.94387e-11	3.2458e-09	2.81468e-09	SH3BGRL3/COX8A/COX6A1/COX7A2/COX7C/COX6B1/COX6C/UQCR11/NDUFV2/UQCR10/UQCRQ/COX5B/COX7B/NDUFA4/NDUFA12/UQCRB/COX5A/CYCS/CYBA/COX4I1/SDHD/ETFB/UQCRH/FDX1/COX7A2L/UQCRFS1/SDHC/SURF1/DEGS1/NDUFS6	30
MF	GO:0050839	cell adhesion molecule binding	74/1173	499/17696	4.65923e-11	3.48595e-09	3.02293e-09	PFN1/FXYD5/S100A11/RPL34/RPL29/CLIC1/RACK1/RPL7A/RPL6/RPL14/HMGB1/RPL24/LCP1/ITGAL/MSN/EEF2/MACF1/MYH9/AHNAK/FLNA/RPS26/ITGB2/CAPZA1/BZW1/EIF4G2/CD81/ZC3H15/RAN/EEF1D/YWHAE/TLN1/SPTBN1/CEMIP2/EHD1/ARGLU1/HSP90AB1/UTRN/CORO1B/IQGAP1/BSG/PARK7/TAGLN2/PPP1CA/ESYT2/VAPA/PKN2/ANXA1/MPRIP/CAPZB/ISG15/PTPN2/PRDX6/PSMB6/PAK2/ILK/SERBP1/TWF2/DDX6/ITGB1/ICAM2/DHX29/CNN2/CAST/RAB11B/LYPLA2/SLC3A2/CHMP5/EMD/…	74
MF	GO:0046933	proton-transporting ATP synthase activity, rotational mechanism	12/1173	18/17696	8.7114e-11	5.97457e-09	5.18099e-09	ATP5F1E/ATP5MC2/ATP5F1D/ATP5MG/ATP5MC3/ATP5PO/ATP5F1C/ATP5PD/ATP5MC1/ATP5PB/ATP5F1A/ATP5F1B	12
MF	GO:0015078	proton transmembrane transporter activity	31/1173	133/17696	5.18139e-10	3.28022e-08	2.84452e-08	ATP5F1E/ATP5MC2/ATP5ME/ATP5F1D/ATP5MG/ATP5MC3/COX8A/COX6A1/COX7A2/COX7C/ATP5PF/COX6B1/COX6C/ATP5PO/ATP5F1C/COX5B/COX7B/ATP5PD/NDUFA4/ATP6V1G1/ATP5MC1/COX5A/ATP6V1F/ATP5PB/ATP6V0E1/ATP5F1A/COX4I1/ATP6V0B/COX7A2L/ATP5F1B/SURF1	31
MF	GO:0004129	cytochrome-c oxidase activity	13/1173	28/17696	6.54989e-09	3.3691e-07	2.9216e-07	COX8A/COX6A1/COX7A2/COX7C/COX6B1/COX6C/COX5B/COX7B/NDUFA4/COX5A/COX4I1/COX7A2L/SURF1	13
MF	GO:0015002	heme-copper terminal oxidase activity	13/1173	28/17696	6.54989e-09	3.3691e-07	2.9216e-07	COX8A/COX6A1/COX7A2/COX7C/COX6B1/COX6C/COX5B/COX7B/NDUFA4/COX5A/COX4I1/COX7A2L/SURF1	13
MF	GO:0016676	oxidoreductase activity, acting on a heme group of donors, oxygen as acceptor	13/1173	28/17696	6.54989e-09	3.3691e-07	2.9216e-07	COX8A/COX6A1/COX7A2/COX7C/COX6B1/COX6C/COX5B/COX7B/NDUFA4/COX5A/COX4I1/COX7A2L/SURF1	13
MF	GO:0090079	translation regulator activity, nucleic acid binding	26/1173	109/17696	7.58289e-09	3.67101e-07	3.1834e-07	EIF5A/EEF2/EIF4B/EIF1/EIF3C/EIF4G2/EEF1D/EIF3K/PABPC1/PAIP2/EIF1B/EIF2S2/EEF1A1/RPS27L/EIF3A/EIF3J/ETF1/EEF1B2/C1QBP/DHX29/EIF3M/HBS1L/MTIF3/MCTS1/EIF6/EIF1AX	26
MF	GO:0045182	translation regulator activity	30/1173	141/17696	9.70917e-09	4.43925e-07	3.8496e-07	RPL10/RPL22/EIF5A/EEF2/EIF4B/EIF1/EIF3C/EIF4G2/EEF1D/EIF3K/PABPC1/PAIP2/EIF1B/EIF2S2/EIF2AK2/EEF1A1/RPS27L/EIF3A/EIF3J/ETF1/EEF1B2/C1QBP/DHX29/EIF3M/RPS14/HBS1L/MTIF3/MCTS1/EIF6/EIF1AX	30
MF	GO:0016675	oxidoreductase activity, acting on a heme group of donors	13/1173	29/17696	1.11518e-08	4.83048e-07	4.18886e-07	COX8A/COX6A1/COX7A2/COX7C/COX6B1/COX6C/COX5B/COX7B/NDUFA4/COX5A/COX4I1/COX7A2L/SURF1	13
MF	GO:0015252	proton channel activity	12/1173	25/17696	1.57761e-08	6.49188e-07	5.62959e-07	ATP5F1E/ATP5MC2/ATP5F1D/ATP5MG/ATP5MC3/ATP5PO/ATP5F1C/ATP5PD/ATP5MC1/ATP5PB/ATP5F1A/ATP5F1B	12
MF	GO:0008135	translation factor activity, RNA binding	22/1173	85/17696	2.17707e-08	8.53202e-07	7.39875e-07	EIF5A/EEF2/EIF4B/EIF1/EIF3C/EIF4G2/EEF1D/EIF3K/EIF1B/EIF2S2/EEF1A1/EIF3A/EIF3J/ETF1/EEF1B2/DHX29/EIF3M/HBS1L/MTIF3/MCTS1/EIF6/EIF1AX	22
MF	GO:0031386	protein tag	8/1173	11/17696	5.01906e-08	1.87758e-06	1.62819e-06	RPS27A/SUMO2/UBB/UBL5/SUMO1/NEDD8/ISG15/SUMO3	8
MF	GO:0003743	translation initiation factor activity	15/1173	51/17696	6.33609e-07	2.26722e-05	1.96607e-05	EIF4B/EIF1/EIF3C/EIF4G2/EIF3K/EIF1B/EIF2S2/EIF3A/EIF3J/DHX29/EIF3M/MTIF3/MCTS1/EIF6/EIF1AX	15
MF	GO:0016776	phosphotransferase activity, phosphate group as acceptor	15/1173	57/17696	3.00776e-06	0.000103141	8.94413e-05	ATP5F1E/ATP5MC2/ATP5F1D/ATP5MG/ATP5MC3/ATP5PO/ATP5F1C/ATP5PD/ATP5MC1/ATP5PB/ATP5F1A/NME3/GUK1/ATP5F1B/PNKP	15
MF	GO:0004298	threonine-type endopeptidase activity	9/1173	21/17696	3.39991e-06	0.00010762	9.33254e-05	PSMB10/PSMB9/PSMB1/PSMA7/PSMB3/PSMA5/PSMB6/PSMB2/PSMA1	9
MF	GO:0070003	threonine-type peptidase activity	9/1173	21/17696	3.39991e-06	0.00010762	9.33254e-05	PSMB10/PSMB9/PSMB1/PSMA7/PSMB3/PSMA5/PSMB6/PSMB2/PSMA1	9
MF	GO:0016209	antioxidant activity	18/1173	86/17696	1.09477e-05	0.000333703	0.000289379	ALOX5AP/SELENOW/HBA2/GSTP1/HBB/TXN/SELENOS/PRDX2/S100A9/GPX4/GSTK1/SELENOT/PARK7/MGST3/PRDX6/GSTO1/TXNDC17/PRDX1	18
MF	GO:0008121	ubiquinol-cytochrome-c reductase activity	6/1173	10/17696	1.3952e-05	0.000395947	0.000343355	UQCR11/UQCR10/UQCRQ/UQCRB/UQCRH/UQCRFS1	6
MF	GO:0016681	oxidoreductase activity, acting on diphenols and related substances as donors, cytochrome as acceptor	6/1173	10/17696	1.3952e-05	0.000395947	0.000343355	UQCR11/UQCR10/UQCRQ/UQCRB/UQCRH/UQCRFS1	6
MF	GO:0001055	RNA polymerase II activity	6/1173	11/17696	2.89672e-05	0.000722424	0.000626468	POLR2L/POLR2K/POLR2E/POLR2F/POLR2J/POLR2C	6
MF	GO:0008097	5S rRNA binding	6/1173	11/17696	2.89672e-05	0.000722424	0.000626468	RPL11/RPL5/RPL3/EEF2/GTF3A/NOP53	6
MF	GO:0016679	oxidoreductase activity, acting on diphenols and related substances as donors	6/1173	11/17696	2.89672e-05	0.000722424	0.000626468	UQCR11/UQCR10/UQCRQ/UQCRB/UQCRH/UQCRFS1	6
MF	GO:0070181	small ribosomal subunit rRNA binding	6/1173	11/17696	2.89672e-05	0.000722424	0.000626468	RPS13/MRPS18C/MRPS6/RPS3/RPS14/UTP23	6
MF	GO:0061650	ubiquitin-like protein conjugating enzyme activity	11/1173	40/17696	4.00912e-05	0.000970443	0.000841543	UBE2D2/UBE2V1/UBE2N/UBE2L3/UBE2S/UBE2E3/UBE2I/UBE2B/UBE2L6/UBE2V2/UBE2F	11
MF	GO:0043022	ribosome binding	13/1173	57/17696	7.04457e-05	0.00165648	0.00143646	RACK1/EIF5A/EEF2/SRP19/RPSA/EIF3K/SBDS/NAA10/ETF1/C1QBP/MTIF3/EIF6/OLA1	13
MF	GO:0034062	5'-3' RNA polymerase activity	11/1173	45/17696	0.000129623	0.00285601	0.00247666	POLR2L/TENT2/POLR2K/ZNRD1/POLR2E/POLR2F/POLR2I/POLR2J/POLR1D/CRCP/POLR2C	11
MF	GO:0097747	RNA polymerase activity	11/1173	45/17696	0.000129623	0.00285601	0.00247666	POLR2L/TENT2/POLR2K/ZNRD1/POLR2E/POLR2F/POLR2I/POLR2J/POLR1D/CRCP/POLR2C	11
MF	GO:0016504	peptidase activator activity	10/1173	38/17696	0.000134623	0.00285601	0.00247666	RACK1/PSME2/PSME1/CTSC/NLRP1/PYCARD/ADRM1/RPS27L/PSMD14/VSIR	10
MF	GO:0051082	unfolded protein binding	21/1173	131/17696	0.000140342	0.00285601	0.00247666	PPIB/PET100/PTGES3/PPIA/CANX/HSPE1/SRSF10/HSP90AA1/HSP90AB1/DNAJA1/PFDN1/DNAJB6/MDN1/ST13/PFDN2/PPIH/CCT4/NPM1/HSPD1/DNAJC4/CDC37	21
MF	GO:0023023	MHC protein complex binding	8/1173	25/17696	0.00014228	0.00285601	0.00247666	HLA-DRB1/CD81/YWHAE/HSP90AA1/HSP90AB1/CD74/FAM49B/KLRD1	8
MF	GO:0048027	mRNA 5'-UTR binding	8/1173	25/17696	0.00014228	0.00285601	0.00247666	RPS13/RPL41/RPS7/RPL5/RPS3A/RPL26/RPS14/UTP23	8
MF	GO:0044389	ubiquitin-like protein ligase binding	38/1173	308/17696	0.000160467	0.00314438	0.00272673	ELOB/RPL11/RPS27A/RPL5/SUMO2/UBB/UBE2D2/JAK1/TPI1/CEBPB/YWHAE/JUN/TNFRSF1B/SQSTM1/TXNIP/STUB1/HSP90AA1/HSP90AB1/USP7/SLC25A5/DNAJA1/SUMO1/UBE2N/PA2G4/UBE2L3/RBX1/NEDD8/UBE2B/MAP1LC3B/UBE2L6/PRDX6/HSPD1/NFKBIA/GABARAPL2/HM13/CACYBP/DDRGK1/SUMO3	38
MF	GO:0030515	snoRNA binding	8/1173	26/17696	0.000193646	0.00368177	0.00319273	DDX21/SNU13/NOP10/ISG20/NOLC1/NUDT1/NHP2/NUDT16L1	8
MF	GO:0017069	snRNA binding	11/1173	47/17696	0.000196838	0.00368177	0.00319273	EIF5A/DDX21/SNU13/LSM7/SNRPB2/ISG20/LSM8/SNRPA/LSM2/SNRPD3/SNRPA1	11
MF	GO:0015036	disulfide oxidoreductase activity	10/1173	40/17696	0.000213821	0.00391056	0.00339113	SH3BGRL3/TXN/GSTK1/SELENOT/ERO1A/TXNL1/GSTO1/PDIA6/PDIA3/TXNDC17	10
MF	GO:0016684	oxidoreductase activity, acting on peroxide as acceptor	12/1173	56/17696	0.000249209	0.00445867	0.00386644	ALOX5AP/HBA2/GSTP1/HBB/PRDX2/GPX4/GSTK1/PARK7/MGST3/PRDX6/TXNDC17/PRDX1	12
MF	GO:0003755	peptidyl-prolyl cis-trans isomerase activity	10/1173	41/17696	0.000266172	0.00456374	0.00395756	PPIB/PPIA/FKBP8/FKBP11/FKBP1A/PIN4/PPIH/PIN1/FKBP2/PPIL2	10
MF	GO:0003899	DNA-directed 5'-3' RNA polymerase activity	10/1173	41/17696	0.000266172	0.00456374	0.00395756	POLR2L/POLR2K/ZNRD1/POLR2E/POLR2F/POLR2I/POLR2J/POLR1D/CRCP/POLR2C	10
MF	GO:0023026	MHC class II protein complex binding	6/1173	16/17696	0.000376294	0.0063202	0.00548072	HLA-DRB1/CD81/YWHAE/HSP90AA1/HSP90AB1/CD74	6
MF	GO:0031625	ubiquitin protein ligase binding	35/1173	290/17696	0.000433585	0.00713681	0.00618885	ELOB/RPL11/RPS27A/RPL5/SUMO2/UBB/UBE2D2/JAK1/TPI1/YWHAE/JUN/TNFRSF1B/SQSTM1/TXNIP/STUB1/HSP90AA1/HSP90AB1/USP7/SLC25A5/DNAJA1/SUMO1/UBE2N/PA2G4/UBE2L3/RBX1/NEDD8/UBE2B/MAP1LC3B/UBE2L6/PRDX6/HSPD1/NFKBIA/GABARAPL2/HM13/CACYBP	35
MF	GO:0004601	peroxidase activity	11/1173	52/17696	0.000503298	0.00812185	0.00704306	ALOX5AP/HBA2/GSTP1/HBB/PRDX2/GPX4/GSTK1/MGST3/PRDX6/TXNDC17/PRDX1	11
MF	GO:0043024	ribosomal small subunit binding	6/1173	17/17696	0.000549078	0.00869021	0.00753592	EIF4B/EIF1/EIF1B/NPM1/DHX29/MTIF3	6
MF	GO:0016859	cis-trans isomerase activity	10/1173	45/17696	0.000594661	0.00923408	0.00800756	PPIB/PPIA/FKBP8/FKBP11/FKBP1A/PIN4/PPIH/PIN1/FKBP2/PPIL2	10
MF	GO:0061631	ubiquitin conjugating enzyme activity	9/1173	38/17696	0.000677188	0.010145	0.0087975	UBE2D2/UBE2V1/UBE2N/UBE2L3/UBE2S/UBE2E3/UBE2B/UBE2L6/UBE2V2	9
MF	GO:0001054	RNA polymerase I activity	5/1173	12/17696	0.000677979	0.010145	0.0087975	POLR2L/POLR2K/ZNRD1/POLR2E/POLR2F	5
MF	GO:0016853	isomerase activity	22/1173	158/17696	0.000750299	0.0110267	0.00956208	PPIB/MIF/PTGES3/PPIA/TPI1/TOP2B/ECH1/DDT/FKBP8/PGAM1/FKBP11/FKBP1A/ERO1A/PIN4/PPIH/NAXE/PDIA6/HSPD1/PDIA3/PIN1/FKBP2/PPIL2	22
MF	GO:0061629	RNA polymerase II-specific DNA-binding transcription factor binding	33/1173	277/17696	0.000782325	0.0112957	0.00979532	ACTB/JUND/COMMD6/DDX5/RAN/CEBPB/JUN/CREBBP/CHD4/DNAJA1/GTF2B/BAZ2A/SUMO1/PARK7/C1D/PRKCB/SNW1/HIPK2/TAF10/HMGN3/CNOT1/NPM1/NFKBIA/NFE2L2/BUD31/SMARCB1/TAF11/MIER1/MED30/COMMD7/GTF2A2/DDRGK1/NR4A2	33
MF	GO:0004857	enzyme inhibitor activity	41/1173	375/17696	0.00111311	0.0157946	0.0136967	GAPDH/RPS7/RPL11/RACK1/CDC42SE1/RPL5/CST7/ATP2B4/CSTB/SOCS1/GMFG/ATP5IF1/TXNIP/WNK1/IQGAP1/SET/LGALS3/CARD16/BST2/HSPB1/RHOH/GPS2/ANXA1/ENSA/CST3/ANXA5/PPP1R11/NPM1/PPP1R2/CIB1/SERPINB1/PEBP1/PPP1R10/CAST/CDKN2D/TIMP1/ARL2/PPP1R14B/PPP1R35/GCHFR/PRKAG2	41
MF	GO:0003746	translation elongation factor activity	6/1173	20/17696	0.0014481	0.0201998	0.0175167	EIF5A/EEF2/EEF1D/EEF1A1/EEF1B2/HBS1L	6
MF	GO:0005095	GTPase inhibitor activity	5/1173	14/17696	0.00153263	0.0210226	0.0182303	CDC42SE1/IQGAP1/RHOH/GPS2/ARL2	5
MF	GO:0019887	protein kinase regulator activity	23/1173	180/17696	0.0018708	0.0252404	0.0218878	RACK1/RPLP1/TGFB1/CSNK2B/CCL5/CCNH/SOCS1/GMFG/HSP90AB1/WNK1/IQGAP1/RAC2/CALM3/HSPB1/DBF4/NPM1/PAK2/CIB1/CDKN2D/CDC37/PRKAG2/CCNC/MAP2K2	23
MF	GO:0004602	glutathione peroxidase activity	6/1173	21/17696	0.00191478	0.0254172	0.0220411	ALOX5AP/GSTP1/GPX4/GSTK1/MGST3/PRDX6	6
MF	GO:0001056	RNA polymerase III activity	5/1173	15/17696	0.0021744	0.0279614	0.0242474	POLR2L/POLR2K/POLR2E/POLR2F/CRCP	5
MF	GO:0044548	S100 protein binding	5/1173	15/17696	0.0021744	0.0279614	0.0242474	S100A11/S100A6/AHNAK/IQGAP1/CACYBP	5
MF	GO:0051537	2 iron, 2 sulfur cluster binding	6/1173	22/17696	0.00248686	0.0311308	0.0269958	NDUFV2/ISCA1/ISCU/CISD3/FDX1/UQCRFS1	6
MF	GO:0008200	ion channel inhibitor activity	8/1173	37/17696	0.00249651	0.0311308	0.0269958	RACK1/MCUB/WNK1/ENSA/VTI1B/VAMP8/PHPT1/ANKRD36C	8
MF	GO:0003730	mRNA 3'-UTR binding	14/1173	91/17696	0.0025761	0.0316437	0.0274406	RPL41/RPS7/RPL5/DDX5/PABPC1/ZFP36L2/PUM2/RNPS1/EXOSC8/SERBP1/TIAL1/UTP23/RBM38/ZFP36	14
MF	GO:0019207	kinase regulator activity	25/1173	207/17696	0.00266489	0.0322531	0.027969	RACK1/RPLP1/TGFB1/CSNK2B/GSTP1/CCL5/CCNH/SOCS1/GMFG/HSP90AB1/WNK1/IQGAP1/RAC2/CALM3/HSPB1/RHOH/DBF4/NPM1/PAK2/CIB1/CDKN2D/CDC37/PRKAG2/CCNC/MAP2K2	25
MF	GO:0019888	protein phosphatase regulator activity	13/1173	82/17696	0.00275756	0.0328909	0.0285222	SET/LGALS3/EIF2AK2/CALM3/ENSA/PPP1R11/PPP1R2/PPP1R10/PPP2R2D/PPP2R2B/B3GAT3/PPP1R14B/PPP1R35	13
MF	GO:0030957	Tat protein binding	4/1173	10/17696	0.00291851	0.0343134	0.0297556	ACTB/DNAJA1/NPM1/SMARCB1	4
MF	GO:0016248	channel inhibitor activity	8/1173	38/17696	0.00298167	0.0345621	0.0299714	RACK1/MCUB/WNK1/ENSA/VTI1B/VAMP8/PHPT1/ANKRD36C	8
MF	GO:0140297	DNA-binding transcription factor binding	37/1173	351/17696	0.00353122	0.0400674	0.0347454	ACTB/JUND/COMMD6/PTMA/HMGB1/DDX5/RAN/CEBPB/JUN/CREBBP/CHD4/DNAJA1/GTF2B/BAZ2A/SUMO1/PARK7/C1D/PRKCB/SNW1/HIPK2/TAF10/SRI/HMGN3/CNOT1/TAF9/NPM1/NFKBIA/NFE2L2/BUD31/SMARCB1/TAF11/MIER1/MED30/COMMD7/GTF2A2/DDRGK1/NR4A2	37
MF	GO:0042605	peptide antigen binding	7/1173	31/17696	0.00355397	0.0400674	0.0347454	HLA-DRB1/HLA-DPA1/HLA-A/HLA-E/HLA-B/HLA-F/HLA-C	7
MF	GO:0004722	protein serine/threonine phosphatase activity	12/1173	76/17696	0.00408517	0.0454337	0.0393989	PPP4C/CYCS/PPP1CA/PPP3CC/SSU72/PPP1CB/PPP3CA/PPP2R2D/PPP2R2B/CTDNEP1/PPP6C/CDC14A	12
MF	GO:0042287	MHC protein binding	8/1173	40/17696	0.00416944	0.0457527	0.0396756	HLA-E/CD81/CD74/FAM49B/ATP5F1A/KLRD1/ATP5F1B/BCAP31	8
MF	GO:0050786	RAGE receptor binding	4/1173	11/17696	0.00434722	0.0464644	0.0402928	S100A8/S100A4/HMGB1/S100A9	4
MF	GO:0140104	molecular carrier activity	4/1173	11/17696	0.00434722	0.0464644	0.0402928	COX17/PARK7/ATOX1/NDUFAB1	4
MF	GO:0016667	oxidoreductase activity, acting on a sulfur group of donors	10/1173	58/17696	0.00445253	0.0469799	0.0407397	SH3BGRL3/TXN/GSTK1/SELENOT/ERO1A/TXNL1/GSTO1/PDIA6/PDIA3/TXNDC17	10
MF	GO:0002020	protease binding	17/1173	128/17696	0.00467491	0.0487019	0.042233	MIF/SELENOS/CSTB/PSAP/PYCARD/CARD16/PARK7/ADRM1/NDUFS7/CST3/SRI/DERL2/RAD23A/ITGB1/CAST/RIOK3/TIMP1	17
