# Supplementary material for: Dynamic response landscape of immune cells identified immune dysfunction which predicts disease progression in COVID-19 infected patients
Source: Int J Biol Sci. 2022 Apr 24;18(7):3066–81. doi: 10.7150/ijbs.71163 (PMC9066099; doi:10.7150/ijbs.71163)
Supplement: Supplementary file 2 — Supplementary tables. [file ijbsv18p3066s2.zip › s2/Table S8.xlsx]

## Sheet: H_L_Group
ID	Description	GeneRatio	BgRatio	pvalue	p.adjust	qvalue	Count	geneID
hsa05220	Chronic myeloid leukemia	14/298	76/8102	5.37e-07	0.000149366	0.00011481	14	SOS1	CDKN1B	PTPN11	CBL	RELA	GRB2	RB1	IKBKB	RUNX1	SOS2	CTBP1	RAF1	HDAC1	TGFBR2
hsa05169	Epstein-Barr virus infection	23/298	202/8102	1.26e-06	0.000175123	0.000134608	23	TAB2	TNFAIP3	HLA-DQA1	TAPBP	CCND2	TNF	MAPK14	SIN3A	PSMD2	CDKN1B	LYN	RIPK1	RELA	SAP30	IRAK1	RB1	IKBKB	OAS2	NCOR2	CD44	PSMC5	HDAC1	CASP8
hsa04919	Thyroid hormone signaling pathway	15/298	121/8102	3.42e-05	0.00317128	0.0024376	15	NOTCH2	KAT2B	MED13	HIF1A	SIN3A	NCOA2	ATP2A2	ATP1A1	PRKACB	PFKP	MED13L	ATP2A3	RAF1	NCOA3	HDAC1
hsa04010	MAPK signaling pathway	25/298	294/8102	7.6e-05	0.0048516	0.00372917	25	DUSP5	SOS1	TAB2	RASGRP1	TAOK1	ELK4	MAP3K3	CDC25B	TNF	MAPKAPK2	MAPK14	RPS6KA1	PRKACB	RELA	IRAK1	DAXX	GRB2	IKBKB	MAP3K2	MKNK2	MAP4K4	SOS2	RAF1	RASGRP2	TGFBR2
hsa05131	Shigellosis	22/298	246/8102	9.9e-05	0.0048516	0.00372917	22	TAB2	CYTH4	U2AF1L4	TNIP1	FOXO3	CAPN2	TNF	MAPK14	RIPK1	RELA	ROCK1	RRAGA	IKBKB	ITPR2	CAPNS1	WIPI2	CAPN1	HK1	ROCK2	ARPC5	HCLS1	CD44
hsa04064	NF-kappa B signaling pathway	13/298	104/8102	0.000104711	0.0048516	0.00372917	13	TAB2	TNFAIP3	PARP1	ZAP70	TNF	LYN	CFLAR	RIPK1	RELA	IRAK1	IKBKB	XIAP	CYLD
hsa04210	Apoptosis	15/298	136/8102	0.000133241	0.00529158	0.00406736	15	MCL1	CAPN2	PARP1	TNF	CFLAR	RIPK1	RELA	GZMB	DAXX	IKBKB	XIAP	ITPR2	CAPN1	RAF1	CASP8
hsa04068	FoxO signaling pathway	14/298	131/8102	0.000309711	0.00909698	0.00699238	14	SOS1	CCND2	FOXO3	S1PR1	MAPK14	CDKN1B	GRB2	IKBKB	S1PR4	SOS2	FBXO32	SOD2	RAF1	TGFBR2
hsa05132	Salmonella infection	21/298	249/8102	0.000321131	0.00909698	0.00699238	21	TAB2	CYTH4	TCF7	TNF	MAPK14	DNM2	ANXA2	RIPK1	RELA	IRAK1	RAB9A	GSDMD	DCTN1	IKBKB	NCKAP1L	KIF5B	ROCK2	ARPC5	RAF1	ACTR1A	CASP8
hsa05130	Pathogenic Escherichia coli infection	18/298	197/8102	0.00032723	0.00909698	0.00699238	18	TAB2	CYTH4	TNF	MAPK14	MYO1G	MYO5A	PTPN11	RIPK1	RELA	IRAK1	ROCK1	IKBKB	NCKAP1L	NCL	ROCK2	ARPC5	HCLS1	CASP8
hsa04722	Neurotrophin signaling pathway	13/298	119/8102	0.000407969	0.00950138	0.00730322	13	SOS1	MAP3K3	FOXO3	MAPKAPK2	MAPK14	RPS6KA1	PTPN11	RELA	IRAK1	GRB2	IKBKB	SOS2	RAF1
hsa04660	T cell receptor signaling pathway	12/298	104/8102	0.000410132	0.00950138	0.00730322	12	SOS1	RASGRP1	ZAP70	TNF	MAPK14	RELA	GRB2	IKBKB	SOS2	GRAP2	RAF1	ITK
hsa05163	Human cytomegalovirus infection	19/298	225/8102	0.000606835	0.0121548	0.00934277	19	SOS1	IL10RA	TAPBP	TNF	MAPK14	PRKACB	RIPK1	RELA	ROCK1	GRB2	RB1	IKBKB	ITPR2	PTGER4	CREB1	SOS2	ROCK2	RAF1	CASP8
hsa04120	Ubiquitin mediated proteolysis	14/298	140/8102	0.000612112	0.0121548	0.00934277	14	UBR5	DDB1	BIRC6	CDC16	CBL	VHL	ANAPC5	UBE3A	XIAP	CUL4A	UBE2G2	UBE2K	CUL3	UBE2Z
hsa05161	Hepatitis B	15/298	162/8102	0.000887973	0.0164571	0.0126497	15	SOS1	TAB2	DDB1	TNF	MAPK14	RELA	IRAK1	GRB2	RB1	IKBKB	CREB1	SOS2	RAF1	CASP8	TGFBR2
hsa05213	Endometrial cancer	8/298	58/8102	0.00117779	0.020464	0.0157296	8	SOS1	FOXO3	TCF7	AXIN1	APC	GRB2	SOS2	RAF1
hsa03040	Spliceosome	14/298	151/8102	0.00129222	0.0205764	0.015816	14	U2AF1L4	PRPF8	ACIN1	SF3A1	SART1	THOC2	HNRNPC	SF3B3	ZMAT2	SLU7	SRSF2	U2SURP	RBM25	SF3B2
hsa03013	RNA transport	16/298	186/8102	0.00133228	0.0205764	0.015816	16	EIF3D	NUP210	ACIN1	EIF5B	RANBP2	EIF3B	THOC2	XPO1	TARDBP	EIF4G3	PAIP1	POM121C	TPR	FMR1	CASC3	PABPC4
hsa04218	Cellular senescence	14/298	156/8102	0.00176566	0.0258344	0.0198576	14	CCND2	FOXO3	CAPN2	MAPKAPK2	MAPK14	RELA	RB1	HIPK1	ITPR2	HIPK3	ZFP36L1	CAPN1	RAF1	TGFBR2
hsa04110	Cell cycle	12/298	124/8102	0.00196516	0.0273157	0.0209962	12	CCND2	CDC25B	MCM7	CDC16	PRKDC	CDKN1B	SMC1A	SMC3	STAG2	ANAPC5	RB1	HDAC1
hsa04621	NOD-like receptor signaling pathway	15/298	181/8102	0.00269198	0.0346419	0.0266275	15	TAB2	TNFAIP3	TNF	MAPK14	RIPK1	RELA	IFI16	GSDMD	IKBKB	XIAP	ITPR2	TRPV2	NEK7	OAS2	CASP8
hsa05166	Human T-cell leukemia virus 1 infection	17/298	219/8102	0.00287797	0.0346419	0.0266275	17	HLA-DQA1	ELK4	KAT2B	CCND2	MAP3K3	CDC16	TRRAP	TNF	XPO1	PRKACB	RELA	ANAPC5	RB1	IKBKB	XIAP	CREB1	TGFBR2
hsa05215	Prostate cancer	10/298	97/8102	0.00288892	0.0346419	0.0266275	10	SOS1	TCF7	CDKN1B	RELA	GRB2	RB1	IKBKB	CREB1	SOS2	RAF1
hsa05221	Acute myeloid leukemia	8/298	67/8102	0.00301273	0.0346419	0.0266275	8	SOS1	TCF7	RELA	GRB2	IKBKB	RUNX1	SOS2	RAF1
hsa01522	Endocrine resistance	10/298	98/8102	0.00311528	0.0346419	0.0266275	10	SOS1	NOTCH2	MAPK14	CDKN1B	PRKACB	GRB2	RB1	SOS2	RAF1	NCOA3
hsa05211	Renal cell carcinoma	8/298	69/8102	0.0036255	0.038765	0.0297966	8	SOS1	HIF1A	PTPN11	VHL	EGLN1	GRB2	SOS2	RAF1
hsa04622	RIG-I-like receptor signaling pathway	8/298	70/8102	0.00396597	0.0393765	0.0302666	8	OTUD5	TNF	MAPK14	RIPK1	RELA	IKBKB	CYLD	CASP8
hsa04917	Prolactin signaling pathway	8/298	70/8102	0.00396597	0.0393765	0.0302666	8	SOS1	CCND2	FOXO3	MAPK14	RELA	GRB2	SOS2	RAF1
hsa05210	Colorectal cancer	9/298	86/8102	0.00418214	0.0400909	0.0308158	9	SOS1	TCF7	AXIN1	APC	GRB2	SOS2	RALGDS	RAF1	TGFBR2
hsa04625	C-type lectin receptor signaling pathway	10/298	104/8102	0.00478701	0.0429553	0.0330175	10	TNF	MAPKAPK2	MAPK14	PTPN11	RELA	IKBKB	ITPR2	CYLD	RAF1	CASP8
hsa05162	Measles	12/298	139/8102	0.00504625	0.0429553	0.0330175	12	TAB2	ADAR	TNFAIP3	CCND2	CDKN1B	RELA	EIF2AK1	IRAK1	RAB9A	IKBKB	OAS2	CASP8
hsa05160	Hepatitis C	13/298	157/8102	0.00510492	0.0429553	0.0330175	13	SOS1	TNF	CFLAR	RIPK1	RELA	EIF2AK1	GRB2	RB1	IKBKB	SOS2	OAS2	RAF1	CASP8
hsa05165	Human papillomavirus infection	22/298	331/8102	0.00512789	0.0429553	0.0330175	22	SOS1	NOTCH2	ITGB7	CCND2	TCF7	COL6A2	TNF	AXIN1	CDKN1B	PRKACB	RELA	APC	GRB2	RB1	UBE3A	IKBKB	PTGER4	CREB1	SOS2	RAF1	HDAC1	CASP8
hsa05235	PD-L1 expression and PD-1 checkpoint pathway in cancer	9/298	89/8102	0.00525352	0.0429553	0.0330175	9	RASGRP1	MAP3K3	ZAP70	MAPK14	HIF1A	PTPN11	RELA	IKBKB	RAF1
hsa04659	Th17 cell differentiation	10/298	107/8102	0.00585261	0.0464865	0.0357317	10	HLA-DQA1	ZAP70	MAPK14	HIF1A	RELA	IKBKB	RUNX1	IL12RB1	TGFBR2	GATA3

## Sheet: L_H_Group
ID	Description	GeneRatio	BgRatio	pvalue	p.adjust	qvalue	Count	geneID
hsa04612	Antigen processing and presentation	10/117	78/8102	1.48e-07	3.19e-05	2.92e-05	10	KLRC3	KLRC4	KIR2DL3	KIR2DL1	HSPA8	KIR3DL2	KIR3DL1	KLRC2	KLRC1	RFXANK
hsa04650	Natural killer cell mediated cytotoxicity	10/117	131/8102	1.78e-05	0.00192496	0.0017636	10	KLRC3	TYROBP	KIR2DL3	SYK	SH2D1B	KIR2DL1	KIR3DL2	KIR3DL1	KLRC2	KLRC1
hsa05332	Graft-versus-host disease	5/117	42/8102	0.000320011	0.0230408	0.0211095	5	KIR2DL3	KIR2DL1	KIR3DL2	KIR3DL1	KLRC1
hsa00533	Glycosaminoglycan biosynthesis - keratan sulfate	3/117	14/8102	0.000951227	0.0490632	0.0449507	3	B4GALT1	CHST2	B4GALT4
hsa05145	Toxoplasmosis	7/117	112/8102	0.00113572	0.0490632	0.0449507	7	ITGA6	HSPA8	AKT1	NFKB1	MAP2K3	IKBKG	IRAK4

## Sheet: Common_Group
ID	Description	GeneRatio	BgRatio	pvalue	p.adjust	qvalue	Count	geneID
hsa03010	Ribosome	82/674	158/8102	1.58e-47	4.43e-45	3.63e-45	82	RPL39	RPS10	RPL30	RPL36A	RPL10	RPL28	RPS28	RPS13	RPL12	FAU	RPS8	RPL41	RPS7	RPL22	RPL37	RPL11	RPL34	RPS12	RPS15A	RPL29	RPL32	RPS27A	RPS24	RPL36	RPL5	RPL7A	RPL35A	RPL6	RPL14	RPL8	RPLP1	RPS21	RPS29	RPL24	RPS3A	RPS15	RPLP2	RPL18	RPL18A	RPS27	RPS23	RPL13A
hsa00190	Oxidative phosphorylation	65/674	133/8102	1.24e-35	1.74e-33	1.43e-33	65	ATP5F1E	ATP5MC2	NDUFA3	ATP5ME	ATP5MF	ATP5F1D	NDUFA1	ATP5MG	ATP5MC3	COX8A	COX6A1	COX7A2	COX7C	ATP5PF	COX6B1	COX6C	UQCR11	NDUFV2	UQCR10	UQCRQ	COX17	NDUFA11	NDUFB11	NDUFB4	NDUFA13	ATP5PO	ATP5F1C	COX5B	NDUFB8	COX7B	ATP5PD	NDUFA4	NDUFC2	ATP6V1G1	NDUFC1	NDUFA12	UQCRB	NDUFB1	ATP5MC1	COX5A	ATP6V1F	ATP5PB
hsa05012	Parkinson disease	87/674	249/8102	1.22e-33	1.14e-31	9.37e-32	87	ATP5F1E	ATP5MC2	NDUFA3	ATP5F1D	RPS27A	NDUFA1	ATP5MC3	SEM1	COX8A	COX6A1	COX7A2	COX7C	ATP5PF	COX6B1	UBB	COX6C	UQCR11	TXN	NDUFV2	UQCR10	BAX	UQCRQ	NDUFA11	NDUFB11	NDUFB4	NDUFA13	ATP5PO	ATP5F1C	COX5B	NDUFB8	COX7B	ATP5PD	NDUFA4	NDUFC2	NDUFC1	NDUFA12	VDAC2	UQCRB	NDUFB1	ATP5MC1	ATF4	COX5A
hsa05020	Prion disease	86/674	273/8102	1.85e-29	1.3e-27	1.07e-27	86	ATP5F1E	ATP5MC2	NDUFA3	ATP5F1D	NDUFA1	ATP5MC3	SEM1	COX8A	COX6A1	COX7A2	COX7C	ATP5PF	COX6B1	COX6C	CSNK2B	CCL5	UQCR11	NDUFV2	UQCR10	BAX	UQCRQ	NDUFA11	NDUFB11	NDUFB4	NDUFA13	ATP5PO	ATP5F1C	COX5B	NDUFB8	COX7B	ATP5PD	NDUFA4	NDUFC2	NDUFC1	NDUFA12	VDAC2	UQCRB	NDUFB1	ATP5MC1	ATF4	COX5A	CYCS
hsa05016	Huntington disease	91/674	306/8102	4.99e-29	2.8e-27	2.3e-27	91	ATP5F1E	ATP5MC2	NDUFA3	ATP5F1D	NDUFA1	ATP5MC3	SEM1	COX8A	COX6A1	COX7A2	COX7C	ATP5PF	COX6B1	COX6C	UQCR11	NDUFV2	UQCR10	BAX	UQCRQ	NDUFA11	POLR2L	NDUFB11	NDUFB4	NDUFA13	ATP5PO	ATP5F1C	COX5B	NDUFB8	COX7B	ATP5PD	NDUFA4	NDUFC2	CREBBP	NDUFC1	NDUFA12	VDAC2	UQCRB	NDUFB1	ATP5MC1	COX5A	CYCS	ATP5PB
hsa05171	Coronavirus disease - COVID-19	78/674	232/8102	7.07e-29	3.31e-27	2.72e-27	78	RPL39	RPS10	RPL30	RPL36A	RPL10	RPL28	RPS28	RPS13	RPL12	FAU	RPS8	RPL41	RPS7	RPL22	RPL37	RPL11	RPL34	RPS12	RPS15A	RPL29	RPL32	RPS27A	RPS24	RPL36	RPL5	RPL7A	RPL35A	RPL6	RPL14	RPL8	RPLP1	RPS21	RPS29	RPL24	RPS3A	RPS15	RPLP2	RPL18	RPL18A	RPS27	RPS23	RPL13A
hsa05415	Diabetic cardiomyopathy	70/674	203/8102	1.01e-26	4.04e-25	3.31e-25	70	GAPDH	ATP5F1E	ATP5MC2	NDUFA3	ATP5F1D	NDUFA1	ATP5MC3	COX8A	COX6A1	COX7A2	COX7C	ATP5PF	COX6B1	COX6C	TGFB1	UQCR11	NDUFV2	UQCR10	UQCRQ	NDUFA11	NDUFB11	NDUFB4	NDUFA13	ATP5PO	ATP5F1C	COX5B	NDUFB8	COX7B	ATP5PD	NDUFA4	NDUFC2	NDUFC1	NDUFA12	VDAC2	UQCRB	NDUFB1	ATP5MC1	COX5A	ATP5PB	NDUFB9	SLC25A5	RAC2
hsa04714	Thermogenesis	73/674	232/8102	5.06e-25	1.78e-23	1.46e-23	73	ACTB	ATP5F1E	ATP5MC2	NDUFA3	ATP5ME	ATP5MF	ATP5F1D	NDUFA1	ATP5MG	ATP5MC3	COX8A	COX6A1	COX7A2	COX7C	RPS6	ATP5PF	COX6B1	COX6C	UQCR11	NDUFV2	UQCR10	UQCRQ	COX17	NDUFA11	NDUFB11	NDUFB4	NDUFA13	ATP5PO	ATP5F1C	COX5B	NDUFB8	COX7B	ATP5PD	NDUFA4	NDUFC2	NDUFC1	NDUFA12	UQCRB	NDUFB1	ATP5MC1	COX5A	ATP5PB
hsa05014	Amyotrophic lateral sclerosis	90/674	364/8102	2.35e-22	7.34e-21	6.02e-21	90	ACTB	ATP5F1E	ATP5MC2	NDUFA3	PFN1	ATP5F1D	NDUFA1	ATP5MC3	SEM1	COX8A	COX6A1	COX7A2	COX7C	MATR3	ATP5PF	COX6B1	COX6C	UQCR11	NDUFV2	UQCR10	BAX	UQCRQ	NDUFA11	NDUFB11	NDUFB4	NDUFA13	ATP5PO	ATP5F1C	COX5B	NDUFB8	COX7B	TNFRSF1B	ATP5PD	NDUFA4	NDUFC2	NDUFC1	NDUFA12	SQSTM1	UQCRB	CHCHD10	NDUFB1	ATP5MC1
hsa05010	Alzheimer disease	89/674	369/8102	2.58e-21	7.24e-20	5.94e-20	89	GAPDH	ATP5F1E	ATP5MC2	NDUFA3	ATP5F1D	NDUFA1	ATP5MC3	SEM1	COX8A	COX6A1	COX7A2	COX7C	ATP5PF	COX6B1	COX6C	CSNK2B	UQCR11	NDUFV2	UQCR10	UQCRQ	NDUFA11	NDUFB11	NDUFB4	NDUFA13	ATP5PO	ATP5F1C	COX5B	NDUFB8	COX7B	ATP5PD	NDUFA4	NDUFC2	NDUFC1	NDUFA12	VDAC2	UQCRB	NDUFB1	ATP5MC1	ATF4	COX5A	CYCS	ATP5PB
hsa04932	Non-alcoholic fatty liver disease	53/674	150/8102	5.45e-21	1.39e-19	1.14e-19	53	NDUFA3	NDUFA1	COX8A	COX6A1	COX7A2	COX7C	CDC42	COX6B1	COX6C	TGFB1	UQCR11	NDUFV2	UQCR10	BAX	UQCRQ	NDUFA11	NDUFB11	NDUFB4	NDUFA13	COX5B	NDUFB8	JUN	COX7B	NDUFA4	NDUFC2	NDUFC1	NDUFA12	UQCRB	NDUFB1	ATF4	COX5A	CYCS	NDUFB9	NDUFS5	NDUFA6	NDUFB2	NDUFB10	COX4I1	SDHD	NDUFS7	NDUFAB1	NDUFS8
hsa05022	Pathways of neurodegeneration - multiple diseases	98/674	475/8102	3.08e-18	7.21e-17	5.91e-17	98	ATP5F1E	ATP5MC2	NDUFA3	ATP5F1D	RPS27A	NDUFA1	ATP5MC3	SEM1	COX8A	COX6A1	COX7A2	COX7C	ATP5PF	COX6B1	UBB	COX6C	CSNK2B	UQCR11	NDUFV2	UQCR10	BAX	UQCRQ	NDUFA11	NDUFB11	NDUFB4	NDUFA13	ATP5PO	ATP5F1C	COX5B	NDUFB8	COX7B	TNFRSF1B	ATP5PD	NDUFA4	NDUFC2	NDUFC1	NDUFA12	SQSTM1	VDAC2	UQCRB	NDUFB1	ATP5MC1
hsa03040	Spliceosome	40/674	151/8102	1.77e-11	3.83e-10	3.14e-10	40	DDX5	SNRPG	RBM8A	SF3B1	SNU13	LSM7	TRA2A	SNRPB2	SNRPD2	SF3B6	SNRPD1	MAGOH	SRSF10	ALYREF	SNRNP200	SNW1	LSM8	SNRPA	SRSF9	LSM3	LSM2	SRSF8	LSM5	SNRPC	PPIH	SYF2	BCAS2	TRA2B	TXNL4A	SNRNP27	SNRPE	LSM6	BUD31	SNRPD3	CCDC12	SMNDC1	SNRPB	PHF5A	SNRPF	SNRPA1
hsa03050	Proteasome	19/674	46/8102	1.15e-09	2.3e-08	1.89e-08	19	PSMB10	SEM1	PSME2	PSME1	POMP	PSMB9	PSMD8	PSMB1	PSMA7	ADRM1	PSMD7	PSMC1	PSMB3	PSMA5	PSMB6	PSMB2	PSMA1	PSMD14	PSMC6
hsa05166	Human T-cell leukemia virus 1 infection	44/674	219/8102	2.34e-08	4.39e-07	3.6e-07	44	HLA-DRB1	HLA-DPA1	CD3E	B2M	HLA-A	HLA-E	HLA-B	ITGAL	ITGB2	CD3G	TGFB1	IL2RB	JAK1	BAX	HLA-F	RAN	IL2RG	JUN	TLN1	CANX	CREBBP	ATM	VDAC2	NFATC2	ETS1	ATF4	SLC25A5	CD3D	SLC25A6	GPS2	TSPO	PPP3CC	CDC26	PPP3CA	NFKBIA	VDAC1	KRAS	RANBP1	ANAPC11	FDPS	ATF6B	HLA-C
hsa03060	Protein export	12/674	23/8102	5.73e-08	1.01e-06	8.26e-07	12	SEC61G	SRP14	SEC61B	SEC62	SPCS2	SPCS1	SRP19	SRP9	SPCS3	SRPRA	SEC11C	SEC11A
hsa04723	Retrograde endocannabinoid signaling	30/674	148/8102	3.42e-06	5.44e-05	4.46e-05	30	NDUFA3	NDUFA1	GNG5	NDUFV2	NDUFA11	NDUFB11	NDUFB4	NDUFA13	NDUFB8	NDUFA4	NDUFC2	NDUFC1	NDUFA12	NDUFB1	NDUFB9	NDUFS5	PLCB2	NDUFA6	NDUFB2	NDUFB10	PRKCB	NDUFS7	NDUFAB1	NDUFS8	NDUFA2	GNB2	NDUFV3	NDUFA5	NDUFB3	NDUFS6
hsa04141	Protein processing in endoplasmic reticulum	33/674	171/8102	3.48e-06	5.44e-05	4.46e-05	33	SEC61G	SEC61B	SKP1	HERPUD1	SEC62	UBE2D2	BAX	SELENOS	CANX	ATF4	STUB1	HSP90AA1	HSP90AB1	DNAJA1	UFD1	MAN1A2	EIF2AK2	RBX1	ERO1A	DAD1	SSR4	SVIP	DERL2	PDIA6	RAD23A	NFE2L2	PDIA3	SSR2	TRAM1	BCAP31	SAR1B	NGLY1	ATF6B
hsa03018	RNA degradation	20/674	79/8102	4.6e-06	6.8e-05	5.58e-05	20	LSM7	BTG1	PABPC1	CNOT9	BTG3	C1D	CNOT4	LSM8	LSM3	LSM2	LSM5	CNOT1	EXOSC8	HSPD1	DDX6	LSM6	TOB1	PAN3	CNOT2	EXOSC6
hsa05169	Epstein-Barr virus infection	34/674	202/8102	5.16e-05	0.000725544	0.000595221	34	HLA-DRB1	SEM1	HLA-DPA1	CD3E	B2M	HLA-A	HLA-E	HLA-B	ITGAL	CD3G	JAK1	BAX	HLA-F	JUN	IRF9	IRF7	CYCS	USP7	PSMD8	PLCG2	EIF2AK2	VIM	CD3D	ADRM1	CIR1	SNW1	PSMD7	ISG15	PSMC1	NFKBIA	PDIA3	PSMD14	PSMC6	HLA-C
hsa05170	Human immunodeficiency virus 1 infection	35/674	212/8102	6.06e-05	0.000811295	0.000665569	35	ELOB	SKP1	CD3E	B2M	HLA-A	HLA-E	HLA-B	GNG5	CD3G	BAX	HLA-F	ELOC	JUN	TNFRSF1B	ATM	RNF7	NFATC2	CYCS	RAC2	PLCG2	CD3D	BST2	CALM3	PRKCB	RBX1	PPP3CC	PAK2	PPP3CA	NFKBIA	PDIA3	GNB2	KRAS	AP1S2	HLA-C	MAP2K2
hsa05416	Viral myocarditis	15/674	60/8102	8.32e-05	0.00106327	0.000872283	15	ACTB	HLA-DRB1	HLA-DPA1	HLA-A	HLA-E	HLA-B	ITGAL	ITGB2	EIF4G2	HLA-F	PRF1	CYCS	RAC2	CD55	HLA-C
hsa04145	Phagosome	27/674	152/8102	0.000119751	0.00146305	0.00120025	27	ACTB	SEC61G	HLA-DRB1	SEC61B	HLA-DPA1	HLA-A	HLA-E	HLA-B	ITGB2	HLA-F	ATP6V1G1	CANX	RAB5C	FCGR3A	ATP6V1F	ITGAM	ATP6V0E1	DYNC1H1	CYBA	SEC22B	ATP6V0B	DYNC1I2	TUBA1A	ITGB1	DYNC1LI1	M6PR	HLA-C
hsa03015	mRNA surveillance pathway	20/674	98/8102	0.000131228	0.00153647	0.00126048	20	RBM8A	SRRM1	RNMT	SAP18	WDR82	PABPC1	MAGOH	ALYREF	PPP1CA	UPF2	ETF1	SSU72	RNPS1	PPP1CB	NXT1	HBS1L	PPP2R2D	PPP2R2B	PPP2R3C	UPF3A
hsa05132	Salmonella infection	38/674	249/8102	0.000166783	0.00187464	0.00153792	38	ACTB	GAPDH	PFN1	S100A10	ARPC3	MYL12A	SKP1	AHNAK	FLNA	CDC42	PTPRC	TXN	BAX	JUN	ARPC1B	RAB5C	MYL12B	CYFIP2	RHOG	HSP90AA1	HSP90AB1	CYCS	PYCARD	DYNC1H1	ARPC4	DYNLT3	ARPC5L	RHOH	DYNLT1	DYNC1I2	TUBA1A	ACTR10	NFKBIA	RPS3	DYNC1LI1	DYNLRB1	M6PR	MAP2K2
hsa04218	Cellular senescence	26/674	156/8102	0.000451919	0.00488421	0.0040069	26	HLA-A	HLA-E	HLA-B	TGFB1	HLA-F	RASSF5	SQSTM1	ATM	VDAC2	NFATC2	ETS1	SLC25A5	ZFP36L2	CALM3	PPP1CA	HIPK2	SLC25A6	RHEB	PPP3CC	PPP1CB	RBBP4	PPP3CA	VDAC1	KRAS	HLA-C	MAP2K2
hsa04120	Ubiquitin mediated proteolysis	24/674	140/8102	0.000485843	0.00505636	0.00414813	24	ELOB	RPS27A	SKP1	UBB	UBE2D2	ELOC	SOCS1	RNF7	STUB1	HUWE1	HERC1	UBE2N	UBE2L3	RBX1	UBE2S	UBE2E3	UBE2I	UBE2B	UBE2L6	UBE2M	CDC26	ANAPC11	PPIL2	UBE2F
hsa05131	Shigellosis	36/674	246/8102	0.000559646	0.00551685	0.0045259	36	ACTB	PFN1	ARPC3	RPS27A	MYL12A	SKP1	DIAPH1	CDC42	UBB	CCL5	UBE2D2	BAX	JUN	TLN1	ARPC1B	MYL12B	SQSTM1	ATM	CYCS	UBE2V1	PYCARD	PLCG2	CBX3	PLCB2	UBE2N	ARPC4	RBX1	ARPC5L	ILK	NFKBIA	GABARAPL2	ITGB1	VDAC1	CAST	UBE2V2	ATG5
hsa04612	Antigen processing and presentation	16/674	78/8102	0.000569354	0.00551685	0.0045259	16	HLA-DRB1	HLA-DPA1	B2M	HLA-A	HLA-E	HLA-B	PSME2	PSME1	HLA-F	CANX	HSP90AA1	HSP90AB1	CD74	KLRD1	PDIA3	HLA-C
hsa03020	RNA polymerase	9/674	31/8102	0.000685173	0.00633388	0.00519617	9	POLR2L	POLR2K	ZNRD1	POLR2E	POLR2F	POLR2I	POLR2J	POLR1D	POLR2C
hsa04260	Cardiac muscle contraction	17/674	87/8102	0.000698755	0.00633388	0.00519617	17	COX8A	COX6A1	COX7A2	COX7C	COX6B1	COX6C	UQCR11	UQCR10	UQCRQ	COX5B	COX7B	UQCRB	COX5A	COX4I1	UQCRH	COX7A2L	UQCRFS1
hsa04650	Natural killer cell mediated cytotoxicity	22/674	131/8102	0.00109193	0.00958848	0.00786618	22	HCST	HLA-A	HLA-E	HLA-B	ITGAL	ITGB2	LAT	FCGR3A	NFATC2	PRF1	RAC2	PLCG2	PRKCB	KLRD1	PPP3CC	PPP3CA	ICAM2	IFNGR1	CD48	KRAS	HLA-C	MAP2K2
hsa05167	Kaposi sarcoma-associated herpesvirus infection	29/674	193/8102	0.00123687	0.0105321	0.00864032	29	RPS27A	HLA-A	HLA-E	HLA-B	GNG5	UBB	JAK1	BAX	HLA-F	JUN	CREBBP	NFATC2	IRF9	IRF7	CYCS	PLCG2	EIF2AK2	CALM3	CLEC2B	PPP3CC	PPP3CA	NFKBIA	GABARAPL2	GNB2	IFNGR1	KRAS	HLA-C	ZFP36	MAP2K2
hsa03013	RNA transport	28/674	186/8102	0.00144889	0.0119746	0.00982372	28	SUMO2	EIF4B	EIF1	EIF3C	RBM8A	SRRM1	EIF4G2	RAN	SAP18	PABPC1	CYFIP2	MAGOH	EIF1B	ALYREF	EIF2S2	THOC7	SUMO1	EEF1A1	EIF3A	EIF3J	UBE2I	UPF2	RNPS1	NXT1	CLNS1A	UPF3A	SUMO3	EIF1AX
hsa05017	Spinocerebellar ataxia	23/674	143/8102	0.00155018	0.0124457	0.0102102	23	SEM1	VDAC2	CYCS	SLC25A5	PSMD8	GTF2B	PLCB2	PSMB1	PSMA7	ADRM1	PRKCB	PUM2	SLC25A6	PSMD7	PSMC1	PSMB3	PSMA5	PSMB6	PSMB2	VDAC1	PSMA1	PSMD14	PSMC6
hsa04144	Endocytosis	35/674	252/8102	0.00170382	0.0132993	0.0109105	35	ARPC3	HLA-A	HLA-E	HLA-B	CDC42	CAPZA1	IGF2R	IL2RB	HLA-F	IL2RG	ARF5	ARPC1B	RAB5C	EHD1	ARPC4	SNX6	GRK2	SNX3	VPS28	SMAP1	CLTB	ARPC5L	WASHC3	CAPZB	CHMP4A	AP2S1	SNF8	VPS29	CLTA	RAB11B	CHMP5	ARF4	RAB8A	CHMP2A	HLA-C
hsa05110	Vibrio cholerae infection	11/674	50/8102	0.00224907	0.0170808	0.0140127	11	ACTB	SEC61G	SEC61B	ATP6V1G1	ATP6V1F	ATP6V0E1	KDELR1	PLCG2	ERO1A	ATP6V0B	KDELR2
hsa04659	Th17 cell differentiation	18/674	107/8102	0.00294224	0.0217571	0.0178491	18	HLA-DRB1	HLA-DPA1	CD3E	CD3G	TGFB1	IL2RB	JAK1	IL2RG	JUN	LAT	NFATC2	HSP90AA1	HSP90AB1	CD3D	PPP3CC	PPP3CA	NFKBIA	IFNGR1
hsa05140	Leishmaniasis	14/674	77/8102	0.00404867	0.0291712	0.0239314	14	HLA-DRB1	HLA-DPA1	ITGB2	TGFB1	JAK1	JUN	FCGR3A	ITGAM	CYBA	EEF1A1	PRKCB	NFKBIA	ITGB1	IFNGR1
hsa05203	Viral carcinogenesis	28/674	204/8102	0.00560214	0.039355	0.032286	28	HLA-A	HLA-E	HLA-B	CDC42	JAK1	BAX	HLA-F	YWHAE	JUN	CREBBP	IRF9	ATF4	IRF7	CHD4	USP7	GTF2B	EIF2AK2	UBR4	SNW1	PSMC1	REL	NFKBIA	KRAS	RANBP1	PMAIP1	GTF2A2	ATF6B	HLA-C
hsa05235	PD-L1 expression and PD-1 checkpoint pathway in cancer	15/674	89/8102	0.00623631	0.0427416	0.0350642	15	CD3E	CD3G	CSNK2B	JAK1	JUN	LAT	NFATC2	CD3D	EML4	PPP3CC	PPP3CA	NFKBIA	IFNGR1	KRAS	MAP2K2
hsa05134	Legionellosis	11/674	57/8102	0.00652561	0.0433927	0.0355984	11	ITGB2	CYCS	ITGAM	PYCARD	EEF1A1	SEC22B	RAB1B	HSPD1	NFKBIA	HBS1L	SAR1B
hsa05332	Graft-versus-host disease	9/674	42/8102	0.00664016	0.0433927	0.0355984	9	HLA-DRB1	HLA-DPA1	HLA-A	HLA-E	HLA-B	HLA-F	PRF1	KLRD1	HLA-C
hsa04940	Type I diabetes mellitus	9/674	43/8102	0.00779482	0.0497805	0.0408389	9	HLA-DRB1	HLA-DPA1	HLA-A	HLA-E	HLA-B	HLA-F	PRF1	HSPD1	HLA-C
[truncated: 56 more columns]
