# Supplementary material for: Dynamic response landscape of immune cells identified immune dysfunction which predicts disease progression in COVID-19 infected patients
Source: Int J Biol Sci. 2022 Apr 24;18(7):3066–81. doi: 10.7150/ijbs.71163 (PMC9066099; doi:10.7150/ijbs.71163)
Supplement: Supplementary file 2 — Supplementary tables. [file ijbsv18p3066s2.zip › s2/Table S9.xlsx]

## Sheet: H_L_Group
ONTOLOGY	ID	Description	GeneRatio	BgRatio	pvalue	p.adjust	qvalue	geneID	Count
BP	GO:0006119	oxidative phosphorylation	30/372	145/18670	3.88792e-22	1.46808e-18	1.2118e-18	COX7C/COX7A2/ATP5F1D/COX6A1/COX6B1/NDUFB8/COX5B/COX8A/NDUFB10/CHCHD10/NDUFB9/NDUFB11/PGK1/ATP5MC3/NDUFB4/ATP5PO/NDUFC1/NDUFA11/DNAJC15/UQCRB/ATP5ME/RHOA/COX5A/NDUFA13/NDUFA12/UQCRQ/ATP5PF/NDUFV2/UQCR11/NIPSNAP2	30
BP	GO:0042775	mitochondrial ATP synthesis coupled electron transport	20/372	97/18670	3.93501e-15	6.11092e-12	5.04417e-12	COX7C/COX6A1/COX6B1/NDUFB8/COX5B/COX8A/NDUFB10/NDUFB9/NDUFB11/NDUFB4/NDUFC1/NDUFA11/DNAJC15/UQCRB/COX5A/NDUFA13/NDUFA12/UQCRQ/NDUFV2/UQCR11	20
BP	GO:0042773	ATP synthesis coupled electron transport	20/372	98/18670	4.85508e-15	6.11092e-12	5.04417e-12	COX7C/COX6A1/COX6B1/NDUFB8/COX5B/COX8A/NDUFB10/NDUFB9/NDUFB11/NDUFB4/NDUFC1/NDUFA11/DNAJC15/UQCRB/COX5A/NDUFA13/NDUFA12/UQCRQ/NDUFV2/UQCR11	20
BP	GO:0006839	mitochondrial transport	29/372	258/18670	4.9519e-14	4.67459e-11	3.85857e-11	SLC25A6/HEBP2/ATP5F1D/RAC2/COX5B/YWHAB/SLC25A5/CHCHD10/TOMM7/YWHAE/TOMM22/BCL2/ATP5MC3/TOMM5/ATP5PO/PPP3CC/ROMO1/HAX1/DNAJC15/BAX/ATP5ME/ACAA2/UBE2L3/NDUFA13/PDCD5/ATP5PF/UBE2D3/ALKBH7/PNPT1	29
BP	GO:0022904	respiratory electron transport chain	20/372	117/18670	1.705e-13	1.28761e-10	1.06284e-10	COX7C/COX6A1/COX6B1/NDUFB8/COX5B/COX8A/NDUFB10/NDUFB9/NDUFB11/NDUFB4/NDUFC1/NDUFA11/DNAJC15/UQCRB/COX5A/NDUFA13/NDUFA12/UQCRQ/NDUFV2/UQCR11	20
BP	GO:0046034	ATP metabolic process	30/372	304/18670	5.61391e-13	3.53302e-10	2.91628e-10	COX7C/COX7A2/ATP5F1D/COX6A1/COX6B1/NDUFB8/COX5B/COX8A/NDUFB10/CHCHD10/NDUFB9/NDUFB11/PGK1/ATP5MC3/NDUFB4/ATP5PO/NDUFC1/NDUFA11/DNAJC15/UQCRB/ATP5ME/RHOA/COX5A/NDUFA13/NDUFA12/UQCRQ/ATP5PF/NDUFV2/UQCR11/NIPSNAP2	30
BP	GO:0045333	cellular respiration	24/372	194/18670	9.9039e-13	5.34244e-10	4.40984e-10	COX7C/ATP5F1D/COX6A1/COX6B1/NDUFB8/COX5B/COX8A/NDUFB10/NDUFB9/NDUFB11/BLOC1S1/NDUFB4/NDUFC1/NDUFA11/DNAJC15/UQCRB/COX5A/NDUFA13/NDUFA12/MDH2/UQCRQ/NDUFV2/PNPT1/UQCR11	24
BP	GO:0051607	defense response to virus	26/372	238/18670	2.03673e-12	9.61338e-10	7.93522e-10	IFIT3/RSAD2/MX1/IFIT1/APOBEC3C/OAS2/IFI6/TRIM22/MX2/ADAR/DDX60/DDX17/SELENOK/PLSCR1/PYCARD/TRIM56/HERC5/BCL2/DTX3L/OAS1/ANKRD17/IFI27/LYST/ISG20/ITCH/TRIM38	26
BP	GO:0007006	mitochondrial membrane organization	20/372	134/18670	2.37759e-12	9.97532e-10	8.23398e-10	HEBP2/ATP5F1D/YWHAB/SLC25A5/CHCHD10/YWHAE/TOMM22/BCL2/ATP5MC3/ATP5PO/PPP3CC/ROMO1/BAX/ATP5ME/ACAA2/CALM3/NDUFA13/PDCD5/ATP5PF/ALKBH7	20
BP	GO:0022900	electron transport chain	23/372	186/18670	3.00424e-12	1.1344e-09	9.36375e-10	COX7C/COX7A2/COX6A1/COX6B1/NDUFB8/COX5B/COX8A/NDUFB10/NDUFB9/NDUFB11/NDUFB4/NDUFC1/NDUFA11/DNAJC15/UQCRB/COX5A/NDUFA13/NDUFA12/UQCRQ/NDUFV2/FDX1/DEGS1/UQCR11	23
BP	GO:0006605	protein targeting	34/372	435/18670	1.15534e-11	3.96597e-09	3.27365e-09	RPLP1/SLC25A6/RPS23/GSTK1/RPS15/RPS24/SEC61G/SEC61B/RAC2/ECH1/UBE2D2/SSR2/SRP19/SPCS2/YWHAB/TOMM7/YWHAE/RPL17/TOMM22/HSPA5/TOMM5/ROMO1/HAX1/DNAJC15/SORL1/CHP1/UBE2L3/NDUFA13/GNPTAB/PDCD5/VPS13C/UBE2D3/SPCS1/RPS17	34
BP	GO:0009615	response to virus	29/372	323/18670	1.45101e-11	4.56585e-09	3.76881e-09	IFIT3/RSAD2/MX1/IFIT1/APOBEC3C/OAS2/IFI6/TRIM22/MX2/ADAR/DDX60/DDX17/SELENOK/ARF1/TNF/PLSCR1/PYCARD/TRIM56/HERC5/BCL2/DTX3L/OAS1/ANKRD17/IFI27/LYST/ISG20/TBX21/ITCH/TRIM38	29
BP	GO:0072655	establishment of protein localization to mitochondrion	19/372	137/18670	3.19109e-11	9.26889e-09	7.65086e-09	SLC25A6/RAC2/YWHAB/TOMM7/DNAJA1/YWHAE/TOMM22/BCL2/TOMM5/PPP3CC/ROMO1/HAX1/DNAJC15/BAX/CALM3/UBE2L3/NDUFA13/PDCD5/UBE2D3	19
BP	GO:0070585	protein localization to mitochondrion	19/372	141/18670	5.33075e-11	1.43778e-08	1.18679e-08	SLC25A6/RAC2/YWHAB/TOMM7/DNAJA1/YWHAE/TOMM22/BCL2/TOMM5/PPP3CC/ROMO1/HAX1/DNAJC15/BAX/CALM3/UBE2L3/NDUFA13/PDCD5/UBE2D3	19
BP	GO:0034340	response to type I interferon	16/372	99/18670	1.12583e-10	2.83409e-08	2.33935e-08	IFIT3/RSAD2/MX1/IFIT1/OAS2/IFI6/IFI35/MX2/ADAR/ZBP1/XAF1/TRIM56/OAS1/IFI27/ISG20/HLA-E	16
BP	GO:0015980	energy derivation by oxidation of organic compounds	26/372	286/18670	1.29459e-10	3.05522e-08	2.52189e-08	COX7C/ATP5F1D/COX6A1/COX6B1/NDUFB8/COX5B/COX8A/NDUFB10/NDUFB9/NDUFB11/BLOC1S1/NDUFB4/GYG1/NDUFC1/NDUFA11/DNAJC15/UQCRB/SELENOS/COX5A/NDUFA13/NDUFA12/MDH2/UQCRQ/NDUFV2/PNPT1/UQCR11	26
BP	GO:0045069	regulation of viral genome replication	15/372	95/18670	6.07762e-10	1.20785e-07	9.96999e-08	RSAD2/MX1/IFIT1/APOBEC3C/PPIB/ADAR/PARP10/TNF/PLSCR1/BCL2/OAS1/TRIM28/IFI27/ISG20/TRIM38	15
BP	GO:0060337	type I interferon signaling pathway	15/372	95/18670	6.07762e-10	1.20785e-07	9.96999e-08	IFIT3/RSAD2/MX1/IFIT1/OAS2/IFI6/IFI35/MX2/ADAR/ZBP1/XAF1/OAS1/IFI27/ISG20/HLA-E	15
BP	GO:0071357	cellular response to type I interferon	15/372	95/18670	6.07762e-10	1.20785e-07	9.96999e-08	IFIT3/RSAD2/MX1/IFIT1/OAS2/IFI6/IFI35/MX2/ADAR/ZBP1/XAF1/OAS1/IFI27/ISG20/HLA-E	15
BP	GO:0019079	viral genome replication	16/372	122/18670	2.70463e-09	5.10634e-07	4.21496e-07	RSAD2/MX1/IFIT1/APOBEC3C/PPIB/ADAR/CDC42/PARP10/TNF/PLSCR1/BCL2/OAS1/TRIM28/IFI27/ISG20/TRIM38	16
BP	GO:0050792	regulation of viral process	20/372	208/18670	7.08566e-09	1.27407e-06	1.05166e-06	RSAD2/MX1/IFIT1/APOBEC3C/PPIB/JUN/ADAR/PARP10/GTF2B/TNF/PLSCR1/BCL2/OAS1/TRIM28/IFI27/SNW1/CHD1/ISG20/POLR2E/TRIM38	20
BP	GO:0006120	mitochondrial electron transport, NADH to ubiquinone	11/372	55/18670	9.25624e-09	1.58871e-06	1.31137e-06	NDUFB8/NDUFB10/NDUFB9/NDUFB11/NDUFB4/NDUFC1/NDUFA11/DNAJC15/NDUFA13/NDUFA12/NDUFV2	11
BP	GO:0010821	regulation of mitochondrion organization	18/372	179/18670	2.01481e-08	3.30779e-06	2.73037e-06	RAC2/YWHAB/SLC25A5/CHCHD10/TOMM7/YWHAE/PYCARD/BCL2/PPP3CC/HAX1/BAX/ACAA2/SQSTM1/UBE2L3/PDCD5/VPS13C/UBE2D3/ARRB2	18
BP	GO:0043903	regulation of interspecies interactions between organisms	20/372	222/18670	2.15029e-08	3.38312e-06	2.79254e-06	RSAD2/MX1/IFIT1/APOBEC3C/PPIB/JUN/ADAR/PARP10/GTF2B/TNF/PLSCR1/BCL2/OAS1/TRIM28/IFI27/SNW1/CHD1/ISG20/POLR2E/TRIM38	20
BP	GO:0090151	establishment of protein localization to mitochondrial membrane	10/372	47/18670	2.34875e-08	3.54756e-06	2.92828e-06	YWHAB/YWHAE/TOMM22/BCL2/PPP3CC/ROMO1/BAX/CALM3/NDUFA13/PDCD5	10
BP	GO:0033157	regulation of intracellular protein transport	21/372	250/18670	3.24311e-08	4.70999e-06	3.88779e-06	RAN/RAC2/YWHAB/TOMM7/YWHAE/VAMP2/BCL2/XPO1/PPP3CC/DERL2/HAX1/SORL1/TRIM28/CHP1/IFI27/UBE2L3/PDCD5/TXN/UBE2D3/AKAP8L/TMEM30A	21
BP	GO:0033108	mitochondrial respiratory chain complex assembly	13/372	96/18670	5.74548e-08	8.03516e-06	6.6325e-06	PET100/NDUFB8/NDUFB10/NDUFB9/NDUFB11/COX17/NDUFB4/NDUFC1/NDUFA11/UQCRB/NDUFA13/NDUFA12/NDUFV2	13
BP	GO:0042110	T cell activation	29/372	464/18670	6.15039e-08	8.29425e-06	6.84636e-06	CD2/RSAD2/ANXA1/CD5/SOCS1/CD6/RAC2/IL7R/CDC42/SELENOK/ZNF683/PYCARD/BCL2/CARD11/LYN/THEMIS/FKBP1A/SIT1/BAX/RHOA/LAT/HMGB1/TBX21/CCND3/CCDC88B/RASAL3/HLA-E/CSK/NLRC3	29
BP	GO:1903039	positive regulation of leukocyte cell-cell adhesion	19/372	218/18670	8.2496e-08	1.07415e-05	8.86644e-06	ANXA1/CD5/SOCS1/CD6/IL7R/CDC42/SELENOK/TNF/PYCARD/CARD11/LYN/NFAT5/RHOA/HMGB1/SKAP1/CCDC88B/RASAL3/HLA-E/CSK	19
BP	GO:0050867	positive regulation of cell activation	26/372	394/18670	1.04948e-07	1.32094e-05	1.09035e-05	IGHA2/CD2/ANXA1/TRBC2/CD5/SOCS1/CD6/CTSC/IL7R/CDC42/PLEK/SELENOK/CD320/VAV3/PYCARD/BCL2/CARD11/LYN/RHOA/HMGB1/TBX21/FLT3LG/CCDC88B/RASAL3/HLA-E/CSK	26
BP	GO:0002831	regulation of response to biotic stimulus	26/372	400/18670	1.41231e-07	1.72028e-05	1.41998e-05	IFIT1/PSMB9/SOCS1/ADAR/DDX60/GBP5/SELENOK/ZBP1/PSMA7/PLSCR1/PYCARD/HERC5/CARD11/DTX3L/LYN/ANKRD17/PARP14/HMGB1/CREBBP/ARRB2/ITCH/HLA-E/PRKACB/PIAS1/NLRC3/TRIM38	26
BP	GO:0051249	regulation of lymphocyte activation	29/372	485/18670	1.57777e-07	1.86177e-05	1.53677e-05	IGHA2/CD2/ANXA1/TRBC2/CD5/SOCS1/CD6/RAC2/IL7R/CDC42/SELENOK/CD320/VAV3/ZNF683/PYCARD/BCL2/CARD11/LYN/SIT1/IKZF3/RHOA/LAT/HMGB1/TBX21/FLT3LG/CCDC88B/RASAL3/HLA-E/CSK	29
BP	GO:1903747	regulation of establishment of protein localization to mitochondrion	11/372	72/18670	1.72713e-07	1.92846e-05	1.59182e-05	RAC2/YWHAB/TOMM7/DNAJA1/YWHAE/BCL2/PPP3CC/HAX1/UBE2L3/PDCD5/UBE2D3	11
BP	GO:1902600	proton transmembrane transport	16/372	163/18670	1.73643e-07	1.92846e-05	1.59182e-05	COX7C/COX7A2/ATP5F1D/COX6A1/COX6B1/COX5B/COX8A/CHCHD10/COX17/ATP6V1G1/ATP5MC3/ATP5PO/CHP1/ATP5ME/COX5A/ATP5PF	16
BP	GO:0002696	positive regulation of leukocyte activation	25/372	380/18670	1.96633e-07	2.12138e-05	1.75106e-05	IGHA2/CD2/ANXA1/TRBC2/CD5/SOCS1/CD6/CTSC/IL7R/CDC42/SELENOK/CD320/VAV3/PYCARD/BCL2/CARD11/LYN/RHOA/HMGB1/TBX21/FLT3LG/CCDC88B/RASAL3/HLA-E/CSK	25
BP	GO:0051204	protein insertion into mitochondrial membrane	9/372	45/18670	2.11405e-07	2.2174e-05	1.83032e-05	YWHAB/YWHAE/TOMM22/BCL2/PPP3CC/ROMO1/BAX/NDUFA13/PDCD5	9
BP	GO:0045071	negative regulation of viral genome replication	10/372	59/18670	2.30425e-07	2.35158e-05	1.94107e-05	RSAD2/MX1/IFIT1/APOBEC3C/PARP10/TNF/PLSCR1/OAS1/TRIM28/ISG20	10
BP	GO:0090150	establishment of protein localization to membrane	23/372	332/18670	2.46284e-07	2.44728e-05	2.02007e-05	RPLP1/RPS23/RPS15/RPS24/SEC61B/SSR2/SRP19/YWHAB/YWHAE/RPL17/VAMP2/TOMM22/BCL2/HSPA5/PPP3CC/ROMO1/BAX/CHP1/CALM3/NDUFA13/PDCD5/RPS17/CSK	23
BP	GO:0051251	positive regulation of lymphocyte activation	23/372	334/18670	2.73989e-07	2.65277e-05	2.18969e-05	IGHA2/ANXA1/TRBC2/CD5/SOCS1/CD6/IL7R/CDC42/SELENOK/CD320/VAV3/PYCARD/BCL2/CARD11/LYN/RHOA/HMGB1/TBX21/FLT3LG/CCDC88B/RASAL3/HLA-E/CSK	23
BP	GO:1903900	regulation of viral life cycle	15/372	149/18670	3.03726e-07	2.86718e-05	2.36667e-05	RSAD2/MX1/IFIT1/APOBEC3C/PPIB/ADAR/PARP10/TNF/PLSCR1/BCL2/OAS1/TRIM28/IFI27/ISG20/TRIM38	15
BP	GO:0050863	regulation of T cell activation	22/372	314/18670	3.72254e-07	3.42837e-05	2.8299e-05	CD2/ANXA1/CD5/SOCS1/CD6/RAC2/IL7R/CDC42/SELENOK/ZNF683/PYCARD/CARD11/LYN/SIT1/RHOA/LAT/HMGB1/TBX21/CCDC88B/RASAL3/HLA-E/CSK	22
BP	GO:0032386	regulation of intracellular transport	24/372	370/18670	4.4806e-07	4.02828e-05	3.32508e-05	RAN/RAC2/MX2/YWHAB/ARF1/TOMM7/YWHAE/VAMP2/BCL2/XPO1/LYN/PPP3CC/DERL2/HAX1/SORL1/TRIM28/CHP1/IFI27/UBE2L3/PDCD5/TXN/UBE2D3/AKAP8L/TMEM30A	24
BP	GO:0010257	NADH dehydrogenase complex assembly	10/372	64/18670	5.08501e-07	4.36387e-05	3.60209e-05	NDUFB8/NDUFB10/NDUFB9/NDUFB11/NDUFB4/NDUFC1/NDUFA11/NDUFA13/NDUFA12/NDUFV2	10
BP	GO:0032981	mitochondrial respiratory chain complex I assembly	10/372	64/18670	5.08501e-07	4.36387e-05	3.60209e-05	NDUFB8/NDUFB10/NDUFB9/NDUFB11/NDUFB4/NDUFC1/NDUFA11/NDUFA13/NDUFA12/NDUFV2	10
BP	GO:0010822	positive regulation of mitochondrion organization	13/372	116/18670	5.47128e-07	4.59101e-05	3.78958e-05	RAC2/YWHAB/CHCHD10/TOMM7/YWHAE/PYCARD/BCL2/PPP3CC/BAX/UBE2L3/PDCD5/VPS13C/UBE2D3	13
BP	GO:0006626	protein targeting to mitochondrion	12/372	98/18670	5.71334e-07	4.6899e-05	3.87121e-05	SLC25A6/RAC2/TOMM7/TOMM22/TOMM5/ROMO1/HAX1/DNAJC15/UBE2L3/NDUFA13/PDCD5/UBE2D3	12
BP	GO:0046651	lymphocyte proliferation	20/372	272/18670	5.95847e-07	4.78706e-05	3.9514e-05	ANXA1/CD6/RAC2/IL7R/SELENOK/CD320/VAV3/PYCARD/BCL2/CARD11/LYN/BAX/IKZF3/HMGB1/PLCL2/FLT3LG/CCND3/CCDC88B/RASAL3/HLA-E	20
BP	GO:0032943	mononuclear cell proliferation	20/372	274/18670	6.68873e-07	5.2618e-05	4.34327e-05	ANXA1/CD6/RAC2/IL7R/SELENOK/CD320/VAV3/PYCARD/BCL2/CARD11/LYN/BAX/IKZF3/HMGB1/PLCL2/FLT3LG/CCND3/CCDC88B/RASAL3/HLA-E	20
BP	GO:0070665	positive regulation of leukocyte proliferation	14/372	139/18670	7.50341e-07	5.78222e-05	4.77285e-05	ANXA1/CD6/SELENOK/CD320/VAV3/PYCARD/BCL2/CARD11/LYN/HMGB1/FLT3LG/CCDC88B/RASAL3/HLA-E	14
BP	GO:0019058	viral life cycle	22/372	328/18670	7.78978e-07	5.88284e-05	4.8559e-05	RSAD2/MX1/IFIT1/APOBEC3C/RAN/PPIB/ADAR/CDC42/PARP10/TNF/PLSCR1/BCL2/XPO1/VPS28/OAS1/TRIM28/DDX6/IFI27/ISG20/ITCH/CHMP5/TRIM38	22
BP	GO:1903037	regulation of leukocyte cell-cell adhesion	21/372	304/18670	8.65395e-07	6.40732e-05	5.28882e-05	ANXA1/CD5/SOCS1/CD6/IL7R/CDC42/SELENOK/TNF/PYCARD/CARD11/LYN/NFAT5/RHOA/HMGB1/TBX21/SKAP1/CCDC88B/RASAL3/HLA-E/CSK/WNK1	21
BP	GO:0022409	positive regulation of cell-cell adhesion	19/372	255/18670	9.3541e-07	6.79251e-05	5.60678e-05	ANXA1/CD5/SOCS1/CD6/IL7R/CDC42/SELENOK/TNF/PYCARD/CARD11/LYN/NFAT5/RHOA/HMGB1/SKAP1/CCDC88B/RASAL3/HLA-E/CSK	19
BP	GO:0002429	immune response-activating cell surface receptor signaling pathway	27/372	473/18670	1.05235e-06	7.35863e-05	6.07407e-05	IGHA2/ARPC2/ARPC3/TRBC2/PSMB9/ARPC4/HLA-DQA1/UBE2N/CDC42/VAV3/PSMA7/PLSCR1/BCL2/CARD11/LYN/THEMIS/BAX/LAT/RAP1A/HLA-DQB1/PLCL2/PDE4B/SKAP1/CREBBP/CSK/PRKACB/WNK1	27
BP	GO:0002757	immune response-activating signal transduction	27/372	473/18670	1.05235e-06	7.35863e-05	6.07407e-05	IGHA2/ARPC2/ARPC3/TRBC2/PSMB9/ARPC4/HLA-DQA1/UBE2N/CDC42/VAV3/PSMA7/PLSCR1/BCL2/CARD11/LYN/THEMIS/BAX/LAT/RAP1A/HLA-DQB1/PLCL2/PDE4B/SKAP1/CREBBP/CSK/PRKACB/WNK1	27
BP	GO:0008637	apoptotic mitochondrial changes	13/372	124/18670	1.182e-06	8.11494e-05	6.69836e-05	IFI6/JUN/YWHAB/SLC25A5/CHCHD10/YWHAE/PYCARD/BCL2/PPP3CC/BAX/ACAA2/PDCD5/ARRB2	13
BP	GO:0007159	leukocyte cell-cell adhesion	22/372	337/18670	1.22392e-06	8.25273e-05	6.81209e-05	ANXA1/CD5/SOCS1/CD6/RAC2/IL7R/CDC42/SELENOK/TNF/PYCARD/CARD11/LYN/NFAT5/RHOA/HMGB1/TBX21/SKAP1/CCDC88B/RASAL3/HLA-E/CSK/WNK1	22
BP	GO:0043254	regulation of protein-containing complex assembly	25/372	429/18670	1.83998e-06	0.00012189	0.000100613	JCHAIN/ARPC2/ARPC3/ARPC4/CAPZB/CDC42/PLEK/GBP5/ARF1/TNF/PYCARD/VDAC2/GMFG/ATF7IP/HAX1/DNAJC15/SORL1/BAX/RHOA/HMGB1/ARPC5L/SKAP1/CDC42EP3/RHOC/NLRC3	25
BP	GO:1903749	positive regulation of establishment of protein localization to mitochondrion	9/372	58/18670	2.02204e-06	0.000128256	0.000105867	RAC2/YWHAB/TOMM7/YWHAE/BCL2/PPP3CC/UBE2L3/PDCD5/UBE2D3	9
BP	GO:0050671	positive regulation of lymphocyte proliferation	13/372	130/18670	2.02408e-06	0.000128256	0.000105867	ANXA1/CD6/SELENOK/CD320/VAV3/PYCARD/BCL2/CARD11/HMGB1/FLT3LG/CCDC88B/RASAL3/HLA-E	13
BP	GO:0045785	positive regulation of cell adhesion	24/372	403/18670	2.03797e-06	0.000128256	0.000105867	ARPC2/ANXA1/UTRN/CD5/SOCS1/CD6/SPOCK2/IL7R/CDC42/SELENOK/VAV3/TNF/PYCARD/CARD11/LYN/NFAT5/RHOA/HMGB1/SKAP1/NINJ1/CCDC88B/RASAL3/HLA-E/CSK	24
BP	GO:0007007	inner mitochondrial membrane organization	8/372	44/18670	2.18222e-06	0.000132291	0.000109198	ATP5F1D/CHCHD10/ATP5MC3/ATP5PO/ROMO1/ATP5ME/NDUFA13/ATP5PF	8
BP	GO:1901028	regulation of mitochondrial outer membrane permeabilization involved in apoptotic signaling pathway	8/372	44/18670	2.18222e-06	0.000132291	0.000109198	YWHAB/SLC25A5/CHCHD10/YWHAE/BCL2/PPP3CC/BAX/ACAA2	8
BP	GO:0032946	positive regulation of mononuclear cell proliferation	13/372	131/18670	2.20719e-06	0.000132291	0.000109198	ANXA1/CD6/SELENOK/CD320/VAV3/PYCARD/BCL2/CARD11/HMGB1/FLT3LG/CCDC88B/RASAL3/HLA-E	13
BP	GO:0070661	leukocyte proliferation	20/372	298/18670	2.46104e-06	0.000143578	0.000118514	ANXA1/CD6/RAC2/IL7R/SELENOK/CD320/VAV3/PYCARD/BCL2/CARD11/LYN/BAX/IKZF3/HMGB1/PLCL2/FLT3LG/CCND3/CCDC88B/RASAL3/HLA-E	20
BP	GO:0006123	mitochondrial electron transport, cytochrome c to oxygen	6/372	21/18670	2.53204e-06	0.000143578	0.000118514	COX7C/COX6A1/COX6B1/COX5B/COX8A/COX5A	6
BP	GO:0019646	aerobic electron transport chain	6/372	21/18670	2.53204e-06	0.000143578	0.000118514	COX7C/COX6A1/COX6B1/COX5B/COX8A/COX5A	6
BP	GO:0090316	positive regulation of intracellular protein transport	15/372	176/18670	2.5476e-06	0.000143578	0.000118514	RAN/RAC2/YWHAB/TOMM7/YWHAE/VAMP2/BCL2/PPP3CC/SORL1/TRIM28/CHP1/UBE2L3/PDCD5/UBE2D3/TMEM30A	15
BP	GO:0046902	regulation of mitochondrial membrane permeability	10/372	76/18670	2.59205e-06	0.000143935	0.000118809	HEBP2/YWHAB/SLC25A5/CHCHD10/YWHAE/BCL2/PPP3CC/BAX/ACAA2/ALKBH7	10
BP	GO:0050870	positive regulation of T cell activation	16/372	202/18670	3.09097e-06	0.000169152	0.000139624	ANXA1/CD5/SOCS1/CD6/IL7R/CDC42/SELENOK/PYCARD/CARD11/LYN/RHOA/HMGB1/CCDC88B/RASAL3/HLA-E/CSK	16
BP	GO:0051205	protein insertion into membrane	9/372	62/18670	3.5912e-06	0.00019372	0.000159903	YWHAB/YWHAE/TOMM22/BCL2/PPP3CC/ROMO1/BAX/NDUFA13/PDCD5	9
BP	GO:0045047	protein targeting to ER	12/372	118/18670	4.1994e-06	0.000223337	0.00018435	RPLP1/RPS23/RPS15/RPS24/SEC61G/SEC61B/SRP19/SPCS2/RPL17/HSPA5/SPCS1/RPS17	12
BP	GO:0050670	regulation of lymphocyte proliferation	16/372	208/18670	4.51171e-06	0.000235565	0.000194444	ANXA1/CD6/RAC2/SELENOK/CD320/VAV3/PYCARD/BCL2/CARD11/LYN/IKZF3/HMGB1/FLT3LG/CCDC88B/RASAL3/HLA-E	16
BP	GO:0042776	mitochondrial ATP synthesis coupled proton transport	6/372	23/18670	4.55409e-06	0.000235565	0.000194444	ATP5F1D/COX5B/ATP5MC3/ATP5PO/ATP5ME/ATP5PF	6
BP	GO:0035794	positive regulation of mitochondrial membrane permeability	9/372	64/18670	4.70743e-06	0.000240206	0.000198274	HEBP2/YWHAB/SLC25A5/CHCHD10/YWHAE/BCL2/PPP3CC/BAX/ACAA2	9
BP	GO:0032944	regulation of mononuclear cell proliferation	16/372	209/18670	4.79845e-06	0.000241586	0.000199413	ANXA1/CD6/RAC2/SELENOK/CD320/VAV3/PYCARD/BCL2/CARD11/LYN/IKZF3/HMGB1/FLT3LG/CCDC88B/RASAL3/HLA-E	16
BP	GO:0048525	negative regulation of viral process	11/372	101/18670	5.4249e-06	0.000269532	0.000222481	RSAD2/MX1/IFIT1/APOBEC3C/JUN/PARP10/TNF/PLSCR1/OAS1/TRIM28/ISG20	11
BP	GO:0072599	establishment of protein localization to endoplasmic reticulum	12/372	122/18670	5.94929e-06	0.000291747	0.000240818	RPLP1/RPS23/RPS15/RPS24/SEC61G/SEC61B/SRP19/SPCS2/RPL17/HSPA5/SPCS1/RPS17	12
BP	GO:1905710	positive regulation of membrane permeability	9/372	66/18670	6.10889e-06	0.000295733	0.000244108	HEBP2/YWHAB/SLC25A5/CHCHD10/YWHAE/BCL2/PPP3CC/BAX/ACAA2	9
BP	GO:1903901	negative regulation of viral life cycle	10/372	85/18670	7.24942e-06	0.000346504	0.000286016	RSAD2/MX1/IFIT1/APOBEC3C/PARP10/TNF/PLSCR1/OAS1/TRIM28/ISG20	10
BP	GO:0090559	regulation of membrane permeability	10/372	86/18670	8.05988e-06	0.000377193	0.000311349	HEBP2/YWHAB/SLC25A5/CHCHD10/YWHAE/BCL2/PPP3CC/BAX/ACAA2/ALKBH7	10
BP	GO:0000377	RNA splicing, via transesterification reactions with bulged adenosine as nucleophile	22/372	379/18670	8.19117e-06	0.000377193	0.000311349	SNRPG/YBX1/RBM8A/SNRPB2/DDX17/PRPF8/SNRPA/SF1/WTAP/MAGOH/SNRPN/SRRM1/HNRNPA1/SNW1/DNAJC8/LSM7/SAP18/POLR2E/HNRNPL/SF3A1/CCAR1/DDX39A	22
BP	GO:0000398	mRNA splicing, via spliceosome	22/372	379/18670	8.19117e-06	0.000377193	0.000311349	SNRPG/YBX1/RBM8A/SNRPB2/DDX17/PRPF8/SNRPA/SF1/WTAP/MAGOH/SNRPN/SRRM1/HNRNPA1/SNW1/DNAJC8/LSM7/SAP18/POLR2E/HNRNPL/SF3A1/CCAR1/DDX39A	22
BP	GO:0008380	RNA splicing	25/372	469/18670	8.79134e-06	0.000399953	0.000330135	SNRPG/YBX1/RBM8A/SNRPB2/DDX17/PRPF8/SNRPA/SF1/WTAP/MAGOH/ACIN1/SNRPN/SRRM1/RTRAF/HNRNPA1/SNW1/DNAJC8/LSM7/SAP18/POLR2E/AKAP8L/HNRNPL/SF3A1/CCAR1/DDX39A	25
BP	GO:0000375	RNA splicing, via transesterification reactions	22/372	382/18670	9.27261e-06	0.000416826	0.000344062	SNRPG/YBX1/RBM8A/SNRPB2/DDX17/PRPF8/SNRPA/SF1/WTAP/MAGOH/SNRPN/SRRM1/HNRNPA1/SNW1/DNAJC8/LSM7/SAP18/POLR2E/HNRNPL/SF3A1/CCAR1/DDX39A	22
BP	GO:0048872	homeostasis of number of cells	17/372	246/18670	9.55616e-06	0.000424519	0.000350412	ANXA1/RPS24/KLF2/IL7R/ADAR/BCL2/ACIN1/CARD11/LYN/LYAR/SIT1/BAX/LAT/HMGB1/PDE4B/FLT3LG/RPS17	17
BP	GO:0015985	energy coupled proton transport, down electrochemical gradient	6/372	26/18670	9.87445e-06	0.000425578	0.000351287	ATP5F1D/COX5B/ATP5MC3/ATP5PO/ATP5ME/ATP5PF	6
BP	GO:0015986	ATP synthesis coupled proton transport	6/372	26/18670	9.87445e-06	0.000425578	0.000351287	ATP5F1D/COX5B/ATP5MC3/ATP5PO/ATP5ME/ATP5PF	6
BP	GO:0009060	aerobic respiration	10/372	88/18670	9.91813e-06	0.000425578	0.000351287	COX7C/ATP5F1D/COX6A1/COX6B1/COX5B/COX8A/BLOC1S1/UQCRB/COX5A/MDH2	10
BP	GO:0070663	regulation of leukocyte proliferation	16/372	222/18670	1.03276e-05	0.000438168	0.000361679	ANXA1/CD6/RAC2/SELENOK/CD320/VAV3/PYCARD/BCL2/CARD11/LYN/IKZF3/HMGB1/FLT3LG/CCDC88B/RASAL3/HLA-E	16
BP	GO:0097345	mitochondrial outer membrane permeabilization	8/372	54/18670	1.07697e-05	0.000451849	0.000372972	YWHAB/SLC25A5/CHCHD10/YWHAE/BCL2/PPP3CC/BAX/ACAA2	8
BP	GO:0060333	interferon-gamma-mediated signaling pathway	10/372	91/18670	1.33948e-05	0.000555811	0.000458786	SOCS1/OAS2/HLA-DQA1/TRIM22/OAS1/PARP14/HLA-DQB1/HLA-E/PIAS1/TRIM38	10
BP	GO:0050688	regulation of defense response to virus	9/372	73/18670	1.41749e-05	0.000581787	0.000480227	IFIT1/DDX60/SELENOK/PYCARD/HERC5/DTX3L/ANKRD17/ITCH/TRIM38	9
BP	GO:0032388	positive regulation of intracellular transport	16/372	229/18670	1.52222e-05	0.000618055	0.000510164	RAN/RAC2/YWHAB/ARF1/TOMM7/YWHAE/VAMP2/BCL2/PPP3CC/SORL1/TRIM28/CHP1/UBE2L3/PDCD5/UBE2D3/TMEM30A	16
BP	GO:1990542	mitochondrial transmembrane transport	10/372	94/18670	1.78735e-05	0.00071798	0.000592646	ATP5F1D/COX5B/TOMM7/ATP5MC3/ATP5PO/ROMO1/DNAJC15/ATP5ME/ATP5PF/PNPT1	10
BP	GO:0022407	regulation of cell-cell adhesion	22/372	402/18670	2.04549e-05	0.000805069	0.000664532	ANXA1/CD5/SOCS1/CD6/IL7R/CDC42/SELENOK/TNF/PYCARD/CARD11/AKNA/LYN/NFAT5/RHOA/HMGB1/TBX21/SKAP1/CCDC88B/RASAL3/HLA-E/CSK/WNK1	22
BP	GO:0021762	substantia nigra development	7/372	43/18670	2.04678e-05	0.000805069	0.000664532	COX6B1/CDC42/YWHAE/HSPA5/CALM3/RHOA/ATP5PF	7
BP	GO:0050851	antigen receptor-mediated signaling pathway	19/372	316/18670	2.08938e-05	0.000810978	0.00066941	IGHA2/TRBC2/PSMB9/HLA-DQA1/UBE2N/VAV3/PSMA7/BCL2/CARD11/LYN/THEMIS/BAX/LAT/HLA-DQB1/PLCL2/PDE4B/SKAP1/CSK/WNK1	19
BP	GO:0001836	release of cytochrome c from mitochondria	8/372	59/18670	2.10476e-05	0.000810978	0.00066941	IFI6/JUN/CHCHD10/PYCARD/BCL2/BAX/PDCD5/ARRB2	8
BP	GO:2001233	regulation of apoptotic signaling pathway	22/372	406/18670	2.37926e-05	0.000901284	0.000743952	IFI6/CTSC/YWHAB/SLC25A5/CHCHD10/DNAJA1/YWHAE/TNF/PYCARD/BCL2/VDAC2/TAF9/PPP3CC/BIRC6/BAX/ERP29/ACAA2/SELENOS/NDUFA13/PDCD5/ARRB2/TMBIM1	22
BP	GO:1902110	positive regulation of mitochondrial membrane permeability involved in apoptotic process	8/372	60/18670	2.38688e-05	0.000901284	0.000743952	YWHAB/SLC25A5/CHCHD10/YWHAE/BCL2/PPP3CC/BAX/ACAA2	8
BP	GO:0050848	regulation of calcium-mediated signaling	10/372	98/18670	2.58042e-05	0.000964718	0.000796312	PLEK/SELENOK/GSTO1/TNF/HINT1/FKBP1A/CHP1/CALM3/NFAT5/CAMTA1	10
BP	GO:0051222	positive regulation of protein transport	23/372	440/18670	2.7405e-05	0.00101452	0.000837422	CD2/RAN/RAC2/YWHAB/SELENOK/ARF1/TOMM7/YWHAE/TNF/VAMP2/PYCARD/BCL2/PPP3CC/VPS28/SORL1/TRIM28/CHP1/UBE2L3/HMGB1/PDCD5/UBE2D3/TMEM30A/HLA-E	23
BP	GO:1903829	positive regulation of cellular protein localization	19/372	324/18670	2.94794e-05	0.00108072	0.000892066	RAN/RAC2/YWHAB/TOMM7/YWHAE/TNF/VAMP2/BCL2/DTX3L/PPP3CC/VPS28/SORL1/TRIM28/CHP1/SQSTM1/UBE2L3/PDCD5/UBE2D3/TMEM30A	19
BP	GO:0007034	vacuolar transport	12/372	143/18670	2.99532e-05	0.00108535	0.000895886	ARF1/DTX3L/TMEM50A/VPS28/GAK/SORL1/RHOB/LYST/GNPTAB/VPS13C/CHMP5/LEPROTL1	12
BP	GO:0048857	neural nucleus development	8/372	62/18670	3.0468e-05	0.00108535	0.000895886	COX6B1/CDC42/YWHAE/BCL2/HSPA5/CALM3/RHOA/ATP5PF	8
BP	GO:1902686	mitochondrial outer membrane permeabilization involved in programmed cell death	8/372	62/18670	3.0468e-05	0.00108535	0.000895886	YWHAB/SLC25A5/CHCHD10/YWHAE/BCL2/PPP3CC/BAX/ACAA2	8
BP	GO:0031334	positive regulation of protein-containing complex assembly	16/372	244/18670	3.31663e-05	0.00117043	0.000966114	JCHAIN/ARPC2/ARPC3/ARPC4/PLEK/GBP5/ARF1/TNF/PYCARD/GMFG/BAX/RHOA/ARPC5L/SKAP1/CDC42EP3/RHOC	16
BP	GO:0051168	nuclear export	14/372	194/18670	3.62332e-05	0.00126682	0.00104568	RPS15/RBM8A/RAN/YWHAE/MAGOH/XPO1/NXT1/CHP1/SRRM1/IFI27/HNRNPA1/TXN/AKAP8L/DDX39A	14
BP	GO:0070972	protein localization to endoplasmic reticulum	12/372	147/18670	3.9363e-05	0.00136362	0.00112558	RPLP1/RPS23/RPS15/RPS24/SEC61G/SEC61B/SRP19/SPCS2/RPL17/HSPA5/SPCS1/RPS17	12
BP	GO:0042407	cristae formation	6/372	33/18670	4.22254e-05	0.00144948	0.00119645	ATP5F1D/CHCHD10/ATP5MC3/ATP5PO/ATP5ME/ATP5PF	6
BP	GO:0045088	regulation of innate immune response	18/372	305/18670	4.38682e-05	0.00148954	0.00122952	PSMB9/SOCS1/ADAR/GBP5/ZBP1/PSMA7/PLSCR1/PYCARD/CARD11/LYN/PARP14/HMGB1/CREBBP/ARRB2/HLA-E/PRKACB/PIAS1/NLRC3	18
BP	GO:0043312	neutrophil degranulation	24/372	485/18670	4.41813e-05	0.00148954	0.00122952	CNN2/HEBP2/RAB5C/LYZ/CTSC/CD53/CSTB/ILF2/PYCARD/S100A11/GMFG/ATP8A1/GYG1/SURF4/NBEAL2/RHOA/RAP1A/HMGB1/UBR4/TMBIM1/TMEM30A/DEGS1/GDI2/SERPINB1	24
BP	GO:1904951	positive regulation of establishment of protein localization	23/372	456/18670	4.76005e-05	0.00159062	0.00131295	CD2/RAN/RAC2/YWHAB/SELENOK/ARF1/TOMM7/YWHAE/TNF/VAMP2/PYCARD/BCL2/PPP3CC/VPS28/SORL1/TRIM28/CHP1/UBE2L3/HMGB1/PDCD5/UBE2D3/TMEM30A/HLA-E	23
BP	GO:1902108	regulation of mitochondrial membrane permeability involved in apoptotic process	8/372	66/18670	4.82961e-05	0.00159871	0.00131963	YWHAB/SLC25A5/CHCHD10/YWHAE/BCL2/PPP3CC/BAX/ACAA2	8
BP	GO:0002283	neutrophil activation involved in immune response	24/372	488/18670	4.86895e-05	0.00159871	0.00131963	CNN2/HEBP2/RAB5C/LYZ/CTSC/CD53/CSTB/ILF2/PYCARD/S100A11/GMFG/ATP8A1/GYG1/SURF4/NBEAL2/RHOA/RAP1A/HMGB1/UBR4/TMBIM1/TMEM30A/DEGS1/GDI2/SERPINB1	24
BP	GO:0006401	RNA catabolic process	21/372	397/18670	5.15746e-05	0.00167884	0.00138577	RPLP1/RPS23/RPS15/YBX1/RPS24/PSMB9/OAS2/RBM8A/YWHAB/ETF1/PSMA7/HELZ2/RPL17/MAGOH/XPO1/DDX6/CNOT6L/ISG20/LSM7/RPS17/PNPT1	21
BP	GO:1901030	positive regulation of mitochondrial outer membrane permeabilization involved in apoptotic signaling pathway	6/372	35/18670	5.98376e-05	0.00193117	0.00159406	YWHAB/CHCHD10/YWHAE/BCL2/PPP3CC/BAX	6
BP	GO:0006611	protein export from nucleus	13/372	179/18670	6.41592e-05	0.00203584	0.00168045	RPS15/RBM8A/RAN/YWHAE/MAGOH/XPO1/NXT1/CHP1/SRRM1/IFI27/TXN/AKAP8L/DDX39A	13
BP	GO:0008064	regulation of actin polymerization or depolymerization	13/372	179/18670	6.41592e-05	0.00203584	0.00168045	ARPC2/ARPC3/ARPC4/CAPZB/PLEK/ARF1/PYCARD/GMFG/SH3BP1/HAX1/RHOA/ARPC5L/CDC42EP3	13
BP	GO:0042119	neutrophil activation	24/372	498/18670	6.68559e-05	0.00208543	0.00172139	CNN2/HEBP2/RAB5C/LYZ/CTSC/CD53/CSTB/ILF2/PYCARD/S100A11/GMFG/ATP8A1/GYG1/SURF4/NBEAL2/RHOA/RAP1A/HMGB1/UBR4/TMBIM1/TMEM30A/DEGS1/GDI2/SERPINB1	24
BP	GO:0060368	regulation of Fc receptor mediated stimulatory signaling pathway	4/372	12/18670	6.76395e-05	0.00208543	0.00172139	PLSCR1/LYN/RAP1A/CSK	4
BP	GO:0030832	regulation of actin filament length	13/372	180/18670	6.79312e-05	0.00208543	0.00172139	ARPC2/ARPC3/ARPC4/CAPZB/PLEK/ARF1/PYCARD/GMFG/SH3BP1/HAX1/RHOA/ARPC5L/CDC42EP3	13
BP	GO:0071346	cellular response to interferon-gamma	13/372	180/18670	6.79312e-05	0.00208543	0.00172139	SOCS1/OAS2/HLA-DQA1/TRIM22/CCL3L1/GBP5/OAS1/PARP14/HLA-DQB1/HLA-E/PIAS1/ZYX/TRIM38	13
BP	GO:0002446	neutrophil mediated immunity	24/372	499/18670	6.89708e-05	0.00210027	0.00173364	CNN2/HEBP2/RAB5C/LYZ/CTSC/CD53/CSTB/ILF2/PYCARD/S100A11/GMFG/ATP8A1/GYG1/SURF4/NBEAL2/RHOA/RAP1A/HMGB1/UBR4/TMBIM1/TMEM30A/DEGS1/GDI2/SERPINB1	24
BP	GO:0034314	Arp2/3 complex-mediated actin nucleation	6/372	36/18670	7.06097e-05	0.00211638	0.00174694	ARPC2/ARPC3/ARPC4/ARF1/GMFG/ARPC5L	6
BP	GO:0042326	negative regulation of phosphorylation	23/372	468/18670	7.06208e-05	0.00211638	0.00174694	DUSP5/SOCS1/GADD45B/JUN/ADAR/DNAJA1/PYCARD/GMFG/LYN/DUSP2/PARP14/DNAJC15/SORL1/BAX/CHP1/RTRAF/CALM3/RHOA/ARRB2/ITCH/CBLB/CSK/WNK1	23
BP	GO:0015931	nucleobase-containing compound transport	15/372	241/18670	0.00010469	0.00311269	0.00256932	SLC25A6/RPS15/RBM8A/RAN/MX2/SLC25A5/MAGOH/XPO1/NXT1/SRRM1/RTRAF/HNRNPA1/AKAP8L/PNPT1/DDX39A	15
BP	GO:0043161	proteasome-mediated ubiquitin-dependent protein catabolic process	21/372	419/18670	0.000110611	0.00326304	0.00269342	PSMB9/SEC61B/RNF7/PSMA7/SUMO2/PPP2R5C/HSPA5/TAF9/DERL2/UBE2S/SPSB3/SELENOS/IFI27/FBXL5/TBX21/ANAPC16/UBE2D3/ARRB2/ITCH/PIAS1/TRIM38	21
BP	GO:0042100	B cell proliferation	9/372	95/18670	0.00011684	0.00339376	0.00280133	IL7R/CD320/VAV3/BCL2/CARD11/LYN/BAX/IKZF3/PLCL2	9
BP	GO:0042102	positive regulation of T cell proliferation	9/372	95/18670	0.00011684	0.00339376	0.00280133	ANXA1/CD6/SELENOK/PYCARD/CARD11/HMGB1/CCDC88B/RASAL3/HLA-E	9
BP	GO:1902105	regulation of leukocyte differentiation	16/372	272/18670	0.000120172	0.00346388	0.00285921	CD2/ANXA1/SOCS1/JUN/IL7R/ZNF683/TNF/ACIN1/CARD11/LYN/HAX1/IKZF3/RHOA/HMGB1/TBX21/FLT3LG	16
BP	GO:0050657	nucleic acid transport	13/372	193/18670	0.000137537	0.00390482	0.00322317	RPS15/RBM8A/RAN/MX2/MAGOH/XPO1/NXT1/SRRM1/RTRAF/HNRNPA1/AKAP8L/PNPT1/DDX39A	13
BP	GO:0050658	RNA transport	13/372	193/18670	0.000137537	0.00390482	0.00322317	RPS15/RBM8A/RAN/MX2/MAGOH/XPO1/NXT1/SRRM1/RTRAF/HNRNPA1/AKAP8L/PNPT1/DDX39A	13
BP	GO:0006402	mRNA catabolic process	19/372	364/18670	0.000138772	0.00391046	0.00322783	RPLP1/RPS23/RPS15/YBX1/RPS24/PSMB9/RBM8A/YWHAB/ETF1/PSMA7/HELZ2/RPL17/MAGOH/XPO1/DDX6/CNOT6L/LSM7/RPS17/PNPT1	19
BP	GO:0000184	nuclear-transcribed mRNA catabolic process, nonsense-mediated decay	10/372	120/18670	0.000145267	0.00406249	0.00335332	RPLP1/RPS23/RPS15/RPS24/RBM8A/ETF1/HELZ2/RPL17/MAGOH/RPS17	10
BP	GO:0009205	purine ribonucleoside triphosphate metabolic process	8/372	77/18670	0.000146319	0.00406249	0.00335332	ATP5F1D/RAN/COX5B/ATP5MC3/ATP5PO/ATP5ME/RHOA/ATP5PF	8
BP	GO:0001933	negative regulation of protein phosphorylation	21/372	429/18670	0.000153301	0.00422528	0.00348769	DUSP5/SOCS1/GADD45B/JUN/ADAR/DNAJA1/PYCARD/GMFG/LYN/DUSP2/PARP14/SORL1/BAX/CHP1/RTRAF/CALM3/ARRB2/ITCH/CBLB/CSK/WNK1	21
BP	GO:0051236	establishment of RNA localization	13/372	196/18670	0.000160365	0.00436134	0.0036	RPS15/RBM8A/RAN/MX2/MAGOH/XPO1/NXT1/SRRM1/RTRAF/HNRNPA1/AKAP8L/PNPT1/DDX39A	13
BP	GO:0030838	positive regulation of actin filament polymerization	9/372	99/18670	0.000160547	0.00436134	0.0036	ARPC2/ARPC3/ARPC4/ARF1/PYCARD/GMFG/RHOA/ARPC5L/CDC42EP3	9
BP	GO:0030521	androgen receptor signaling pathway	7/372	59/18670	0.000164894	0.00438479	0.00361936	RAN/DDX17/DNAJA1/RWDD1/RHOA/ARRB2/PIAS1	7
BP	GO:0061077	chaperone-mediated protein folding	7/372	59/18670	0.000164894	0.00438479	0.00361936	PPIB/PTGES3/HSPA5/FKBP1A/GAK/HSPE1/PDCD5	7
BP	GO:0071806	protein transmembrane transport	7/372	59/18670	0.000164894	0.00438479	0.00361936	SEC61G/SEC61B/TOMM7/TOMM22/HSPA5/ROMO1/DNAJC15	7
BP	GO:0002181	cytoplasmic translation	9/372	100/18670	0.000173381	0.00457822	0.00377902	RPLP1/RPS23/EIF3K/ZC3H15/ETF1/RWDD1/RPL17/CPEB4/EIF3J	9
BP	GO:0002262	myeloid cell homeostasis	11/372	147/18670	0.000178843	0.00468966	0.00387101	ANXA1/RPS24/KLF2/ADAR/ACIN1/LYN/LYAR/BAX/HMGB1/PDE4B/RPS17	11
BP	GO:0034341	response to interferon-gamma	13/372	199/18670	0.000186378	0.00485353	0.00400627	SOCS1/OAS2/HLA-DQA1/TRIM22/CCL3L1/GBP5/OAS1/PARP14/HLA-DQB1/HLA-E/PIAS1/ZYX/TRIM38	13
BP	GO:0006913	nucleocytoplasmic transport	18/372	343/18670	0.000193818	0.00501271	0.00413766	SNRPG/RPS15/RBM8A/RAN/MX2/YWHAE/MAGOH/XPO1/NXT1/TRIM28/CHP1/SRRM1/IFI27/HNRNPA1/TXN/AKAP8L/CBLB/DDX39A	18
BP	GO:0033173	calcineurin-NFAT signaling cascade	6/372	43/18670	0.000196531	0.0050483	0.00416704	TNF/PPP3CC/NFATC3/CHP1/NFAT5/CAMTA1	6
BP	GO:0051348	negative regulation of transferase activity	16/372	285/18670	0.000205066	0.00523195	0.00431863	DUSP5/SOCS1/GADD45B/ADAR/DNAJA1/PYCARD/GMFG/DTX3L/LYN/DUSP2/SORL1/CHP1/RTRAF/CBLB/CSK/WNK1	16
BP	GO:0033673	negative regulation of kinase activity	15/372	257/18670	0.000212027	0.00537325	0.00443527	DUSP5/SOCS1/GADD45B/ADAR/DNAJA1/PYCARD/GMFG/LYN/DUSP2/SORL1/CHP1/RTRAF/CBLB/CSK/WNK1	15
BP	GO:0050777	negative regulation of immune response	11/372	150/18670	0.000213507	0.00537469	0.00443645	ANXA1/IL7R/ADAR/TNF/LYN/PARP14/SELENOS/TBX21/ARRB2/HLA-E/NLRC3	11
BP	GO:0051169	nuclear transport	18/372	346/18670	0.000215639	0.0053917	0.00445049	SNRPG/RPS15/RBM8A/RAN/MX2/YWHAE/MAGOH/XPO1/NXT1/TRIM28/CHP1/SRRM1/IFI27/HNRNPA1/TXN/AKAP8L/CBLB/DDX39A	18
BP	GO:0032479	regulation of type I interferon production	10/372	126/18670	0.000217039	0.0053917	0.00445049	ZBP1/PYCARD/TRIM56/HERC5/HMGB1/CREBBP/POLR2E/ITCH/NLRC3/TRIM38	10
BP	GO:2001234	negative regulation of apoptotic signaling pathway	14/372	230/18670	0.000222745	0.00548707	0.00452922	IFI6/SLC25A5/DNAJA1/TNF/BCL2/VDAC2/TAF9/BIRC6/BAX/ACAA2/SELENOS/NDUFA13/ARRB2/TMBIM1	14
BP	GO:1903214	regulation of protein targeting to mitochondrion	6/372	44/18670	0.000223784	0.00548707	0.00452922	RAC2/TOMM7/HAX1/UBE2L3/PDCD5/UBE2D3	6
BP	GO:0046822	regulation of nucleocytoplasmic transport	9/372	104/18670	0.000233582	0.00569035	0.00469702	RAN/MX2/YWHAE/XPO1/TRIM28/CHP1/IFI27/TXN/AKAP8L	9
BP	GO:0032606	type I interferon production	10/372	128/18670	0.000246751	0.0059483	0.00490993	ZBP1/PYCARD/TRIM56/HERC5/HMGB1/CREBBP/POLR2E/ITCH/NLRC3/TRIM38	10
BP	GO:0009199	ribonucleoside triphosphate metabolic process	8/372	83/18670	0.000247321	0.0059483	0.00490993	ATP5F1D/RAN/COX5B/ATP5MC3/ATP5PO/ATP5ME/RHOA/ATP5PF	8
BP	GO:0110053	regulation of actin filament organization	15/372	261/18670	0.00025045	0.00598545	0.0049406	ARPC2/ARPC3/ARPC4/CAPZB/CDC42/PLEK/ARF1/PYCARD/GMFG/SH3BP1/HAX1/RHOA/ARPC5L/CDC42EP3/RHOC	15
BP	GO:0031349	positive regulation of defense response	19/372	384/18670	0.00027408	0.00646946	0.00534012	GPSM3/PSMB9/CD6/CTSC/DDX60/CCL3L1/GBP5/ZBP1/PSMA7/TNF/PLSCR1/PYCARD/CARD11/LYN/ANKRD17/HMGB1/CREBBP/HLA-E/PRKACB	19
BP	GO:0000956	nuclear-transcribed mRNA catabolic process	13/372	207/18670	0.00027413	0.00646946	0.00534012	RPLP1/RPS23/RPS15/RPS24/RBM8A/ETF1/HELZ2/RPL17/MAGOH/DDX6/CNOT6L/LSM7/RPS17	13
BP	GO:0006469	negative regulation of protein kinase activity	14/372	235/18670	0.00027772	0.00651348	0.00537645	DUSP5/SOCS1/GADD45B/ADAR/DNAJA1/PYCARD/GMFG/LYN/DUSP2/SORL1/CHP1/RTRAF/CBLB/WNK1	14
BP	GO:0097720	calcineurin-mediated signaling	6/372	46/18670	0.000287171	0.00666161	0.00549872	TNF/PPP3CC/NFATC3/CHP1/NFAT5/CAMTA1	6
BP	GO:0001844	protein insertion into mitochondrial membrane involved in apoptotic signaling pathway	5/372	30/18670	0.000289017	0.00666161	0.00549872	YWHAB/YWHAE/BCL2/PPP3CC/BAX	5
BP	GO:0048524	positive regulation of viral process	9/372	107/18670	0.000289328	0.00666161	0.00549872	IFIT1/PPIB/JUN/ADAR/GTF2B/SNW1/CHD1/POLR2E/TRIM38	9
BP	GO:0009144	purine nucleoside triphosphate metabolic process	8/372	85/18670	0.000291537	0.00667178	0.00550712	ATP5F1D/RAN/COX5B/ATP5MC3/ATP5PO/ATP5ME/RHOA/ATP5PF	8
BP	GO:0043923	positive regulation by host of viral transcription	4/372	17/18670	0.000300519	0.00678866	0.0056036	JUN/GTF2B/SNW1/CHD1	4
BP	GO:0008154	actin polymerization or depolymerization	13/372	209/18670	0.000300903	0.00678866	0.0056036	ARPC2/ARPC3/ARPC4/CAPZB/PLEK/ARF1/PYCARD/GMFG/SH3BP1/HAX1/RHOA/ARPC5L/CDC42EP3	13
BP	GO:0043122	regulation of I-kappaB kinase/NF-kappaB signaling	14/372	237/18670	0.000302767	0.00678866	0.0056036	EEF1D/UBE2N/TRIM22/TMED4/TNF/PYCARD/CARD11/ANKRD17/FKBP1A/SQSTM1/RHOA/RHOC/NLRC3/TRIM38	14
BP	GO:0000381	regulation of alternative mRNA splicing, via spliceosome	7/372	65/18670	0.000303836	0.00678866	0.0056036	RBM8A/DDX17/WTAP/MAGOH/HNRNPA1/SAP18/HNRNPL	7
BP	GO:0032970	regulation of actin filament-based process	19/372	388/18670	0.000311965	0.00692929	0.00571968	ARHGDIB/ARPC2/ARPC3/CNN2/ARPC4/CAPZB/CDC42/PLEK/ARF1/PYCARD/GMFG/SH3BP1/HAX1/RHOB/RHOA/ARPC5L/PDE4B/CDC42EP3/RHOC	19
BP	GO:0001776	leukocyte homeostasis	8/372	86/18670	0.000315951	0.00697679	0.00575889	ANXA1/BCL2/LYN/SIT1/BAX/LAT/HMGB1/PDE4B	8
BP	GO:2000116	regulation of cysteine-type endopeptidase activity	14/372	239/18670	0.000329727	0.00721092	0.00595214	PSMB9/IFI6/YWHAE/TNF/PYCARD/BAX/RHOA/HMGB1/HSPE1/NDUFA13/PDCD5/ARRB2/DNAJB6/RPS6KA3	14
BP	GO:0042098	T cell proliferation	12/372	184/18670	0.000331989	0.00721092	0.00595214	ANXA1/CD6/RAC2/SELENOK/PYCARD/CARD11/BAX/HMGB1/CCND3/CCDC88B/RASAL3/HLA-E	12
BP	GO:0006613	cotranslational protein targeting to membrane	9/372	109/18670	0.000332283	0.00721092	0.00595214	RPLP1/RPS23/RPS15/RPS24/SEC61B/SSR2/SRP19/RPL17/RPS17	9
BP	GO:0052548	regulation of endopeptidase activity	20/372	425/18670	0.000365093	0.00787766	0.00650249	PSMB9/IFI6/SPOCK2/YWHAE/CSTB/TNF/PYCARD/LYN/BIRC6/SORL1/BAX/RHOA/HMGB1/HSPE1/NDUFA13/PDCD5/ARRB2/DNAJB6/RPS6KA3/SERPINB1	20
BP	GO:0006405	RNA export from nucleus	10/372	135/18670	0.000378941	0.00813	0.00671079	RPS15/RBM8A/RAN/MAGOH/XPO1/NXT1/SRRM1/HNRNPA1/AKAP8L/DDX39A	10
BP	GO:0043281	regulation of cysteine-type endopeptidase activity involved in apoptotic process	13/372	215/18670	0.000395011	0.00838545	0.00692164	IFI6/YWHAE/TNF/PYCARD/BAX/RHOA/HMGB1/HSPE1/NDUFA13/PDCD5/ARRB2/DNAJB6/RPS6KA3	13
BP	GO:1903955	positive regulation of protein targeting to mitochondrion	5/372	32/18670	0.000395289	0.00838545	0.00692164	RAC2/TOMM7/UBE2L3/PDCD5/UBE2D3	5
BP	GO:0045010	actin nucleation	6/372	49/18670	0.000407751	0.00860149	0.00709997	ARPC2/ARPC3/ARPC4/ARF1/GMFG/ARPC5L	6
BP	GO:0030833	regulation of actin filament polymerization	11/372	162/18670	0.00041456	0.00865381	0.00714316	ARPC2/ARPC3/ARPC4/CAPZB/ARF1/PYCARD/GMFG/HAX1/RHOA/ARPC5L/CDC42EP3	11
BP	GO:0002697	regulation of immune effector process	21/372	462/18670	0.000414814	0.00865381	0.00714316	RSAD2/ANXA1/IFIT1/RAC2/IL7R/DDX60/SELENOK/ZNF683/TNF/PYCARD/HERC5/DTX3L/LYN/ANKRD17/RAP1A/HMGB1/TBX21/ARRB2/ITCH/HLA-E/TRIM38	21
BP	GO:0030901	midbrain development	8/372	90/18670	0.00043087	0.00893936	0.00737886	COX6B1/CDC42/YWHAE/HSPA5/CALM3/RHOA/UQCRQ/ATP5PF	8
BP	GO:0019722	calcium-mediated signaling	13/372	218/18670	0.000450762	0.00926274	0.00764579	PLEK/SELENOK/GSTO1/TNF/HINT1/PPP3CC/FKBP1A/NFATC3/CHP1/CALM3/NFAT5/LAT/CAMTA1	13
BP	GO:0046631	alpha-beta T cell activation	10/372	138/18670	0.000451362	0.00926274	0.00764579	RSAD2/ANXA1/SOCS1/ZNF683/BCL2/RHOA/HMGB1/TBX21/RASAL3/HLA-E	10
BP	GO:0007015	actin filament organization	19/372	400/18670	0.000454343	0.00927351	0.00765468	ARPC2/ARPC3/ARPC4/CAPZB/RAC2/CDC42/PLEK/ARF1/PYCARD/BCL2/GMFG/SH3BP1/HAX1/RHOB/RHOA/ARPC5L/CDC42EP3/RHOC/ZYX	19
BP	GO:0071985	multivesicular body sorting pathway	5/372	33/18670	0.000458336	0.00930471	0.00768043	TMEM50A/VPS28/LYST/CHMP5/LEPROTL1	5
BP	GO:0022613	ribonucleoprotein complex biogenesis	21/372	468/18670	0.000490953	0.00991357	0.00818301	EIF3K/SNRPG/RPS15/RPS24/RAN/ADAR/NSA2/DDX17/DDX24/PRPF8/SF1/XPO1/LYAR/PTGES3/TAF9/ISG20/EIF3J/MRPL22/DDX54/SF3A1/RPS17	21
BP	GO:0002833	positive regulation of response to biotic stimulus	14/372	249/18670	0.000497531	0.00999297	0.00824855	PSMB9/DDX60/GBP5/ZBP1/PSMA7/PLSCR1/PYCARD/CARD11/LYN/ANKRD17/HMGB1/CREBBP/HLA-E/PRKACB	14
BP	GO:0000209	protein polyubiquitination	16/372	310/18670	0.000520812	0.0104052	0.00858883	PSMB9/UBE2N/UBE2D2/PARP10/PSMA7/TRIM56/HERC5/BCL2/DTX3L/UBE2S/IFI27/UBE2L3/FBXL5/UBE2D3/ITCH/TRIM38	16
BP	GO:0046634	regulation of alpha-beta T cell activation	8/372	93/18670	0.000537627	0.0106846	0.00881946	ANXA1/SOCS1/ZNF683/RHOA/HMGB1/TBX21/RASAL3/HLA-E	8
BP	GO:0032956	regulation of actin cytoskeleton organization	17/372	343/18670	0.000557702	0.0110256	0.00910088	ARHGDIB/ARPC2/ARPC3/ARPC4/CAPZB/CDC42/PLEK/ARF1/PYCARD/GMFG/SH3BP1/HAX1/RHOB/RHOA/ARPC5L/CDC42EP3/RHOC	17
BP	GO:0006754	ATP biosynthetic process	6/372	52/18670	0.000564624	0.0111043	0.00916586	ATP5F1D/COX5B/ATP5MC3/ATP5PO/ATP5ME/ATP5PF	6
BP	GO:0051258	protein polymerization	15/372	283/18670	0.000587606	0.0114964	0.0094895	ARPC2/MX1/ARPC3/ARPC4/CAPZB/MX2/ARF1/PYCARD/VDAC2/GMFG/HAX1/UBE2S/RHOA/ARPC5L/CDC42EP3	15
BP	GO:0045619	regulation of lymphocyte differentiation	11/372	169/18670	0.000592316	0.0115288	0.00951626	CD2/ANXA1/SOCS1/IL7R/ZNF683/CARD11/IKZF3/RHOA/HMGB1/TBX21/FLT3LG	11
BP	GO:0032715	negative regulation of interleukin-6 production	6/372	53/18670	0.000626168	0.0120727	0.00996521	KLF2/TNF/SELENOS/ARRB2/CSK/NLRC3	6
BP	GO:0010498	proteasomal protein catabolic process	21/372	477/18670	0.000627934	0.0120727	0.00996521	PSMB9/SEC61B/RNF7/PSMA7/SUMO2/PPP2R5C/HSPA5/TAF9/DERL2/UBE2S/SPSB3/SELENOS/IFI27/FBXL5/TBX21/ANAPC16/UBE2D3/ARRB2/ITCH/PIAS1/TRIM38	21
BP	GO:1902107	positive regulation of leukocyte differentiation	10/372	144/18670	0.000630918	0.0120727	0.00996521	ANXA1/SOCS1/JUN/IL7R/TNF/ACIN1/HAX1/RHOA/HMGB1/FLT3LG	10
BP	GO:0051495	positive regulation of cytoskeleton organization	13/372	226/18670	0.000633048	0.0120727	0.00996521	ARPC2/ARPC3/ARPC4/CDC42/PLEK/ARF1/PYCARD/GMFG/HAX1/RHOA/ARPC5L/CDC42EP3/RHOC	13
BP	GO:0097193	intrinsic apoptotic signaling pathway	15/372	289/18670	0.000728888	0.0138306	0.0114162	IFI6/SELENOK/DNAJA1/TNF/PYCARD/BCL2/VDAC2/HINT1/TAF9/BAX/ERP29/SELENOS/SNW1/NDUFA13/TMEM109	15
BP	GO:0006403	RNA localization	13/372	230/18670	0.000745357	0.0140723	0.0116158	RPS15/RBM8A/RAN/MX2/MAGOH/XPO1/NXT1/SRRM1/RTRAF/HNRNPA1/AKAP8L/PNPT1/DDX39A	13
BP	GO:0006470	protein dephosphorylation	16/372	321/18670	0.000757432	0.014162	0.0116898	DUSP5/YWHAB/YWHAE/PPP4C/TNF/BCL2/PPP2R5C/DUSP2/ENSA/PPP3CC/FKBP1A/CTDNEP1/CALM3/PPP6C/CAMTA1/BOD1L1	16
BP	GO:0048024	regulation of mRNA splicing, via spliceosome	8/372	98/18670	0.000762379	0.014162	0.0116898	RBM8A/DDX17/WTAP/MAGOH/HNRNPA1/SNW1/SAP18/HNRNPL	8
BP	GO:0048016	inositol phosphate-mediated signaling	6/372	55/18670	0.00076476	0.014162	0.0116898	TNF/PPP3CC/NFATC3/CHP1/NFAT5/CAMTA1	6
BP	GO:0050852	T cell receptor signaling pathway	12/372	202/18670	0.00076511	0.014162	0.0116898	PSMB9/HLA-DQA1/UBE2N/PSMA7/CARD11/THEMIS/LAT/HLA-DQB1/PDE4B/SKAP1/CSK/WNK1	12
BP	GO:1903320	regulation of protein modification by small protein conjugation or removal	13/372	231/18670	0.000775915	0.014292	0.0117971	UBE2N/PARP10/DNAJA1/DTX3L/HSPA5/VPS28/FKBP1A/UBE2S/CHP1/UBE2L3/ARRB2/ITCH/PIAS1	13
BP	GO:0052547	regulation of peptidase activity	20/372	452/18670	0.000790123	0.0144396	0.0119189	PSMB9/IFI6/SPOCK2/YWHAE/CSTB/TNF/PYCARD/LYN/BIRC6/SORL1/BAX/RHOA/HMGB1/HSPE1/NDUFA13/PDCD5/ARRB2/DNAJB6/RPS6KA3/SERPINB1	20
BP	GO:0000380	alternative mRNA splicing, via spliceosome	7/372	76/18670	0.000791577	0.0144396	0.0119189	RBM8A/DDX17/WTAP/MAGOH/HNRNPA1/SAP18/HNRNPL	7
BP	GO:1902905	positive regulation of supramolecular fiber organization	12/372	204/18670	0.000834012	0.015104	0.0124674	ARPC2/ARPC3/ARPC4/CDC42/PLEK/ARF1/PYCARD/GMFG/RHOA/ARPC5L/CDC42EP3/RHOC	12
BP	GO:1903311	regulation of mRNA metabolic process	16/372	324/18670	0.000836001	0.015104	0.0124674	YBX1/PSMB9/RBM8A/YWHAB/DDX17/PSMA7/SNRPA/WTAP/MAGOH/XPO1/HNRNPA1/SNW1/CNOT6L/SAP18/HNRNPL/PNPT1	16
BP	GO:0070936	protein K48-linked ubiquitination	6/372	56/18670	0.000842374	0.0151467	0.0125026	UBE2D2/DTX3L/IFI27/UBE2D3/ITCH/TRIM38	6
BP	GO:0032069	regulation of nuclease activity	4/372	22/18670	0.000853733	0.0152782	0.0126111	OAS2/OAS1/HMGB1/TCEA1	4
BP	GO:0019083	viral transcription	11/372	177/18670	0.000869135	0.0154804	0.0127781	RPLP1/RPS23/RPS15/RPS24/JUN/GTF2B/RPL17/SNW1/CHD1/POLR2E/RPS17	11
BP	GO:0046825	regulation of protein export from nucleus	5/372	38/18670	0.000893496	0.0158396	0.0130746	YWHAE/XPO1/IFI27/TXN/AKAP8L	5
BP	GO:0072332	intrinsic apoptotic signaling pathway by p53 class mediator	7/372	78/18670	0.000924708	0.0162569	0.013419	PYCARD/BCL2/HINT1/TAF9/BAX/SNW1/TMEM109	7
BP	GO:0031294	lymphocyte costimulation	6/372	57/18670	0.000925922	0.0162569	0.013419	CD5/CDC42/CD320/CARD11/LYN/CSK	6
BP	GO:0046632	alpha-beta T cell differentiation	8/372	101/18670	0.000929948	0.0162569	0.013419	RSAD2/ANXA1/SOCS1/ZNF683/BCL2/RHOA/HMGB1/TBX21	8
BP	GO:0043620	regulation of DNA-templated transcription in response to stress	9/372	127/18670	0.00101079	0.017508	0.0144517	PSMB9/KLF2/JUN/ELOC/PSMA7/HSPA5/ELOB/CREBBP/RPS6KA3	9
BP	GO:0071426	ribonucleoprotein complex export from nucleus	9/372	127/18670	0.00101079	0.017508	0.0144517	RPS15/RBM8A/RAN/MAGOH/XPO1/NXT1/SRRM1/AKAP8L/DDX39A	9
BP	GO:0035303	regulation of dephosphorylation	12/372	209/18670	0.00102924	0.0177462	0.0146483	PLEK/YWHAB/YWHAE/TNF/PPP2R5C/ENSA/FKBP1A/CHP1/CALM3/CAMTA1/WNK1/BOD1L1	12
BP	GO:0007249	I-kappaB kinase/NF-kappaB signaling	14/372	269/18670	0.00105708	0.0181434	0.0149762	EEF1D/UBE2N/TRIM22/TMED4/TNF/PYCARD/CARD11/ANKRD17/FKBP1A/SQSTM1/RHOA/RHOC/NLRC3/TRIM38	14
BP	GO:0071166	ribonucleoprotein complex localization	9/372	128/18670	0.00106857	0.0182576	0.0150705	RPS15/RBM8A/RAN/MAGOH/XPO1/NXT1/SRRM1/AKAP8L/DDX39A	9
BP	GO:0030041	actin filament polymerization	11/372	182/18670	0.00109116	0.0185596	0.0153197	ARPC2/ARPC3/ARPC4/CAPZB/ARF1/PYCARD/GMFG/HAX1/RHOA/ARPC5L/CDC42EP3	11
BP	GO:0043123	positive regulation of I-kappaB kinase/NF-kappaB signaling	11/372	183/18670	0.00114074	0.0192826	0.0159165	EEF1D/UBE2N/TRIM22/TMED4/TNF/CARD11/ANKRD17/FKBP1A/RHOA/RHOC/TRIM38	11
BP	GO:0038093	Fc receptor signaling pathway	13/372	241/18670	0.00114388	0.0192826	0.0159165	ARPC2/ARPC3/PSMB9/ARPC4/JUN/CDC42/VAV3/PSMA7/CARD11/LYN/NFATC3/LAT/RAP1A	13
BP	GO:1903533	regulation of protein targeting	7/372	81/18670	0.00115681	0.0194138	0.0160248	RAC2/TOMM7/HAX1/CHP1/UBE2L3/PDCD5/UBE2D3	7
BP	GO:0042129	regulation of T cell proliferation	10/372	156/18670	0.00116817	0.0195178	0.0161106	ANXA1/CD6/RAC2/SELENOK/PYCARD/CARD11/HMGB1/CCDC88B/RASAL3/HLA-E	10
BP	GO:0006614	SRP-dependent cotranslational protein targeting to membrane	8/372	105/18670	0.00119796	0.0199036	0.0164291	RPLP1/RPS23/RPS15/RPS24/SEC61B/SRP19/RPL17/RPS17	8
BP	GO:0046639	negative regulation of alpha-beta T cell differentiation	4/372	24/18670	0.00120181	0.0199036	0.0164291	ANXA1/SOCS1/HMGB1/TBX21	4
BP	GO:0051851	modulation by host of symbiont process	6/372	60/18670	0.00121519	0.0200373	0.0165395	PPIB/JUN/GTF2B/IFI27/SNW1/CHD1	6
BP	GO:0045089	positive regulation of innate immune response	12/372	214/18670	0.00126107	0.0206422	0.0170388	PSMB9/GBP5/ZBP1/PSMA7/PLSCR1/PYCARD/CARD11/LYN/HMGB1/CREBBP/HLA-E/PRKACB	12
BP	GO:0006458	'de novo' protein folding	5/372	41/18670	0.00127047	0.0206422	0.0170388	PTGES3/HSPA5/FKBP1A/GAK/HSPE1	5
BP	GO:0050434	positive regulation of viral transcription	5/372	41/18670	0.00127047	0.0206422	0.0170388	JUN/GTF2B/SNW1/CHD1/POLR2E	5
BP	GO:0007041	lysosomal transport	8/372	106/18670	0.00127374	0.0206422	0.0170388	ARF1/DTX3L/GAK/SORL1/RHOB/LYST/GNPTAB/CHMP5	8
BP	GO:0030888	regulation of B cell proliferation	6/372	61/18670	0.00132552	0.0213896	0.0176557	CD320/VAV3/BCL2/CARD11/LYN/IKZF3	6
BP	GO:1905475	regulation of protein localization to membrane	11/372	187/18670	0.00135801	0.0218206	0.0180115	YWHAB/YWHAE/TNF/BCL2/PPP3CC/CHP1/SQSTM1/RAP1A/PDCD5/TMBIM1/CSK	11
BP	GO:0032509	endosome transport via multivesicular body sorting pathway	4/372	25/18670	0.00140845	0.0225352	0.0186013	TMEM50A/VPS28/LYST/LEPROTL1	4
BP	GO:0006367	transcription initiation from RNA polymerase II promoter	11/372	188/18670	0.00141733	0.0225815	0.0186396	CCNH/GTF2B/ATF7IP/TAF9/NRBF2/BAX/TRIM28/SNW1/HMGB1/CREBBP/POLR2E	11
BP	GO:1903706	regulation of hemopoiesis	20/372	475/18670	0.00143813	0.0228167	0.0188337	CD2/ANXA1/PSMB9/SOCS1/JUN/IL7R/PSMA7/ZNF683/TNF/ACIN1/CARD11/LYN/HAX1/IKZF3/RHOA/HMGB1/TBX21/CREBBP/FLT3LG/ITCH	20
BP	GO:0032273	positive regulation of protein polymerization	9/372	134/18670	0.00147399	0.0232266	0.0191721	ARPC2/ARPC3/ARPC4/ARF1/PYCARD/GMFG/RHOA/ARPC5L/CDC42EP3	9
BP	GO:0032271	regulation of protein polymerization	12/372	218/18670	0.00147627	0.0232266	0.0191721	ARPC2/ARPC3/ARPC4/CAPZB/ARF1/PYCARD/VDAC2/GMFG/HAX1/RHOA/ARPC5L/CDC42EP3	12
BP	GO:0030950	establishment or maintenance of actin cytoskeleton polarity	3/372	12/18670	0.00151016	0.0236613	0.0195309	RHOB/RHOA/RHOC	3
BP	GO:0009141	nucleoside triphosphate metabolic process	8/372	109/18670	0.00152422	0.0237828	0.0196312	ATP5F1D/RAN/COX5B/ATP5MC3/ATP5PO/ATP5ME/RHOA/ATP5PF	8
BP	GO:0016311	dephosphorylation	20/372	478/18670	0.00154928	0.0240744	0.0198718	DUSP5/PLEK/YWHAB/YWHAE/PPP4C/TNF/BCL2/PPP2R5C/DUSP2/ENSA/PPP3CC/FKBP1A/CTDNEP1/CHP1/CALM3/PPP6C/LPIN1/CAMTA1/WNK1/BOD1L1	20
BP	GO:0009206	purine ribonucleoside triphosphate biosynthetic process	6/372	63/18670	0.00156897	0.0241814	0.0199602	ATP5F1D/COX5B/ATP5MC3/ATP5PO/ATP5ME/ATP5PF	6
BP	GO:0046637	regulation of alpha-beta T cell differentiation	6/372	63/18670	0.00156897	0.0241814	0.0199602	ANXA1/SOCS1/ZNF683/RHOA/HMGB1/TBX21	6
BP	GO:0050850	positive regulation of calcium-mediated signaling	5/372	43/18670	0.00157976	0.0242487	0.0200157	GSTO1/TNF/HINT1/CALM3/CAMTA1	5
BP	GO:0019080	viral gene expression	11/372	191/18670	0.00160815	0.0245845	0.0202929	RPLP1/RPS23/RPS15/RPS24/JUN/GTF2B/RPL17/SNW1/CHD1/POLR2E/RPS17	11
BP	GO:1900739	regulation of protein insertion into mitochondrial membrane involved in apoptotic signaling pathway	4/372	26/18670	0.00163864	0.0248104	0.0204794	YWHAB/YWHAE/BCL2/PPP3CC	4
BP	GO:1900740	positive regulation of protein insertion into mitochondrial membrane involved in apoptotic signaling pathway	4/372	26/18670	0.00163864	0.0248104	0.0204794	YWHAB/YWHAE/BCL2/PPP3CC	4
BP	GO:0048013	ephrin receptor signaling pathway	7/372	86/18670	0.00164264	0.0248104	0.0204794	ARPC2/ARPC3/ARPC4/CDC42/VAV3/LYN/RHOA	7
BP	GO:0009145	purine nucleoside triphosphate biosynthetic process	6/372	64/18670	0.00170275	0.0256159	0.0211443	ATP5F1D/COX5B/ATP5MC3/ATP5PO/ATP5ME/ATP5PF	6
BP	GO:0035305	negative regulation of dephosphorylation	8/372	111/18670	0.00171183	0.0256503	0.0211726	YWHAB/YWHAE/TNF/ENSA/FKBP1A/CHP1/WNK1/BOD1L1	8
BP	GO:0050684	regulation of mRNA processing	9/372	137/18670	0.00171864	0.0256505	0.0211728	RBM8A/DDX17/SNRPA/WTAP/MAGOH/HNRNPA1/SNW1/SAP18/HNRNPL	9
BP	GO:0035308	negative regulation of protein dephosphorylation	6/372	65/18670	0.00184501	0.0274282	0.0226402	YWHAB/YWHAE/TNF/ENSA/FKBP1A/BOD1L1	6
BP	GO:0034067	protein localization to Golgi apparatus	4/372	27/18670	0.00189371	0.0279023	0.0230316	GBP5/GAK/SORL1/VPS13C	4
BP	GO:0035304	regulation of protein dephosphorylation	9/372	139/18670	0.00189907	0.0279023	0.0230316	YWHAB/YWHAE/TNF/PPP2R5C/ENSA/FKBP1A/CALM3/CAMTA1/BOD1L1	9
BP	GO:0045580	regulation of T cell differentiation	9/372	139/18670	0.00189907	0.0279023	0.0230316	CD2/ANXA1/SOCS1/IL7R/ZNF683/CARD11/RHOA/HMGB1/TBX21	9
BP	GO:0000054	ribosomal subunit export from nucleus	3/372	13/18670	0.00193436	0.0281902	0.0232692	RPS15/RAN/XPO1	3
BP	GO:0033750	ribosome localization	3/372	13/18670	0.00193436	0.0281902	0.0232692	RPS15/RAN/XPO1	3
BP	GO:0042771	intrinsic apoptotic signaling pathway in response to DNA damage by p53 class mediator	5/372	45/18670	0.00194106	0.0281902	0.0232692	PYCARD/BCL2/TAF9/SNW1/TMEM109	5
BP	GO:0030098	lymphocyte differentiation	16/372	353/18670	0.0020243	0.0292864	0.024174	CD2/RSAD2/ANXA1/SOCS1/IL7R/ZNF683/BCL2/CARD11/THEMIS/BAX/IKZF3/RHOA/HMGB1/PLCL2/TBX21/FLT3LG	16
BP	GO:0002221	pattern recognition receptor signaling pathway	11/372	197/18670	0.00205296	0.0295877	0.0244227	RSAD2/UBE2N/UBE2D2/DDX60/LYN/ANKRD17/HMGB1/UBE2D3/ARRB2/ITCH/RPS6KA3	11
BP	GO:0006457	protein folding	12/372	227/18670	0.00207269	0.0297585	0.0245637	TBCA/PPIB/DNAJA1/PFDN1/PTGES3/HSPA5/FKBP1A/GAK/ERP29/HSPE1/PDCD5/DNAJB6	12
BP	GO:0002437	inflammatory response to antigenic stimulus	5/372	46/18670	0.00214276	0.0304175	0.0251076	CD6/TNF/SELENOS/HMGB1/HLA-E	5
BP	GO:0032527	protein exit from endoplasmic reticulum	5/372	46/18670	0.00214276	0.0304175	0.0251076	SEC61B/DERL2/SORL1/SELENOS/TMEM30A	5
BP	GO:1900015	regulation of cytokine production involved in inflammatory response	5/372	46/18670	0.00214276	0.0304175	0.0251076	GPSM3/CD6/GBP5/PYCARD/NLRC3	5
BP	GO:0001773	myeloid dendritic cell activation	4/372	28/18670	0.002175	0.0306448	0.0252953	CD2/PYCARD/HMGB1/FLT3LG	4
BP	GO:0035456	response to interferon-beta	4/372	28/18670	0.002175	0.0306448	0.0252953	XAF1/PLSCR1/NDUFA13/PNPT1	4
BP	GO:0009896	positive regulation of catabolic process	18/372	425/18670	0.00229744	0.0322496	0.0266199	TRIM22/CTSC/TOMM7/SUMO2/TNF/DTX3L/VPS28/SORL1/BAX/HMGB1/CNOT6L/NDUFA13/FBXL5/VPS13C/TIPARP/ITCH/PNPT1/PIAS1	18
BP	GO:0045058	T cell selection	5/372	47/18670	0.00235931	0.0329953	0.0272355	BCL2/CARD11/THEMIS/RHOA/TBX21	5
BP	GO:0034504	protein localization to nucleus	13/372	262/18670	0.00240055	0.0333081	0.0274936	RAN/CHCHD10/YWHAE/XPO1/DTX3L/NXT1/CTDNEP1/TRIM28/CHP1/TXN/ARL2BP/CBLB/DNAJB6	13
BP	GO:1904064	positive regulation of cation transmembrane transport	9/372	144/18670	0.0024169	0.0333081	0.0274936	CHCHD10/ARF1/GSTO1/COX17/BAX/CHP1/CALM3/WNK1/NIPSNAP2	9
BP	GO:0045198	establishment of epithelial cell apical/basal polarity	3/372	14/18670	0.00242577	0.0333081	0.0274936	CDC42/SH3BP1/RHOA	3
BP	GO:0051775	response to redox state	3/372	14/18670	0.00242577	0.0333081	0.0274936	ARHGDIB/RNF7/SELENOS	3
BP	GO:0071428	rRNA-containing ribonucleoprotein complex export from nucleus	3/372	14/18670	0.00242577	0.0333081	0.0274936	RPS15/RAN/XPO1	3
BP	GO:0006612	protein targeting to membrane	11/372	202/18670	0.00249582	0.0341457	0.028185	RPLP1/RPS23/RPS15/RPS24/SEC61B/SSR2/SRP19/RPL17/HSPA5/CHP1/RPS17	11
BP	GO:0009201	ribonucleoside triphosphate biosynthetic process	6/372	69/18670	0.00250576	0.034158	0.0281952	ATP5F1D/COX5B/ATP5MC3/ATP5PO/ATP5ME/ATP5PF	6
BP	GO:0002431	Fc receptor mediated stimulatory signaling pathway	9/372	145/18670	0.00253277	0.034402	0.0283966	ARPC2/ARPC3/ARPC4/CDC42/VAV3/PLSCR1/LYN/RAP1A/CSK	9
BP	GO:0001819	positive regulation of cytokine production	19/372	464/18670	0.00255951	0.0346406	0.0285936	CD2/GPSM3/RSAD2/ANXA1/CD6/DDX60/GBP5/SELENOK/ZBP1/TNF/PYCARD/CARD11/ANKRD17/HMGB1/PDE4B/CREBBP/POLR2E/CCDC88B/HLA-E	19
BP	GO:0090199	regulation of release of cytochrome c from mitochondria	5/372	48/18670	0.00259134	0.034946	0.0288457	CHCHD10/PYCARD/BAX/PDCD5/ARRB2	5
BP	GO:0031396	regulation of protein ubiquitination	11/372	204/18670	0.00269329	0.0361916	0.0298738	UBE2N/PARP10/DNAJA1/DTX3L/HSPA5/VPS28/FKBP1A/UBE2S/CHP1/UBE2L3/ARRB2	11
BP	GO:0002698	negative regulation of immune effector process	8/372	120/18670	0.00279334	0.037403	0.0308737	ANXA1/IL7R/TNF/TBX21/ARRB2/ITCH/HLA-E/TRIM38	8
BP	GO:0070979	protein K11-linked ubiquitination	4/372	30/18670	0.0028215	0.037489	0.0309447	UBE2D2/UBE2S/UBE2L3/UBE2D3	4
BP	GO:0090200	positive regulation of release of cytochrome c from mitochondria	4/372	30/18670	0.0028215	0.037489	0.0309447	CHCHD10/PYCARD/BAX/PDCD5	4
BP	GO:0002534	cytokine production involved in inflammatory response	5/372	49/18670	0.00283947	0.037489	0.0309447	GPSM3/CD6/GBP5/PYCARD/NLRC3	5
BP	GO:0065002	intracellular protein transmembrane transport	5/372	49/18670	0.00283947	0.037489	0.0309447	SEC61B/TOMM7/HSPA5/ROMO1/DNAJC15	5
BP	GO:0002832	negative regulation of response to biotic stimulus	7/372	95/18670	0.00290219	0.0381835	0.031518	ADAR/PARP14/ARRB2/ITCH/HLA-E/NLRC3/TRIM38	7
BP	GO:0022898	regulation of transmembrane transporter activity	13/372	268/18670	0.00291804	0.0382587	0.0315801	UTRN/CHCHD10/YWHAE/GSTO1/VAMP2/COX17/BCL2/FKBP1A/CHP1/CALM3/PDE4B/WNK1/NIPSNAP2	13
BP	GO:0043618	regulation of transcription from RNA polymerase II promoter in response to stress	8/372	121/18670	0.00294048	0.0384196	0.0317129	PSMB9/KLF2/JUN/ELOC/PSMA7/HSPA5/ELOB/CREBBP	8
BP	GO:0006122	mitochondrial electron transport, ubiquinol to cytochrome c	3/372	15/18670	0.00298774	0.038636	0.0318915	UQCRB/UQCRQ/UQCR11	3
BP	GO:0090197	positive regulation of chemokine secretion	3/372	15/18670	0.00298774	0.038636	0.0318915	SELENOK/TNF/PYCARD	3
BP	GO:1901841	regulation of high voltage-gated calcium channel activity	3/372	15/18670	0.00298774	0.038636	0.0318915	CALM3/PDE4B/NIPSNAP2	3
BP	GO:1905477	positive regulation of protein localization to membrane	8/372	122/18670	0.0030936	0.0397755	0.032832	YWHAB/YWHAE/TNF/BCL2/PPP3CC/CHP1/SQSTM1/PDCD5	8
BP	GO:0070534	protein K63-linked ubiquitination	5/372	50/18670	0.00310434	0.0397755	0.032832	UBE2N/PARP10/TRIM56/UBE2S/ITCH	5
BP	GO:0002532	production of molecular mediator involved in inflammatory response	6/372	72/18670	0.00310746	0.0397755	0.032832	GPSM3/CD6/GBP5/PYCARD/LYN/NLRC3	6
BP	GO:0006909	phagocytosis	16/372	369/18670	0.00313946	0.0400493	0.0330581	IGHA2/ARPC2/ANXA1/ARPC3/TRBC2/ARPC4/CDC42/VAV3/TNF/PYCARD/SH3BP1/LYN/LYAR/RAP1A/HMGB1/CSK	16
BP	GO:0002082	regulation of oxidative phosphorylation	4/372	31/18670	0.00318927	0.0402766	0.0332457	COX7A2/PGK1/DNAJC15/RHOA	4
BP	GO:0050849	negative regulation of calcium-mediated signaling	4/372	31/18670	0.00318927	0.0402766	0.0332457	PLEK/GSTO1/CHP1/CALM3	4
BP	GO:2000406	positive regulation of T cell migration	4/372	31/18670	0.00318927	0.0402766	0.0332457	SELENOK/PYCARD/RHOA/WNK1	4
BP	GO:0032535	regulation of cellular component size	16/372	370/18670	0.00322335	0.0405712	0.0334889	ARPC2/ARPC3/ARPC4/CAPZB/IL7R/PLEK/ARF1/VAV3/PYCARD/GMFG/SH3BP1/HAX1/RHOA/ARPC5L/CDC42EP3/HP1BP3	16
BP	GO:0030217	T cell differentiation	12/372	240/18670	0.00326978	0.0410189	0.0338584	CD2/RSAD2/ANXA1/SOCS1/IL7R/ZNF683/BCL2/CARD11/THEMIS/RHOA/HMGB1/TBX21	12
BP	GO:0032675	regulation of interleukin-6 production	9/372	152/18670	0.00347255	0.0432751	0.0357208	KLF2/SELENOK/TNF/PYCARD/SELENOS/HMGB1/ARRB2/CSK/NLRC3	9
BP	GO:0051028	mRNA transport	9/372	152/18670	0.00347255	0.0432751	0.0357208	RBM8A/MX2/MAGOH/XPO1/NXT1/SRRM1/HNRNPA1/AKAP8L/DDX39A	9
BP	GO:0051098	regulation of binding	16/372	373/18670	0.00348619	0.0433021	0.0357431	IFIT1/RAN/JUN/GTF2B/BCL2/DTX3L/HSPA5/FKBP1A/SORL1/BAX/TRIM28/CALM3/HMGB1/PLCL2/TXN/ARRB2	16
BP	GO:0051085	chaperone cofactor-dependent protein refolding	4/372	32/18670	0.00358841	0.0441347	0.0364303	PTGES3/HSPA5/GAK/HSPE1	4
BP	GO:2000778	positive regulation of interleukin-6 secretion	4/372	32/18670	0.00358841	0.0441347	0.0364303	SELENOK/TNF/PYCARD/HMGB1	4
BP	GO:0001780	neutrophil homeostasis	3/372	16/18670	0.00362335	0.0441347	0.0364303	ANXA1/HMGB1/PDE4B	3
BP	GO:0030397	membrane disassembly	3/372	16/18670	0.00362335	0.0441347	0.0364303	CTDNEP1/LPIN1/AKAP8L	3
BP	GO:0030952	establishment or maintenance of cytoskeleton polarity	3/372	16/18670	0.00362335	0.0441347	0.0364303	RHOB/RHOA/RHOC	3
BP	GO:0051081	nuclear envelope disassembly	3/372	16/18670	0.00362335	0.0441347	0.0364303	CTDNEP1/LPIN1/AKAP8L	3
BP	GO:0019216	regulation of lipid metabolic process	17/372	410/18670	0.00372689	0.0452499	0.0373509	ANXA1/SOCS1/RAN/ARF1/ORMDL1/VAV3/HELZ2/SF1/TNF/LYN/NRBF2/DNAJC15/SORL1/CTDNEP1/NCOA2/ELOVL5/CREBBP	17
BP	GO:1904062	regulation of cation transmembrane transport	15/372	342/18670	0.00375526	0.0454483	0.0375146	UTRN/CHCHD10/ARF1/YWHAE/GSTO1/VAMP2/COX17/LYN/FKBP1A/BAX/CHP1/CALM3/PDE4B/WNK1/NIPSNAP2	15
BP	GO:0030522	intracellular receptor signaling pathway	13/372	278/18670	0.00398063	0.0480219	0.039639	UBE2N/RAN/DDX60/DDX17/DNAJA1/RWDD1/ANKRD17/RHOA/SNW1/ARRB2/ITCH/DDX54/PIAS1	13
BP	GO:0098586	cellular response to virus	5/372	53/18670	0.00400558	0.0480382	0.0396524	IFI6/ADAR/DDX60/ARF1/ANKRD17	5
BP	GO:0006471	protein ADP-ribosylation	4/372	33/18670	0.00402015	0.0480382	0.0396524	PARP10/PARP14/TIPARP/PARP15	4
BP	GO:0010591	regulation of lamellipodium assembly	4/372	33/18670	0.00402015	0.0480382	0.0396524	ARPC2/CAPZB/RAC2/CDC42	4
BP	GO:1903708	positive regulation of hemopoiesis	10/372	185/18670	0.00406741	0.0484497	0.0399921	ANXA1/SOCS1/JUN/IL7R/TNF/ACIN1/HAX1/RHOA/HMGB1/FLT3LG	10
BP	GO:0031532	actin cytoskeleton reorganization	7/372	101/18670	0.00408339	0.048487	0.0400229	ARHGDIB/ANXA1/CDC42/PLEK/GMFG/HAX1/RHOA	7
BP	GO:0034767	positive regulation of ion transmembrane transport	9/372	156/18670	0.00412113	0.0487818	0.0402662	CHCHD10/ARF1/GSTO1/COX17/BAX/CHP1/CALM3/WNK1/NIPSNAP2	9
BP	GO:0002687	positive regulation of leukocyte migration	8/372	128/18670	0.00414685	0.0489329	0.0403909	GPSM3/RAC2/SELENOK/TNF/PYCARD/RHOA/HMGB1/WNK1	8
CC	GO:0098798	mitochondrial protein complex	33/385	259/19717	1.09487e-17	5.24445e-15	3.98765e-15	SLC25A6/ATP5F1D/COX6A1/NDUFB8/MRPL23/ATP5MD/NDUFB10/CHCHD10/NDUFB9/NDUFB11/TOMM7/TOMM22/ATP5MC3/NDUFB4/TOMM5/ATP5PO/ROMO1/NDUFC1/NDUFA11/DNAJC15/UQCRB/BAX/ATP5ME/MRPS21/COX5A/NDUFA13/NDUFA12/UQCRQ/ATP5PF/NDUFV2/MRPL22/MRPS6/PNPT1	33
CC	GO:0098800	inner mitochondrial membrane protein complex	24/385	135/19717	1.57466e-16	3.7713e-14	2.86753e-14	SLC25A6/ATP5F1D/COX6A1/NDUFB8/ATP5MD/NDUFB10/CHCHD10/NDUFB9/NDUFB11/ATP5MC3/NDUFB4/ATP5PO/ROMO1/NDUFC1/NDUFA11/DNAJC15/UQCRB/ATP5ME/COX5A/NDUFA13/NDUFA12/UQCRQ/ATP5PF/NDUFV2	24
CC	GO:0005743	mitochondrial inner membrane	41/385	473/19717	1.22151e-15	1.95034e-13	1.48296e-13	SLC25A6/COX7C/RSAD2/COX7A2/HIGD2A/IFI6/ATP5F1D/COX6A1/COX6B1/PET100/NDUFB8/MRPL23/COX5B/COX8A/ATP5MD/NDUFB10/SLC25A5/CHCHD10/NDUFB9/NDUFB11/ATP5MC3/NDUFB4/LYN/ATP5PO/ROMO1/NDUFC1/NDUFA11/DNAJC15/UQCRB/ATP5ME/MRPS21/COX5A/NDUFA13/NDUFA12/UQCRQ/LETMD1/ATP5PF/NDUFV2/MRPL22/MRPS6/UQCR11	41
CC	GO:0070469	respirasome	19/385	100/19717	6.67827e-14	7.99723e-12	6.08074e-12	COX7A2/HIGD2A/COX6A1/COX6B1/NDUFB8/COX8A/NDUFB10/NDUFB9/NDUFB11/NDUFB4/NDUFC1/NDUFA11/UQCRB/COX5A/NDUFA13/NDUFA12/UQCRQ/NDUFV2/UQCR11	19
CC	GO:0098803	respiratory chain complex	16/385	85/19717	7.56085e-12	7.24329e-10	5.50748e-10	COX6A1/COX6B1/NDUFB8/COX8A/NDUFB10/NDUFB9/NDUFB11/NDUFB4/NDUFC1/NDUFA11/UQCRB/COX5A/NDUFA13/NDUFA12/UQCRQ/NDUFV2	16
CC	GO:0005746	mitochondrial respirasome	15/385	88/19717	1.5154e-10	1.20979e-08	9.19872e-09	COX7A2/COX6A1/NDUFB8/NDUFB10/NDUFB9/NDUFB11/NDUFB4/NDUFC1/NDUFA11/UQCRB/COX5A/NDUFA13/NDUFA12/UQCRQ/NDUFV2	15
CC	GO:0005747	mitochondrial respiratory chain complex I	10/385	50/19717	3.67417e-08	1.95547e-06	1.48686e-06	NDUFB8/NDUFB10/NDUFB9/NDUFB11/NDUFB4/NDUFC1/NDUFA11/NDUFA13/NDUFA12/NDUFV2	10
CC	GO:0030964	NADH dehydrogenase complex	10/385	50/19717	3.67417e-08	1.95547e-06	1.48686e-06	NDUFB8/NDUFB10/NDUFB9/NDUFB11/NDUFB4/NDUFC1/NDUFA11/NDUFA13/NDUFA12/NDUFV2	10
CC	GO:0045271	respiratory chain complex I	10/385	50/19717	3.67417e-08	1.95547e-06	1.48686e-06	NDUFB8/NDUFB10/NDUFB9/NDUFB11/NDUFB4/NDUFC1/NDUFA11/NDUFA13/NDUFA12/NDUFV2	10
CC	GO:0071013	catalytic step 2 spliceosome	11/385	87/19717	1.01215e-06	4.84819e-05	3.68635e-05	SNRPG/RBM8A/SNRPB2/PRPF8/MAGOH/SNRPN/SRRM1/HNRNPA1/SNW1/LSM7/SF3A1	11
CC	GO:0005635	nuclear envelope	26/385	464/19717	1.65639e-06	7.21281e-05	5.4843e-05	MX1/YBX1/JPT1/PTGDS/CLIC1/RAN/RAC2/MX2/SYNE2/WTAP/BCL2/XPO1/NDUFB4/EPC1/NXT1/DUSP2/ANKRD17/HAX1/SORL1/BAX/CTDNEP1/CBX3/IFI27/LPIN1/TMEM170A/TMEM109	26
CC	GO:0031968	organelle outer membrane	16/385	201/19717	2.25797e-06	8.79125e-05	6.68448e-05	RSAD2/TOMM7/SYNE2/TOMM22/BCL2/VDAC2/ATP5MC3/TOMM5/HAX1/BAX/IFI27/LPIN1/LETMD1/VPS13C/TMEM109/NIPSNAP2	16
CC	GO:1990204	oxidoreductase complex	12/385	114/19717	2.38618e-06	8.79125e-05	6.68448e-05	NDUFB8/NDUFB10/NDUFB9/NDUFB11/NDUFB4/NDUFC1/NDUFA11/UQCRB/NDUFA13/NDUFA12/UQCRQ/NDUFV2	12
CC	GO:0019867	outer membrane	16/385	203/19717	2.56947e-06	8.79125e-05	6.68448e-05	RSAD2/TOMM7/SYNE2/TOMM22/BCL2/VDAC2/ATP5MC3/TOMM5/HAX1/BAX/IFI27/LPIN1/LETMD1/VPS13C/TMEM109/NIPSNAP2	16
CC	GO:0005753	mitochondrial proton-transporting ATP synthase complex	6/385	22/19717	3.05251e-06	9.74769e-05	7.41172e-05	ATP5F1D/ATP5MD/ATP5MC3/ATP5PO/ATP5ME/ATP5PF	6
CC	GO:0005681	spliceosomal complex	15/385	185/19717	3.7294e-06	0.000111649	8.4893e-05	SNRPG/YBX1/RBM8A/SNRPB2/ADAR/PRPF8/SNRPA/SF1/MAGOH/SNRPN/SRRM1/HNRNPA1/SNW1/LSM7/SF3A1	15
CC	GO:0045259	proton-transporting ATP synthase complex	6/385	23/19717	4.06215e-06	0.000114457	8.70281e-05	ATP5F1D/ATP5MD/ATP5MC3/ATP5PO/ATP5ME/ATP5PF	6
CC	GO:0005925	focal adhesion	23/385	405/19717	5.33219e-06	0.000141895	0.000107891	RPLP1/ARPC2/ANXA1/ARPC3/RPS15/CNN2/PPIB/RAC2/CDC42/YWHAB/ARF1/SYNE2/YWHAE/HSPA5/BSG/GAK/CHP1/RHOB/RHOA/ARPC5L/RPS17/GDI2/ZYX	23
CC	GO:0031965	nuclear membrane	19/385	296/19717	6.33512e-06	0.000159712	0.000121438	MX1/YBX1/JPT1/PTGDS/CLIC1/SYNE2/WTAP/BCL2/XPO1/NDUFB4/EPC1/DUSP2/ANKRD17/HAX1/CTDNEP1/CBX3/IFI27/LPIN1/TMEM109	19
CC	GO:0030055	cell-substrate junction	23/385	412/19717	7.0585e-06	0.000169051	0.000128539	RPLP1/ARPC2/ANXA1/ARPC3/RPS15/CNN2/PPIB/RAC2/CDC42/YWHAB/ARF1/SYNE2/YWHAE/HSPA5/BSG/GAK/CHP1/RHOB/RHOA/ARPC5L/RPS17/GDI2/ZYX	23
CC	GO:0005741	mitochondrial outer membrane	14/385	178/19717	1.11178e-05	0.000253592	0.00019282	RSAD2/TOMM7/TOMM22/BCL2/VDAC2/ATP5MC3/TOMM5/HAX1/BAX/IFI27/LPIN1/LETMD1/VPS13C/NIPSNAP2	14
CC	GO:0005885	Arp2/3 protein complex	4/385	11/19717	4.23695e-05	0.000922499	0.000701427	ARPC2/ARPC3/ARPC4/ARPC5L	4
CC	GO:0070069	cytochrome complex	6/385	34/19717	4.5136e-05	0.000940006	0.000714739	COX6A1/COX6B1/COX8A/UQCRB/COX5A/UQCRQ	6
CC	GO:0031970	organelle envelope lumen	9/385	88/19717	5.51441e-05	0.00108461	0.000824692	COX6B1/CHCHD10/COX17/BLOC1S1/LYN/HAX1/SORL1/ARL2BP/PNPT1	9
CC	GO:0016469	proton-transporting two-sector ATPase complex	7/385	51/19717	5.66082e-05	0.00108461	0.000824692	ATP5F1D/ATP5MD/ATP6V1G1/ATP5MC3/ATP5PO/ATP5ME/ATP5PF	7
CC	GO:0001772	immunological synapse	6/385	36/19717	6.32518e-05	0.00116529	0.000886038	CD37/CD6/CD53/CARD11/LAT/SKAP1	6
CC	GO:0005758	mitochondrial intermembrane space	8/385	79/19717	0.000153081	0.00271578	0.00206496	COX6B1/CHCHD10/COX17/BLOC1S1/LYN/HAX1/ARL2BP/PNPT1	8
CC	GO:0071004	U2-type prespliceosome	4/385	16/19717	0.000216254	0.00357192	0.00271593	SNRPG/SNRPN/LSM7/SF3A1	4
CC	GO:0071010	prespliceosome	4/385	16/19717	0.000216254	0.00357192	0.00271593	SNRPG/SNRPN/LSM7/SF3A1	4
CC	GO:0016607	nuclear speck	19/385	397/19717	0.000325717	0.00520061	0.00395431	STK17A/RBM8A/SNRPB2/TRIM22/DDX17/PRPF8/WTAP/MAGOH/ACIN1/NXT1/SLC2A4RG/SRRM1/SNW1/SAP18/AKAP8L/HP1BP3/SF3A1/PIAS1/DDX39A	19
CC	GO:0005684	U2-type spliceosomal complex	8/385	90/19717	0.000377718	0.00583635	0.00443771	SNRPG/RBM8A/SNRPB2/PRPF8/SNRPN/SNW1/LSM7/SF3A1	8
CC	GO:0045277	respiratory chain complex IV	4/385	20/19717	0.000541187	0.00810089	0.00615956	COX6A1/COX6B1/COX8A/COX5A	4
CC	GO:0000276	mitochondrial proton-transporting ATP synthase complex, coupling factor F(o)	3/385	11/19717	0.00108474	0.0153624	0.0116809	ATP5MC3/ATP5ME/ATP5PF	3
CC	GO:0042470	melanosome	8/385	106/19717	0.00112251	0.0153624	0.0116809	RAB5C/RAN/PPIB/YWHAB/YWHAE/HSPA5/BSG/ERP29	8
CC	GO:0048770	pigment granule	8/385	106/19717	0.00112251	0.0153624	0.0116809	RAB5C/RAN/PPIB/YWHAB/YWHAE/HSPA5/BSG/ERP29	8
CC	GO:0042581	specific granule	10/385	160/19717	0.00122023	0.0162358	0.012345	CNN2/LYZ/CD53/ILF2/ATP8A1/RAP1A/UBR4/TMBIM1/TMEM30A/DEGS1	10
CC	GO:0017119	Golgi transport complex	3/385	12/19717	0.00142546	0.018454	0.0140316	CDC42/GOLGA3/COG3	3
CC	GO:0005686	U2 snRNP	4/385	27/19717	0.00176008	0.0221863	0.0168695	SNRPG/SNRPB2/SNRPN/SF3A1	4
CC	GO:0045263	proton-transporting ATP synthase complex, coupling factor F(o)	3/385	13/19717	0.0018264	0.022432	0.0170563	ATP5MC3/ATP5ME/ATP5PF	3
CC	GO:0035579	specific granule membrane	7/385	91/19717	0.00203353	0.0243515	0.0185158	CD53/ATP8A1/RAP1A/UBR4/TMBIM1/TMEM30A/DEGS1	7
CC	GO:0005744	TIM23 mitochondrial import inner membrane translocase complex	3/385	14/19717	0.00229105	0.0267662	0.0203518	SLC25A6/ROMO1/DNAJC15	3
CC	GO:0031248	protein acetyltransferase complex	7/385	95/19717	0.00259853	0.0284318	0.0216183	EPC1/MEAF6/TAF9/KAT6B/NAA10/CREBBP/ING4	7
CC	GO:1902493	acetyltransferase complex	7/385	95/19717	0.00259853	0.0284318	0.0216183	EPC1/MEAF6/TAF9/KAT6B/NAA10/CREBBP/ING4	7
CC	GO:0071007	U2-type catalytic step 2 spliceosome	4/385	30/19717	0.00262481	0.0284318	0.0216183	SNRPG/SNRPB2/PRPF8/SNW1	4
CC	GO:0030176	integral component of endoplasmic reticulum membrane	9/385	150/19717	0.00278849	0.0284318	0.0216183	HLA-DQA1/HSPA5/DERL2/SELENOS/ELOVL5/HLA-DQB1/RRBP1/SPCS1/HLA-E	9
CC	GO:0005840	ribosome	13/385	272/19717	0.00279957	0.0284318	0.0216183	RPLP1/RPS23/RPS15/RPS24/MRPL23/RPL17/SF1/MRPS21/RRBP1/MRPL22/MRPS6/RPS17/PNPT1	13
CC	GO:0015935	small ribosomal subunit	6/385	72/19717	0.00281619	0.0284318	0.0216183	RPS23/RPS15/RPS24/MRPS21/MRPS6/RPS17	6
CC	GO:0071005	U2-type precatalytic spliceosome	5/385	50/19717	0.00284912	0.0284318	0.0216183	SNRPG/SNRPB2/PRPF8/LSM7/SF3A1	5
CC	GO:0071011	precatalytic spliceosome	5/385	51/19717	0.00310911	0.0303931	0.0231096	SNRPG/SNRPB2/PRPF8/LSM7/SF3A1	5
CC	GO:0097525	spliceosomal snRNP complex	7/385	99/19717	0.00327703	0.0313622	0.0238465	SNRPG/SNRPB2/PRPF8/SNRPA/SNRPN/LSM7/SF3A1	7
CC	GO:0098799	outer mitochondrial membrane protein complex	3/385	16/19717	0.00342411	0.0313622	0.0238465	TOMM7/TOMM22/TOMM5	3
CC	GO:0005766	primary lysosome	9/385	155/19717	0.00347014	0.0313622	0.0238465	HEBP2/RAB5C/LYZ/CTSC/PYCARD/ATP8A1/SURF4/TMEM30A/GDI2	9
CC	GO:0042582	azurophil granule	9/385	155/19717	0.00347014	0.0313622	0.0238465	HEBP2/RAB5C/LYZ/CTSC/PYCARD/ATP8A1/SURF4/TMEM30A/GDI2	9
CC	GO:0031227	intrinsic component of endoplasmic reticulum membrane	9/385	158/19717	0.003938	0.0349315	0.0265604	HLA-DQA1/HSPA5/DERL2/SELENOS/ELOVL5/HLA-DQB1/RRBP1/SPCS1/HLA-E	9
CC	GO:0044391	ribosomal subunit	10/385	190/19717	0.0042723	0.0372079	0.0282912	RPLP1/RPS23/RPS15/RPS24/MRPL23/RPL17/MRPS21/MRPL22/MRPS6/RPS17	10
CC	GO:0001650	fibrillar center	8/385	132/19717	0.00443447	0.0379305	0.0288407	RSAD2/EEF1D/UBE2N/SNRPB2/MRPL23/AKNA/RNMT/CHD1	8
CC	GO:0030532	small nuclear ribonucleoprotein complex	7/385	105/19717	0.00453832	0.0381378	0.0289983	SNRPG/SNRPB2/PRPF8/SNRPA/SNRPN/LSM7/SF3A1	7
CC	GO:0008180	COP9 signalosome	4/385	36/19717	0.00514716	0.0424594	0.0322842	THEMIS/HSPA5/LAT/COPS6	4
CC	GO:0005759	mitochondrial matrix	18/385	469/19717	0.00522986	0.0424594	0.0322842	GSTK1/ATP5F1D/NDUFB8/MRPL23/SLC25A5/ETHE1/BLOC1S1/VDAC2/DNAJC15/ACAA2/MRPS21/HSPE1/MDH2/ARL2BP/MRPL22/FDX1/MRPS6/ALKBH7	18
CC	GO:0098589	membrane region	14/385	328/19717	0.00536495	0.0428302	0.0325662	CD2/SLC25A5/TNF/PLSCR1/PGK1/CARD11/XPO1/LYN/BSG/LAT/SKAP1/RGS19/CBLB/CSK	14
CC	GO:0005685	U1 snRNP	4/385	37/19717	0.00568368	0.0446308	0.0339353	SNRPG/SNRPB2/SNRPA/SNRPN	4
CC	GO:0030667	secretory granule membrane	13/385	298/19717	0.00600398	0.0463856	0.0352696	RAB5C/CD53/VAMP2/ATP8A1/BSG/SURF4/NBEAL2/RHOA/RAP1A/UBR4/TMBIM1/TMEM30A/DEGS1	13
CC	GO:0000123	histone acetyltransferase complex	6/385	85/19717	0.00638646	0.0485574	0.0369209	EPC1/MEAF6/TAF9/KAT6B/CREBBP/ING4	6
CC	GO:0035145	exon-exon junction complex	3/385	20/19717	0.00657948	0.0492433	0.0374425	RBM8A/MAGOH/SAP18	3
MF	GO:0009055	electron transfer activity	14/371	114/17696	1.16374e-07	6.71477e-05	5.79419e-05	COX7C/COX7A2/COX6A1/COX6B1/COX5B/COX8A/UQCRB/COX5A/NDUFA12/UQCRQ/NDUFV2/FDX1/DEGS1/UQCR11	14
MF	GO:0004129	cytochrome-c oxidase activity	7/371	28/17696	1.36254e-06	0.000196546	0.0001696	COX7C/COX7A2/COX6A1/COX6B1/COX5B/COX8A/COX5A	7
MF	GO:0015002	heme-copper terminal oxidase activity	7/371	28/17696	1.36254e-06	0.000196546	0.0001696	COX7C/COX7A2/COX6A1/COX6B1/COX5B/COX8A/COX5A	7
MF	GO:0016676	oxidoreductase activity, acting on a heme group of donors, oxygen as acceptor	7/371	28/17696	1.36254e-06	0.000196546	0.0001696	COX7C/COX7A2/COX6A1/COX6B1/COX5B/COX8A/COX5A	7
MF	GO:0016675	oxidoreductase activity, acting on a heme group of donors	7/371	29/17696	1.76391e-06	0.000203555	0.000175648	COX7C/COX7A2/COX6A1/COX6B1/COX5B/COX8A/COX5A	7
MF	GO:0003954	NADH dehydrogenase activity	8/371	46/17696	4.50251e-06	0.000290376	0.000250567	NDUFB8/NDUFB10/NDUFB9/NDUFB4/NDUFC1/NDUFA13/NDUFA12/NDUFV2	8
MF	GO:0008137	NADH dehydrogenase (ubiquinone) activity	8/371	46/17696	4.50251e-06	0.000290376	0.000250567	NDUFB8/NDUFB10/NDUFB9/NDUFB4/NDUFC1/NDUFA13/NDUFA12/NDUFV2	8
MF	GO:0050136	NADH dehydrogenase (quinone) activity	8/371	46/17696	4.50251e-06	0.000290376	0.000250567	NDUFB8/NDUFB10/NDUFB9/NDUFB4/NDUFC1/NDUFA13/NDUFA12/NDUFV2	8
MF	GO:0015078	proton transmembrane transporter activity	13/371	133/17696	4.52927e-06	0.000290376	0.000250567	COX7C/COX7A2/ATP5F1D/COX6A1/COX6B1/COX5B/COX8A/ATP6V1G1/ATP5MC3/ATP5PO/ATP5ME/COX5A/ATP5PF	13
MF	GO:0044389	ubiquitin-like protein ligase binding	20/371	308/17696	8.52848e-06	0.000492093	0.000424628	UBE2N/UBE2D2/JUN/SLC25A5/SUMO2/DNAJA1/YWHAE/BCL2/DTX3L/LYN/HSPA5/ELOB/TRIM28/SQSTM1/UBE2L3/UBE2D3/ARRB2/ITCH/PRKACB/PIAS1	20
MF	GO:0016655	oxidoreductase activity, acting on NAD(P)H, quinone or similar compound as acceptor	8/371	60/17696	3.41974e-05	0.00179381	0.00154788	NDUFB8/NDUFB10/NDUFB9/NDUFB4/NDUFC1/NDUFA13/NDUFA12/NDUFV2	8
MF	GO:0031625	ubiquitin protein ligase binding	18/371	290/17696	4.35569e-05	0.00209436	0.00180723	UBE2N/UBE2D2/JUN/SLC25A5/SUMO2/DNAJA1/YWHAE/BCL2/LYN/HSPA5/ELOB/TRIM28/SQSTM1/UBE2L3/UBE2D3/ARRB2/PRKACB/PIAS1	18
MF	GO:0051087	chaperone binding	10/371	102/17696	5.5863e-05	0.00247946	0.00213953	TBCA/CTSC/DNAJA1/PTGES3/HSPA5/GAK/BAX/ERP29/HSPE1/DNAJB6	10
MF	GO:0016651	oxidoreductase activity, acting on NAD(P)H	10/371	107/17696	8.40084e-05	0.00346235	0.00298767	NDUFB8/NDUFB10/NDUFB9/PGK1/NDUFB4/NDUFC1/NDUFA13/NDUFA12/TXN/NDUFV2	10
MF	GO:0043021	ribonucleoprotein complex binding	11/371	133/17696	0.000114135	0.00439041	0.00378849	RPLP1/EIF3K/SNRPB2/SRP19/ETF1/SNRPA/HSPA5/CPEB4/NAA10/LETMD1/ITCH	11
MF	GO:0061631	ubiquitin conjugating enzyme activity	6/371	38/17696	0.000127663	0.00460384	0.00397267	UBE2N/UBE2D2/BIRC6/UBE2S/UBE2L3/UBE2D3	6
MF	GO:0061650	ubiquitin-like protein conjugating enzyme activity	6/371	40/17696	0.000171346	0.00578607	0.00499281	UBE2N/UBE2D2/BIRC6/UBE2S/UBE2L3/UBE2D3	6
MF	GO:0043022	ribosome binding	7/371	57/17696	0.000180501	0.00578607	0.00499281	EIF3K/SRP19/ETF1/HSPA5/CPEB4/NAA10/LETMD1	7
MF	GO:1990404	protein ADP-ribosylase activity	4/371	15/17696	0.000216049	0.00656108	0.00566157	PARP10/PARP14/TIPARP/PARP15	4
MF	GO:0019787	ubiquitin-like protein transferase activity	20/371	407/17696	0.000398768	0.0115045	0.00992722	UBE2N/UBE2D2/ELOC/CDC42/RNF7/TRIM56/HERC5/DTX3L/BIRC6/UBE2S/TRIM28/UBE2L3/FBXL5/UBE2D3/UBR4/UBE2M/ITCH/CBLB/HERC1/PIAS1	20
MF	GO:0004842	ubiquitin-protein transferase activity	19/371	382/17696	0.000477897	0.0131308	0.0113306	UBE2N/UBE2D2/ELOC/CDC42/RNF7/TRIM56/HERC5/DTX3L/BIRC6/UBE2S/TRIM28/UBE2L3/FBXL5/UBE2D3/UBR4/UBE2M/ITCH/CBLB/HERC1	19
MF	GO:0045296	cadherin binding	17/371	331/17696	0.000656376	0.0169692	0.0146428	ANXA1/EEF1D/CNN2/CLIC1/CAPZB/RAN/YWHAB/ZC3H15/YWHAE/S100A11/HSPA5/BZW1/BSG/CEMIP2/DDX6/GOLGA3/CHMP5	17
MF	GO:0008320	protein transmembrane transporter activity	4/371	20/17696	0.000705825	0.0169692	0.0146428	SEC61G/SEC61B/TOMM7/TOMM22	4
MF	GO:0140318	protein transporter activity	4/371	20/17696	0.000705825	0.0169692	0.0146428	SEC61G/SEC61B/TOMM7/TOMM22	4
MF	GO:0034212	peptide N-acetyltransferase activity	7/371	75/17696	0.000982209	0.0210084	0.0181282	GTF2B/EPC1/MEAF6/TAF9/KAT6B/NAA10/CREBBP	7
MF	GO:0008121	ubiquinol-cytochrome-c reductase activity	3/371	10/17696	0.000983064	0.0210084	0.0181282	UQCRB/UQCRQ/UQCR11	3
MF	GO:0016681	oxidoreductase activity, acting on diphenols and related substances as donors, cytochrome as acceptor	3/371	10/17696	0.000983064	0.0210084	0.0181282	UQCRB/UQCRQ/UQCR11	3
MF	GO:0003950	NAD+ ADP-ribosyltransferase activity	4/371	22/17696	0.00103097	0.0212453	0.0183327	PARP10/PARP14/TIPARP/PARP15	4
MF	GO:0022884	macromolecule transmembrane transporter activity	4/371	23/17696	0.00122756	0.0238361	0.0205683	SEC61G/SEC61B/TOMM7/TOMM22	4
MF	GO:0003724	RNA helicase activity	7/371	78/17696	0.00123931	0.0238361	0.0205683	DDX60/DDX17/DDX24/HELZ2/DDX6/DDX54/DDX39A	7
MF	GO:0016679	oxidoreductase activity, acting on diphenols and related substances as donors	3/371	11/17696	0.00133078	0.0247696	0.0213738	UQCRB/UQCRQ/UQCR11	3
MF	GO:0016887	ATPase activity	19/371	434/17696	0.00213052	0.0375807	0.0324284	ATP5F1D/CCNH/DDX60/DDX17/DDX24/HELZ2/ATP6V1G1/ACIN1/HSPA5/ATF7IP/ATP5PO/MYL6/ATP5ME/DDX6/CHD4/CHD1/ATP5PF/DDX54/DDX39A	19
MF	GO:0004402	histone acetyltransferase activity	6/371	64/17696	0.00219638	0.0375807	0.0324284	GTF2B/EPC1/MEAF6/TAF9/KAT6B/CREBBP	6
MF	GO:0016407	acetyltransferase activity	8/371	110/17696	0.00221446	0.0375807	0.0324284	GTF2B/EPC1/MEAF6/TAF9/KAT6B/ACAA2/NAA10/CREBBP	8
MF	GO:0061733	peptide-lysine-N-acetyltransferase activity	6/371	66/17696	0.00257038	0.0423746	0.0365652	GTF2B/EPC1/MEAF6/TAF9/KAT6B/CREBBP	6
MF	GO:0008080	N-acetyltransferase activity	7/371	90/17696	0.0028316	0.0453843	0.0391622	GTF2B/EPC1/MEAF6/TAF9/KAT6B/NAA10/CREBBP	7
MF	GO:0017069	snRNA binding	5/371	47/17696	0.00293576	0.0457819	0.0395053	SNRPB2/PRPF8/SNRPA/ISG20/LSM7	5
MF	GO:0003713	transcription coactivator activity	15/371	319/17696	0.00313715	0.0476351	0.0411045	JUN/DDX17/HELZ2/TAF9/TRIM28/NCOA2/SNW1/UBE2L3/LPIN1/HMGB1/ARL2BP/CREBBP/PIAS1/ING4/CCAR1	15

## Sheet: L_H_Group
ONTOLOGY	ID	Description	GeneRatio	BgRatio	pvalue	p.adjust	qvalue	geneID	Count
BP	GO:0002446	neutrophil mediated immunity	65/688	499/18670	4.9616e-19	2.27539e-15	1.96427e-15	ITGB2/EEF2/DYNLL1/DDX3X/BIN2/FTL/PPIA/TYROBP/GSN/CAP1/TBC1D10C/PSMD13/SLC2A3/LGALS3/XRCC5/RAB18/PSMB7/NEU1/OSTF1/TUBB4B/PTPN6/TMC6/HMOX2/DDOST/COMMD3/CTSD/CTSS/ACTR2/ARHGAP45/APRT/DBNL/SYK/WDR1/ARPC5/ORMDL3/CCT8/PSMD2/RNASET2/STOM/CAND1/KCNAB2/COMMD9/ACAA1/COPB1/ERP44/TNFRSF1B/CTSZ/MAPK14/STXBP3/SLCO4C1/VAMP8/RAP2B/CPNE3/JAGN1/ATP11B/PSAP/RAB7A/ASAH1/SDCBP/PSMC2/HUWE1/MLEC/ENPP4/RAB27A/GUSB	65
BP	GO:0042119	neutrophil activation	64/688	498/18670	1.89176e-18	3.15892e-15	2.72699e-15	ITGB2/EEF2/DYNLL1/DDX3X/BIN2/FTL/PPIA/TYROBP/GSN/CAP1/TBC1D10C/PSMD13/SLC2A3/LGALS3/XRCC5/RAB18/PSMB7/NEU1/OSTF1/TUBB4B/PTPN6/TMC6/HMOX2/DDOST/COMMD3/CTSD/CTSS/ACTR2/ARHGAP45/APRT/DBNL/SYK/ARPC5/ORMDL3/CCT8/PSMD2/RNASET2/STOM/CAND1/KCNAB2/COMMD9/ACAA1/COPB1/IL18RAP/ERP44/TNFRSF1B/CTSZ/MAPK14/STXBP3/SLCO4C1/VAMP8/RAP2B/CPNE3/ATP11B/PSAP/RAB7A/ASAH1/SDCBP/PSMC2/HUWE1/MLEC/ENPP4/RAB27A/GUSB	64
BP	GO:0043312	neutrophil degranulation	63/688	485/18670	2.06645e-18	3.15892e-15	2.72699e-15	ITGB2/EEF2/DYNLL1/DDX3X/BIN2/FTL/PPIA/TYROBP/GSN/CAP1/TBC1D10C/PSMD13/SLC2A3/LGALS3/XRCC5/RAB18/PSMB7/NEU1/OSTF1/TUBB4B/PTPN6/TMC6/HMOX2/DDOST/COMMD3/CTSD/CTSS/ACTR2/ARHGAP45/APRT/DBNL/SYK/ARPC5/ORMDL3/CCT8/PSMD2/RNASET2/STOM/CAND1/KCNAB2/COMMD9/ACAA1/COPB1/ERP44/TNFRSF1B/CTSZ/MAPK14/STXBP3/SLCO4C1/VAMP8/RAP2B/CPNE3/ATP11B/PSAP/RAB7A/ASAH1/SDCBP/PSMC2/HUWE1/MLEC/ENPP4/RAB27A/GUSB	63
BP	GO:0002283	neutrophil activation involved in immune response	63/688	488/18670	2.82555e-18	3.2395e-15	2.79655e-15	ITGB2/EEF2/DYNLL1/DDX3X/BIN2/FTL/PPIA/TYROBP/GSN/CAP1/TBC1D10C/PSMD13/SLC2A3/LGALS3/XRCC5/RAB18/PSMB7/NEU1/OSTF1/TUBB4B/PTPN6/TMC6/HMOX2/DDOST/COMMD3/CTSD/CTSS/ACTR2/ARHGAP45/APRT/DBNL/SYK/ARPC5/ORMDL3/CCT8/PSMD2/RNASET2/STOM/CAND1/KCNAB2/COMMD9/ACAA1/COPB1/ERP44/TNFRSF1B/CTSZ/MAPK14/STXBP3/SLCO4C1/VAMP8/RAP2B/CPNE3/ATP11B/PSAP/RAB7A/ASAH1/SDCBP/PSMC2/HUWE1/MLEC/ENPP4/RAB27A/GUSB	63
BP	GO:0006401	RNA catabolic process	52/688	397/18670	1.57722e-15	1.44663e-12	1.24883e-12	RPS18/RPL13/RPS19/RPL9/RPS27/RPL26/RPL37A/RPL10A/RPS11/UBA52/RPS5/UBC/ZFP36/RPL35/HNRNPD/PSMD13/RPL7/PSMB4/PSMA4/NPM1/PSMB8/CIRBP/PSMB7/PABPC1/SLIRP/PSMA3/LSM1/NBDY/YTHDF2/POLR2G/PSMC4/ZFP36L1/RNASEH2C/PSMD2/RNASET2/PSMB3/BTG2/ANP32A/PSMA1/TNFRSF1B/LSM4/MAPK14/RNH1/EIF3E/RPS4Y1/PSME3/PSMC6/ZC3H12A/LSM3/PSMC2/SSB/APEX1	52
BP	GO:0006402	mRNA catabolic process	48/688	364/18670	1.54982e-14	1.18458e-11	1.02261e-11	RPS18/RPL13/RPS19/RPL9/RPS27/RPL26/RPL37A/RPL10A/RPS11/UBA52/RPS5/UBC/ZFP36/RPL35/HNRNPD/PSMD13/RPL7/PSMB4/PSMA4/NPM1/PSMB8/CIRBP/PSMB7/PABPC1/PSMA3/LSM1/NBDY/YTHDF2/POLR2G/PSMC4/ZFP36L1/PSMD2/PSMB3/BTG2/ANP32A/PSMA1/LSM4/MAPK14/RNH1/EIF3E/RPS4Y1/PSME3/PSMC6/ZC3H12A/LSM3/PSMC2/SSB/APEX1	48
BP	GO:0008380	RNA splicing	50/688	469/18670	1.55417e-11	1.01821e-08	8.78985e-09	SRSF2/HNRNPA2B1/SRSF3/DDX46/HNRNPD/SNRPB/RBM3/FUS/NONO/LGALS3/CIRBP/BUD31/SNRPF/IK/UBL5/PABPC1/HNRNPF/LSM8/LSM1/FASTK/SNRPD3/PDCD7/SLU7/SNRPE/POLR2G/SNRNP200/CDC40/EFTUD2/WDR33/SF3B6/RBM39/SRSF9/POLR2H/LSM4/PRPF38B/GPKOW/RBM25/POLR2A/HNRNPK/MFAP1/CWC15/CDC5L/WBP11/LSM3/SFSWAP/RBM28/DDX42/CD2BP2/ISY1/POLR2I	50
BP	GO:0000375	RNA splicing, via transesterification reactions	44/688	382/18670	2.12339e-11	1.21723e-08	1.0508e-08	SRSF2/HNRNPA2B1/SRSF3/DDX46/HNRNPD/SNRPB/RBM3/FUS/CIRBP/BUD31/SNRPF/IK/UBL5/PABPC1/HNRNPF/LSM8/LSM1/SNRPD3/PDCD7/SLU7/SNRPE/POLR2G/SNRNP200/CDC40/EFTUD2/WDR33/SF3B6/SRSF9/POLR2H/LSM4/GPKOW/RBM25/POLR2A/HNRNPK/MFAP1/CWC15/CDC5L/WBP11/LSM3/SFSWAP/DDX42/CD2BP2/ISY1/POLR2I	44
BP	GO:0006521	regulation of cellular amino acid metabolic process	17/688	62/18670	5.50359e-11	2.46032e-08	2.12391e-08	PSMD13/PSMB4/PSMA4/PSMB8/PSMB7/PSMA3/PSMC4/COMT/PSMD2/PSMB3/PSMA1/ATP2B4/OAZ1/PARK7/PSME3/PSMC6/PSMC2	17
BP	GO:0000377	RNA splicing, via transesterification reactions with bulged adenosine as nucleophile	43/688	379/18670	5.90133e-11	2.46032e-08	2.12391e-08	SRSF2/HNRNPA2B1/SRSF3/DDX46/HNRNPD/SNRPB/RBM3/FUS/CIRBP/BUD31/SNRPF/IK/UBL5/PABPC1/HNRNPF/LSM8/SNRPD3/PDCD7/SLU7/SNRPE/POLR2G/SNRNP200/CDC40/EFTUD2/WDR33/SF3B6/SRSF9/POLR2H/LSM4/GPKOW/RBM25/POLR2A/HNRNPK/MFAP1/CWC15/CDC5L/WBP11/LSM3/SFSWAP/DDX42/CD2BP2/ISY1/POLR2I	43
BP	GO:0000398	mRNA splicing, via spliceosome	43/688	379/18670	5.90133e-11	2.46032e-08	2.12391e-08	SRSF2/HNRNPA2B1/SRSF3/DDX46/HNRNPD/SNRPB/RBM3/FUS/CIRBP/BUD31/SNRPF/IK/UBL5/PABPC1/HNRNPF/LSM8/SNRPD3/PDCD7/SLU7/SNRPE/POLR2G/SNRNP200/CDC40/EFTUD2/WDR33/SF3B6/SRSF9/POLR2H/LSM4/GPKOW/RBM25/POLR2A/HNRNPK/MFAP1/CWC15/CDC5L/WBP11/LSM3/SFSWAP/DDX42/CD2BP2/ISY1/POLR2I	43
BP	GO:0006413	translational initiation	29/688	193/18670	1.17726e-10	4.49911e-08	3.88394e-08	RPS18/RPL13/RPS19/RPL9/RPS27/EIF1/RPL26/RPL37A/RPL10A/RPS11/UBA52/RPS5/RPL35/DDX3X/EIF3F/RPL7/NPM1/EIF5/PABPC1/EIF2A/YTHDF2/EIF4EBP2/POLR2G/EIF3I/PPP1CA/EIF3E/RPS4Y1/EIF4H/PAIP2	29
BP	GO:0031145	anaphase-promoting complex-dependent catabolic process	18/688	81/18670	6.54782e-10	2.14488e-07	1.85161e-07	UBA52/UBC/PSMD13/PSMB4/PSMA4/PSMB8/PSMB7/PSMA3/ANAPC11/PSMC4/PSMD2/PSMB3/PSMA1/BUB3/PSME3/PSMC6/ANAPC5/PSMC2	18
BP	GO:0033238	regulation of cellular amine metabolic process	18/688	81/18670	6.54782e-10	2.14488e-07	1.85161e-07	ITGB2/PSMD13/PSMB4/PSMA4/PSMB8/PSMB7/PSMA3/PSMC4/COMT/PSMD2/PSMB3/PSMA1/ATP2B4/OAZ1/PARK7/PSME3/PSMC6/PSMC2	18
BP	GO:0043487	regulation of RNA stability	27/688	183/18670	7.82815e-10	2.27874e-07	1.96716e-07	UBA52/UBC/ZFP36/HNRNPD/PSMD13/PSMB4/PSMA4/NPM1/PSMB8/CIRBP/PSMB7/PABPC1/PSMA3/YTHDF2/PSMC4/ZFP36L1/PSMD2/PSMB3/ANP32A/PSMA1/TNFRSF1B/MAPK14/PSME3/PSMC6/ZC3H12A/PSMC2/APEX1	27
BP	GO:1903706	regulation of hemopoiesis	47/688	475/18670	7.95024e-10	2.27874e-07	1.96716e-07	FOS/ZFP36/XBP1/TYROBP/PSMD13/PSMB4/PSMA4/LGALS3/PSMB8/PSMB7/FCRL3/KLF13/NFATC2/PTPN6/NME1/PSMA3/EVI2B/ZBTB16/RUNX3/CASP8/YTHDF2/SYK/VSIR/ZFPM1/PSMC4/CIB1/HSPA9/ZFP36L1/PSMD2/PSMB3/PSMA1/PRDM1/SOD1/FNIP1/N4BP2L2/TNFRSF18/MAPK14/PDCD2/GABPA/EP300/PSME3/PSMC6/ZC3H12A/ERBB2/PSMC2/ETS1/ADA	47
BP	GO:0060218	hematopoietic stem cell differentiation	18/688	83/18670	9.99852e-10	2.69725e-07	2.32845e-07	PSMD13/PSMB4/PSMA4/PSMB8/XRCC5/PSMB7/PSMA3/YTHDF2/PSMC4/HSPA9/PSMD2/PSMB3/BATF/PSMA1/N4BP2L2/PSME3/PSMC6/PSMC2	18
BP	GO:0061013	regulation of mRNA catabolic process	28/688	199/18670	1.1525e-09	2.93632e-07	2.53483e-07	UBA52/UBC/ZFP36/HNRNPD/PSMD13/PSMB4/PSMA4/NPM1/PSMB8/CIRBP/PSMB7/PABPC1/PSMA3/YTHDF2/POLR2G/PSMC4/ZFP36L1/PSMD2/PSMB3/BTG2/ANP32A/PSMA1/MAPK14/PSME3/PSMC6/ZC3H12A/PSMC2/APEX1	28
BP	GO:1901532	regulation of hematopoietic progenitor cell differentiation	18/688	85/18670	1.50682e-09	3.63698e-07	3.13969e-07	PSMD13/PSMB4/PSMA4/PSMB8/PSMB7/PSMA3/YTHDF2/PSMC4/HSPA9/PSMD2/PSMB3/PSMA1/FNIP1/N4BP2L2/PDCD2/PSME3/PSMC6/PSMC2	18
BP	GO:0043488	regulation of mRNA stability	26/688	177/18670	1.77625e-09	4.07293e-07	3.51603e-07	UBA52/UBC/ZFP36/HNRNPD/PSMD13/PSMB4/PSMA4/NPM1/PSMB8/CIRBP/PSMB7/PABPC1/PSMA3/YTHDF2/PSMC4/ZFP36L1/PSMD2/PSMB3/ANP32A/PSMA1/MAPK14/PSME3/PSMC6/ZC3H12A/PSMC2/APEX1	26
BP	GO:1903311	regulation of mRNA metabolic process	36/688	324/18670	3.87728e-09	8.46724e-07	7.3095e-07	UBA52/UBC/ZFP36/SRSF2/HNRNPA2B1/SRSF3/HNRNPD/PSMD13/RBM3/PSMB4/PSMA4/NPM1/PSMB8/CIRBP/PSMB7/PABPC1/PSMA3/YTHDF2/POLR2G/PSMC4/ZFP36L1/PSMD2/PSMB3/BTG2/ANP32A/PSMA1/SRSF9/MAPK14/RBM25/PSME3/HNRNPK/PSMC6/ZC3H12A/PSMC2/SFSWAP/APEX1	36
BP	GO:0022613	ribonucleoprotein complex biogenesis	45/688	468/18670	4.5076e-09	9.39631e-07	8.11153e-07	RPS19/RPS27/RPL26/RPL10A/RPS5/RPL35/DDX3X/EIF3F/RPL7/SNRPB/NPM1/SNRPF/MRPL20/EIF5/GTF2H5/EBNA1BP2/FBL/EIF2A/IMP3/SNRPD3/SLU7/RPL7L1/SNRPE/SNRNP200/AATF/ABT1/EIF3I/SRSF9/ZNHIT3/LSM4/MRPS7/RRP7A/TRMT112/UTP3/KRR1/NOP56/EIF3E/EIF4H/WBP11/RRP36/SFSWAP/MALSU1/GAR1/CD2BP2/ISY1	45
BP	GO:0019882	antigen processing and presentation	29/688	226/18670	5.09667e-09	1.01623e-06	8.77281e-07	DYNLL1/PSMD13/PSMB4/PSMA4/PSMB8/DCTN3/PSMB7/CALR/RAB8B/PSMA3/CTSD/CTSS/PSMC4/PSMD2/CLTC/PSMB3/CLTA/PSMA1/AP2M1/VAMP8/RAB7A/CANX/ERAP1/PSME3/RAB35/PSMC6/DYNLL2/PSMC2/RAB27A	29
BP	GO:1902036	regulation of hematopoietic stem cell differentiation	16/688	72/18670	5.84872e-09	1.11759e-06	9.64782e-07	PSMD13/PSMB4/PSMA4/PSMB8/PSMB7/PSMA3/YTHDF2/PSMC4/HSPA9/PSMD2/PSMB3/PSMA1/N4BP2L2/PSME3/PSMC6/PSMC2	16
BP	GO:0002478	antigen processing and presentation of exogenous peptide antigen	25/688	175/18670	6.53096e-09	1.19804e-06	1.03423e-06	DYNLL1/PSMD13/PSMB4/PSMA4/PSMB8/DCTN3/PSMB7/CALR/PSMA3/CTSD/CTSS/PSMC4/PSMD2/CLTC/PSMB3/CLTA/PSMA1/AP2M1/VAMP8/RAB7A/CANX/PSME3/PSMC6/DYNLL2/PSMC2	25
BP	GO:0048002	antigen processing and presentation of peptide antigen	26/688	189/18670	7.32889e-09	1.2927e-06	1.11595e-06	DYNLL1/PSMD13/PSMB4/PSMA4/PSMB8/DCTN3/PSMB7/CALR/PSMA3/CTSD/CTSS/PSMC4/PSMD2/CLTC/PSMB3/CLTA/PSMA1/AP2M1/VAMP8/RAB7A/CANX/ERAP1/PSME3/PSMC6/DYNLL2/PSMC2	26
BP	GO:0006120	mitochondrial electron transport, NADH to ubiquinone	14/688	55/18670	8.01701e-09	1.3617e-06	1.17552e-06	NDUFB7/NDUFS6/NDUFB2/NDUFA4/NDUFB3/NDUFB1/NDUFV1/NDUFB6/NDUFS2/NDUFS4/NDUFA9/NDUFS3/NDUFA2/PARK7	14
BP	GO:0002244	hematopoietic progenitor cell differentiation	24/688	166/18670	1.03007e-08	1.6871e-06	1.45642e-06	EEF2/PSMD13/PSMB4/PSMA4/PSMB8/XRCC5/PSMB7/PTPN6/PSMA3/YTHDF2/PSMC4/HSPA9/PSMD2/PSMB3/BATF/KCNAB2/PSMA1/FNIP1/N4BP2L2/PDCD2/PSME3/PSMC6/PSMC2/SLC7A6OS	24
BP	GO:0042775	mitochondrial ATP synthesis coupled electron transport	18/688	97/18670	1.387e-08	2.19337e-06	1.89346e-06	NDUFB7/NDUFS6/NDUFB2/UQCRH/NDUFA4/NDUFB3/NDUFB1/UQCRC2/NDUFV1/NDUFB6/NDUFS2/BID/NDUFS4/NDUFA9/UQCR10/NDUFS3/NDUFA2/PARK7	18
BP	GO:0019884	antigen processing and presentation of exogenous antigen	25/688	182/18670	1.46836e-08	2.24463e-06	1.93771e-06	DYNLL1/PSMD13/PSMB4/PSMA4/PSMB8/DCTN3/PSMB7/CALR/PSMA3/CTSD/CTSS/PSMC4/PSMD2/CLTC/PSMB3/CLTA/PSMA1/AP2M1/VAMP8/RAB7A/CANX/PSME3/PSMC6/DYNLL2/PSMC2	25
BP	GO:0061418	regulation of transcription from RNA polymerase II promoter in response to hypoxia	16/688	77/18670	1.63614e-08	2.35252e-06	2.03086e-06	UBA52/UBC/PSMD13/PSMB4/PSMA4/PSMB8/PSMB7/PSMA3/PSMC4/PSMD2/PSMB3/PSMA1/EP300/PSME3/PSMC6/PSMC2	16
BP	GO:0042773	ATP synthesis coupled electron transport	18/688	98/18670	1.64153e-08	2.35252e-06	2.03086e-06	NDUFB7/NDUFS6/NDUFB2/UQCRH/NDUFA4/NDUFB3/NDUFB1/UQCRC2/NDUFV1/NDUFB6/NDUFS2/BID/NDUFS4/NDUFA9/UQCR10/NDUFS3/NDUFA2/PARK7	18
BP	GO:0006119	oxidative phosphorylation	22/688	145/18670	1.72327e-08	2.39482e-06	2.06737e-06	NDUFB7/NDUFS6/NDUFB2/UQCRH/NDUFA4/ATP5MG/NDUFB3/NDUFB1/UQCRC2/ATP5F1A/NDUFV1/NDUFB6/NDUFS2/ATP5PB/BID/NDUFS4/NDUFA9/UQCR10/NDUFS3/NDUFA2/PARK7/ATP5F1C	22
BP	GO:0000956	nuclear-transcribed mRNA catabolic process	26/688	207/18670	4.91928e-08	6.63524e-06	5.72799e-06	RPS18/RPL13/RPS19/RPL9/RPS27/RPL26/RPL37A/RPL10A/RPS11/UBA52/RPS5/ZFP36/RPL35/RPL7/PABPC1/LSM1/NBDY/POLR2G/ZFP36L1/BTG2/LSM4/EIF3E/RPS4Y1/ZC3H12A/LSM3/SSB	26
BP	GO:0002474	antigen processing and presentation of peptide antigen via MHC class I	17/688	96/18670	7.19767e-08	9.431e-06	8.14148e-06	PSMD13/PSMB4/PSMA4/PSMB8/PSMB7/CALR/PSMA3/PSMC4/PSMD2/PSMB3/PSMA1/VAMP8/CANX/ERAP1/PSME3/PSMC6/PSMC2	17
BP	GO:0002479	antigen processing and presentation of exogenous peptide antigen via MHC class I, TAP-dependent	15/688	75/18670	7.87723e-08	1.00347e-05	8.66265e-06	PSMD13/PSMB4/PSMA4/PSMB8/PSMB7/CALR/PSMA3/PSMC4/PSMD2/PSMB3/PSMA1/VAMP8/PSME3/PSMC6/PSMC2	15
BP	GO:0022900	electron transport chain	24/688	186/18670	9.60975e-08	1.19109e-05	1.02823e-05	NDUFB7/NDUFS6/NDUFB2/UQCRH/DHRS3/COX11/NDUFA4/ADH5/IDH3B/GLRX/NDUFB3/TXNRD1/NDUFB1/UQCRC2/NDUFV1/NDUFB6/NDUFS2/BID/NDUFS4/NDUFA9/UQCR10/NDUFS3/NDUFA2/PARK7	24
BP	GO:0019080	viral gene expression	24/688	191/18670	1.59349e-07	1.91051e-05	1.64928e-05	RPS18/RPL13/RPS19/RPL9/RPS27/RPL26/RPL37A/RPL10A/RPS11/UBA52/RPS5/ZFP36/RPL35/CCL4/EIF3F/RPL7/POLR2G/POLR2H/NUCKS1/POLR2A/EP300/RPS4Y1/SSB/POLR2I	24
BP	GO:0042590	antigen processing and presentation of exogenous peptide antigen via MHC class I	15/688	79/18670	1.62472e-07	1.91051e-05	1.64928e-05	PSMD13/PSMB4/PSMA4/PSMB8/PSMB7/CALR/PSMA3/PSMC4/PSMD2/PSMB3/PSMA1/VAMP8/PSME3/PSMC6/PSMC2	15
BP	GO:1901990	regulation of mitotic cell cycle phase transition	40/688	444/18670	1.91602e-07	2.19672e-05	1.89635e-05	RPL26/DYNLL1/DDX3X/PSMD13/PSMB4/PSMA4/PSMB8/DCTN3/PSMB7/IK/RPA2/TUBA4A/TUBB4B/PTPN6/RAD21/PSMA3/VPS4B/ANAPC11/OFD1/PSMC4/ZFP36L1/PSMD2/BID/PSMB3/BTG2/PSMA1/TMEM14B/RAB11A/JADE1/PCNA/EP300/BUB3/GADD45A/APC/PSME3/PSMC6/TRIAP1/ANAPC5/PSMC2/APEX1	40
BP	GO:1901987	regulation of cell cycle phase transition	42/688	480/18670	2.10362e-07	2.35297e-05	2.03125e-05	RPL26/DYNLL1/DDX3X/PSMD13/PSMB4/PSMA4/NPM1/PSMB8/DCTN3/PSMB7/IK/RPA2/TUBA4A/TUBB4B/PTPN6/RAD21/PSMA3/VPS4B/ANAPC11/OFD1/PSMC4/ZFP36L1/PSMD2/BID/PSMB3/BTG2/PSMA1/TMEM14B/RAB11A/JADE1/ATP2B4/PCNA/EP300/BUB3/GADD45A/APC/PSME3/PSMC6/TRIAP1/ANAPC5/PSMC2/APEX1	42
BP	GO:0044106	cellular amine metabolic process	19/688	129/18670	2.60904e-07	2.84882e-05	2.4593e-05	ITGB2/PSMD13/PSMB4/PSMA4/PSMB8/PSMB7/PSMA3/PSMC4/COMT/PSMD2/PSMB3/PSMA1/ATP2B4/OAZ1/PARK7/PSME3/PSMC6/PSMC2/NAAA	19
BP	GO:0022904	respiratory electron transport chain	18/688	117/18670	2.75643e-07	2.93976e-05	2.5378e-05	NDUFB7/NDUFS6/NDUFB2/UQCRH/NDUFA4/NDUFB3/NDUFB1/UQCRC2/NDUFV1/NDUFB6/NDUFS2/BID/NDUFS4/NDUFA9/UQCR10/NDUFS3/NDUFA2/PARK7	18
BP	GO:0045089	positive regulation of innate immune response	25/688	214/18670	3.63161e-07	3.6749e-05	3.17243e-05	RPS19/SH2D1B/PSMD13/PSMB4/NONO/PSMA4/PSMB8/XRCC5/PSMB7/PSMA3/SH2D1A/SYK/PSMC4/PSMD2/PSMB3/PSMA1/IL18RAP/CD226/EP300/SLAMF6/PSME3/PSMC6/PSMC2/RAF1/VAV1	25
BP	GO:0048524	positive regulation of viral process	17/688	107/18670	3.67412e-07	3.6749e-05	3.17243e-05	CFL1/DDX3X/PPIA/PABPC1/P4HB/SMC3/CHMP2A/VPS4B/POLR2G/STOM/POLR2H/NUCKS1/POLR2A/EP300/RAB7A/PKN2/POLR2I	17
BP	GO:0006283	transcription-coupled nucleotide-excision repair	14/688	73/18670	3.68612e-07	3.6749e-05	3.17243e-05	UBA52/UBC/RPA2/GTF2H5/POLR2G/MNAT1/POLR2H/PCNA/POLR2A/EP300/RPA3/RPA1/ISY1/POLR2I	14
BP	GO:0033108	mitochondrial respiratory chain complex assembly	16/688	96/18670	4.13265e-07	3.97183e-05	3.42876e-05	NDUFB7/NDUFS6/NDUFB2/TFAM/NDUFB3/NDUFB1/NDUFV1/COX14/NDUFB6/NDUFS2/NDUFS4/NDUFA9/UQCR10/NDUFS3/TIMMDC1/NDUFA2	16
BP	GO:1905475	regulation of protein localization to membrane	23/688	187/18670	4.24032e-07	3.97183e-05	3.42876e-05	ITGB2/GSN/STX8/TMEM59/LGALS3/MFF/CASP8/RHOQ/CIB1/CLTC/BID/STOM/ITGB1BP1/RAB11A/AP2M1/STX7/VAMP8/DAB2/KIF5B/CRIPT/ARF6/ERBB2/GOPC	23
BP	GO:0006414	translational elongation	19/688	133/18670	4.24378e-07	3.97183e-05	3.42876e-05	EEF2/EEF1B2/MRPL51/MRPL33/MRPL20/SRP9/MRPL47/MRPS12/USP16/GADD45GIP1/SELENOT/MRPL14/TSFM/MRPL55/MRPS7/DAP3/NEMF/CHCHD1/MRPL54	19
BP	GO:0006612	protein targeting to membrane	24/688	202/18670	4.54587e-07	4.16947e-05	3.59937e-05	RPS18/RPL13/RPS19/RPL9/RPS27/RPL26/RPL37A/RPL10A/RPS11/UBA52/RPS5/ITGB2/RPL35/RPL7/SRP9/ZDHHC12/MFF/RAB8B/CIB1/STOM/ITGB1BP1/RPS4Y1/SDCBP/ERBB2	24
BP	GO:0010257	NADH dehydrogenase complex assembly	13/688	64/18670	4.7905e-07	4.22485e-05	3.64718e-05	NDUFB7/NDUFS6/NDUFB2/NDUFB3/NDUFB1/NDUFV1/NDUFB6/NDUFS2/NDUFS4/NDUFA9/NDUFS3/TIMMDC1/NDUFA2	13
BP	GO:0032981	mitochondrial respiratory chain complex I assembly	13/688	64/18670	4.7905e-07	4.22485e-05	3.64718e-05	NDUFB7/NDUFS6/NDUFB2/NDUFB3/NDUFB1/NDUFV1/NDUFB6/NDUFS2/NDUFS4/NDUFA9/NDUFS3/TIMMDC1/NDUFA2	13
BP	GO:0019083	viral transcription	22/688	177/18670	6.28652e-07	5.43962e-05	4.69585e-05	RPS18/RPL13/RPS19/RPL9/RPS27/RPL26/RPL37A/RPL10A/RPS11/UBA52/RPS5/ZFP36/RPL35/CCL4/RPL7/POLR2G/POLR2H/NUCKS1/POLR2A/EP300/RPS4Y1/POLR2I	22
BP	GO:0001736	establishment of planar polarity	18/688	124/18670	6.6929e-07	5.58066e-05	4.81761e-05	PSMD13/PSMB4/PSMA4/PSMB8/PSMB7/PSMA3/WDR1/PSMC4/PSMD2/CLTC/PSMB3/IFT20/PSMA1/AP2M1/DAB2/PSME3/PSMC6/PSMC2	18
BP	GO:0007164	establishment of tissue polarity	18/688	124/18670	6.6929e-07	5.58066e-05	4.81761e-05	PSMD13/PSMB4/PSMA4/PSMB8/PSMB7/PSMA3/WDR1/PSMC4/PSMD2/CLTC/PSMB3/IFT20/PSMA1/AP2M1/DAB2/PSME3/PSMC6/PSMC2	18
BP	GO:0009308	amine metabolic process	19/688	138/18670	7.58199e-07	6.20911e-05	5.36013e-05	ITGB2/PSMD13/PSMB4/PSMA4/PSMB8/PSMB7/PSMA3/PSMC4/COMT/PSMD2/PSMB3/PSMA1/ATP2B4/OAZ1/PARK7/PSME3/PSMC6/PSMC2/NAAA	19
BP	GO:0038093	Fc receptor signaling pathway	26/688	241/18670	1.00218e-06	8.06315e-05	6.96066e-05	FOS/ACTG1/BRK1/CALM1/PSMD13/CD247/PSMB4/PSMA4/PSMB8/PSMB7/NFATC2/PSMA3/ACTR2/ACTR3/SYK/LCP2/PSMC4/ARPC5/PSMD2/PSMB3/PSMA1/PSME3/PSMC6/PSMC2/VAV1/PPP3CA	26
BP	GO:0045088	regulation of innate immune response	30/688	305/18670	1.08473e-06	8.57687e-05	7.40414e-05	RPS19/SH2D1B/PSMD13/PSMB4/NONO/PSMA4/PSMB8/XRCC5/PSMB7/PTPN6/PSMA3/YTHDF2/SH2D1A/SYK/PSMC4/PSMD2/PSMB3/HAVCR2/PSMA1/IL18RAP/CD226/EP300/SLAMF6/ERAP1/PSME3/PSMC6/SUMO1/PSMC2/RAF1/VAV1	30
BP	GO:0010948	negative regulation of cell cycle process	33/688	361/18670	1.64404e-06	0.000126862	0.000109516	RPL26/PSMD13/PSMB4/PSMA4/NPM1/PSMB8/PSMB7/CALR/IK/PPP1R10/RPA2/SMC3/CHMP2A/RAD21/PSMA3/EVI2B/PSMC4/ZFP36L1/PSMD2/PSMB3/BTG2/PSMA1/JADE1/RBBP7/PCNA/EP300/BUB3/GADD45A/APC/PSME3/PSMC6/TRIAP1/PSMC2	33
BP	GO:0050852	T cell receptor signaling pathway	23/688	202/18670	1.65977e-06	0.000126862	0.000109516	PSMD13/CD247/PSMB4/PSMA4/LGALS3/PSMB8/PSMB7/PHPT1/PTPN6/PSMA3/FYB1/LCP2/PSMC4/THEMIS2/PSMD2/PSMB3/PSMA1/CD226/PSME3/PSMC6/ZC3H12A/PSMC2/ADA	23
BP	GO:1901991	negative regulation of mitotic cell cycle phase transition	26/688	248/18670	1.72428e-06	0.000129632	0.000111907	RPL26/PSMD13/PSMB4/PSMA4/PSMB8/PSMB7/IK/RPA2/RAD21/PSMA3/PSMC4/ZFP36L1/PSMD2/PSMB3/BTG2/PSMA1/JADE1/PCNA/EP300/BUB3/GADD45A/APC/PSME3/PSMC6/TRIAP1/PSMC2	26
BP	GO:0002833	positive regulation of response to biotic stimulus	26/688	249/18670	1.8597e-06	0.000137558	0.00011875	RPS19/SH2D1B/PSMD13/PSMB4/NONO/PSMA4/PSMB8/XRCC5/PSMB7/PSMA3/SH2D1A/SYK/PSMC4/PSMD2/PSMB3/HAVCR2/PSMA1/IL18RAP/CD226/EP300/SLAMF6/PSME3/PSMC6/PSMC2/RAF1/VAV1	26
BP	GO:0042254	ribosome biogenesis	29/688	297/18670	1.89627e-06	0.000138037	0.000119163	RPS19/RPS27/RPL26/RPL10A/RPS5/RPL35/DDX3X/RPL7/NPM1/MRPL20/GTF2H5/EBNA1BP2/FBL/EIF2A/IMP3/RPL7L1/AATF/ABT1/ZNHIT3/MRPS7/RRP7A/TRMT112/UTP3/KRR1/NOP56/WBP11/RRP36/MALSU1/GAR1	29
BP	GO:0060071	Wnt signaling pathway, planar cell polarity pathway	16/688	108/18670	2.10676e-06	0.000150962	0.000130321	PSMD13/PSMB4/PSMA4/PSMB8/PSMB7/PSMA3/PSMC4/PSMD2/CLTC/PSMB3/PSMA1/AP2M1/DAB2/PSME3/PSMC6/PSMC2	16
BP	GO:0090150	establishment of protein localization to membrane	31/688	332/18670	2.17752e-06	0.000152219	0.000131406	RPS18/RPL13/RPS19/RPL9/RPS27/RPL26/RPL37A/RPL10A/RPS11/UBA52/RPS5/ITGB2/RPL35/RPL7/SRP9/ZDHHC12/MFF/RAB8B/MOAP1/CASP8/CIB1/BID/STOM/RAB8A/ITGB1BP1/CLSTN1/RAB11A/RPS4Y1/SDCBP/ERBB2/GOPC	31
BP	GO:0006605	protein targeting	37/688	435/18670	2.19068e-06	0.000152219	0.000131406	RPS18/RPL13/RPS19/RPL9/RPS27/RPL26/RPL37A/RPL10A/RPS11/UBA52/RPS5/UBC/ITGB2/RPL35/ATP5IF1/RPL7/SCP2/UBL5/SRP9/ZDHHC12/MFF/RAB8B/UQCRC2/ECI2/CIB1/TOMM20/BID/STOM/ITGB1BP1/ACAA1/RAB7A/RPS4Y1/PMPCB/SDCBP/ERBB2/HUWE1/RAB27A	37
BP	GO:0071826	ribonucleoprotein complex subunit organization	25/688	236/18670	2.25256e-06	0.000154183	0.000133101	RPS19/RPS27/RPS5/EIF3F/SNRPB/SNRPF/MRPL20/EIF5/SNRPD3/SLU7/SNRPE/SNRNP200/ABT1/EIF3I/SRSF9/ZNHIT3/LSM4/MRPS7/RRP7A/KIF5B/EIF3E/EIF4H/SFSWAP/CD2BP2/ISY1	25
BP	GO:0090090	negative regulation of canonical Wnt signaling pathway	21/688	178/18670	2.64072e-06	0.000177597	0.000153314	TLE4/PFDN5/PSMD13/PSMB4/PSMA4/PSMB8/PSMB7/PSMA3/PSMC4/TLE1/PSMD2/PSMB3/PSMA1/JADE1/MAPK14/DAB2/STK4/APC/PSME3/PSMC6/PSMC2	21
BP	GO:0090175	regulation of establishment of planar polarity	16/688	110/18670	2.69855e-06	0.000177597	0.000153314	PSMD13/PSMB4/PSMA4/PSMB8/PSMB7/PSMA3/PSMC4/PSMD2/CLTC/PSMB3/PSMA1/AP2M1/DAB2/PSME3/PSMC6/PSMC2	16
BP	GO:0035567	non-canonical Wnt signaling pathway	19/688	150/18670	2.72662e-06	0.000177597	0.000153314	CALM1/PSMD13/PSMB4/PSMA4/PSMB8/PSMB7/GNG2/PSMA3/PSMC4/PSMD2/CLTC/PSMB3/PSMA1/AP2M1/DAB2/PSME3/PSMC6/PSMC2/PPP3CA	19
BP	GO:0050792	regulation of viral process	23/688	208/18670	2.74954e-06	0.000177597	0.000153314	APOBEC3G/ZFP36/CFL1/DDX3X/CCL4/PPIA/GSN/PABPC1/P4HB/SMC3/CHMP2A/VPS4B/POLR2G/STOM/POLR2H/NUCKS1/POLR2A/EP300/RAB7A/ZC3H12A/BANF1/PKN2/POLR2I	23
BP	GO:0006914	autophagy	40/688	496/18670	3.19726e-06	0.000199916	0.000172581	DYNLL1/ATP5IF1/XBP1/BOK/NPRL2/TMEM59/PLEKHF1/FEZ1/LAMTOR5/CHMP2A/SPTLC2/VPS4B/MCL1/VPS25/ATP6V0E1/SCFD1/TOMM20/CLTC/ATG12/RAB8A/KAT8/IFT20/ANXA7/VPS16/KAT5/IRF8/VAMP8/ATP6V1H/GNAI3/PSAP/EP300/RAB7A/PARK7/ZC3H12A/TBC1D5/DYNLL2/C19orf12/ACBD5/PRKAG1/ADRB2	40
BP	GO:0061919	process utilizing autophagic mechanism	40/688	496/18670	3.19726e-06	0.000199916	0.000172581	DYNLL1/ATP5IF1/XBP1/BOK/NPRL2/TMEM59/PLEKHF1/FEZ1/LAMTOR5/CHMP2A/SPTLC2/VPS4B/MCL1/VPS25/ATP6V0E1/SCFD1/TOMM20/CLTC/ATG12/RAB8A/KAT8/IFT20/ANXA7/VPS16/KAT5/IRF8/VAMP8/ATP6V1H/GNAI3/PSAP/EP300/RAB7A/PARK7/ZC3H12A/TBC1D5/DYNLL2/C19orf12/ACBD5/PRKAG1/ADRB2	40
BP	GO:0002228	natural killer cell mediated immunity	12/688	64/18670	3.22586e-06	0.000199916	0.000172581	CORO1A/SH2D1B/TUBB4B/PTPN6/SH2D1A/HAVCR2/SLAMF7/IL18RAP/CD226/SLAMF6/VAV1/RAB27A	12
BP	GO:0006457	protein folding	24/688	227/18670	3.70232e-06	0.00022499	0.000194226	PFDN5/PPIA/GNAI2/UBXN1/CCT5/CCT6A/CALR/PFDN6/P4HB/GNG2/PFDN4/HSPA9/CCT8/PRKCSH/ERP44/CCT7/GNAI3/CANX/DNAJB11/BAG5/PDIA6/HSP90B1/MLEC/DNAJA2	24
BP	GO:0070498	interleukin-1-mediated signaling pathway	15/688	100/18670	3.72857e-06	0.00022499	0.000194226	UBA52/UBC/PSMD13/PSMB4/PSMA4/PSMB8/PSMB7/PSMA3/PSMC4/PSMD2/PSMB3/PSMA1/PSME3/PSMC6/PSMC2	15
BP	GO:0071356	cellular response to tumor necrosis factor	28/688	291/18670	3.7807e-06	0.000225172	0.000194384	ZFP36/CCL4/PSMD13/PSMB4/PSMA4/PSMB8/GBP2/PSMB7/PSMA3/XCL2/CASP8/SYK/PSMC4/CIB1/ZFP36L1/PSMD2/PSMB3/PSMA1/TNFRSF18/TNFRSF1B/MAPK14/ASAH1/PSME3/PSMC6/ZC3H12A/PSMC2/TXNDC17/TAX1BP1	28
BP	GO:0002223	stimulatory C-type lectin receptor signaling pathway	16/688	113/18670	3.86777e-06	0.000227405	0.000196311	PSMD13/PSMB4/PSMA4/PSMB8/PSMB7/PSMA3/SYK/PSMC4/PSMD2/PSMB3/PSMA1/EP300/PSME3/PSMC6/PSMC2/RAF1	16
BP	GO:0043620	regulation of DNA-templated transcription in response to stress	17/688	127/18670	4.25275e-06	0.000245502	0.000211934	UBA52/UBC/PSMD13/PSMB4/PSMA4/PSMB8/PSMB7/RPS6KA1/PSMA3/PSMC4/PSMD2/PSMB3/PSMA1/EP300/PSME3/PSMC6/PSMC2	17
BP	GO:0022618	ribonucleoprotein complex assembly	24/688	229/18670	4.31329e-06	0.000245502	0.000211934	RPS19/RPS27/RPS5/EIF3F/SNRPB/SNRPF/MRPL20/EIF5/SNRPD3/SLU7/SNRPE/SNRNP200/ABT1/EIF3I/SRSF9/ZNHIT3/LSM4/MRPS7/RRP7A/EIF3E/EIF4H/SFSWAP/CD2BP2/ISY1	24
BP	GO:0038095	Fc-epsilon receptor signaling pathway	20/688	169/18670	4.33616e-06	0.000245502	0.000211934	FOS/CALM1/PSMD13/PSMB4/PSMA4/PSMB8/PSMB7/NFATC2/PSMA3/SYK/LCP2/PSMC4/PSMD2/PSMB3/PSMA1/PSME3/PSMC6/PSMC2/VAV1/PPP3CA	20
BP	GO:0001738	morphogenesis of a polarized epithelium	18/688	141/18670	4.43981e-06	0.000248305	0.000214353	PSMD13/PSMB4/PSMA4/PSMB8/PSMB7/PSMA3/WDR1/PSMC4/PSMD2/CLTC/PSMB3/IFT20/PSMA1/AP2M1/DAB2/PSME3/PSMC6/PSMC2	18
BP	GO:0070987	error-free translesion synthesis	7/688	20/18670	4.56096e-06	0.000252007	0.00021755	UBA52/UBC/RPA2/RCHY1/PCNA/RPA3/RPA1	7
BP	GO:0002218	activation of innate immune response	18/688	142/18670	4.91281e-06	0.000268216	0.000231542	PSMD13/PSMB4/NONO/PSMA4/PSMB8/XRCC5/PSMB7/PSMA3/SYK/PSMC4/PSMD2/PSMB3/PSMA1/EP300/PSME3/PSMC6/PSMC2/RAF1	18
BP	GO:0051169	nuclear transport	31/688	346/18670	5.11611e-06	0.000276029	0.000238287	SRSF2/HNRNPA2B1/SRSF3/SNRPB/NPM1/SNRPF/CALR/PPP1R10/ENY2/HIKESHI/SNRPD3/SLU7/SYK/SNRPE/HSPA9/CDC40/WDR33/ANP32A/SRSF9/FYTTD1/MAPK14/NEMF/PARK7/CHTOP/ZC3H12A/NXF1/SSB/PRKAG1/BANF1/PPP3CA/PHAX	31
BP	GO:0002220	innate immune response activating cell surface receptor signaling pathway	16/688	116/18670	5.47209e-06	0.000288449	0.000249008	PSMD13/PSMB4/PSMA4/PSMB8/PSMB7/PSMA3/SYK/PSMC4/PSMD2/PSMB3/PSMA1/EP300/PSME3/PSMC6/PSMC2/RAF1	16
BP	GO:2000736	regulation of stem cell differentiation	16/688	116/18670	5.47209e-06	0.000288449	0.000249008	PSMD13/PSMB4/PSMA4/PSMB8/PSMB7/PSMA3/YTHDF2/PSMC4/HSPA9/PSMD2/PSMB3/PSMA1/N4BP2L2/PSME3/PSMC6/PSMC2	16
BP	GO:0002758	innate immune response-activating signal transduction	16/688	117/18670	6.12613e-06	0.000319255	0.000275603	PSMD13/PSMB4/PSMA4/PSMB8/PSMB7/PSMA3/SYK/PSMC4/PSMD2/PSMB3/PSMA1/EP300/PSME3/PSMC6/PSMC2/RAF1	16
BP	GO:1901988	negative regulation of cell cycle phase transition	26/688	267/18670	6.72309e-06	0.000346428	0.00029906	RPL26/PSMD13/PSMB4/PSMA4/PSMB8/PSMB7/IK/RPA2/RAD21/PSMA3/PSMC4/ZFP36L1/PSMD2/PSMB3/BTG2/PSMA1/JADE1/PCNA/EP300/BUB3/GADD45A/APC/PSME3/PSMC6/TRIAP1/PSMC2	26
BP	GO:0006614	SRP-dependent cotranslational protein targeting to membrane	15/688	105/18670	6.9092e-06	0.000352062	0.000303924	RPS18/RPL13/RPS19/RPL9/RPS27/RPL26/RPL37A/RPL10A/RPS11/UBA52/RPS5/RPL35/RPL7/SRP9/RPS4Y1	15
BP	GO:0010972	negative regulation of G2/M transition of mitotic cell cycle	14/688	93/18670	7.49286e-06	0.000377607	0.000325976	PSMD13/PSMB4/PSMA4/PSMB8/PSMB7/RAD21/PSMA3/PSMC4/PSMD2/PSMB3/PSMA1/PSME3/PSMC6/PSMC2	14
BP	GO:0070972	protein localization to endoplasmic reticulum	18/688	147/18670	8.02966e-06	0.000400261	0.000345533	RPS18/RPL13/RPS19/RPL9/RPS27/RPL26/RPL37A/RPL10A/RPS11/UBA52/RPS5/RPL35/RPL7/RTN4/SRP9/RPS4Y1/KDELR2/MIA3	18
BP	GO:0043903	regulation of interspecies interactions between organisms	23/688	222/18670	8.23447e-06	0.000406057	0.000350536	APOBEC3G/ZFP36/CFL1/DDX3X/CCL4/PPIA/GSN/PABPC1/P4HB/SMC3/CHMP2A/VPS4B/POLR2G/STOM/POLR2H/NUCKS1/POLR2A/EP300/RAB7A/ZC3H12A/BANF1/PKN2/POLR2I	23
BP	GO:0000184	nuclear-transcribed mRNA catabolic process, nonsense-mediated decay	16/688	120/18670	8.52793e-06	0.000416054	0.000359166	RPS18/RPL13/RPS19/RPL9/RPS27/RPL26/RPL37A/RPL10A/RPS11/UBA52/RPS5/RPL35/RPL7/PABPC1/EIF3E/RPS4Y1	16
BP	GO:0032928	regulation of superoxide anion generation	7/688	22/18670	9.40776e-06	0.000453711	0.000391674	ITGB2/TYROBP/GNAI2/SYK/AATF/SOD1/GNAI3	7
BP	GO:0043618	regulation of transcription from RNA polymerase II promoter in response to stress	16/688	121/18670	9.49765e-06	0.000453711	0.000391674	UBA52/UBC/PSMD13/PSMB4/PSMA4/PSMB8/PSMB7/PSMA3/PSMC4/PSMD2/PSMB3/PSMA1/EP300/PSME3/PSMC6/PSMC2	16
BP	GO:1903076	regulation of protein localization to plasma membrane	14/688	95/18670	9.64836e-06	0.000456159	0.000393787	STX8/TMEM59/LGALS3/RHOQ/CIB1/CLTC/RAB11A/AP2M1/STX7/VAMP8/DAB2/KIF5B/ARF6/GOPC	14
BP	GO:0034502	protein localization to chromosome	13/688	83/18670	1.01385e-05	0.000474439	0.000409568	TERF2IP/CCT5/CCT6A/XRCC5/IK/RPA2/RAD21/PPHLN1/CCT8/GNL3/CCT7/BUB3/RPA1	13
BP	GO:0042267	natural killer cell mediated cytotoxicity	11/688	60/18670	1.03769e-05	0.000480693	0.000414967	CORO1A/TUBB4B/PTPN6/SH2D1A/HAVCR2/SLAMF7/IL18RAP/CD226/SLAMF6/VAV1/RAB27A	11
BP	GO:0006613	cotranslational protein targeting to membrane	15/688	109/18670	1.10001e-05	0.000504465	0.000435489	RPS18/RPL13/RPS19/RPL9/RPS27/RPL26/RPL37A/RPL10A/RPS11/UBA52/RPS5/RPL35/RPL7/SRP9/RPS4Y1	15
BP	GO:0010565	regulation of cellular ketone metabolic process	20/688	180/18670	1.12895e-05	0.00051261	0.000442519	PSMD13/PSMB4/PSMA4/PSMB8/PSMB7/IRS2/PSMA3/PSMC4/COMT/PSMD2/PSMB3/PSMA1/ATP2B4/OAZ1/PARK7/PSME3/PSMC6/STARD4/PSMC2/ACADVL	20
BP	GO:0006913	nucleocytoplasmic transport	30/688	343/18670	1.16149e-05	0.000522215	0.000450811	SRSF2/HNRNPA2B1/SRSF3/SNRPB/NPM1/SNRPF/CALR/PPP1R10/ENY2/HIKESHI/SNRPD3/SLU7/SYK/SNRPE/HSPA9/CDC40/WDR33/ANP32A/SRSF9/FYTTD1/MAPK14/NEMF/PARK7/CHTOP/ZC3H12A/NXF1/SSB/PRKAG1/PPP3CA/PHAX	30
BP	GO:0010389	regulation of G2/M transition of mitotic cell cycle	21/688	196/18670	1.20674e-05	0.000537292	0.000463827	DYNLL1/PSMD13/PSMB4/PSMA4/PSMB8/DCTN3/PSMB7/TUBA4A/TUBB4B/RAD21/PSMA3/VPS4B/OFD1/PSMC4/PSMD2/PSMB3/PSMA1/RAB11A/PSME3/PSMC6/PSMC2	21
BP	GO:0010499	proteasomal ubiquitin-independent protein catabolic process	7/688	23/18670	1.30951e-05	0.000577443	0.000498488	PSMB4/PSMA4/PSMB8/PSMB7/PSMA3/PSMB3/PSMA1	7
BP	GO:0033209	tumor necrosis factor-mediated signaling pathway	19/688	167/18670	1.32586e-05	0.000579086	0.000499907	PSMD13/PSMB4/PSMA4/PSMB8/PSMB7/PSMA3/CASP8/SYK/PSMC4/PSMD2/PSMB3/PSMA1/TNFRSF18/TNFRSF1B/PSME3/PSMC6/PSMC2/TXNDC17/TAX1BP1	19
BP	GO:1902749	regulation of cell cycle G2/M phase transition	22/688	213/18670	1.35212e-05	0.000584982	0.000504996	DYNLL1/PSMD13/PSMB4/PSMA4/NPM1/PSMB8/DCTN3/PSMB7/TUBA4A/TUBB4B/RAD21/PSMA3/VPS4B/OFD1/PSMC4/PSMD2/PSMB3/PSMA1/RAB11A/PSME3/PSMC6/PSMC2	22
BP	GO:0034612	response to tumor necrosis factor	28/688	312/18670	1.40927e-05	0.000604011	0.000521423	ZFP36/CCL4/PSMD13/PSMB4/PSMA4/PSMB8/GBP2/PSMB7/PSMA3/XCL2/CASP8/SYK/PSMC4/CIB1/ZFP36L1/PSMD2/PSMB3/PSMA1/TNFRSF18/TNFRSF1B/MAPK14/ASAH1/PSME3/PSMC6/ZC3H12A/PSMC2/TXNDC17/TAX1BP1	28
BP	GO:0002831	regulation of response to biotic stimulus	33/688	400/18670	1.45524e-05	0.000617939	0.000533447	RPS19/APOBEC3G/SH2D1B/PSMD13/PSMB4/NONO/PSMA4/PSMB8/XRCC5/PSMB7/TSPAN32/PTPN6/PSMA3/YTHDF2/SH2D1A/SYK/PSMC4/PSMD2/PSMB3/HAVCR2/PSMA1/IL18RAP/CD226/EP300/SLAMF6/ERAP1/PSME3/PSMC6/ZC3H12A/SUMO1/PSMC2/RAF1/VAV1	33
BP	GO:0006403	RNA localization	23/688	230/18670	1.47137e-05	0.000619054	0.000534409	ZFP36/SRSF2/HNRNPA2B1/SRSF3/NPM1/CCT5/CCT6A/FBL/ENY2/SLU7/ZFP36L1/CCT8/TOMM20/CDC40/WDR33/SRSF9/ZNHIT3/CCT7/FYTTD1/CHTOP/NXF1/SSB/PHAX	23
BP	GO:0050851	antigen receptor-mediated signaling pathway	28/688	316/18670	1.78136e-05	0.000742666	0.00064112	PSMD13/CD247/PSMB4/PSMA4/LGALS3/PSMB8/PSMB7/FCRL3/PHPT1/NFATC2/PLEKHA1/PTPN6/PSMA3/FYB1/SYK/LCP2/PSMC4/THEMIS2/PSMD2/LAX1/PSMB3/PSMA1/CD226/PSME3/PSMC6/ZC3H12A/PSMC2/ADA	28
BP	GO:0016579	protein deubiquitination	26/688	283/18670	1.88784e-05	0.000779968	0.000673322	UBA52/UBC/EIF3F/PSMD13/UBXN1/PSMB4/PSMA4/PSMB8/PSMB7/ENY2/PSMA3/USP16/TADA3/PSMC4/TOMM20/PSMD2/PSMB3/PSMA1/EP300/APC/PARK7/PSME3/PSMC6/ZC3H12A/PSMC2/ADRB2	26
BP	GO:0070125	mitochondrial translational elongation	13/688	88/18670	1.94368e-05	0.000795225	0.000686492	MRPL51/MRPL33/MRPL20/MRPL47/MRPS12/GADD45GIP1/MRPL14/TSFM/MRPL55/MRPS7/DAP3/CHCHD1/MRPL54	13
BP	GO:0006417	regulation of translation	34/688	424/18670	1.95945e-05	0.000795225	0.000686492	EIF1/RPL26/ZFP36/EEF2/DDX3X/HNRNPD/RBM3/NPM1/CIRBP/EIF5/CALR/PABPC1/SRP9/RPS6KA1/CNBP/MTPN/EIF2A/USP16/YTHDF2/EIF4EBP2/POLR2G/SELENOT/ZFP36L1/BTG2/TSFM/NEMF/PPP1CA/EIF3E/EIF4H/ZC3H12A/ERBB2/TRMT10C/MALSU1/PAIP2	34
BP	GO:0018279	protein N-linked glycosylation via asparagine	8/688	33/18670	2.00078e-05	0.000804875	0.000694823	OST4/ALG5/DDOST/MGAT1/DPM1/OSTC/DAD1/RPN2	8
BP	GO:0018196	peptidyl-asparagine modification	8/688	34/18670	2.53251e-05	0.00100992	0.000871832	OST4/ALG5/DDOST/MGAT1/DPM1/OSTC/DAD1/RPN2	8
BP	GO:0032984	protein-containing complex disassembly	28/688	323/18670	2.65312e-05	0.0010489	0.000905481	CFL1/DDIT4/MRPL51/GSN/MRPL33/MRPL20/MRPL47/CHMP2A/MTPN/MRPS12/GADD45GIP1/VPS4B/FRAT2/WDR1/CIB1/MRPL14/VPS16/MRPL55/MRPS7/VAMP8/DAP3/KIF5B/TRMT112/PPP1CA/CHCHD1/APC/MRPL54/ADRB2	28
BP	GO:1903829	positive regulation of cellular protein localization	28/688	324/18670	2.80517e-05	0.00109953	0.000949191	ITGB2/TYROBP/CD247/RTN4/CCT5/LGALS3/CCT6A/UBL5/MFF/CASP8/CIB1/CCT8/BID/STOM/ITGB1BP1/GNL3/RAB11A/CCT7/MAPK14/KIF5B/OAZ1/ABHD17A/APC/PARK7/ARF6/ZC3H12A/ERBB2/HUWE1	28
BP	GO:0045047	protein targeting to ER	15/688	118/18670	2.88564e-05	0.00112149	0.000968145	RPS18/RPL13/RPS19/RPL9/RPS27/RPL26/RPL37A/RPL10A/RPS11/UBA52/RPS5/RPL35/RPL7/SRP9/RPS4Y1	15
BP	GO:1902750	negative regulation of cell cycle G2/M phase transition	14/688	105/18670	3.08588e-05	0.00118923	0.00102662	PSMD13/PSMB4/PSMA4/PSMB8/PSMB7/RAD21/PSMA3/PSMC4/PSMD2/PSMB3/PSMA1/PSME3/PSMC6/PSMC2	14
BP	GO:0045333	cellular respiration	20/688	194/18670	3.38703e-05	0.0012791	0.0011042	NDUFB7/NDUFS6/NDUFB2/UQCRH/IDH3G/NDUFA4/IDH3B/NDUFB3/NDUFB1/UQCRC2/NDUFV1/NDUFB6/NDUFS2/BID/NDUFS4/NDUFA9/UQCR10/NDUFS3/NDUFA2/PARK7	20
BP	GO:0030178	negative regulation of Wnt signaling pathway	21/688	210/18670	3.4261e-05	0.0012791	0.0011042	TLE4/PFDN5/PSMD13/PSMB4/PSMA4/PSMB8/PSMB7/PSMA3/PSMC4/TLE1/PSMD2/PSMB3/PSMA1/JADE1/MAPK14/DAB2/STK4/APC/PSME3/PSMC6/PSMC2	21
BP	GO:0002429	immune response-activating cell surface receptor signaling pathway	36/688	473/18670	3.43064e-05	0.0012791	0.0011042	ACTG1/BRK1/PSMD13/CD247/PSMB4/PSMA4/LGALS3/PSMB8/PSMB7/FCRL3/PHPT1/NFATC2/PLEKHA1/PTPN6/PSMA3/FYB1/ACTR2/ACTR3/SYK/LCP2/PSMC4/ARPC5/THEMIS2/PSMD2/LAX1/PSMB3/PSMA1/CD226/EP300/PSME3/PSMC6/ZC3H12A/PSMC2/RAF1/VAV1/ADA	36
BP	GO:0002757	immune response-activating signal transduction	36/688	473/18670	3.43064e-05	0.0012791	0.0011042	ACTG1/BRK1/PSMD13/CD247/PSMB4/PSMA4/LGALS3/PSMB8/PSMB7/FCRL3/PHPT1/NFATC2/PLEKHA1/PTPN6/PSMA3/FYB1/ACTR2/ACTR3/SYK/LCP2/PSMC4/ARPC5/THEMIS2/PSMD2/LAX1/PSMB3/PSMA1/CD226/EP300/PSME3/PSMC6/ZC3H12A/PSMC2/RAF1/VAV1/ADA	36
BP	GO:0071347	cellular response to interleukin-1	19/688	179/18670	3.53494e-05	0.00130736	0.0011286	UBA52/UBC/CCL4/PSMD13/PSMB4/PSMA4/PSMB8/GBP2/PSMB7/PSMA3/XCL2/PSMC4/PSMD2/PSMB3/PSMA1/PSME3/PSMC6/ZC3H12A/PSMC2	19
BP	GO:0034248	regulation of cellular amide metabolic process	36/688	476/18670	3.91518e-05	0.0014364	0.00124	EIF1/RPL26/ZFP36/EEF2/DDX3X/HNRNPD/RBM3/NPM1/CIRBP/EIF5/CALR/PABPC1/SRP9/RPS6KA1/TMED10/CNBP/MTPN/EIF2A/USP16/YTHDF2/EIF4EBP2/POLR2G/SELENOT/ZFP36L1/ORMDL3/BTG2/TSFM/NEMF/PPP1CA/EIF3E/EIF4H/ZC3H12A/ERBB2/TRMT10C/MALSU1/PAIP2	36
BP	GO:0090322	regulation of superoxide metabolic process	8/688	36/18670	3.95467e-05	0.00143938	0.00124257	ITGB2/TYROBP/GNAI2/SYK/AATF/SOD1/GNAI3/PARK7	8
BP	GO:1904816	positive regulation of protein localization to chromosome, telomeric region	5/688	12/18670	4.27517e-05	0.0015361	0.00132606	CCT5/CCT6A/CCT8/GNL3/CCT7	5
BP	GO:0072599	establishment of protein localization to endoplasmic reticulum	15/688	122/18670	4.28741e-05	0.0015361	0.00132606	RPS18/RPL13/RPS19/RPL9/RPS27/RPL26/RPL37A/RPL10A/RPS11/UBA52/RPS5/RPL35/RPL7/SRP9/RPS4Y1	15
BP	GO:0000028	ribosomal small subunit assembly	6/688	19/18670	4.406e-05	0.00154244	0.00133154	RPS19/RPS27/RPS5/ABT1/MRPS7/RRP7A	6
BP	GO:0032930	positive regulation of superoxide anion generation	6/688	19/18670	4.406e-05	0.00154244	0.00133154	ITGB2/TYROBP/GNAI2/SYK/SOD1/GNAI3	6
BP	GO:1990182	exosomal secretion	6/688	19/18670	4.406e-05	0.00154244	0.00133154	CHMP2A/VPS4B/RAB11A/RAB7A/SDCBP/RAB27A	6
BP	GO:0031146	SCF-dependent proteasomal ubiquitin-dependent protein catabolic process	13/688	95/18670	4.46122e-05	0.00154994	0.00133801	PSMD13/PSMB4/PSMA4/PSMB8/PSMB7/PSMA3/PSMC4/PSMD2/PSMB3/PSMA1/PSME3/PSMC6/PSMC2	13
BP	GO:0006364	rRNA processing	21/688	214/18670	4.52695e-05	0.00156095	0.00134752	RPS19/RPS27/RPL26/RPL10A/RPL35/RPL7/GTF2H5/EBNA1BP2/FBL/IMP3/RPL7L1/ABT1/ZNHIT3/RRP7A/TRMT112/UTP3/KRR1/NOP56/WBP11/RRP36/GAR1	21
BP	GO:0000086	G2/M transition of mitotic cell cycle	23/688	247/18670	4.57471e-05	0.00156564	0.00135157	DYNLL1/PSMD13/PSMB4/PSMA4/PSMB8/DCTN3/PSMB7/TUBA4A/TUBB4B/RAD21/PSMA3/VPS4B/OFD1/PSMC4/PSMD2/MNAT1/PSMB3/PSMA1/RAB11A/ABCB1/PSME3/PSMC6/PSMC2	23
BP	GO:0006289	nucleotide-excision repair	14/688	109/18670	4.70969e-05	0.0015999	0.00138114	UBA52/UBC/RPA2/GTF2H5/POLR2G/MNAT1/POLR2H/PCNA/POLR2A/EP300/RPA3/RPA1/ISY1/POLR2I	14
BP	GO:0070646	protein modification by small protein removal	26/688	299/18670	4.84053e-05	0.00163226	0.00140907	UBA52/UBC/EIF3F/PSMD13/UBXN1/PSMB4/PSMA4/PSMB8/PSMB7/ENY2/PSMA3/USP16/TADA3/PSMC4/TOMM20/PSMD2/PSMB3/PSMA1/EP300/APC/PARK7/PSME3/PSMC6/ZC3H12A/PSMC2/ADRB2	26
BP	GO:0044839	cell cycle G2/M phase transition	24/688	266/18670	5.22882e-05	0.00175032	0.00151099	DYNLL1/PSMD13/PSMB4/PSMA4/NPM1/PSMB8/DCTN3/PSMB7/TUBA4A/TUBB4B/RAD21/PSMA3/VPS4B/OFD1/PSMC4/PSMD2/MNAT1/PSMB3/PSMA1/RAB11A/ABCB1/PSME3/PSMC6/PSMC2	24
BP	GO:0062012	regulation of small molecule metabolic process	33/688	429/18670	5.87985e-05	0.00195398	0.00168681	DDIT4/ENO1/PSMD13/PSMB4/PSMA4/PSMB8/PSMB7/COX11/IDI1/IRS2/PSMA3/MIDN/PSMC4/COMT/PSMD2/CLTC/PSMB3/FDPS/PSMA1/SOD1/ATP2B4/OAZ1/PPP1CA/EP300/PARK7/PSME3/PSMC6/NFYB/STARD4/PSMC2/FAM3C/ACADVL/PRKAG1	33
BP	GO:0045930	negative regulation of mitotic cell cycle	28/688	338/18670	5.94224e-05	0.00195589	0.00168846	RPL26/PSMD13/PSMB4/PSMA4/PSMB8/PSMB7/IK/PPP1R10/RPA2/RAD21/PSMA3/GADD45GIP1/PSMC4/ZFP36L1/PSMD2/PSMB3/BTG2/PSMA1/JADE1/PCNA/EP300/BUB3/GADD45A/APC/PSME3/PSMC6/TRIAP1/PSMC2	28
BP	GO:0001825	blastocyst formation	8/688	38/18670	5.98843e-05	0.00195589	0.00168846	JUNB/RTN4/HOPX/RPL7L1/SF3B6/GABPA/RRP7A/ADA	8
BP	GO:0030220	platelet formation	6/688	20/18670	6.09882e-05	0.00195589	0.00168846	PTPN6/MYH9/WDR1/ZFPM1/CIB1/EP300	6
BP	GO:0042276	error-prone translesion synthesis	6/688	20/18670	6.09882e-05	0.00195589	0.00168846	UBA52/UBC/RPA2/PCNA/RPA3/RPA1	6
BP	GO:0097734	extracellular exosome biogenesis	6/688	20/18670	6.09882e-05	0.00195589	0.00168846	CHMP2A/VPS4B/RAB11A/RAB7A/SDCBP/RAB27A	6
BP	GO:0046034	ATP metabolic process	26/688	304/18670	6.38697e-05	0.00203407	0.00175595	NDUFB7/DDIT4/ATP5IF1/ENO1/NDUFS6/NDUFB2/UQCRH/NDUFA4/ATP5MG/NDUFB3/NDUFB1/UQCRC2/ATP5F1A/NDUFV1/NDUFB6/NDUFS2/ATP5PB/BID/NDUFS4/NDUFA9/UQCR10/NDUFS3/NDUFA2/PARK7/ATP5F1C/PRKAG1	26
BP	GO:0045727	positive regulation of translation	15/688	127/18670	6.85671e-05	0.00214472	0.00185146	RPL26/EEF2/DDX3X/HNRNPD/RBM3/NPM1/CIRBP/PABPC1/CNBP/USP16/YTHDF2/POLR2G/EIF3E/ERBB2/TRMT10C	15
BP	GO:0006294	nucleotide-excision repair, preincision complex assembly	7/688	29/18670	6.87469e-05	0.00214472	0.00185146	UBA52/UBC/RPA2/GTF2H5/MNAT1/RPA3/RPA1	7
BP	GO:0070198	protein localization to chromosome, telomeric region	7/688	29/18670	6.87469e-05	0.00214472	0.00185146	TERF2IP/CCT5/CCT6A/XRCC5/CCT8/GNL3/CCT7	7
BP	GO:1903902	positive regulation of viral life cycle	10/688	61/18670	7.12866e-05	0.00220892	0.00190689	DDX3X/PPIA/PABPC1/P4HB/SMC3/CHMP2A/VPS4B/STOM/NUCKS1/PKN2	10
BP	GO:0016050	vesicle organization	27/688	325/18670	7.63094e-05	0.00234869	0.00202755	CORO1A/F2R/STX8/PLEKHF1/TRAPPC6A/CALR/RAB8B/CHMP2A/TMED10/VPS4B/VPS25/SCFD1/RAB8A/VPS16/RAB11A/CTSZ/AP2M1/STX7/GNAI3/KIF5B/RAB7A/SDCBP/ANKRD28/FASLG/DTNBP1/RAB27A/MIA3	27
BP	GO:0002683	negative regulation of immune system process	33/688	435/18670	7.6859e-05	0.00234983	0.00202854	RPS19/ZFP36/SPN/TYROBP/PSMB4/LGALS3/PTGER4/FCRL3/TSPAN32/PHPT1/KLF13/PTPN6/NME1/ZBTB16/RUNX3/YTHDF2/VSIR/ZFPM1/CIB1/HSPA9/ZFP36L1/CST7/LAX1/HAVCR2/PSMA1/N4BP2L2/GABPA/CCL28/ZC3H12A/LST1/ERBB2/ADA/MIA3	33
BP	GO:0036344	platelet morphogenesis	6/688	21/18670	8.27337e-05	0.00251269	0.00216913	PTPN6/MYH9/WDR1/ZFPM1/CIB1/EP300	6
BP	GO:0070555	response to interleukin-1	20/688	207/18670	8.47101e-05	0.00255579	0.00220633	UBA52/UBC/CCL4/PSMD13/PSMB4/PSMA4/PSMB8/GBP2/PSMB7/PSMA3/XCL2/PSMC4/PSMD2/PSMB3/PSMA1/PSME3/PSMC6/ZC3H12A/PSMC2/ETS1	20
BP	GO:1904375	regulation of protein localization to cell periphery	14/688	115/18670	8.5361e-05	0.0025586	0.00220876	STX8/TMEM59/LGALS3/RHOQ/CIB1/CLTC/RAB11A/AP2M1/STX7/VAMP8/DAB2/KIF5B/ARF6/GOPC	14
BP	GO:1905476	negative regulation of protein localization to membrane	7/688	30/18670	8.6839e-05	0.002586	0.00223241	TMEM59/RHOQ/CLTC/ITGB1BP1/AP2M1/DAB2/GOPC	7
BP	GO:0032206	positive regulation of telomere maintenance	9/688	51/18670	9.03505e-05	0.00267321	0.0023077	HNRNPA2B1/HNRNPD/CCT5/CCT6A/XRCC5/PPP1R10/CCT8/GNL3/CCT7	9
BP	GO:0016072	rRNA metabolic process	21/688	225/18670	9.353e-05	0.00274954	0.00237359	RPS19/RPS27/RPL26/RPL10A/RPL35/RPL7/GTF2H5/EBNA1BP2/FBL/IMP3/RPL7L1/ABT1/ZNHIT3/RRP7A/TRMT112/UTP3/KRR1/NOP56/WBP11/RRP36/GAR1	21
BP	GO:0042255	ribosome assembly	10/688	63/18670	9.45597e-05	0.00276211	0.00238444	RPS19/RPS27/RPS5/DDX3X/NPM1/MRPL20/EIF2A/ABT1/MRPS7/RRP7A	10
BP	GO:0031349	positive regulation of defense response	30/688	384/18670	9.56356e-05	0.00277585	0.00239631	RPS19/SH2D1B/PSMD13/PSMB4/NONO/PSMA4/PTGER4/PSMB8/XRCC5/PSMB7/PSMA3/SH2D1A/SYK/PSMC4/PSMD2/PSMB3/HAVCR2/PSMA1/IL18RAP/CD226/VAMP8/EP300/SLAMF6/PARK7/PSME3/PSMC6/PSMC2/ETS1/RAF1/VAV1	30
BP	GO:0072659	protein localization to plasma membrane	23/688	260/18670	0.00010041	0.00288535	0.00249083	STX8/TMEM59/PLEKHF1/LGALS3/RAMP1/RAB8B/FYB1/RHOQ/CIB1/ATP1B3/CLTC/RAB8A/ITGB1BP1/IFT20/RAB11A/AP2M1/STX7/VAMP8/DAB2/KIF5B/ARF6/PACS1/GOPC	23
BP	GO:0070126	mitochondrial translational termination	12/688	89/18670	0.000100666	0.00288535	0.00249083	MRPL51/MRPL33/MRPL20/MRPL47/MRPS12/GADD45GIP1/MRPL14/MRPL55/MRPS7/DAP3/CHCHD1/MRPL54	12
BP	GO:1904814	regulation of protein localization to chromosome, telomeric region	5/688	14/18670	0.000101618	0.00289455	0.00249877	CCT5/CCT6A/CCT8/GNL3/CCT7	5
BP	GO:0140053	mitochondrial gene expression	17/688	162/18670	0.000103599	0.00293274	0.00253174	MRPL51/MRPL33/MRPL20/HSD17B10/MRPL47/TFAM/MRPS12/GADD45GIP1/MRPL14/TSFM/MRPL55/MRPS7/DAP3/CHCHD1/MRPL54/TRMT10C/MALSU1	17
BP	GO:0140112	extracellular vesicle biogenesis	6/688	22/18670	0.000110231	0.00308243	0.00266097	CHMP2A/VPS4B/RAB11A/RAB7A/SDCBP/RAB27A	6
BP	GO:1903077	negative regulation of protein localization to plasma membrane	6/688	22/18670	0.000110231	0.00308243	0.00266097	TMEM59/RHOQ/CLTC/AP2M1/DAB2/GOPC	6
BP	GO:2001233	regulation of apoptotic signaling pathway	31/688	406/18670	0.000111828	0.00310813	0.00268315	RPL26/DDX3X/ATP5IF1/XBP1/BOK/ENO1/GSN/GNAI2/PLEKHF1/NONO/LGALS3/MFF/P4HB/SERINC3/MCL1/MOAP1/CASP8/ITPRIP/BID/SOD1/NDUFS3/GNAI3/PPP1CA/STK4/PARK7/PSME3/HNRNPK/BAG5/FASLG/TRIAP1/RAF1	31
BP	GO:0006415	translational termination	13/688	104/18670	0.000115497	0.00319078	0.0027545	MRPL51/MRPL33/MRPL20/MRPL47/MRPS12/GADD45GIP1/MRPL14/MRPL55/MRPS7/DAP3/TRMT112/CHCHD1/MRPL54	13
BP	GO:2001242	regulation of intrinsic apoptotic signaling pathway	17/688	165/18670	0.000129877	0.00356656	0.0030789	RPL26/DDX3X/XBP1/BOK/ENO1/PLEKHF1/NONO/P4HB/SERINC3/MCL1/BID/SOD1/NDUFS3/PARK7/HNRNPK/BAG5/TRIAP1	17
BP	GO:0032543	mitochondrial translation	15/688	135/18670	0.000137804	0.00376172	0.00324737	MRPL51/MRPL33/MRPL20/MRPL47/MRPS12/GADD45GIP1/MRPL14/TSFM/MRPL55/MRPS7/DAP3/CHCHD1/MRPL54/TRMT10C/MALSU1	15
BP	GO:0006297	nucleotide-excision repair, DNA gap filling	6/688	23/18670	0.000144514	0.00391564	0.00338025	UBA52/UBC/RPA2/PCNA/RPA3/RPA1	6
BP	GO:0006446	regulation of translational initiation	11/688	79/18670	0.00014515	0.00391564	0.00338025	EIF1/DDX3X/NPM1/EIF5/YTHDF2/EIF4EBP2/POLR2G/PPP1CA/EIF3E/EIF4H/PAIP2	11
BP	GO:0038061	NIK/NF-kappaB signaling	18/688	183/18670	0.000150632	0.00403975	0.00348739	TERF2IP/PSMD13/PSMB4/PSMA4/PSMB8/PSMB7/CALR/PSMA3/PSMC4/PSMD2/PSMB3/HAVCR2/PSMA1/EP300/PSME3/PSMC6/ZC3H12A/PSMC2	18
BP	GO:0001909	leukocyte mediated cytotoxicity	13/688	107/18670	0.000154609	0.0041223	0.00355865	CORO1A/TYROBP/TUBB4B/PTPN6/SH2D1A/HAVCR2/SLAMF7/IL18RAP/CD226/STX7/SLAMF6/VAV1/RAB27A	13
BP	GO:0015980	energy derivation by oxidation of organic compounds	24/688	286/18670	0.000161382	0.00421643	0.00363991	NDUFB7/CALM1/NDUFS6/NDUFB2/UQCRH/IDH3G/NDUFA4/IDH3B/IRS2/NDUFB3/NDUFB1/UQCRC2/NDUFV1/NDUFB6/NDUFS2/BID/NDUFS4/NDUFA9/UQCR10/NDUFS3/NDUFA2/PPP1CA/PARK7/ACADVL	24
BP	GO:0060828	regulation of canonical Wnt signaling pathway	24/688	286/18670	0.000161382	0.00421643	0.00363991	TLE4/DDX3X/PFDN5/PSMD13/PSMB4/PSMA4/PSMB8/PSMB7/PSMA3/PSMC4/TLE1/PSMD2/PSMB3/IFT20/PSMA1/JADE1/MAPK14/DAB2/PPP1CA/STK4/APC/PSME3/PSMC6/PSMC2	24
BP	GO:0043624	cellular protein complex disassembly	20/688	217/18670	0.000161575	0.00421643	0.00363991	CFL1/MRPL51/GSN/MRPL33/MRPL20/MRPL47/MTPN/MRPS12/GADD45GIP1/VPS4B/WDR1/CIB1/MRPL14/MRPL55/MRPS7/DAP3/TRMT112/CHCHD1/APC/MRPL54	20
BP	GO:0001906	cell killing	17/688	168/18670	0.000161817	0.00421643	0.00363991	RPS19/CORO1A/TYROBP/HMGN2/TUBB4B/PTPN6/SH2D1A/SYK/HAVCR2/SLAMF7/IL18RAP/GNLY/CD226/STX7/SLAMF6/VAV1/RAB27A	17
BP	GO:0043462	regulation of ATPase activity	11/688	80/18670	0.000162782	0.00421762	0.00364094	DYNLL1/ATP5IF1/SSBP1/ATP1B3/MNAT1/DNAJC9/AHSA1/DNAJB11/CHTOP/DYNLL2/DNAJA2	11
BP	GO:0032781	positive regulation of ATPase activity	9/688	55/18670	0.000165612	0.00426399	0.00368096	DYNLL1/SSBP1/ATP1B3/DNAJC9/AHSA1/DNAJB11/CHTOP/DYNLL2/DNAJA2	9
BP	GO:0001666	response to hypoxia	28/688	359/18670	0.000166431	0.00426399	0.00368096	UBA52/UBC/DDIT4/ASCL2/ENO1/PSMD13/PSMB4/PSMA4/PSMB8/PSMB7/P4HB/HMOX2/PSMA3/PSMC4/SCFD1/ZFP36L1/PSMD2/PSMB3/PSMA1/EP300/PSME3/PSMC6/AGTRAP/PSMC2/ETS1/RAF1/HSP90B1/ADA	28
BP	GO:0043687	post-translational protein modification	28/688	361/18670	0.000182564	0.00465132	0.00401534	PSMD13/PSMB4/PSMA4/PSMB8/PSMB7/P4HB/PSMA3/ZBTB16/PSMC4/PSMD2/PSMB3/CAND1/ATG12/RAB8A/PSMA1/PRKCSH/RAB11A/RAB2A/RBBP7/WSB1/PSME3/PSMC6/TGOLN2/PSMC2/PDIA6/HSP90B1/CALU/MIA3	28
BP	GO:1904376	negative regulation of protein localization to cell periphery	6/688	24/18670	0.000186718	0.00473089	0.00408402	TMEM59/RHOQ/CLTC/AP2M1/DAB2/GOPC	6
BP	GO:0043161	proteasome-mediated ubiquitin-dependent protein catabolic process	31/688	419/18670	0.000196507	0.00495155	0.00427452	UBA52/UBC/PSMD13/UBXN1/PSMB4/PSMA4/PSMB8/PSMB7/PSMA3/ANAPC11/PSMC4/PSMD2/PSMB3/PSMA1/KCTD10/KAT5/RCHY1/DAB2/NEMF/UBE2H/RNF126/BUB3/PARK7/PSME3/PSMC6/BAG5/SDCBP/SUMO1/ANAPC5/PSMC2/HSP90B1	31
BP	GO:0006520	cellular amino acid metabolic process	27/688	348/18670	0.000235359	0.00589812	0.00509165	PSMD13/PSMB4/PSMA4/PSMB8/PSMB7/HSD17B10/PSMA3/SERINC3/GLS/PEPD/PSMC4/ASL/COMT/PSMD2/PSMB3/PSMA1/OAT/ATP2B4/OAZ1/DDAH2/PARK7/PSME3/PSMC6/GMPS/PSMC2/CTPS1/ADI1	27
BP	GO:0008334	histone mRNA metabolic process	6/688	25/18670	0.000238079	0.00593386	0.00512251	SNRPB/SNRPF/LSM1/SNRPD3/SNRPE/SSB	6
BP	GO:0071456	cellular response to hypoxia	19/688	207/18670	0.000246179	0.00610259	0.00526817	UBA52/UBC/ENO1/PSMD13/PSMB4/PSMA4/PSMB8/PSMB7/P4HB/PSMA3/PSMC4/ZFP36L1/PSMD2/PSMB3/PSMA1/EP300/PSME3/PSMC6/PSMC2	19
BP	GO:0001824	blastocyst development	12/688	98/18670	0.000254917	0.00627689	0.00541864	JUNB/RTN4/HOPX/RPL7L1/PSMC4/RTF1/SF3B6/NDUFA2/GABPA/RRP7A/DAD1/ADA	12
BP	GO:0042110	T cell activation	33/688	464/18670	0.000255948	0.00627689	0.00541864	SPN/XBP1/CORO1A/GSN/LGALS3/PTGER4/NFATC2/TMIGD2/PTPN6/DDOST/ZBTB16/RUNX3/MYH9/CASP8/SYK/VSIR/ZFPM1/ZFP36L1/LAX1/BATF/HAVCR2/PRDM1/SOD1/TNFRSF18/TNFRSF1B/SLAMF6/ZC3H12A/ERBB2/VAV1/CTPS1/ADA/PPP3CA/RAB27A	33
BP	GO:0042273	ribosomal large subunit biogenesis	10/688	71/18670	0.000262256	0.00639738	0.00552265	RPL26/RPL10A/RPL35/RPL7/NPM1/MRPL20/EBNA1BP2/RPL7L1/ZNHIT3/MALSU1	10
BP	GO:0036293	response to decreased oxygen levels	28/688	370/18670	0.000273741	0.0066422	0.005734	UBA52/UBC/DDIT4/ASCL2/ENO1/PSMD13/PSMB4/PSMA4/PSMB8/PSMB7/P4HB/HMOX2/PSMA3/PSMC4/SCFD1/ZFP36L1/PSMD2/PSMB3/PSMA1/EP300/PSME3/PSMC6/AGTRAP/PSMC2/ETS1/RAF1/HSP90B1/ADA	28
BP	GO:0031334	positive regulation of protein-containing complex assembly	21/688	244/18670	0.000288792	0.00697052	0.00601743	BRK1/VASP/CORO1A/GSN/RPA2/GTF2H5/ACTR2/ACTR3/SYK/PSMC4/ARPC5/WHAMM/BID/CAND1/FNIP1/RPA3/PSMC6/ARF6/SUMO1/PSMC2/RPA1	21
BP	GO:0042554	superoxide anion generation	7/688	36/18670	0.000293847	0.0070554	0.0060907	ITGB2/TYROBP/GNAI2/SYK/AATF/SOD1/GNAI3	7
BP	GO:0035967	cellular response to topologically incorrect protein	16/688	161/18670	0.000306803	0.00732812	0.00632613	XBP1/BOK/CALR/SDF2/HSPA9/KLHDC3/TLN1/CXXC1/RNF126/EP300/CANX/DNAJB11/PDIA6/ACADVL/HSP90B1/CREB3L2	16
BP	GO:0051168	nuclear export	18/688	194/18670	0.000311308	0.00739719	0.00638575	SRSF2/HNRNPA2B1/SRSF3/NPM1/CALR/ENY2/SLU7/HSPA9/CDC40/WDR33/SRSF9/FYTTD1/NEMF/PARK7/CHTOP/NXF1/SSB/PHAX	18
BP	GO:1903405	protein localization to nuclear body	4/688	10/18670	0.000321404	0.00750653	0.00648015	CCT5/CCT6A/CCT8/CCT7	4
BP	GO:1904851	positive regulation of establishment of protein localization to telomere	4/688	10/18670	0.000321404	0.00750653	0.00648015	CCT5/CCT6A/CCT8/CCT7	4
BP	GO:1904867	protein localization to Cajal body	4/688	10/18670	0.000321404	0.00750653	0.00648015	CCT5/CCT6A/CCT8/CCT7	4
BP	GO:0042180	cellular ketone metabolic process	21/688	246/18670	0.000322457	0.00750653	0.00648015	PSMD13/PSMB4/PSMA4/PSMB8/PSMB7/IRS2/PSMA3/PSMC4/COMT/PSMD2/PSMB3/PSMA1/NDUFA9/ATP2B4/OAZ1/PARK7/PSME3/PSMC6/STARD4/PSMC2/ACADVL	21
BP	GO:0000723	telomere maintenance	16/688	162/18670	0.000329072	0.0076058	0.00656584	HNRNPA2B1/HNRNPD/TERF2IP/CCT5/CCT6A/XRCC5/PPP1R10/RPA2/CCT8/GNL3/CCT7/PCNA/RPA3/RPA1/APEX1/GAR1	16
BP	GO:0032388	positive regulation of intracellular transport	20/688	229/18670	0.000330038	0.0076058	0.00656584	ITGB2/FEZ1/SCP2/UBL5/MFF/CASP8/SYK/CIB1/BID/STOM/ITGB1BP1/MAPK14/MLC1/VAMP8/DAB2/KIF5B/OAZ1/ZC3H12A/ERBB2/HUWE1	20
BP	GO:0061014	positive regulation of mRNA catabolic process	8/688	48/18670	0.000334035	0.00765941	0.00661213	ZFP36/HNRNPD/PABPC1/YTHDF2/POLR2G/ZFP36L1/BTG2/ZC3H12A	8
BP	GO:0006296	nucleotide-excision repair, DNA incision, 5'-to lesion	7/688	37/18670	0.000351015	0.00800867	0.00691363	UBA52/UBC/RPA2/GTF2H5/PCNA/RPA3/RPA1	7
BP	GO:0071897	DNA biosynthetic process	18/688	196/18670	0.000352759	0.00800867	0.00691363	UBA52/UBC/HNRNPA2B1/PPIA/HNRNPD/TERF2IP/CCT5/CCT6A/XRCC5/RPA2/PHB/CCT8/RCHY1/CCT7/PCNA/RPA3/RPA1/GAR1	18
BP	GO:0009119	ribonucleoside metabolic process	10/688	74/18670	0.000369592	0.00833875	0.00719858	APOBEC3G/PTGDR/NME1/APRT/RHOQ/GNAI3/GMPS/UPP1/ENPP4/ADA	10
BP	GO:2000379	positive regulation of reactive oxygen species metabolic process	12/688	102/18670	0.000370934	0.00833875	0.00719858	ITGB2/TYROBP/GNAI2/SYK/SOD1/MAPK14/GNAI3/DDAH2/GADD45A/PARK7/ZC3H12A/RAB27A	12
BP	GO:1902175	regulation of oxidative stress-induced intrinsic apoptotic signaling pathway	6/688	27/18670	0.00037371	0.00836016	0.00721706	NONO/P4HB/MCL1/SOD1/PARK7/BAG5	6
BP	GO:0030099	myeloid cell differentiation	30/688	416/18670	0.000381879	0.00848138	0.00732171	RPS19/FOS/JUNB/ZFP36/ATP5IF1/TYROBP/LGALS3/KLF13/LBR/PTPN6/NME1/EVI2B/ZBTB16/MYH9/CASP8/WDR1/ZFPM1/CIB1/HSPA9/ZFP36L1/BATF/KAT8/MAPK14/GABPA/IRF8/JAGN1/GAB3/SNRK/EP300/ETS1	30
BP	GO:0034976	response to endoplasmic reticulum stress	23/688	285/18670	0.000384092	0.00848138	0.00732171	EEF2/XBP1/BOK/UBXN1/CALR/P4HB/SERINC3/SDF2/UFC1/KLHDC3/TLN1/UFM1/ERP44/CXXC1/EP300/CANX/PARK7/DNAJB11/PSMC6/PDIA6/ACADVL/HSP90B1/CREB3L2	23
BP	GO:1900153	positive regulation of nuclear-transcribed mRNA catabolic process, deadenylation-dependent decay	5/688	18/18670	0.000384677	0.00848138	0.00732171	ZFP36/PABPC1/POLR2G/ZFP36L1/BTG2	5
BP	GO:0036294	cellular response to decreased oxygen levels	19/688	217/18670	0.000446431	0.00979585	0.00845644	UBA52/UBC/ENO1/PSMD13/PSMB4/PSMA4/PSMB8/PSMB7/P4HB/PSMA3/PSMC4/ZFP36L1/PSMD2/PSMB3/PSMA1/EP300/PSME3/PSMC6/PSMC2	19
BP	GO:0051123	RNA polymerase II preinitiation complex assembly	6/688	28/18670	0.000460943	0.0100661	0.00868976	PSMC4/MED6/CAND1/PSMC6/PSMC2/GTF2A2	6
BP	GO:0006405	RNA export from nucleus	14/688	135/18670	0.000465707	0.010122	0.00873796	SRSF2/HNRNPA2B1/SRSF3/NPM1/ENY2/SLU7/CDC40/WDR33/SRSF9/FYTTD1/CHTOP/NXF1/SSB/PHAX	14
BP	GO:0042278	purine nucleoside metabolic process	9/688	63/18670	0.000474467	0.0102637	0.00886034	PTGDR/NME1/APRT/RHOQ/GNAI3/GMPS/OARD1/ENPP4/ADA	9
BP	GO:0019042	viral latency	4/688	11/18670	0.000490367	0.0104452	0.00901698	PPIA/XRCC5/NUCKS1/BANF1	4
BP	GO:0045899	positive regulation of RNA polymerase II transcription preinitiation complex assembly	4/688	11/18670	0.000490367	0.0104452	0.00901698	PSMC4/CAND1/PSMC6/PSMC2	4
BP	GO:0070203	regulation of establishment of protein localization to telomere	4/688	11/18670	0.000490367	0.0104452	0.00901698	CCT5/CCT6A/CCT8/CCT7	4
BP	GO:0033683	nucleotide-excision repair, DNA incision	7/688	39/18670	0.000491966	0.0104452	0.00901698	UBA52/UBC/RPA2/GTF2H5/PCNA/RPA3/RPA1	7
BP	GO:0034250	positive regulation of cellular amide metabolic process	15/688	152/18670	0.000504314	0.010658	0.00920071	RPL26/EEF2/DDX3X/HNRNPD/RBM3/NPM1/CIRBP/PABPC1/CNBP/USP16/YTHDF2/POLR2G/EIF3E/ERBB2/TRMT10C	15
BP	GO:0030968	endoplasmic reticulum unfolded protein response	13/688	121/18670	0.00052352	0.0110131	0.00950729	XBP1/BOK/CALR/KLHDC3/TLN1/CXXC1/EP300/CANX/DNAJB11/PDIA6/ACADVL/HSP90B1/CREB3L2	13
BP	GO:0009116	nucleoside metabolic process	12/688	106/18670	0.000528764	0.0110727	0.00955868	APOBEC3G/PTGDR/NME1/UCKL1/APRT/RHOQ/GNAI3/GMPS/UPP1/OARD1/ENPP4/ADA	12
BP	GO:1903313	positive regulation of mRNA metabolic process	10/688	78/18670	0.000567425	0.0118282	0.0102109	ZFP36/HNRNPD/RBM3/CIRBP/PABPC1/YTHDF2/POLR2G/ZFP36L1/BTG2/ZC3H12A	10
BP	GO:0048863	stem cell differentiation	21/688	257/18670	0.000576132	0.0119554	0.0103207	CFL1/ANXA6/PSMD13/PSMB4/PSMA4/PSMB8/XRCC5/PSMB7/PSMA3/YTHDF2/PSMC4/HSPA9/PSMD2/PSMB3/BATF/PSMA1/N4BP2L2/SEMA4D/PSME3/PSMC6/PSMC2	21
BP	GO:0006301	postreplication repair	8/688	52/18670	0.000585324	0.0120914	0.0104381	UBA52/UBC/RPA2/WDR33/RCHY1/PCNA/RPA3/RPA1	8
BP	GO:0007265	Ras protein signal transduction	31/688	448/18670	0.000617853	0.0127062	0.0109688	BRK1/CFL1/F2R/DOK2/RAB18/GPR65/RAB8B/IRS2/RHOQ/DBNL/P2RY8/HEG1/PLEKHG3/ARHGEF12/RAB8A/CYTH1/RAB11A/KCTD10/RAB2A/MAPK14/RAP2B/CYTH2/RAB7A/PARK7/RAB35/RHOBTB3/ARF6/RAF1/VAV1/DNMT1/RAB27A	31
BP	GO:1900151	regulation of nuclear-transcribed mRNA catabolic process, deadenylation-dependent decay	5/688	20/18670	0.000654771	0.0134053	0.0115723	ZFP36/PABPC1/POLR2G/ZFP36L1/BTG2	5
BP	GO:0030098	lymphocyte differentiation	26/688	353/18670	0.000670056	0.0136302	0.0117665	SPN/XBP1/PTGER4/FCRL3/TPD52/NFATC2/PTPN6/ZBTB16/RUNX3/SYK/ITM2A/VSIR/ZFPM1/ZFP36L1/BATF/PRDM1/SOD1/FNIP1/TNFRSF18/DOCK10/EP300/SLAMF6/ZC3H12A/ERBB2/VAV1/ADA	26
BP	GO:0034620	cellular response to unfolded protein	14/688	140/18670	0.00067201	0.0136302	0.0117665	XBP1/BOK/CALR/HSPA9/KLHDC3/TLN1/CXXC1/EP300/CANX/DNAJB11/PDIA6/ACADVL/HSP90B1/CREB3L2	14
BP	GO:0019985	translesion synthesis	7/688	41/18670	0.000674672	0.0136302	0.0117665	UBA52/UBC/RPA2/RCHY1/PCNA/RPA3/RPA1	7
BP	GO:0090314	positive regulation of protein targeting to membrane	6/688	30/18670	0.000682359	0.013725	0.0118483	ITGB2/MFF/CIB1/STOM/ITGB1BP1/ERBB2	6
BP	GO:0060070	canonical Wnt signaling pathway	25/688	335/18670	0.000698795	0.0139942	0.0120808	TLE4/DDX3X/PFDN5/PSMD13/PSMB4/PSMA4/PSMB8/PSMB7/PSMA3/FRAT2/PSMC4/TLE1/PSMD2/PSMB3/IFT20/PSMA1/JADE1/MAPK14/DAB2/PPP1CA/STK4/APC/PSME3/PSMC6/PSMC2	25
BP	GO:0060213	positive regulation of nuclear-transcribed mRNA poly(A) tail shortening	4/688	12/18670	0.000714175	0.0140567	0.0121347	ZFP36/PABPC1/POLR2G/BTG2	4
BP	GO:0070202	regulation of establishment of protein localization to chromosome	4/688	12/18670	0.000714175	0.0140567	0.0121347	CCT5/CCT6A/CCT8/CCT7	4
BP	GO:0097284	hepatocyte apoptotic process	4/688	12/18670	0.000714175	0.0140567	0.0121347	GSN/BID/STK4/ARF6	4
BP	GO:1990173	protein localization to nucleoplasm	4/688	12/18670	0.000714175	0.0140567	0.0121347	CCT5/CCT6A/CCT8/CCT7	4
BP	GO:2001252	positive regulation of chromosome organization	16/688	174/18670	0.000725979	0.014228	0.0122825	HNRNPA2B1/HNRNPD/CCT5/CCT6A/XRCC5/PPP1R10/RAD21/PPHLN1/ANAPC11/RTF1/CCT8/GNL3/CCT7/CHTOP/ANAPC5/DNMT1	16
BP	GO:0070482	response to oxygen levels	28/688	394/18670	0.000741128	0.014463	0.0124855	UBA52/UBC/DDIT4/ASCL2/ENO1/PSMD13/PSMB4/PSMA4/PSMB8/PSMB7/P4HB/HMOX2/PSMA3/PSMC4/SCFD1/ZFP36L1/PSMD2/PSMB3/PSMA1/EP300/PSME3/PSMC6/AGTRAP/PSMC2/ETS1/RAF1/HSP90B1/ADA	28
BP	GO:0042274	ribosomal small subunit biogenesis	9/688	67/18670	0.000752246	0.0146178	0.0126191	RPS19/RPS27/RPS5/NPM1/ABT1/MRPS7/RRP7A/UTP3/RRP36	9
BP	GO:0032204	regulation of telomere maintenance	10/688	81/18670	0.000767423	0.0148498	0.0128193	HNRNPA2B1/HNRNPD/TERF2IP/CCT5/CCT6A/XRCC5/PPP1R10/CCT8/GNL3/CCT7	10
BP	GO:0032200	telomere organization	16/688	175/18670	0.000772447	0.0148842	0.0128491	HNRNPA2B1/HNRNPD/TERF2IP/CCT5/CCT6A/XRCC5/PPP1R10/RPA2/CCT8/GNL3/CCT7/PCNA/RPA3/RPA1/APEX1/GAR1	16
BP	GO:0006284	base-excision repair	7/688	42/18670	0.000784223	0.0150479	0.0129904	RPA2/MBD4/PCNA/RPA3/RPA1/HUWE1/APEX1	7
BP	GO:1990778	protein localization to cell periphery	24/688	319/18670	0.000791587	0.0151259	0.0130577	STX8/TMEM59/PLEKHF1/LGALS3/RAMP1/RAB8B/FYB1/RHOQ/CIB1/ATP1B3/CLTC/RAB8A/ITGB1BP1/CLSTN1/IFT20/RAB11A/AP2M1/STX7/VAMP8/DAB2/KIF5B/ARF6/PACS1/GOPC	24
BP	GO:0050657	nucleic acid transport	17/688	193/18670	0.000817853	0.0154986	0.0133795	ZFP36/SRSF2/HNRNPA2B1/SRSF3/NPM1/ENY2/SLU7/ZFP36L1/TOMM20/CDC40/WDR33/SRSF9/FYTTD1/CHTOP/NXF1/SSB/PHAX	17
BP	GO:0050658	RNA transport	17/688	193/18670	0.000817853	0.0154986	0.0133795	ZFP36/SRSF2/HNRNPA2B1/SRSF3/NPM1/ENY2/SLU7/ZFP36L1/TOMM20/CDC40/WDR33/SRSF9/FYTTD1/CHTOP/NXF1/SSB/PHAX	17
BP	GO:0071426	ribonucleoprotein complex export from nucleus	13/688	127/18670	0.000830059	0.0156024	0.013469	SRSF2/HNRNPA2B1/SRSF3/NPM1/ENY2/SLU7/CDC40/WDR33/SRSF9/FYTTD1/CHTOP/NXF1/SSB	13
BP	GO:0000470	maturation of LSU-rRNA	5/688	21/18670	0.000833533	0.0156024	0.013469	RPL10A/RPL35/RPL7/RPL7L1/ZNHIT3	5
BP	GO:0070584	mitochondrion morphogenesis	5/688	21/18670	0.000833533	0.0156024	0.013469	NDUFS6/FEZ1/SSBP1/MFF/SLIRP	5
BP	GO:0010498	proteasomal protein catabolic process	32/688	477/18670	0.000855949	0.0159568	0.013775	UBA52/UBC/PSMD13/UBXN1/PSMB4/PSMA4/PSMB8/PSMB7/PSMA3/SDF2/ANAPC11/PSMC4/PSMD2/PSMB3/PSMA1/KCTD10/KAT5/RCHY1/DAB2/NEMF/UBE2H/RNF126/BUB3/PARK7/PSME3/PSMC6/BAG5/SDCBP/SUMO1/ANAPC5/PSMC2/HSP90B1	32
BP	GO:0071166	ribonucleoprotein complex localization	13/688	128/18670	0.000893495	0.0165893	0.014321	SRSF2/HNRNPA2B1/SRSF3/NPM1/ENY2/SLU7/CDC40/WDR33/SRSF9/FYTTD1/CHTOP/NXF1/SSB	13
BP	GO:2001234	negative regulation of apoptotic signaling pathway	19/688	230/18670	0.000907322	0.0167781	0.014484	DDX3X/XBP1/BOK/ENO1/GNAI2/NONO/LGALS3/MCL1/CASP8/ITPRIP/BID/NDUFS3/GNAI3/PARK7/PSME3/BAG5/FASLG/TRIAP1/RAF1	19
BP	GO:0009199	ribonucleoside triphosphate metabolic process	10/688	83/18670	0.000930502	0.0171377	0.0147944	ENO1/ATP5MG/NME1/UCKL1/ATP5F1A/RHOQ/ATP5PB/GNAI3/CTPS1/ATP5F1C	10
BP	GO:0033044	regulation of chromosome organization	25/688	342/18670	0.000938949	0.0172241	0.014869	HNRNPA2B1/HNRNPD/TERF2IP/ZNHIT1/CCT5/CCT6A/XRCC5/IK/PPP1R10/RAD21/PPHLN1/ANAPC11/TADA3/RTF1/CCT8/MNAT1/EID1/GNL3/CCT7/BUB3/SPTY2D1/APC/CHTOP/ANAPC5/DNMT1	25
BP	GO:0051236	establishment of RNA localization	17/688	196/18670	0.000971247	0.0177456	0.0153192	ZFP36/SRSF2/HNRNPA2B1/SRSF3/NPM1/ENY2/SLU7/ZFP36L1/TOMM20/CDC40/WDR33/SRSF9/FYTTD1/CHTOP/NXF1/SSB/PHAX	17
BP	GO:0050779	RNA destabilization	6/688	32/18670	0.000978222	0.0178021	0.015368	ZFP36/HNRNPD/YTHDF2/ZFP36L1/TNFRSF1B/ZC3H12A	6
BP	GO:0006611	protein export from nucleus	16/688	179/18670	0.000984507	0.0178456	0.0154056	SRSF2/HNRNPA2B1/SRSF3/NPM1/CALR/ENY2/SLU7/HSPA9/CDC40/WDR33/SRSF9/FYTTD1/PARK7/CHTOP/NXF1/SSB	16
BP	GO:1901657	glycosyl compound metabolic process	13/688	130/18670	0.0010326	0.0186438	0.0160946	APOBEC3G/PTGDR/NME1/UCKL1/APRT/RHOQ/GNAI3/GMPS/UPP1/OARD1/ENPP4/ADA/GUSB	13
BP	GO:1905330	regulation of morphogenesis of an epithelium	16/688	180/18670	0.00104463	0.018787	0.0162182	PSMD13/PSMB4/PSMA4/PSMB8/PSMB7/PSMA3/PSMC4/PSMD2/CLTC/PSMB3/PSMA1/AP2M1/DAB2/PSME3/PSMC6/PSMC2	16
BP	GO:0043281	regulation of cysteine-type endopeptidase activity involved in apoptotic process	18/688	215/18670	0.00105121	0.0188314	0.0162565	DDX3X/BOK/GSN/F2R/PRDX5/RPS6KA1/LAMTOR5/CTSD/TNFAIP8/CASP8/SYK/BID/FNIP1/PDCD2/PARK7/FASLG/TRIAP1/RAF1	18
BP	GO:0090263	positive regulation of canonical Wnt signaling pathway	14/688	147/18670	0.00108703	0.0193974	0.0167451	DDX3X/PSMD13/PSMB4/PSMA4/PSMB8/PSMB7/PSMA3/PSMC4/PSMD2/PSMB3/PSMA1/PSME3/PSMC6/PSMC2	14
BP	GO:0071453	cellular response to oxygen levels	19/688	234/18670	0.00111348	0.0197924	0.0170861	UBA52/UBC/ENO1/PSMD13/PSMB4/PSMA4/PSMB8/PSMB7/P4HB/PSMA3/PSMC4/ZFP36L1/PSMD2/PSMB3/PSMA1/EP300/PSME3/PSMC6/PSMC2	19
BP	GO:0002181	cytoplasmic translation	11/688	100/18670	0.00113341	0.0200688	0.0173248	RPL9/RPL26/RPL10A/EEF2/EIF3F/EIF5/CNBP/YTHDF2/EIF3I/EIF3E/EIF4H	11
BP	GO:0035966	response to topologically incorrect protein	17/688	199/18670	0.00114848	0.0202549	0.0174854	XBP1/BOK/CALR/SDF2/HSPA9/KLHDC3/TLN1/ERP44/CXXC1/RNF126/EP300/CANX/DNAJB11/PDIA6/ACADVL/HSP90B1/CREB3L2	17
BP	GO:0002717	positive regulation of natural killer cell mediated immunity	6/688	33/18670	0.00115882	0.0202549	0.0174854	SH2D1B/SH2D1A/IL18RAP/CD226/SLAMF6/VAV1	6
BP	GO:0006370	7-methylguanosine mRNA capping	6/688	33/18670	0.00115882	0.0202549	0.0174854	GTF2H5/POLR2G/MNAT1/POLR2H/POLR2A/POLR2I	6
BP	GO:0010506	regulation of autophagy	24/688	328/18670	0.00116159	0.0202549	0.0174854	ATP5IF1/XBP1/BOK/NPRL2/TMEM59/PLEKHF1/FEZ1/LAMTOR5/SPTLC2/MCL1/ATP6V0E1/SCFD1/RAB8A/KAT8/IFT20/KAT5/ATP6V1H/GNAI3/PSAP/EP300/PARK7/ZC3H12A/PRKAG1/ADRB2	24
BP	GO:1902105	regulation of leukocyte differentiation	21/688	272/18670	0.00119024	0.0206759	0.0178489	FOS/XBP1/TYROBP/FCRL3/NFATC2/PTPN6/NME1/EVI2B/ZBTB16/RUNX3/CASP8/SYK/VSIR/ZFPM1/ZFP36L1/PRDM1/SOD1/TNFRSF18/ZC3H12A/ERBB2/ADA	21
BP	GO:0008625	extrinsic apoptotic signaling pathway via death domain receptors	10/688	86/18670	0.00122749	0.0212159	0.018315	DDX3X/LGALS3/MOAP1/CASP8/ITPRIP/BID/STK4/PARK7/FASLG/RAF1	10
BP	GO:0046632	alpha-beta T cell differentiation	11/688	101/18670	0.00123058	0.0212159	0.018315	SPN/PTGER4/ZBTB16/RUNX3/SYK/ZFPM1/BATF/PRDM1/SLAMF6/ZC3H12A/ADA	11
BP	GO:1903900	regulation of viral life cycle	14/688	149/18670	0.00123908	0.0212826	0.0183725	APOBEC3G/DDX3X/PPIA/GSN/PABPC1/P4HB/SMC3/CHMP2A/VPS4B/STOM/NUCKS1/ZC3H12A/BANF1/PKN2	14
BP	GO:0043254	regulation of protein-containing complex assembly	29/688	429/18670	0.00130848	0.0223906	0.0193291	BRK1/VASP/DDX3X/CORO1A/GSN/PTGER4/RPA2/GTF2H5/MTPN/ACTR2/ACTR3/DBNL/SYK/PSMC4/ARPC5/WHAMM/BID/CAND1/VPS16/FNIP1/EP300/RPA3/PARK7/PSMC6/ARF6/SUMO1/PSMC2/RPA1/RAF1	29
BP	GO:0031123	RNA 3'-end processing	14/688	150/18670	0.00132155	0.0225302	0.0194496	SRSF2/SRSF3/PABPC1/HSD17B10/FBL/SLU7/ZFP36L1/CDC40/WDR33/SRSF9/RPRD2/CHTOP/TRMT10C/SSB	14
BP	GO:0000463	maturation of LSU-rRNA from tricistronic rRNA transcript (SSU-rRNA, 5.8S rRNA, LSU-rRNA)	4/688	14/18670	0.00136166	0.0227446	0.0196347	RPL35/RPL7/RPL7L1/ZNHIT3	4
BP	GO:0043173	nucleotide salvage	4/688	14/18670	0.00136166	0.0227446	0.0196347	UCKL1/APRT/UPP1/ADA	4
BP	GO:0060211	regulation of nuclear-transcribed mRNA poly(A) tail shortening	4/688	14/18670	0.00136166	0.0227446	0.0196347	ZFP36/PABPC1/POLR2G/BTG2	4
BP	GO:0002183	cytoplasmic translational initiation	6/688	34/18670	0.00136388	0.0227446	0.0196347	EIF3F/EIF5/YTHDF2/EIF3I/EIF3E/EIF4H	6
BP	GO:0009452	7-methylguanosine RNA capping	6/688	34/18670	0.00136388	0.0227446	0.0196347	GTF2H5/POLR2G/MNAT1/POLR2H/POLR2A/POLR2I	6
BP	GO:0036260	RNA capping	6/688	34/18670	0.00136388	0.0227446	0.0196347	GTF2H5/POLR2G/MNAT1/POLR2H/POLR2A/POLR2I	6
BP	GO:0002715	regulation of natural killer cell mediated immunity	7/688	46/18670	0.00137002	0.0227642	0.0196516	SH2D1B/SH2D1A/HAVCR2/IL18RAP/CD226/SLAMF6/VAV1	7
BP	GO:0070527	platelet aggregation	8/688	59/18670	0.00137621	0.0227844	0.019669	ACTG1/TSPAN32/PTPN6/MYH9/SYK/TLN1/STXBP3/RAP2B	8
BP	GO:2000116	regulation of cysteine-type endopeptidase activity	19/688	239/18670	0.00142634	0.0235294	0.0203122	DDX3X/BOK/GSN/F2R/PRDX5/RPS6KA1/LAMTOR5/CTSD/TNFAIP8/CASP8/SYK/CST7/BID/FNIP1/PDCD2/PARK7/FASLG/TRIAP1/RAF1	19
BP	GO:0016236	macroautophagy	22/688	295/18670	0.00143865	0.0236474	0.0204141	DYNLL1/NPRL2/FEZ1/LAMTOR5/CHMP2A/SPTLC2/VPS4B/VPS25/ATP6V0E1/SCFD1/TOMM20/ATG12/IFT20/VPS16/VAMP8/ATP6V1H/GNAI3/RAB7A/TBC1D5/DYNLL2/PRKAG1/ADRB2	22
BP	GO:0007229	integrin-mediated signaling pathway	11/688	103/18670	0.0014455	0.0236752	0.020438	ITGB2/TYROBP/TSPAN32/CCM2/FYB1/MYH9/SYK/ITGB1BP1/TLN1/ITGB7/VAV1	11
BP	GO:0043484	regulation of RNA splicing	13/688	135/18670	0.00146138	0.0238501	0.020589	SRSF2/HNRNPA2B1/SRSF3/RBM3/FUS/CIRBP/HNRNPF/FASTK/SRSF9/RBM25/POLR2A/HNRNPK/SFSWAP	13
BP	GO:0030217	T cell differentiation	19/688	240/18670	0.00149714	0.0242484	0.0209329	SPN/XBP1/PTGER4/NFATC2/ZBTB16/RUNX3/SYK/VSIR/ZFPM1/ZFP36L1/BATF/PRDM1/SOD1/TNFRSF18/SLAMF6/ZC3H12A/ERBB2/VAV1/ADA	19
BP	GO:0001678	cellular glucose homeostasis	14/688	152/18670	0.00150029	0.0242484	0.0209329	DYNLL1/XBP1/PHPT1/ENY2/NME1/IRS2/SELENOT/STXBP3/NUCKS1/KIF5B/JAGN1/MPC2/RAF1/PPP3CA	14
BP	GO:0045619	regulation of lymphocyte differentiation	15/688	169/18670	0.00150165	0.0242484	0.0209329	XBP1/FCRL3/NFATC2/PTPN6/ZBTB16/RUNX3/SYK/VSIR/ZFP36L1/PRDM1/SOD1/TNFRSF18/ZC3H12A/ERBB2/ADA	15
BP	GO:0046128	purine ribonucleoside metabolic process	8/688	60/18670	0.00153764	0.0247425	0.0213594	PTGDR/NME1/APRT/RHOQ/GNAI3/GMPS/ENPP4/ADA	8
BP	GO:0035722	interleukin-12-mediated signaling pathway	7/688	47/18670	0.00155946	0.0249187	0.0215115	CFL1/HNRNPA2B1/PPIA/HNRNPF/P4HB/HSPA9/SOD1	7
BP	GO:0045646	regulation of erythrocyte differentiation	7/688	47/18670	0.00155946	0.0249187	0.0215115	ZFP36/KLF13/ZFPM1/HSPA9/ZFP36L1/MAPK14/ETS1	7
BP	GO:0045070	positive regulation of viral genome replication	6/688	35/18670	0.0015955	0.0254061	0.0219323	DDX3X/PPIA/PABPC1/STOM/NUCKS1/PKN2	6
BP	GO:0006353	DNA-templated transcription, termination	9/688	75/18670	0.00170296	0.0270235	0.0233285	SNRPB/SNRPF/GTF2H5/SNRPD3/SNRPE/MNAT1/WDR33/POLR2H/POLR2A	9
BP	GO:2001244	positive regulation of intrinsic apoptotic signaling pathway	8/688	61/18670	0.00171371	0.0271003	0.0233948	RPL26/BOK/PLEKHF1/SERINC3/MCL1/BID/SOD1/PARK7	8
BP	GO:0009266	response to temperature stimulus	19/688	243/18670	0.00172771	0.0272278	0.0235049	FOS/RBM3/CIRBP/RPA2/HIKESHI/CASP8/SLU7/HSPA9/SOD1/RBBP7/EP300/RPA3/BAG5/SUMO1/RPA1/ACADVL/ADRB2/DNAJA2/TRPV2	19
BP	GO:0031503	protein-containing complex localization	21/688	281/18670	0.00177947	0.0279474	0.0241261	SRSF2/DYNLL1/HNRNPA2B1/SRSF3/TYROBP/NPM1/ENY2/SLU7/CDC40/RAB8A/WDR33/CLSTN1/IFT20/SRSF9/RAB11A/FYTTD1/STX7/CHTOP/DYNLL2/NXF1/SSB	21
BP	GO:0045898	regulation of RNA polymerase II transcription preinitiation complex assembly	4/688	15/18670	0.00180305	0.0280298	0.0241973	PSMC4/CAND1/PSMC6/PSMC2	4
BP	GO:1903543	positive regulation of exosomal secretion	4/688	15/18670	0.00180305	0.0280298	0.0241973	CHMP2A/VPS4B/RAB7A/SDCBP	4
BP	GO:1904874	positive regulation of telomerase RNA localization to Cajal body	4/688	15/18670	0.00180305	0.0280298	0.0241973	CCT5/CCT6A/CCT8/CCT7	4
BP	GO:1905477	positive regulation of protein localization to membrane	12/688	122/18670	0.00183141	0.0283744	0.0244947	ITGB2/LGALS3/MFF/CASP8/CIB1/BID/STOM/ITGB1BP1/RAB11A/KIF5B/ARF6/ERBB2	12
BP	GO:0090313	regulation of protein targeting to membrane	6/688	36/18670	0.00185583	0.028656	0.0247378	ITGB2/MFF/CIB1/STOM/ITGB1BP1/ERBB2	6
BP	GO:0045010	actin nucleation	7/688	49/18670	0.00199904	0.0306608	0.0264685	BRK1/CORO1A/GSN/ACTR2/ACTR3/ARPC5/WHAMM	7
BP	GO:0071349	cellular response to interleukin-12	7/688	49/18670	0.00199904	0.0306608	0.0264685	CFL1/HNRNPA2B1/PPIA/HNRNPF/P4HB/HSPA9/SOD1	7
BP	GO:0072593	reactive oxygen species metabolic process	21/688	284/18670	0.00202428	0.0309445	0.0267134	ITGB2/DDIT4/ATP5IF1/TYROBP/GNAI2/PRDX5/SYK/AATF/NDUFS4/GCHFR/SOD1/NDUFS3/MAPK14/ATP2B4/GNAI3/DDAH2/GADD45A/PARK7/ZC3H12A/VAV1/RAB27A	21
BP	GO:0006278	RNA-dependent DNA biosynthetic process	9/688	77/18670	0.00204979	0.0311798	0.0269166	PPIA/TERF2IP/CCT5/CCT6A/XRCC5/CCT8/CCT7/RPA1/GAR1	9
BP	GO:2000117	negative regulation of cysteine-type endopeptidase activity	10/688	92/18670	0.00205327	0.0311798	0.0269166	DDX3X/PRDX5/RPS6KA1/LAMTOR5/TNFAIP8/CST7/FNIP1/PARK7/TRIAP1/RAF1	10
BP	GO:1904358	positive regulation of telomere maintenance via telomere lengthening	6/688	37/18670	0.00214708	0.0324968	0.0280534	HNRNPA2B1/CCT5/CCT6A/XRCC5/CCT8/CCT7	6
BP	GO:0034470	ncRNA processing	26/688	384/18670	0.00222378	0.0335469	0.02896	RPS19/RPS27/RPL26/RPL10A/RPL35/HNRNPA2B1/RPL7/GTF2H5/HSD17B10/EBNA1BP2/FBL/IMP3/RPL7L1/ABT1/TPRKB/ZNHIT3/RRP7A/TRMT112/UTP3/KRR1/NOP56/WBP11/TRMT10C/RRP36/SSB/GAR1	26
BP	GO:0006986	response to unfolded protein	15/688	176/18670	0.00223923	0.0336692	0.0290656	XBP1/BOK/CALR/HSPA9/KLHDC3/TLN1/ERP44/CXXC1/EP300/CANX/DNAJB11/PDIA6/ACADVL/HSP90B1/CREB3L2	15
BP	GO:0070671	response to interleukin-12	7/688	50/18670	0.00225194	0.0337497	0.0291351	CFL1/HNRNPA2B1/PPIA/HNRNPF/P4HB/HSPA9/SOD1	7
BP	GO:0009141	nucleoside triphosphate metabolic process	11/688	109/18670	0.00228136	0.033946	0.0293045	ENO1/ATP5MG/NME1/UCKL1/ATP5F1A/RHOQ/ATP5PB/GNAI3/CTPS1/ATP5F1C/ADA	11
BP	GO:0009896	positive regulation of catabolic process	28/688	425/18670	0.00228293	0.033946	0.0293045	ZFP36/ATP5IF1/HNRNPD/NPRL2/TMEM59/PLEKHF1/PABPC1/IRS2/SPTLC2/YTHDF2/POLR2G/VSIR/PSMC4/ZFP36L1/BTG2/KAT5/RCHY1/TNFRSF1B/DAB2/GNAI3/OAZ1/RAB7A/APC/PARK7/ZC3H12A/SUMO1/PSMC2/ADRB2	28
BP	GO:0060765	regulation of androgen receptor signaling pathway	5/688	26/18670	0.00231387	0.033946	0.0293045	PHB/RNF6/DAB2/EP300/PARK7	5
BP	GO:0001732	formation of cytoplasmic translation initiation complex	4/688	16/18670	0.00233457	0.033946	0.0293045	EIF3F/EIF5/EIF3I/EIF3E	4
BP	GO:0002295	T-helper cell lineage commitment	4/688	16/18670	0.00233457	0.033946	0.0293045	SPN/ZFPM1/BATF/SLAMF6	4
BP	GO:0044794	positive regulation by host of viral process	4/688	16/18670	0.00233457	0.033946	0.0293045	CFL1/SMC3/STOM/NUCKS1	4
BP	GO:0061158	3'-UTR-mediated mRNA destabilization	4/688	16/18670	0.00233457	0.033946	0.0293045	ZFP36/HNRNPD/ZFP36L1/ZC3H12A	4
BP	GO:1903541	regulation of exosomal secretion	4/688	16/18670	0.00233457	0.033946	0.0293045	CHMP2A/VPS4B/RAB7A/SDCBP	4
BP	GO:0035773	insulin secretion involved in cellular response to glucose stimulus	8/688	64/18670	0.00233906	0.033946	0.0293045	DYNLL1/PHPT1/ENY2/SELENOT/KIF5B/JAGN1/MPC2/RAF1	8
BP	GO:0046782	regulation of viral transcription	8/688	64/18670	0.00233906	0.033946	0.0293045	ZFP36/CCL4/POLR2G/POLR2H/NUCKS1/POLR2A/EP300/POLR2I	8
BP	GO:0006906	vesicle fusion	10/688	94/18670	0.00241139	0.0348853	0.0301154	CORO1A/STX8/CALR/RAB8B/RAB8A/VPS16/STX7/GNAI3/KIF5B/RAB7A	10
BP	GO:1903312	negative regulation of mRNA metabolic process	9/688	79/18670	0.00245073	0.0353429	0.0305104	ZFP36/HNRNPA2B1/HNRNPD/CIRBP/PABPC1/SRSF9/MAPK14/HNRNPK/SFSWAP	9
BP	GO:0097193	intrinsic apoptotic signaling pathway	21/688	289/18670	0.00249568	0.0358783	0.0309726	RPL26/DDX3X/DDIT4/XBP1/BOK/ENO1/PLEKHF1/NONO/P4HB/SERINC3/MCL1/MOAP1/BID/SOD1/NDUFS3/TNFRSF1B/EP300/PARK7/HNRNPK/BAG5/TRIAP1	21
BP	GO:0000731	DNA synthesis involved in DNA repair	7/688	51/18670	0.00252883	0.0362412	0.0312859	UBA52/UBC/RPA2/RCHY1/PCNA/RPA3/RPA1	7
BP	GO:0071322	cellular response to carbohydrate stimulus	13/688	144/18670	0.00260302	0.0371884	0.0321035	DYNLL1/XBP1/PHPT1/ENY2/NME1/IRS2/SELENOT/ZFP36L1/KIF5B/JAGN1/MPC2/RAF1/PPP3CA	13
BP	GO:0006406	mRNA export from nucleus	11/688	111/18670	0.00263423	0.0372036	0.0321167	SRSF2/HNRNPA2B1/SRSF3/ENY2/SLU7/CDC40/WDR33/SRSF9/FYTTD1/CHTOP/NXF1	11
BP	GO:0071427	mRNA-containing ribonucleoprotein complex export from nucleus	11/688	111/18670	0.00263423	0.0372036	0.0321167	SRSF2/HNRNPA2B1/SRSF3/ENY2/SLU7/CDC40/WDR33/SRSF9/FYTTD1/CHTOP/NXF1	11
BP	GO:0030177	positive regulation of Wnt signaling pathway	15/688	179/18670	0.00263654	0.0372036	0.0321167	DDX3X/PSMD13/PSMB4/PSMA4/PSMB8/PSMB7/PSMA3/PSMC4/PSMD2/PSMB3/PSMA1/DAB2/PSME3/PSMC6/PSMC2	15
BP	GO:2001235	positive regulation of apoptotic signaling pathway	15/688	179/18670	0.00263654	0.0372036	0.0321167	RPL26/ATP5IF1/BOK/GSN/PLEKHF1/MFF/SERINC3/MCL1/MOAP1/CASP8/BID/SOD1/PPP1CA/STK4/PARK7	15
BP	GO:0000209	protein polyubiquitination	22/688	310/18670	0.00266915	0.0375482	0.0324142	UBA52/UBC/PSMD13/PSMB4/PSMA4/PSMB8/PSMB7/PSMA3/ANAPC11/PSMC4/PSMD2/PSMB3/PSMA1/RNF6/UBE2H/RNF126/WSB1/PSME3/PSMC6/ANAPC5/PSMC2/HUWE1	22
BP	GO:0071346	cellular response to interferon-gamma	15/688	180/18670	0.00278126	0.0390056	0.0336723	ACTG1/CCL4/GSN/STX8/GBP2/XCL2/ACTR2/ACTR3/NCAM1/STXBP3/IRF8/KIF5B/SUMO1/IRF9/IRF2	15
BP	GO:0009163	nucleoside biosynthetic process	6/688	39/18670	0.00283144	0.039468	0.0340715	NME1/UCKL1/APRT/GMPS/UPP1/ADA	6
BP	GO:0042769	DNA damage response, detection of DNA damage	6/688	39/18670	0.00283144	0.039468	0.0340715	UBA52/UBC/RPA2/PCNA/RPA3/RPA1	6
BP	GO:1903533	regulation of protein targeting	9/688	81/18670	0.00291149	0.040461	0.0349286	ITGB2/ATP5IF1/UBL5/MFF/CIB1/STOM/ITGB1BP1/ERBB2/HUWE1	9
BP	GO:0043373	CD4-positive, alpha-beta T cell lineage commitment	4/688	17/18670	0.00296475	0.0410766	0.0354601	SPN/ZFPM1/BATF/SLAMF6	4
BP	GO:0050863	regulation of T cell activation	22/688	314/18670	0.00311793	0.0430687	0.0371799	SPN/XBP1/CORO1A/GSN/LGALS3/NFATC2/TMIGD2/PTPN6/ZBTB16/RUNX3/SYK/VSIR/LAX1/HAVCR2/PRDM1/SOD1/TNFRSF18/TNFRSF1B/ZC3H12A/ERBB2/VAV1/ADA	22
BP	GO:0010833	telomere maintenance via telomere lengthening	9/688	82/18670	0.00316618	0.0436039	0.0376418	HNRNPA2B1/TERF2IP/CCT5/CCT6A/XRCC5/CCT8/CCT7/RPA1/GAR1	9
BP	GO:1904951	positive regulation of establishment of protein localization	29/688	456/18670	0.00321086	0.0440868	0.0380587	ITGB2/DYNLL1/XBP1/PPIA/F2R/CCT5/PTGER4/CCT6A/UBL5/PHPT1/MFF/IRS2/CASP8/SYK/CIB1/CCT8/BID/STOM/HAVCR2/ITGB1BP1/CCT7/MAPK14/KIF5B/OAZ1/MPC2/ARF6/ZC3H12A/ERBB2/HUWE1	29
BP	GO:0045577	regulation of B cell differentiation	5/688	28/18670	0.00325348	0.0444695	0.0383891	XBP1/FCRL3/PTPN6/SYK/ZFP36L1	5
BP	GO:0019886	antigen processing and presentation of exogenous peptide antigen via MHC class II	10/688	98/18670	0.00327751	0.0444695	0.0383891	DYNLL1/DCTN3/CTSD/CTSS/CLTC/CLTA/AP2M1/RAB7A/CANX/DYNLL2	10
BP	GO:0031124	mRNA 3'-end processing	10/688	98/18670	0.00327751	0.0444695	0.0383891	SRSF2/SRSF3/PABPC1/SLU7/ZFP36L1/CDC40/WDR33/SRSF9/RPRD2/CHTOP	10
BP	GO:2001243	negative regulation of intrinsic apoptotic signaling pathway	10/688	98/18670	0.00327751	0.0444695	0.0383891	DDX3X/XBP1/ENO1/NONO/MCL1/BID/NDUFS3/PARK7/BAG5/TRIAP1	10
BP	GO:0031343	positive regulation of cell killing	8/688	68/18670	0.00343608	0.0464834	0.0401276	TYROBP/SH2D1A/SYK/IL18RAP/CD226/STX7/SLAMF6/VAV1	8
BP	GO:1903708	positive regulation of hemopoiesis	15/688	185/18670	0.00360666	0.0486475	0.0419958	FOS/XBP1/TYROBP/EVI2B/ZBTB16/RUNX3/CASP8/SYK/VSIR/ZFP36L1/N4BP2L2/MAPK14/PDCD2/ETS1/ADA	15
BP	GO:0050434	positive regulation of viral transcription	6/688	41/18670	0.00366709	0.0493175	0.0425742	POLR2G/POLR2H/NUCKS1/POLR2A/EP300/POLR2I	6
BP	GO:0070200	establishment of protein localization to telomere	4/688	18/18670	0.00370192	0.0494956	0.042728	CCT5/CCT6A/CCT8/CCT7	4
BP	GO:1904872	regulation of telomerase RNA localization to Cajal body	4/688	18/18670	0.00370192	0.0494956	0.042728	CCT5/CCT6A/CCT8/CCT7	4
BP	GO:0043154	negative regulation of cysteine-type endopeptidase activity involved in apoptotic process	9/688	84/18670	0.003728	0.0496994	0.0429039	DDX3X/PRDX5/RPS6KA1/LAMTOR5/TNFAIP8/FNIP1/PARK7/TRIAP1/RAF1	9
BP	GO:0071333	cellular response to glucose stimulus	12/688	133/18670	0.00375909	0.0498921	0.0430702	DYNLL1/XBP1/PHPT1/ENY2/NME1/IRS2/SELENOT/KIF5B/JAGN1/MPC2/RAF1/PPP3CA	12
BP	GO:0009201	ribonucleoside triphosphate biosynthetic process	8/688	69/18670	0.00376421	0.0498921	0.0430702	ENO1/ATP5MG/NME1/UCKL1/ATP5F1A/ATP5PB/CTPS1/ATP5F1C	8
CC	GO:0098798	mitochondrial protein complex	38/719	259/19717	2.40508e-13	1.42621e-10	9.92413e-11	NDUFB7/MRPL51/MRPL33/NDUFS6/NDUFB2/UQCRH/MRPL20/HSD17B10/ATP5MPL/NDUFA4/MRPL47/ATP5MG/MRPS12/NDUFB3/NDUFB1/UQCRC2/ATP5F1A/NDUFV1/NDUFB6/NDUFS2/TOMM20/MRPL14/ATP5PB/IMMT/NDUFS4/NDUFA9/UQCR10/MICU2/NDUFS3/MRPL55/MRPS7/NDUFA2/DAP3/PMPCB/MRPL54/TRMT10C/ATP5F1C/MALSU1	38
CC	GO:0005681	spliceosomal complex	31/719	185/19717	1.11827e-12	3.31567e-10	2.30717e-10	SRSF2/HNRNPA2B1/SNRPB/RBM3/LGALS3/CIRBP/BUD31/SNRPF/IK/PABPC1/HNRNPF/LSM8/SNRPD3/PDCD7/SLU7/SNRPE/SNRNP200/CDC40/EFTUD2/SF3B6/CCDC12/LSM4/PRPF38B/GPKOW/HNRNPK/MFAP1/CWC15/CDC5L/LSM3/RBM28/ISY1	31
CC	GO:0044391	ribosomal subunit	30/719	190/19717	1.23839e-11	2.07087e-09	1.44099e-09	RPS18/RPL13/RPS19/RPL9/RPS27/RPL26/RPL37A/RPL10A/RPS11/UBA52/RPS5/RPL35/RPL36AL/DDX3X/MRPL51/RPL7/RBM3/MRPL33/MRPL20/MRPL47/EIF2A/MRPS12/RPL7L1/MRPL14/MRPL55/MRPS7/DAP3/RPS4Y1/MRPL54/MALSU1	30
CC	GO:0101002	ficolin-1-rich granule	24/719	124/19717	1.7461e-11	2.07087e-09	1.44099e-09	EEF2/DDX3X/BIN2/PPIA/GSN/PSMD13/PSMB7/OSTF1/COMMD3/CTSD/CTSS/ACTR2/DBNL/ARPC5/CCT8/PSMD2/CAND1/COMMD9/CTSZ/MAPK14/ASAH1/PSMC2/HUWE1/GUSB	24
CC	GO:1904813	ficolin-1-rich granule lumen	24/719	124/19717	1.7461e-11	2.07087e-09	1.44099e-09	EEF2/DDX3X/BIN2/PPIA/GSN/PSMD13/PSMB7/OSTF1/COMMD3/CTSD/CTSS/ACTR2/DBNL/ARPC5/CCT8/PSMD2/CAND1/COMMD9/CTSZ/MAPK14/ASAH1/PSMC2/HUWE1/GUSB	24
CC	GO:0005840	ribosome	35/719	272/19717	9.3636e-11	9.25435e-09	6.43953e-09	RPS18/RPL13/RPS19/RPL9/RPS27/RPL26/RPL37A/RPL10A/RPS11/UBA52/RPS5/RPL35/RPL36AL/EEF2/DDX3X/MRPL51/RPL7/RBM3/MRPL33/MRPL20/MRPL47/EIF2A/MRPS12/GADD45GIP1/RPL7L1/MRPL14/MRPL55/MRPS7/DAP3/CANX/RPS4Y1/CHCHD1/MRPL54/APEX1/MALSU1	35
CC	GO:0005743	mitochondrial inner membrane	48/719	473/19717	1.6185e-10	1.34109e-08	9.33179e-09	NDUFB7/SLC25A3/MRPL51/BOK/MRPL33/NDUFS6/NDUFB2/LGALS3/UQCRH/MRPL20/COX11/ATP5MPL/NDUFA4/MRPL47/ATP5MG/MRPS12/NDUFB3/NDUFB1/PHB/UQCRC2/ATP5F1A/NDUFV1/TMEM70/NDUFB6/NDUFS2/MRPL14/ATP5PB/IMMT/NDUFS4/NDUFA9/UQCR10/MICU2/NDUFS3/MRPL55/MRPS7/TIMMDC1/NDUFA2/GHITM/DAP3/CHCHD1/PMPCB/MPC2/SLC25A11/MRPL54/ACADVL/TMEM11/ATP5F1C/MPC1	48
CC	GO:0042470	melanosome	21/719	106/19717	2.03538e-10	1.34109e-08	9.33179e-09	ANXA6/P4HB/TMED10/CTSD/ANXA11/ATP1B3/CLTC/STOM/GCHFR/RAB2A/RAB7A/CANX/RAB35/SDCBP/PDIA6/DTNBP1/HSP90B1/CALU/NAP1L1/RAB27A/TRPV2	21
CC	GO:0048770	pigment granule	21/719	106/19717	2.03538e-10	1.34109e-08	9.33179e-09	ANXA6/P4HB/TMED10/CTSD/ANXA11/ATP1B3/CLTC/STOM/GCHFR/RAB2A/RAB7A/CANX/RAB35/SDCBP/PDIA6/DTNBP1/HSP90B1/CALU/NAP1L1/RAB27A/TRPV2	21
CC	GO:0098800	inner mitochondrial membrane protein complex	23/719	135/19717	6.64251e-10	3.93901e-08	2.74091e-08	NDUFB7/NDUFS6/NDUFB2/UQCRH/ATP5MPL/NDUFA4/ATP5MG/NDUFB3/NDUFB1/UQCRC2/ATP5F1A/NDUFV1/NDUFB6/NDUFS2/ATP5PB/IMMT/NDUFS4/NDUFA9/UQCR10/MICU2/NDUFS3/NDUFA2/ATP5F1C	23
CC	GO:0060205	cytoplasmic vesicle lumen	37/719	325/19717	9.22725e-10	4.97433e-08	3.46132e-08	EEF2/DDX3X/BIN2/FTL/PPIA/GSN/CAP1/PSMD13/XRCC5/PSMB7/NEU1/OSTF1/TUBB4B/PTPN6/CTSD/ACTR2/ARHGAP45/APRT/DBNL/ARPC5/CCT8/PSMD2/RNASET2/CAND1/COMMD9/ACAA1/ERP44/CTSZ/MAPK14/SDCBP/FASLG/PSMC2/HUWE1/FAM3C/ADA/RAB27A/GUSB	37
CC	GO:0031983	vesicle lumen	37/719	327/19717	1.09542e-09	5.4132e-08	3.7667e-08	EEF2/DDX3X/BIN2/FTL/PPIA/GSN/CAP1/PSMD13/XRCC5/PSMB7/NEU1/OSTF1/TUBB4B/PTPN6/CTSD/ACTR2/ARHGAP45/APRT/DBNL/ARPC5/CCT8/PSMD2/RNASET2/CAND1/COMMD9/ACAA1/ERP44/CTSZ/MAPK14/SDCBP/FASLG/PSMC2/HUWE1/FAM3C/ADA/RAB27A/GUSB	37
CC	GO:0071013	catalytic step 2 spliceosome	18/719	87/19717	1.91735e-09	8.74606e-08	6.08584e-08	HNRNPA2B1/SNRPB/BUD31/SNRPF/PABPC1/HNRNPF/SNRPD3/SLU7/SNRPE/SNRNP200/CDC40/EFTUD2/SF3B6/HNRNPK/CWC15/CDC5L/LSM3/ISY1	18
CC	GO:0034774	secretory granule lumen	35/719	321/19717	8.17705e-09	3.46356e-07	2.41008e-07	EEF2/DDX3X/BIN2/FTL/PPIA/GSN/CAP1/PSMD13/XRCC5/PSMB7/NEU1/OSTF1/TUBB4B/PTPN6/CTSD/ACTR2/ARHGAP45/APRT/DBNL/ARPC5/CCT8/PSMD2/RNASET2/CAND1/COMMD9/ACAA1/ERP44/CTSZ/MAPK14/SDCBP/PSMC2/HUWE1/FAM3C/RAB27A/GUSB	35
CC	GO:0005925	focal adhesion	40/719	405/19717	1.20843e-08	4.77731e-07	3.32423e-07	RPS18/RPS19/RPL9/RPL37A/RPL10A/RPS11/RPS5/ACTG1/ITGB2/CFL1/VASP/PPIA/ANXA6/GSN/CAP1/RPL7/NPM1/TPM4/CALR/PABPC1/P4HB/MYH9/ACTR2/ACTR3/ARPC5/HSPA9/CLTC/ARHGAP26/FHL3/TLN1/PXN/DAB2/ITGB7/ARL14EP/CPNE3/HNRNPK/ARF6/SDCBP/HSP90B1/IRF2	40
CC	GO:0005747	mitochondrial respiratory chain complex I	13/719	50/19717	1.8475e-08	6.08648e-07	4.2352e-07	NDUFB7/NDUFS6/NDUFB2/NDUFA4/NDUFB3/NDUFB1/NDUFV1/NDUFB6/NDUFS2/NDUFS4/NDUFA9/NDUFS3/NDUFA2	13
CC	GO:0030964	NADH dehydrogenase complex	13/719	50/19717	1.8475e-08	6.08648e-07	4.2352e-07	NDUFB7/NDUFS6/NDUFB2/NDUFA4/NDUFB3/NDUFB1/NDUFV1/NDUFB6/NDUFS2/NDUFS4/NDUFA9/NDUFS3/NDUFA2	13
CC	GO:0045271	respiratory chain complex I	13/719	50/19717	1.8475e-08	6.08648e-07	4.2352e-07	NDUFB7/NDUFS6/NDUFB2/NDUFA4/NDUFB3/NDUFB1/NDUFV1/NDUFB6/NDUFS2/NDUFS4/NDUFA9/NDUFS3/NDUFA2	13
CC	GO:0030055	cell-substrate junction	40/719	412/19717	1.95088e-08	6.0888e-07	4.23681e-07	RPS18/RPS19/RPL9/RPL37A/RPL10A/RPS11/RPS5/ACTG1/ITGB2/CFL1/VASP/PPIA/ANXA6/GSN/CAP1/RPL7/NPM1/TPM4/CALR/PABPC1/P4HB/MYH9/ACTR2/ACTR3/ARPC5/HSPA9/CLTC/ARHGAP26/FHL3/TLN1/PXN/DAB2/ITGB7/ARL14EP/CPNE3/HNRNPK/ARF6/SDCBP/HSP90B1/IRF2	40
CC	GO:0005684	U2-type spliceosomal complex	17/719	90/19717	2.29234e-08	6.7968e-07	4.72947e-07	SNRPB/BUD31/SNRPF/IK/LSM8/SNRPD3/SNRPE/SNRNP200/CDC40/EFTUD2/CCDC12/LSM4/MFAP1/CWC15/CDC5L/LSM3/ISY1	17
CC	GO:0098803	respiratory chain complex	16/719	85/19717	6.23715e-08	1.76125e-06	1.22555e-06	NDUFB7/NDUFS6/NDUFB2/UQCRH/NDUFA4/NDUFB3/NDUFB1/UQCRC2/NDUFV1/NDUFB6/NDUFS2/NDUFS4/NDUFA9/UQCR10/NDUFS3/NDUFA2	16
CC	GO:0015934	large ribosomal subunit	19/719	121/19717	7.91027e-08	2.13218e-06	1.48365e-06	RPL13/RPL9/RPL26/RPL37A/RPL10A/UBA52/RPL35/RPL36AL/MRPL51/RPL7/RBM3/MRPL33/MRPL20/MRPL47/RPL7L1/MRPL14/MRPL55/MRPL54/MALSU1	19
CC	GO:0005746	mitochondrial respirasome	16/719	88/19717	1.03651e-07	2.6724e-06	1.85955e-06	NDUFB7/NDUFS6/NDUFB2/UQCRH/NDUFA4/NDUFB3/NDUFB1/UQCRC2/NDUFV1/NDUFB6/NDUFS2/NDUFS4/NDUFA9/UQCR10/NDUFS3/NDUFA2	16
CC	GO:0022626	cytosolic ribosome	18/719	112/19717	1.20471e-07	2.97663e-06	2.07125e-06	RPS18/RPL13/RPS19/RPL9/RPS27/RPL26/RPL37A/RPL10A/RPS11/UBA52/RPS5/RPL35/RPL36AL/DDX3X/RPL7/EIF2A/RPL7L1/RPS4Y1	18
CC	GO:0071011	precatalytic spliceosome	12/719	51/19717	2.16848e-07	5.14363e-06	3.57913e-06	SNRPB/SNRPF/IK/LSM8/SNRPD3/SNRPE/SNRNP200/EFTUD2/LSM4/PRPF38B/MFAP1/LSM3	12
CC	GO:0000502	proteasome complex	13/719	63/19717	3.52039e-07	8.0292e-06	5.58702e-06	PSMD13/PSMB4/PSMA4/PSMB8/PSMB7/PSMA3/PSMC4/PSMD2/PSMB3/PSMA1/PSME3/PSMC6/PSMC2	13
CC	GO:0042581	specific granule	21/719	160/19717	3.85558e-07	8.46799e-06	5.89234e-06	ITGB2/SLC2A3/NEU1/PTPN6/TMC6/HMOX2/CTSD/ANXA11/ORMDL3/STOM/KCNAB2/ACAA1/ERP44/TNFRSF1B/CTSZ/STXBP3/SLCO4C1/VAMP8/RAP2B/MLEC/RAB27A	21
CC	GO:1905369	endopeptidase complex	13/719	64/19717	4.27186e-07	9.04719e-06	6.29537e-06	PSMD13/PSMB4/PSMA4/PSMB8/PSMB7/PSMA3/PSMC4/PSMD2/PSMB3/PSMA1/PSME3/PSMC6/PSMC2	13
CC	GO:0016607	nuclear speck	36/719	397/19717	5.35555e-07	1.09512e-05	7.62023e-06	SRSF2/DDX3X/SRSF3/DDX46/NONO/IK/ZBTB16/NDUFB1/SLU7/CDC40/EFTUD2/RBM39/RUFY1/SRSF9/RCHY1/HBP1/JADE1/MBD4/CXXC1/FYTTD1/MAPK14/FNBP4/RBM25/GADD45A/CHTOP/CWC15/CDC5L/SUMO1/RAF1/NXF1/CBLL1/APEX1/DDX42/GLYR1/CD2BP2/GATAD2A	36
CC	GO:0070469	respirasome	16/719	100/19717	6.41423e-07	1.26788e-05	8.82238e-06	NDUFB7/NDUFS6/NDUFB2/UQCRH/NDUFA4/NDUFB3/NDUFB1/UQCRC2/NDUFV1/NDUFB6/NDUFS2/NDUFS4/NDUFA9/UQCR10/NDUFS3/NDUFA2	16
CC	GO:1905368	peptidase complex	15/719	89/19717	7.20333e-07	1.37793e-05	9.58814e-06	PSMD13/PSMB4/PSMA4/PSMB8/PSMB7/ENY2/PSMA3/TADA3/PSMC4/PSMD2/PSMB3/PSMA1/PSME3/PSMC6/PSMC2	15
CC	GO:0071007	U2-type catalytic step 2 spliceosome	9/719	30/19717	7.79523e-07	1.44455e-05	1.00517e-05	SNRPB/BUD31/SNRPF/SNRPD3/SNRPE/CDC40/EFTUD2/CWC15/CDC5L	9
CC	GO:1990204	oxidoreductase complex	17/719	114/19717	8.0636e-07	1.449e-05	1.00827e-05	NDUFB7/NDUFS6/NDUFB2/UQCRH/NDUFA4/P4HB/NDUFB3/NDUFB1/UQCRC2/NDUFV1/NDUFB6/NDUFS2/NDUFS4/NDUFA9/UQCR10/NDUFS3/NDUFA2	17
CC	GO:0071005	U2-type precatalytic spliceosome	11/719	50/19717	1.4321e-06	2.49774e-05	1.73802e-05	SNRPB/SNRPF/IK/LSM8/SNRPD3/SNRPE/SNRNP200/EFTUD2/LSM4/MFAP1/LSM3	11
CC	GO:0005839	proteasome core complex	7/719	20/19717	4.26156e-06	7.22031e-05	5.02416e-05	PSMB4/PSMA4/PSMB8/PSMB7/PSMA3/PSMB3/PSMA1	7
CC	GO:0045335	phagocytic vesicle	17/719	132/19717	6.32994e-06	0.000104268	7.25537e-05	ACTG1/CORO1A/GSN/STX8/CALR/RAB8B/SYK/ATP6V0E1/ANXA11/ATG12/RAB8A/RAB11A/GNLY/STXBP3/VAMP8/KIF5B/RAB7A	17
CC	GO:0070820	tertiary granule	19/719	164/19717	8.86309e-06	0.000142049	9.8843e-05	ITGB2/DYNLL1/TBC1D10C/SLC2A3/LGALS3/PTPN6/TMC6/CTSD/CTSS/DBNL/STOM/KCNAB2/COPB1/STXBP3/STX7/VAMP8/RAP2B/ASAH1/ENPP4	19
CC	GO:0005759	mitochondrial matrix	37/719	469/19717	9.85135e-06	0.000153733	0.000106973	MRPL51/MRPL33/MRPL20/PRDX5/IDH3G/HSD17B10/SSBP1/MRPL47/IDH3B/TFAM/MRPS12/GLS/FASTK/GADD45GIP1/UQCRC2/ATP5F1A/HSPA9/NDUFS2/MRPL14/ATP5PB/ECHS1/NDUFA9/SOD1/OAT/TSFM/NDUFS3/MRPL55/MRPS7/DAP3/CHCHD1/PMPCB/PARK7/MRPL54/ACADVL/TRMT10C/ATP5F1C/MALSU1	37
CC	GO:0015935	small ribosomal subunit	12/719	72/19717	1.04116e-05	0.000158309	0.000110157	RPS18/RPS19/RPS27/RPS11/UBA52/RPS5/DDX3X/EIF2A/MRPS12/MRPS7/DAP3/RPS4Y1	12
CC	GO:0030140	trans-Golgi network transport vesicle	8/719	31/19717	1.12617e-05	0.000166955	0.000116173	RAB8B/TMED10/CLTC/CLTA/RAB8A/NCALD/TGOLN2/GOPC	8
CC	GO:0030667	secretory granule membrane	27/719	298/19717	1.41403e-05	0.00020252	0.000140921	ITGB2/DYNLL1/TYROBP/TBC1D10C/SLC2A3/LGALS3/RAB18/TMC6/HMOX2/TMED10/DDOST/ORMDL3/STOM/KCNAB2/ANXA7/COPB1/TNFRSF1B/SLCO4C1/VAMP8/RAP2B/CPNE3/ATP11B/PSAP/RAB7A/MLEC/ENPP4/RAB27A	27
CC	GO:0005766	primary lysosome	18/719	155/19717	1.46852e-05	0.00020252	0.000140921	FTL/CAP1/TUBB4B/DDOST/ACTR2/ARHGAP45/ANXA11/CCT8/RNASET2/STOM/STX7/SLCO4C1/VAMP8/CPNE3/ATP11B/PSAP/SDCBP/GUSB	18
CC	GO:0042582	azurophil granule	18/719	155/19717	1.46852e-05	0.00020252	0.000140921	FTL/CAP1/TUBB4B/DDOST/ACTR2/ARHGAP45/ANXA11/CCT8/RNASET2/STOM/STX7/SLCO4C1/VAMP8/CPNE3/ATP11B/PSAP/SDCBP/GUSB	18
CC	GO:0046540	U4/U6 x U5 tri-snRNP complex	9/719	42/19717	1.64132e-05	0.00021629	0.000150503	SNRPB/SNRPF/LSM8/SNRPD3/SNRPE/SNRNP200/EFTUD2/LSM4/LSM3	9
CC	GO:0097526	spliceosomal tri-snRNP complex	9/719	42/19717	1.64132e-05	0.00021629	0.000150503	SNRPB/SNRPF/LSM8/SNRPD3/SNRPE/SNRNP200/EFTUD2/LSM4/LSM3	9
CC	GO:0030139	endocytic vesicle	27/719	303/19717	1.90558e-05	0.000245655	0.000170936	UBA52/ACTG1/UBC/CORO1A/GSN/STX8/CALR/RAB8B/SYK/ATP6V0E1/ANXA11/CLTC/CLTA/ATG12/RAB8A/RAB11A/GNLY/STXBP3/AP2M1/STX7/VAMP8/KIF5B/RAB7A/RAB35/ARF6/TBC1D5/HSP90B1	27
CC	GO:0022627	cytosolic small ribosomal subunit	9/719	44/19717	2.44486e-05	0.000308469	0.000214644	RPS18/RPS19/RPS27/RPS11/UBA52/RPS5/DDX3X/EIF2A/RPS4Y1	9
CC	GO:0000932	P-body	12/719	84/19717	5.13778e-05	0.00063473	0.000441669	APOBEC3G/ZFP36/PSMA4/LSM1/NBDY/YTHDF2/POLR2G/ZFP36L1/LSM4/ZC3H12A/LSM3/PSMC2	12
CC	GO:0008250	oligosaccharyltransferase complex	5/719	13/19717	6.41244e-05	0.000776036	0.000539995	OST4/DDOST/OSTC/DAD1/RPN2	5
CC	GO:0000313	organellar ribosome	12/719	87/19717	7.30041e-05	0.000848851	0.000590662	MRPL51/MRPL33/MRPL20/MRPL47/MRPS12/MRPL14/MRPL55/MRPS7/DAP3/CHCHD1/MRPL54/MALSU1	12
CC	GO:0005761	mitochondrial ribosome	12/719	87/19717	7.30041e-05	0.000848851	0.000590662	MRPL51/MRPL33/MRPL20/MRPL47/MRPS12/MRPL14/MRPL55/MRPS7/DAP3/CHCHD1/MRPL54/MALSU1	12
CC	GO:0002102	podosome	7/719	30/19717	8.14029e-05	0.000917616	0.000638512	BIN2/GSN/TPM4/ACTR2/DBNL/WDR1/HNRNPK	7
CC	GO:0010008	endosome membrane	35/719	479/19717	8.20129e-05	0.000917616	0.000638512	UBA52/UBC/BOK/ANXA6/STX8/TMEM59/PLEKHF1/RAB8B/LAMTOR5/CHMP2A/CTSD/VPS4B/VPS25/ATP6V0E1/CLTC/CLTA/RAB8A/RUFY1/VPS16/RAB11A/AP2M1/STX7/VAMP8/RAP2B/ATP11B/RAB7A/ABHD17A/RAB35/ARF6/ERBB2/TBC1D5/DTNBP1/PLEKHB2/ADRB2/RAB27A	35
CC	GO:0022625	cytosolic large ribosomal subunit	10/719	63/19717	8.6893e-05	0.000954214	0.000663978	RPL13/RPL9/RPL26/RPL37A/RPL10A/UBA52/RPL35/RPL36AL/RPL7/RPL7L1	10
CC	GO:0005798	Golgi-associated vesicle	18/719	178/19717	9.32448e-05	0.00100535	0.000699559	COPE/RAB8B/LMAN2/TMED10/RHOQ/SCFD1/CLTC/CLTA/RAB8A/NCALD/COPB1/CTSZ/KDELR2/TGOLN2/ZDHHC17/STK26/PACS1/GOPC	18
CC	GO:0005765	lysosomal membrane	28/719	354/19717	0.000111361	0.00117923	0.000820552	UBA52/ANXA6/NPRL2/STX8/TMEM59/PLEKHF1/NEU1/LAMTOR5/DDOST/CTSD/CLTC/STOM/CLTA/VPS16/RAB2A/AP2M1/STX7/SLCO4C1/VAMP8/ATP6V1H/DAB2/GNAI3/CPNE3/ATP11B/PSAP/RAB7A/GOPC/LAPTM5	28
CC	GO:0035579	specific granule membrane	12/719	91/19717	0.000113726	0.00118315	0.000823283	ITGB2/SLC2A3/TMC6/HMOX2/ORMDL3/STOM/KCNAB2/TNFRSF1B/SLCO4C1/VAMP8/RAP2B/MLEC	12
CC	GO:0098852	lytic vacuole membrane	28/719	355/19717	0.000116822	0.00119441	0.000831113	UBA52/ANXA6/NPRL2/STX8/TMEM59/PLEKHF1/NEU1/LAMTOR5/DDOST/CTSD/CLTC/STOM/CLTA/VPS16/RAB2A/AP2M1/STX7/SLCO4C1/VAMP8/ATP6V1H/DAB2/GNAI3/CPNE3/ATP11B/PSAP/RAB7A/GOPC/LAPTM5	28
CC	GO:0055038	recycling endosome membrane	11/719	81/19717	0.000166724	0.00167571	0.00116602	BOK/RAB8B/RAB8A/RAB11A/VAMP8/RAP2B/ATP11B/ABHD17A/RAB35/ARF6/PLEKHB2	11
CC	GO:0022624	proteasome accessory complex	6/719	24/19717	0.000176508	0.00174449	0.00121388	PSMD13/PSMC4/PSMD2/PSME3/PSMC6/PSMC2	6
CC	GO:0005775	vacuolar lumen	17/719	172/19717	0.000190891	0.00185571	0.00129127	FTL/CAP1/NEU1/TUBB4B/CTSD/CTSS/ACTR2/ARHGAP45/CCT8/RNASET2/CHID1/PSAP/ASAH1/SDCBP/FASLG/NAAA/GUSB	17
CC	GO:0035770	ribonucleoprotein granule	20/719	223/19717	0.000204066	0.00195179	0.00135813	APOBEC3G/ZFP36/DDX3X/TSTD1/PSMA4/CIRBP/PABPC1/LSM1/NBDY/YTHDF2/POLR2G/ZFP36L1/EID1/LSM4/HNRNPK/CHTOP/ZC3H12A/SUMO1/LSM3/PSMC2	20
CC	GO:0036464	cytoplasmic ribonucleoprotein granule	19/719	212/19717	0.000294155	0.0027688	0.00192663	APOBEC3G/ZFP36/DDX3X/TSTD1/PSMA4/CIRBP/PABPC1/LSM1/NBDY/YTHDF2/POLR2G/ZFP36L1/EID1/LSM4/HNRNPK/CHTOP/ZC3H12A/LSM3/PSMC2	19
CC	GO:0032592	integral component of mitochondrial membrane	10/719	73/19717	0.000304574	0.00282207	0.0019637	SLC25A3/COX11/MFF/TMEM70/TOMM20/BID/IMMT/MPC2/TMEM11/MPC1	10
CC	GO:0120114	Sm-like protein family complex	13/719	116/19717	0.000314929	0.00287313	0.00199923	SNRPB/SNRPF/LSM8/LSM1/SNRPD3/SLU7/SNRPE/SNRNP200/EFTUD2/SF3B6/LSM4/LSM3/CD2BP2	13
CC	GO:0098573	intrinsic component of mitochondrial membrane	10/719	74/19717	0.000340852	0.0030625	0.002131	SLC25A3/COX11/MFF/TMEM70/TOMM20/BID/IMMT/MPC2/TMEM11/MPC1	10
CC	GO:0005689	U12-type spliceosomal complex	6/719	27/19717	0.000353611	0.00312972	0.00217778	SNRPB/SNRPF/SNRPD3/PDCD7/SNRPE/SF3B6	6
CC	GO:0030135	coated vesicle	23/719	289/19717	0.000406571	0.00354553	0.00246712	COPE/RAB8B/LMAN2/TMED10/DBNL/CLTC/CLTA/RAB8A/NCALD/VPS16/COPB1/CTSZ/AP2M1/VAMP8/DAB2/RAB35/KDELR2/TGOLN2/TBC1D5/PACS1/GOPC/ADRB2/RAB27A	23
CC	GO:0030532	small nuclear ribonucleoprotein complex	12/719	105/19717	0.000442657	0.00380429	0.00264717	SNRPB/SNRPF/LSM8/SNRPD3/SLU7/SNRPE/SNRNP200/EFTUD2/SF3B6/LSM4/LSM3/CD2BP2	12
CC	GO:0005832	chaperonin-containing T-complex	4/719	11/19717	0.000471393	0.00393713	0.0027396	CCT5/CCT6A/CCT8/CCT7	4
CC	GO:0019774	proteasome core complex, beta-subunit complex	4/719	11/19717	0.000471393	0.00393713	0.0027396	PSMB4/PSMB8/PSMB7/PSMB3	4
CC	GO:0055029	nuclear DNA-directed RNA polymerase complex	12/719	107/19717	0.000526291	0.00433459	0.00301617	GTF2H5/POLR2G/TADA3/RTF1/MNAT1/POLR1D/POLR2H/POLR2A/POLR3GL/RPRD2/GTF2A2/POLR2I	12
CC	GO:0030136	clathrin-coated vesicle	17/719	188/19717	0.000542836	0.00440961	0.00306837	RAB8B/TMED10/DBNL/CLTC/CLTA/RAB8A/NCALD/VPS16/AP2M1/VAMP8/DAB2/RAB35/TGOLN2/TBC1D5/GOPC/ADRB2/RAB27A	17
CC	GO:0000428	DNA-directed RNA polymerase complex	12/719	108/19717	0.000572854	0.00459057	0.00319429	GTF2H5/POLR2G/TADA3/RTF1/MNAT1/POLR1D/POLR2H/POLR2A/POLR3GL/RPRD2/GTF2A2/POLR2I	12
CC	GO:0005774	vacuolar membrane	29/719	412/19717	0.000597678	0.00472564	0.00328828	UBA52/ANXA6/NPRL2/STX8/TMEM59/PLEKHF1/NEU1/LAMTOR5/DDOST/CTSD/CLTC/STOM/CLTA/VPS16/RAB2A/AP2M1/STX7/SLCO4C1/VAMP8/ATP6V1H/DAB2/GNAI3/CPNE3/ATP11B/PSAP/RAB7A/RPN2/GOPC/LAPTM5	29
CC	GO:0008540	proteasome regulatory particle, base subcomplex	4/719	12/19717	0.000686749	0.00528886	0.00368018	PSMC4/PSMD2/PSMC6/PSMC2	4
CC	GO:0034709	methylosome	4/719	12/19717	0.000686749	0.00528886	0.00368018	SNRPB/SNRPF/SNRPD3/SNRPE	4
CC	GO:0030880	RNA polymerase complex	12/719	112/19717	0.000795197	0.00597061	0.00415458	GTF2H5/POLR2G/TADA3/RTF1/MNAT1/POLR1D/POLR2H/POLR2A/POLR3GL/RPRD2/GTF2A2/POLR2I	12
CC	GO:0005838	proteasome regulatory particle	5/719	21/19717	0.000795411	0.00597061	0.00415458	PSMD13/PSMC4/PSMD2/PSMC6/PSMC2	5
CC	GO:0016591	RNA polymerase II, holoenzyme	10/719	83/19717	0.000860663	0.00637966	0.00443921	GTF2H5/POLR2G/TADA3/RTF1/MNAT1/POLR2H/POLR2A/RPRD2/GTF2A2/POLR2I	10
CC	GO:0097525	spliceosomal snRNP complex	11/719	99/19717	0.000959719	0.00696754	0.00484827	SNRPB/SNRPF/LSM8/SNRPD3/SNRPE/SNRNP200/EFTUD2/SF3B6/LSM4/LSM3/CD2BP2	11
CC	GO:0005687	U4 snRNP	4/719	13/19717	0.000963471	0.00696754	0.00484827	SNRPB/SNRPF/SNRPD3/SNRPE	4
CC	GO:0005682	U5 snRNP	5/719	22/19717	0.000998727	0.00705053	0.00490603	SNRPB/SNRPD3/SNRPE/SNRNP200/CD2BP2	5
CC	GO:0005753	mitochondrial proton-transporting ATP synthase complex	5/719	22/19717	0.000998727	0.00705053	0.00490603	ATP5MPL/ATP5MG/ATP5F1A/ATP5PB/ATP5F1C	5
CC	GO:0000315	organellar large ribosomal subunit	8/719	57/19717	0.00102371	0.00705886	0.00491182	MRPL51/MRPL33/MRPL20/MRPL47/MRPL14/MRPL55/MRPL54/MALSU1	8
CC	GO:0005762	mitochondrial large ribosomal subunit	8/719	57/19717	0.00102371	0.00705886	0.00491182	MRPL51/MRPL33/MRPL20/MRPL47/MRPL14/MRPL55/MRPL54/MALSU1	8
CC	GO:0090575	RNA polymerase II transcription regulator complex	15/719	166/19717	0.00113437	0.00773199	0.0053802	FOS/JUNB/TLE4/ASCL2/NONO/GTF2H5/RUNX3/TADA3/MED4/TLE1/MNAT1/MED6/TRIP4/NFYB/GTF2A2	15
CC	GO:0045259	proton-transporting ATP synthase complex	5/719	23/19717	0.00123822	0.00834388	0.00580599	ATP5MPL/ATP5MG/ATP5F1A/ATP5PB/ATP5F1C	5
CC	GO:0070821	tertiary granule membrane	9/719	73/19717	0.00130829	0.00866291	0.00602798	ITGB2/DYNLL1/SLC2A3/TMC6/STOM/KCNAB2/COPB1/VAMP8/RAP2B	9
CC	GO:0045121	membrane raft	23/719	315/19717	0.00131478	0.00866291	0.00602798	TUBA1B/ITGB2/EEF2/CD48/F2R/GNAI2/LAMTOR5/CTSD/CASP8/RHOQ/LCP2/ATP1B3/SYNJ2/STOM/CD226/TNFRSF1B/ATP2B4/MLC1/RAP2B/GNAI3/PARK7/SDCBP/FASLG	23
CC	GO:0098857	membrane microdomain	23/719	316/19717	0.00137066	0.00893189	0.00621514	TUBA1B/ITGB2/EEF2/CD48/F2R/GNAI2/LAMTOR5/CTSD/CASP8/RHOQ/LCP2/ATP1B3/SYNJ2/STOM/CD226/TNFRSF1B/ATP2B4/MLC1/RAP2B/GNAI3/PARK7/SDCBP/FASLG	23
CC	GO:0005667	transcription regulator complex	28/719	415/19717	0.00139702	0.00900472	0.00626582	FOS/JUNB/TLE4/ASCL2/NONO/HES6/GTF3C6/GTF2H5/NFATC2/ZBTB16/RUNX3/TADA3/ZFPM1/MED4/TLE1/MNAT1/MED6/ABT1/KAT5/N4BP2L2/RBBP7/TRIP4/EP300/NFYB/ETS1/APEX1/GTF2A2/GATAD2A	28
CC	GO:0005662	DNA replication factor A complex	4/719	15/19717	0.00173538	0.0109477	0.00761779	RPA2/RPA3/CDC5L/RPA1	4
CC	GO:0005665	RNA polymerase II, core complex	4/719	15/19717	0.00173538	0.0109477	0.00761779	POLR2G/POLR2H/POLR2A/POLR2I	4
CC	GO:0001772	immunological synapse	6/719	36/19717	0.00176101	0.0109924	0.00764894	GZMA/CORO1A/LGALS3/MYH9/HAVCR2/STX7	6
CC	GO:0030027	lamellipodium	16/719	193/19717	0.00194658	0.0120242	0.00836688	BRK1/CFL1/VASP/CORO1A/GSN/ACTR2/ACTR3/DBNL/ARPC5/CIB1/PSTPIP1/ITGB1BP1/PXN/APC/PKN2/FAM89B	16
CC	GO:0055037	recycling endosome	15/719	176/19717	0.00203093	0.0124159	0.00863946	BOK/STX8/RAB8B/RAB8A/VPS16/RAB11A/STX7/MLC1/VAMP8/RAP2B/ATP11B/ABHD17A/RAB35/ARF6/PLEKHB2	15
CC	GO:0030894	replisome	5/719	26/19717	0.00221145	0.0132809	0.00924135	RPA2/PCNA/RPA3/CDC5L/RPA1	5
CC	GO:0098589	membrane region	23/719	328/19717	0.00221722	0.0132809	0.00924135	TUBA1B/ITGB2/EEF2/CD48/F2R/GNAI2/LAMTOR5/CTSD/CASP8/RHOQ/LCP2/ATP1B3/SYNJ2/STOM/CD226/TNFRSF1B/ATP2B4/MLC1/RAP2B/GNAI3/PARK7/SDCBP/FASLG	23
CC	GO:0005852	eukaryotic translation initiation factor 3 complex	4/719	16/19717	0.00224762	0.0133284	0.00927438	DDX3X/EIF3F/EIF3I/EIF3E	4
CC	GO:0016469	proton-transporting two-sector ATPase complex	7/719	51/19717	0.0023865	0.0140118	0.00974996	ATP5MPL/ATP5MG/ATP5F1A/ATP6V0E1/ATP5PB/ATP6V1H/ATP5F1C	7
CC	GO:0043202	lysosomal lumen	10/719	95/19717	0.00242194	0.0140141	0.0097515	NEU1/CTSD/CTSS/RNASET2/CHID1/PSAP/ASAH1/FASLG/NAAA/GUSB	10
CC	GO:0005884	actin filament	11/719	111/19717	0.00243414	0.0140141	0.0097515	ACTG1/CORO1A/TPM4/TPM3/GAS7/RHOQ/DBNL/WDR1/PSTPIP1/PDLIM2/RCSD1	11
CC	GO:0030137	COPI-coated vesicle	5/719	27/19717	0.00263369	0.0150171	0.0104494	COPE/TMED10/COPB1/KDELR2/PACS1	5
CC	GO:0030662	coated vesicle membrane	15/719	182/19717	0.00280838	0.0158606	0.0110364	COPE/TMED10/DBNL/CLTC/CLTA/NCALD/COPB1/AP2M1/VAMP8/DAB2/RAB35/KDELR2/TGOLN2/TBC1D5/ADRB2	15
CC	GO:0016282	eukaryotic 43S preinitiation complex	4/719	17/19717	0.00285519	0.0159729	0.0111145	EIF1/EIF3F/EIF3I/EIF3E	4
CC	GO:0030665	clathrin-coated vesicle membrane	11/719	115/19717	0.00321242	0.0178034	0.0123883	DBNL/CLTC/CLTA/NCALD/AP2M1/VAMP8/DAB2/RAB35/TGOLN2/TBC1D5/ADRB2	11
CC	GO:0001650	fibrillar center	12/719	132/19717	0.00325605	0.0178781	0.0124403	DDX46/FBL/SMARCA5/TXNRD1/WDR33/DAB2/CRIPT/NOP56/CHCHD1/SUMO1/GAR1/CD2BP2	12
CC	GO:0043596	nuclear replication fork	6/719	41/19717	0.00348517	0.0189606	0.0131935	RPA2/SMARCA5/PCNA/RPA3/CDC5L/RPA1	6
CC	GO:0034719	SMN-Sm protein complex	4/719	18/19717	0.00356617	0.0190517	0.0132569	SNRPB/SNRPF/SNRPD3/SNRPE	4
CC	GO:0070993	translation preinitiation complex	4/719	18/19717	0.00356617	0.0190517	0.0132569	EIF1/EIF3F/EIF3I/EIF3E	4
CC	GO:0030125	clathrin vesicle coat	5/719	29/19717	0.00364848	0.0193174	0.0134418	CLTC/CLTA/NCALD/AP2M1/TBC1D5	5
CC	GO:0005657	replication fork	8/719	70/19717	0.00386844	0.0203008	0.014126	RTF2/RPA2/SMARCA5/PCNA/RPA3/CDC5L/RPA1/DNMT1	8
CC	GO:0005938	cell cortex	21/719	308/19717	0.00465528	0.0242156	0.0168502	CFL1/BIN2/CORO1A/ENO1/GSN/CAP1/TPM4/MYL12B/MYH9/ACTR2/RHOQ/ACTR3/DBNL/WDR1/CLTA/PXN/CTSZ/RHOBTB3/ARF6/AGTRAP/FNBP1	21
CC	GO:0030120	vesicle coat	7/719	58/19717	0.00497919	0.0253887	0.0176664	COPE/CLTC/CLTA/NCALD/COPB1/AP2M1/TBC1D5	7
CC	GO:0035577	azurophil granule membrane	7/719	58/19717	0.00497919	0.0253887	0.0176664	DDOST/STOM/SLCO4C1/VAMP8/CPNE3/ATP11B/PSAP	7
CC	GO:0090734	site of DNA damage	8/719	73/19717	0.00500923	0.0253887	0.0176664	XRCC5/RPA2/ACTR2/ACTR3/ARPC5/RPA3/RPA1/OARD1	8
CC	GO:0030132	clathrin coat of coated pit	4/719	20/19717	0.00532932	0.026557	0.0184794	CLTC/CLTA/AP2M1/TBC1D5	4
CC	GO:0036019	endolysosome	4/719	20/19717	0.00532932	0.026557	0.0184794	CTSS/CLTC/CLTA/AP2M1	4
CC	GO:0030864	cortical actin cytoskeleton	9/719	90/19717	0.00551658	0.0271428	0.018887	CFL1/CORO1A/GSN/CAP1/MYH9/ACTR2/ACTR3/DBNL/WDR1	9
CC	GO:0031304	intrinsic component of mitochondrial inner membrane	6/719	45/19717	0.00558418	0.0271428	0.018887	SLC25A3/COX11/IMMT/MPC2/TMEM11/MPC1	6
CC	GO:0031305	integral component of mitochondrial inner membrane	6/719	45/19717	0.00558418	0.0271428	0.018887	SLC25A3/COX11/IMMT/MPC2/TMEM11/MPC1	6
CC	GO:0005741	mitochondrial outer membrane	14/719	178/19717	0.00577087	0.0278222	0.0193597	UBA52/UBC/DDX3X/BOK/MFF/NME1/CYB5B/MCL1/MOAP1/CASP8/TOMM20/BID/RAF1/VDAC3	14
CC	GO:0035578	azurophil granule lumen	9/719	91/19717	0.00592958	0.0283568	0.0197317	FTL/CAP1/TUBB4B/ACTR2/ARHGAP45/CCT8/RNASET2/SDCBP/GUSB	9
CC	GO:0030670	phagocytic vesicle membrane	8/719	76/19717	0.0063911	0.0292634	0.0203625	CORO1A/CALR/RAB8B/ATP6V0E1/ATG12/RAB8A/VAMP8/RAB7A	8
CC	GO:0030684	preribosome	8/719	76/19717	0.0063911	0.0292634	0.0203625	EBNA1BP2/FBL/IMP3/RRP7A/UTP3/KRR1/NOP56/RRP36	8
CC	GO:0005697	telomerase holoenzyme complex	4/719	21/19717	0.00639612	0.0292634	0.0203625	SNRPB/SNRPD3/SNRPE/GAR1	4
CC	GO:0005885	Arp2/3 protein complex	3/719	11/19717	0.00639849	0.0292634	0.0203625	ACTR2/ACTR3/ARPC5	3
CC	GO:0034663	endoplasmic reticulum chaperone complex	3/719	11/19717	0.00639849	0.0292634	0.0203625	P4HB/PDIA6/HSP90B1	3
CC	GO:0005793	endoplasmic reticulum-Golgi intermediate compartment	11/719	126/19717	0.00641524	0.0292634	0.0203625	NUCB2/CALR/P4HB/LMAN2/TMED10/WHAMM/COPB1/ERP44/RAB2A/CTSZ/PDIA6	11
CC	GO:0101003	ficolin-1-rich granule membrane	7/719	61/19717	0.00657969	0.0297844	0.0207251	ITGB2/DYNLL1/TBC1D10C/SLC2A3/LGALS3/COPB1/ENPP4	7
CC	GO:0031968	organelle outer membrane	15/719	201/19717	0.00702568	0.0315623	0.0219622	UBA52/UBC/DDX3X/BOK/NUCB2/MFF/NME1/CYB5B/MCL1/MOAP1/CASP8/TOMM20/BID/RAF1/VDAC3	15
CC	GO:0035580	specific granule lumen	7/719	62/19717	0.00718977	0.0320567	0.0223062	NEU1/PTPN6/CTSD/ACAA1/ERP44/CTSZ/RAB27A	7
CC	GO:0101031	chaperone complex	4/719	22/19717	0.00759555	0.0336131	0.0233893	CCT5/CCT6A/CCT8/CCT7	4
CC	GO:0019867	outer membrane	15/719	203/19717	0.0076703	0.0336925	0.0234445	UBA52/UBC/DDX3X/BOK/NUCB2/MFF/NME1/CYB5B/MCL1/MOAP1/CASP8/TOMM20/BID/RAF1/VDAC3	15
CC	GO:0030666	endocytic vesicle membrane	13/719	167/19717	0.00831111	0.0362389	0.0252164	UBA52/UBC/CORO1A/CALR/RAB8B/ATP6V0E1/CLTC/ATG12/RAB8A/AP2M1/VAMP8/RAB7A/TBC1D5	13
CC	GO:0030660	Golgi-associated vesicle membrane	10/719	114/19717	0.00883739	0.0382523	0.0266174	COPE/TMED10/RHOQ/CLTC/CLTA/NCALD/COPB1/KDELR2/ZDHHC17/GOPC	10
CC	GO:0030863	cortical cytoskeleton	10/719	116/19717	0.00993327	0.0420873	0.0292859	CFL1/CORO1A/GSN/CAP1/TPM4/MYH9/ACTR2/ACTR3/DBNL/WDR1	10
CC	GO:0016605	PML body	9/719	99/19717	0.0101487	0.0420873	0.0292859	SPN/RPA2/ZBTB16/RNF6/EIF3E/PARK7/SUMO1/RPA1/SUMO3	9
CC	GO:0043601	nuclear replisome	4/719	24/19717	0.0104172	0.0420873	0.0292859	RPA2/RPA3/CDC5L/RPA1	4
CC	GO:0001726	ruffle	13/719	172/19717	0.0105037	0.0420873	0.0292859	CFL1/GSN/PLEKHA1/NME1/SH3YL1/MYH9/ARHGAP45/DBNL/CIB1/ITGB1BP1/TLN1/APC/ARF6	13
CC	GO:0000974	Prp19 complex	3/719	13/19717	0.0105041	0.0420873	0.0292859	POLR2A/CDC5L/ISY1	3
CC	GO:0001931	uropod	3/719	13/19717	0.0105041	0.0420873	0.0292859	SPN/MYH9/PSTPIP1	3
CC	GO:0005688	U6 snRNP	3/719	13/19717	0.0105041	0.0420873	0.0292859	LSM8/LSM4/LSM3	3
CC	GO:0030130	clathrin coat of trans-Golgi network vesicle	3/719	13/19717	0.0105041	0.0420873	0.0292859	CLTC/CLTA/NCALD	3
CC	GO:0031254	cell trailing edge	3/719	13/19717	0.0105041	0.0420873	0.0292859	SPN/MYH9/PSTPIP1	3
CC	GO:0071014	post-mRNA release spliceosomal complex	3/719	13/19717	0.0105041	0.0420873	0.0292859	SNRNP200/CCDC12/ISY1	3
CC	GO:0098845	postsynaptic endosome	3/719	13/19717	0.0105041	0.0420873	0.0292859	CLSTN1/RAB11A/ABHD17A	3
CC	GO:0032040	small-subunit processome	5/719	38/19717	0.0117889	0.0469181	0.0326474	FBL/IMP3/UTP3/KRR1/NOP56	5
CC	GO:0005905	clathrin-coated pit	7/719	69/19717	0.0126923	0.0492399	0.034263	CLTC/CLTA/AP2M1/DAB2/RAB35/TBC1D5/FNBP1	7
CC	GO:0005750	mitochondrial respiratory chain complex III	3/719	14/19717	0.0130115	0.0492399	0.034263	UQCRH/UQCRC2/UQCR10	3
CC	GO:0033162	melanosome membrane	3/719	14/19717	0.0130115	0.0492399	0.034263	RAB7A/DTNBP1/RAB27A	3
CC	GO:0036020	endolysosome membrane	3/719	14/19717	0.0130115	0.0492399	0.034263	CLTC/CLTA/AP2M1	3
CC	GO:0045009	chitosome	3/719	14/19717	0.0130115	0.0492399	0.034263	RAB7A/DTNBP1/RAB27A	3
CC	GO:0045275	respiratory chain complex III	3/719	14/19717	0.0130115	0.0492399	0.034263	UQCRH/UQCRC2/UQCR10	3
CC	GO:0090741	pigment granule membrane	3/719	14/19717	0.0130115	0.0492399	0.034263	RAB7A/DTNBP1/RAB27A	3
CC	GO:0005770	late endosome	17/719	256/19717	0.0130365	0.0492399	0.034263	ANXA6/F2R/STX8/TMEM59/LAMTOR5/CHMP2A/VPS4B/CTSS/CST7/CHID1/VPS16/RAB11A/STX7/VAMP8/PSAP/RAB7A/RAB27A	17
CC	GO:0031252	cell leading edge	24/719	403/19717	0.0131873	0.0494943	0.03444	BRK1/CFL1/VASP/CORO1A/GSN/PLEKHA1/NME1/SH3YL1/MYH9/ACTR2/ARHGAP45/ACTR3/DBNL/SLK/ARPC5/CIB1/PSTPIP1/ITGB1BP1/TLN1/PXN/APC/ARF6/PKN2/FAM89B	24
MF	GO:0003954	NADH dehydrogenase activity	13/699	46/17696	1.55618e-08	3.90082e-06	3.51096e-06	NDUFB7/NDUFS6/NDUFB2/NDUFA4/NDUFB3/NDUFB1/NDUFV1/NDUFB6/NDUFS2/NDUFS4/NDUFA9/NDUFS3/NDUFA2	13
MF	GO:0008137	NADH dehydrogenase (ubiquinone) activity	13/699	46/17696	1.55618e-08	3.90082e-06	3.51096e-06	NDUFB7/NDUFS6/NDUFB2/NDUFA4/NDUFB3/NDUFB1/NDUFV1/NDUFB6/NDUFS2/NDUFS4/NDUFA9/NDUFS3/NDUFA2	13
MF	GO:0050136	NADH dehydrogenase (quinone) activity	13/699	46/17696	1.55618e-08	3.90082e-06	3.51096e-06	NDUFB7/NDUFS6/NDUFB2/NDUFA4/NDUFB3/NDUFB1/NDUFV1/NDUFB6/NDUFS2/NDUFS4/NDUFA9/NDUFS3/NDUFA2	13
MF	GO:0003735	structural constituent of ribosome	26/699	202/17696	1.15993e-07	2.18067e-05	1.96273e-05	RPS18/RPL13/RPS19/RPL9/RPS27/RPL26/RPL37A/RPL10A/RPS11/UBA52/RPS5/RPL35/RPL36AL/MRPL51/RPL7/MRPL33/MRPL20/MRPL47/MRPS12/RPL7L1/MRPL14/MRPL55/MRPS7/DAP3/RPS4Y1/MRPL54	26
MF	GO:0016655	oxidoreductase activity, acting on NAD(P)H, quinone or similar compound as acceptor	13/699	60/17696	4.74271e-07	7.13304e-05	6.42013e-05	NDUFB7/NDUFS6/NDUFB2/NDUFA4/NDUFB3/NDUFB1/NDUFV1/NDUFB6/NDUFS2/NDUFS4/NDUFA9/NDUFS3/NDUFA2	13
MF	GO:0016651	oxidoreductase activity, acting on NAD(P)H	16/699	107/17696	4.5001e-06	0.000564013	0.000507643	NDUFB7/NDUFS6/NDUFB2/NDUFA4/NDUFB3/TXNRD1/NDUFB1/NDUFV1/SELENOT/NDUFB6/NDUFS2/NDUFS4/NDUFA9/NDUFS3/NDUFA2/TXNDC17	16
MF	GO:0003697	single-stranded DNA binding	16/699	113/17696	9.23395e-06	0.000871145	0.000784079	HNRNPA2B1/TERF2IP/RPA2/SSBP1/NME1/CNBP/FUBP1/POLR2G/RTF1/POLR2H/NUCKS1/RPA3/HNRNPK/WBP11/RPA1/SMC2	16
MF	GO:0004298	threonine-type endopeptidase activity	7/699	21/17696	1.04259e-05	0.000871145	0.000784079	PSMB4/PSMA4/PSMB8/PSMB7/PSMA3/PSMB3/PSMA1	7
MF	GO:0070003	threonine-type peptidase activity	7/699	21/17696	1.04259e-05	0.000871145	0.000784079	PSMB4/PSMA4/PSMB8/PSMB7/PSMA3/PSMB3/PSMA1	7
MF	GO:0051082	unfolded protein binding	17/699	131/17696	1.59634e-05	0.00120044	0.00108047	PFDN5/PPIA/NPM1/CCT5/CCT6A/CALR/TUBB4B/PFDN6/PFDN4/HSPA9/CCT8/TOMM20/CCT7/CANX/DNAJB11/HSP90B1/DNAJA2	17
MF	GO:0043021	ribonucleoprotein complex binding	17/699	133/17696	1.95215e-05	0.0012689	0.00114208	EIF1/EEF2/DDX3X/SNRPB/RBM3/NPM1/SRP9/NME1/EIF2A/SNRPD3/NEMF/PPP1CA/EIF4H/RPN2/ZC3H12A/MALSU1/CD2BP2	17
MF	GO:0004576	oligosaccharyl transferase activity	5/699	10/17696	2.02485e-05	0.0012689	0.00114208	ALG5/DDOST/OSTC/DAD1/RPN2	5
MF	GO:0019843	rRNA binding	11/699	63/17696	3.19084e-05	0.00184578	0.0016613	RPS18/RPL9/RPS11/RPS5/EEF2/RBM3/CIRBP/MRPL20/IMP3/MRPS7/RPS4Y1	11
MF	GO:0031386	protein tag	5/699	11/17696	3.59143e-05	0.00192911	0.00173631	UBA52/UBC/UBL5/SUMO1/SUMO3	5
MF	GO:0001883	purine nucleoside binding	32/699	381/17696	5.21305e-05	0.00261347	0.00235227	TUBA1B/EEF2/GIMAP4/ARL4C/ANXA6/GNAI2/GBP2/RAB18/EIF5/GIMAP1/TUBA4A/TUBB4B/RAB8B/NME1/RHOQ/EFTUD2/RAB8A/GNL3/RAB11A/RAB2A/ARL4A/RAP2B/GNAI3/DAP3/GIMAP6/RAB7A/RAB35/RHOBTB3/ARF6/OARD1/ADA/RAB27A	32
MF	GO:0001882	nucleoside binding	32/699	388/17696	7.37191e-05	0.0034648	0.00311851	TUBA1B/EEF2/GIMAP4/ARL4C/ANXA6/GNAI2/GBP2/RAB18/EIF5/GIMAP1/TUBA4A/TUBB4B/RAB8B/NME1/RHOQ/EFTUD2/RAB8A/GNL3/RAB11A/RAB2A/ARL4A/RAP2B/GNAI3/DAP3/GIMAP6/RAB7A/RAB35/RHOBTB3/ARF6/OARD1/ADA/RAB27A	32
MF	GO:0045182	translation regulator activity	16/699	141/17696	0.000144175	0.00637764	0.00574024	EIF1/EEF2/EEF1B2/EIF3F/RBM3/CIRBP/EIF5/PABPC1/CNBP/EIF2A/EIF4EBP2/EIF3I/TSFM/EIF3E/EIF4H/PAIP2	16
MF	GO:0005525	GTP binding	30/699	374/17696	0.000199695	0.0083428	0.00750898	TUBA1B/EEF2/GIMAP4/ARL4C/ANXA6/GNAI2/GBP2/RAB18/EIF5/GIMAP1/TUBA4A/TUBB4B/RAB8B/NME1/RHOQ/EFTUD2/RAB8A/GNL3/RAB11A/RAB2A/ARL4A/RAP2B/GNAI3/DAP3/GIMAP6/RAB7A/RAB35/RHOBTB3/ARF6/RAB27A	30
MF	GO:0032550	purine ribonucleoside binding	30/699	378/17696	0.000239889	0.00949455	0.00854563	TUBA1B/EEF2/GIMAP4/ARL4C/ANXA6/GNAI2/GBP2/RAB18/EIF5/GIMAP1/TUBA4A/TUBB4B/RAB8B/NME1/RHOQ/EFTUD2/RAB8A/GNL3/RAB11A/RAB2A/ARL4A/RAP2B/GNAI3/DAP3/GIMAP6/RAB7A/RAB35/RHOBTB3/ARF6/RAB27A	30
MF	GO:0032549	ribonucleoside binding	30/699	381/17696	0.000274608	0.0103253	0.00929332	TUBA1B/EEF2/GIMAP4/ARL4C/ANXA6/GNAI2/GBP2/RAB18/EIF5/GIMAP1/TUBA4A/TUBB4B/RAB8B/NME1/RHOQ/EFTUD2/RAB8A/GNL3/RAB11A/RAB2A/ARL4A/RAP2B/GNAI3/DAP3/GIMAP6/RAB7A/RAB35/RHOBTB3/ARF6/RAB27A	30
MF	GO:0043024	ribosomal small subunit binding	5/699	17/17696	0.000394706	0.0141342	0.0127216	EIF1/DDX3X/NPM1/NME1/EIF4H	5
MF	GO:0098505	G-rich strand telomeric DNA binding	4/699	10/17696	0.000418904	0.0143189	0.0128878	HNRNPA2B1/TERF2IP/RPA2/RPA1	4
MF	GO:0019001	guanyl nucleotide binding	30/699	394/17696	0.00048224	0.0151102	0.0136	TUBA1B/EEF2/GIMAP4/ARL4C/ANXA6/GNAI2/GBP2/RAB18/EIF5/GIMAP1/TUBA4A/TUBB4B/RAB8B/NME1/RHOQ/EFTUD2/RAB8A/GNL3/RAB11A/RAB2A/ARL4A/RAP2B/GNAI3/DAP3/GIMAP6/RAB7A/RAB35/RHOBTB3/ARF6/RAB27A	30
MF	GO:0032561	guanyl ribonucleotide binding	30/699	394/17696	0.00048224	0.0151102	0.0136	TUBA1B/EEF2/GIMAP4/ARL4C/ANXA6/GNAI2/GBP2/RAB18/EIF5/GIMAP1/TUBA4A/TUBB4B/RAB8B/NME1/RHOQ/EFTUD2/RAB8A/GNL3/RAB11A/RAB2A/ARL4A/RAP2B/GNAI3/DAP3/GIMAP6/RAB7A/RAB35/RHOBTB3/ARF6/RAB27A	30
MF	GO:0042162	telomeric DNA binding	7/699	37/17696	0.000532302	0.0160117	0.0144114	HNRNPA2B1/HNRNPD/TERF2IP/XRCC5/RPA2/RPA1/APEX1	7
MF	GO:0044389	ubiquitin-like protein ligase binding	25/699	308/17696	0.000555596	0.0160696	0.0144635	UBA52/TUBA1B/ACTG1/UBC/BOK/STX8/UBXN1/RTN4/XRCC5/CALR/RPA2/PSMA3/MOAP1/CASP8/HSPA9/NDUFS2/BID/PXN/TNFRSF1B/TRIP4/POLR2A/APC/BAG5/SUMO1/SUMO3	25
MF	GO:0051015	actin filament binding	18/699	198/17696	0.000890102	0.024791	0.0223133	EEF2/CFL1/CORO1A/ANXA6/GSN/TPM4/TPM3/GAS7/MYH9/ACTR2/ACTR3/DBNL/WDR1/ARPC5/PSTPIP1/TLN1/VPS16/RCSD1	18
MF	GO:0043047	single-stranded telomeric DNA binding	4/699	12/17696	0.00092685	0.0248925	0.0224047	HNRNPA2B1/TERF2IP/RPA2/RPA1	4
MF	GO:0019902	phosphatase binding	17/699	185/17696	0.0010862	0.0278704	0.0250849	TERF2IP/LGALS3/FCRL3/RPA2/NFATC2/IRS2/SH3YL1/SYK/SOD1/PXN/MAPK14/ATP2B4/PPP1CA/CDC5L/ERBB2/ANAPC5/HSP90B1	17
MF	GO:0003924	GTPase activity	25/699	324/17696	0.00114795	0.0278704	0.0250849	TUBA1B/EEF2/DDX3X/ARL4C/GNAI2/GBP2/RAB18/EIF5/TUBA4A/TUBB4B/RAB8B/GNG2/RGS1/RHOQ/EFTUD2/RAB8A/RAB11A/RAB2A/RAP2B/GNAI3/RAB7A/RAB35/RHOBTB3/ARF6/RAB27A	25
MF	GO:0047485	protein N-terminus binding	12/699	109/17696	0.00123842	0.0278704	0.0250849	CALM1/FEZ1/RPA2/GLRX/VPS25/SCFD1/MNAT1/EIF3E/GADD45A/ARF6/SDCBP/BANF1	12
MF	GO:0090079	translation regulator activity, nucleic acid binding	12/699	109/17696	0.00123842	0.0278704	0.0250849	EIF1/EEF2/EEF1B2/EIF3F/EIF5/PABPC1/EIF2A/EIF3I/TSFM/EIF3E/EIF4H/PAIP2	12
MF	GO:0031625	ubiquitin protein ligase binding	23/699	290/17696	0.00124005	0.0278704	0.0250849	UBA52/TUBA1B/ACTG1/UBC/BOK/STX8/UBXN1/RTN4/XRCC5/CALR/RPA2/PSMA3/MOAP1/CASP8/HSPA9/NDUFS2/BID/PXN/TNFRSF1B/POLR2A/APC/BAG5/SUMO1	23
MF	GO:0008179	adenylate cyclase binding	4/699	13/17696	0.00129716	0.0278704	0.0250849	CALM1/CAP1/RAF1/ADRB2	4
MF	GO:0043023	ribosomal large subunit binding	4/699	13/17696	0.00129716	0.0278704	0.0250849	RBM3/NPM1/NEMF/MALSU1	4
MF	GO:0000062	fatty-acyl-CoA binding	5/699	22/17696	0.00142579	0.0297832	0.0268065	DBI/SCP2/ECI2/ACBD5/ACADVL	5
MF	GO:0050839	cell adhesion molecule binding	34/699	499/17696	0.00148128	0.0301061	0.0270971	ITGB2/EEF2/VASP/DDX3X/ENO1/RTN4/EIF5/CALR/P4HB/PTPN6/EIF2A/TMPO/MYH9/DBNL/SYK/SLK/CCT8/RANBP1/ITGB1BP1/TLN1/ANXA7/PXN/CD226/ITGB7/KIF5B/PCMT1/PPP1CA/AHSA1/NOP56/EIF3E/PARK7/HNRNPK/EIF4H/PKN2	34
MF	GO:0098847	sequence-specific single stranded DNA binding	4/699	14/17696	0.00175964	0.0348224	0.0313421	HNRNPA2B1/TERF2IP/RPA2/RPA1	4
MF	GO:0009055	electron transfer activity	12/699	114/17696	0.00182626	0.0352141	0.0316947	NDUFS6/UQCRH/DHRS3/COX11/NDUFA4/ADH5/IDH3B/GLRX/TXNRD1/NDUFS2/UQCR10/NDUFS3	12
MF	GO:0008135	translation factor activity, RNA binding	10/699	85/17696	0.00187587	0.0352663	0.0317417	EIF1/EEF2/EEF1B2/EIF3F/EIF5/EIF2A/EIF3I/TSFM/EIF3E/EIF4H	10
MF	GO:0019003	GDP binding	9/699	74/17696	0.00247926	0.0454732	0.0409284	RAB18/RAB8B/RAB8A/RAB2A/RAP2B/GNAI3/RAB7A/RAB35/RAB27A	9

## Sheet: Common_Group
ONTOLOGY	ID	Description	GeneRatio	BgRatio	pvalue	p.adjust	qvalue	geneID	Count
BP	GO:0006614	SRP-dependent cotranslational protein targeting to membrane	35/88	105/18670	1.0428e-57	2.01469e-54	1.63665e-54	RPL10/RPL34/RPL12/RPS12/RPL11/RPL28/RPS28/RPL8/RPL39/RPL18/RPS4X/RPL30/RPS7/RPL19/RPL41/RPS10/RPL37/RPL7A/RPS21/RPL22/RPL6/RPL35A/RPS8/RPL32/RPS13/RPS27A/RPL5/RPL36A/RPL14/RPL29/RPS15A/RPLP0/RPLP2/SRP14/RPS29	35
BP	GO:0006613	cotranslational protein targeting to membrane	35/88	109/18670	4.98618e-57	4.81665e-54	3.91284e-54	RPL10/RPL34/RPL12/RPS12/RPL11/RPL28/RPS28/RPL8/RPL39/RPL18/RPS4X/RPL30/RPS7/RPL19/RPL41/RPS10/RPL37/RPL7A/RPS21/RPL22/RPL6/RPL35A/RPS8/RPL32/RPS13/RPS27A/RPL5/RPL36A/RPL14/RPL29/RPS15A/RPLP0/RPLP2/SRP14/RPS29	35
BP	GO:0045047	protein targeting to ER	35/88	118/18670	1.32279e-55	8.51874e-53	6.92026e-53	RPL10/RPL34/RPL12/RPS12/RPL11/RPL28/RPS28/RPL8/RPL39/RPL18/RPS4X/RPL30/RPS7/RPL19/RPL41/RPS10/RPL37/RPL7A/RPS21/RPL22/RPL6/RPL35A/RPS8/RPL32/RPS13/RPS27A/RPL5/RPL36A/RPL14/RPL29/RPS15A/RPLP0/RPLP2/SRP14/RPS29	35
BP	GO:0072599	establishment of protein localization to endoplasmic reticulum	35/88	122/18670	5.16198e-55	2.49324e-52	2.0254e-52	RPL10/RPL34/RPL12/RPS12/RPL11/RPL28/RPS28/RPL8/RPL39/RPL18/RPS4X/RPL30/RPS7/RPL19/RPL41/RPS10/RPL37/RPL7A/RPS21/RPL22/RPL6/RPL35A/RPS8/RPL32/RPS13/RPS27A/RPL5/RPL36A/RPL14/RPL29/RPS15A/RPLP0/RPLP2/SRP14/RPS29	35
BP	GO:0000184	nuclear-transcribed mRNA catabolic process, nonsense-mediated decay	34/88	120/18670	3.6691e-53	1.41774e-50	1.15171e-50	RPL10/RPL34/RPL12/RPS12/RPL11/RPL28/RPS28/RPL8/RPL39/RPL18/RPS4X/RPL30/RPS7/RPL19/RPL41/RPS10/RPL37/RPL7A/RPS21/RPL22/RPL6/RPL35A/RPS8/RPL32/RPS13/RPS27A/RPL5/RPL36A/RPL14/RPL29/RPS15A/RPLP0/RPLP2/RPS29	34
BP	GO:0070972	protein localization to endoplasmic reticulum	35/88	147/18670	8.99042e-52	2.89492e-49	2.35171e-49	RPL10/RPL34/RPL12/RPS12/RPL11/RPL28/RPS28/RPL8/RPL39/RPL18/RPS4X/RPL30/RPS7/RPL19/RPL41/RPS10/RPL37/RPL7A/RPS21/RPL22/RPL6/RPL35A/RPS8/RPL32/RPS13/RPS27A/RPL5/RPL36A/RPL14/RPL29/RPS15A/RPLP0/RPLP2/SRP14/RPS29	35
BP	GO:0006413	translational initiation	36/88	193/18670	4.2167e-49	1.16381e-46	9.45429e-47	RPL10/RPL34/RPL12/RPS12/RPL11/RPL28/RPS28/RPL8/RPL39/RPL18/RPS4X/RPL30/RPS7/RPL19/RPL41/RPS10/RPL37/RPL7A/RPS21/RPL22/RPL6/RPL35A/RPS8/RPL32/RPS13/RPS27A/RPL5/RPL36A/CCL5/RPL14/RPL29/RPS15A/RPLP0/RPLP2/RPS29/EIF1AY	36
BP	GO:0019083	viral transcription	35/88	177/18670	1.22853e-48	2.96691e-46	2.41019e-46	RPL10/RPL34/RPL12/RPS12/RPL11/RPL28/RPS28/RPL8/RPL39/RPL18/RPS4X/RPL30/RPS7/RPL19/RPL41/RPS10/RPL37/RPL7A/RPS21/RPL22/RPL6/RPL35A/RPS8/RPL32/RPS13/RPS27A/RPL5/RPL36A/CCL5/RPL14/RPL29/RPS15A/RPLP0/RPLP2/RPS29	35
BP	GO:0019080	viral gene expression	35/88	191/18670	2.24987e-47	4.82972e-45	3.92346e-45	RPL10/RPL34/RPL12/RPS12/RPL11/RPL28/RPS28/RPL8/RPL39/RPL18/RPS4X/RPL30/RPS7/RPL19/RPL41/RPS10/RPL37/RPL7A/RPS21/RPL22/RPL6/RPL35A/RPS8/RPL32/RPS13/RPS27A/RPL5/RPL36A/CCL5/RPL14/RPL29/RPS15A/RPLP0/RPLP2/RPS29	35
BP	GO:0006612	protein targeting to membrane	35/88	202/18670	1.8775e-46	3.62733e-44	2.94669e-44	RPL10/RPL34/RPL12/RPS12/RPL11/RPL28/RPS28/RPL8/RPL39/RPL18/RPS4X/RPL30/RPS7/RPL19/RPL41/RPS10/RPL37/RPL7A/RPS21/RPL22/RPL6/RPL35A/RPS8/RPL32/RPS13/RPS27A/RPL5/RPL36A/RPL14/RPL29/RPS15A/RPLP0/RPLP2/SRP14/RPS29	35
BP	GO:0000956	nuclear-transcribed mRNA catabolic process	34/88	207/18670	3.25892e-44	5.72385e-42	4.64981e-42	RPL10/RPL34/RPL12/RPS12/RPL11/RPL28/RPS28/RPL8/RPL39/RPL18/RPS4X/RPL30/RPS7/RPL19/RPL41/RPS10/RPL37/RPL7A/RPS21/RPL22/RPL6/RPL35A/RPS8/RPL32/RPS13/RPS27A/RPL5/RPL36A/RPL14/RPL29/RPS15A/RPLP0/RPLP2/RPS29	34
BP	GO:0006402	mRNA catabolic process	38/88	364/18670	7.21988e-42	1.1624e-39	9.44284e-40	RPL10/RPL34/RPL12/RPS12/RPL11/RPL28/RPS28/RPL8/RPL39/RPL18/RPS4X/RPL30/RPS7/RPL19/RPL41/RPS10/RPL37/RPL7A/RPS21/RPL22/RPL6/RPL35A/RPS8/RPL32/RPS13/RPS27A/RPL5/RPL36A/RPL14/RPL29/RPS15A/RPLP0/RPLP2/UBB/PSME1/RPS29/PSMB10/SET	38
BP	GO:0006401	RNA catabolic process	38/88	397/18670	2.12428e-40	3.15701e-38	2.56462e-38	RPL10/RPL34/RPL12/RPS12/RPL11/RPL28/RPS28/RPL8/RPL39/RPL18/RPS4X/RPL30/RPS7/RPL19/RPL41/RPS10/RPL37/RPL7A/RPS21/RPL22/RPL6/RPL35A/RPS8/RPL32/RPS13/RPS27A/RPL5/RPL36A/RPL14/RPL29/RPS15A/RPLP0/RPLP2/UBB/PSME1/RPS29/PSMB10/SET	38
BP	GO:0006605	protein targeting	38/88	435/18670	7.29856e-39	1.0072e-36	8.18207e-37	RPL10/RPL34/RPL12/RPS12/RPL11/RPL28/RPS28/RPL8/RPL39/RPL18/RPS4X/RPL30/RPS7/RPL19/RPL41/RPS10/RPL37/RPL7A/RPS21/RPL22/RPL6/RPL35A/RPS8/RPL32/RPS13/RPS27A/RPL5/RPL36A/RPL14/RPL29/RPS15A/RPLP0/RPLP2/UBB/SRP14/RPS29/NCOA4/BNIP3L	38
BP	GO:0090150	establishment of protein localization to membrane	35/88	332/18670	1.66023e-38	2.13837e-36	1.73712e-36	RPL10/RPL34/RPL12/RPS12/RPL11/RPL28/RPS28/RPL8/RPL39/RPL18/RPS4X/RPL30/RPS7/RPL19/RPL41/RPS10/RPL37/RPL7A/RPS21/RPL22/RPL6/RPL35A/RPS8/RPL32/RPS13/RPS27A/RPL5/RPL36A/RPL14/RPL29/RPS15A/RPLP0/RPLP2/SRP14/RPS29	35
BP	GO:0002181	cytoplasmic translation	17/88	100/18670	2.66167e-22	3.21396e-20	2.61089e-20	RPL11/RPS28/RPL8/RPL39/RPL18/RPL30/RPL19/RPL41/RPS21/RPL6/RPL35A/RPL32/RPL36A/RPL29/RPLP0/TMA7/RPS29	17
BP	GO:0042254	ribosome biogenesis	15/88	297/18670	8.31068e-12	9.44485e-10	7.67259e-10	RPL10/RPL12/RPL11/RPS28/RPS7/RPS10/RPL7A/RPS21/RPL6/RPL35A/RPS8/RPL5/RPL14/RPLP0/DDX21	15
BP	GO:0042273	ribosomal large subunit biogenesis	9/88	71/18670	4.42987e-11	4.75473e-09	3.86254e-09	RPL10/RPL12/RPL11/RPL7A/RPL6/RPL35A/RPL5/RPL14/RPLP0	9
BP	GO:0042255	ribosome assembly	8/88	63/18670	5.51972e-10	5.61268e-08	4.5595e-08	RPL10/RPL12/RPL11/RPS28/RPS10/RPL6/RPL5/RPLP0	8
BP	GO:0022613	ribonucleoprotein complex biogenesis	15/88	468/18670	4.60425e-09	4.44771e-07	3.61313e-07	RPL10/RPL12/RPL11/RPS28/RPS7/RPS10/RPL7A/RPS21/RPL6/RPL35A/RPS8/RPL5/RPL14/RPLP0/DDX21	15
BP	GO:0000027	ribosomal large subunit assembly	6/88	30/18670	5.00116e-09	4.60107e-07	3.73771e-07	RPL10/RPL12/RPL11/RPL6/RPL5/RPLP0	6
BP	GO:0006364	rRNA processing	10/88	214/18670	6.57218e-08	5.77157e-06	4.68858e-06	RPL11/RPS28/RPS7/RPL7A/RPS21/RPL35A/RPS8/RPL5/RPL14/DDX21	10
BP	GO:0016072	rRNA metabolic process	10/88	225/18670	1.05136e-07	8.83139e-06	7.17424e-06	RPL11/RPS28/RPS7/RPL7A/RPS21/RPL35A/RPS8/RPL5/RPL14/DDX21	10
BP	GO:0034341	response to interferon-gamma	8/88	199/18670	4.48606e-06	0.000361128	0.000293365	GAPDH/IFITM1/CCL5/HLA-C/HLA-DPA1/IRF1/IFITM2/B2M	8
BP	GO:0042110	T cell activation	11/88	464/18670	1.13424e-05	0.000876538	0.000712062	RPL22/CD3E/CCL5/HLA-DPA1/IRF1/CD81/CD3G/TGFB1/CD74/B2M/PSMB10	11
BP	GO:0022618	ribonucleoprotein complex assembly	8/88	229/18670	1.25377e-05	0.000907667	0.000737349	RPL10/RPL12/RPL11/RPS28/RPS10/RPL6/RPL5/RPLP0	8
BP	GO:0034470	ncRNA processing	10/88	384/18670	1.30631e-05	0.000907667	0.000737349	RPL11/RPS28/RPS7/RPL7A/RPS21/RPL35A/RPS8/RPL5/RPL14/DDX21	10
BP	GO:1902253	regulation of intrinsic apoptotic signaling pathway by p53 class mediator	4/88	31/18670	1.31546e-05	0.000907667	0.000737349	RPL11/RPS7/UBB/CD74	4
BP	GO:0071826	ribonucleoprotein complex subunit organization	8/88	236/18670	1.559e-05	0.00102492	0.000832605	RPL10/RPL12/RPL11/RPS28/RPS10/RPL6/RPL5/RPLP0	8
BP	GO:0042274	ribosomal small subunit biogenesis	5/88	67/18670	1.5915e-05	0.00102492	0.000832605	RPS28/RPS7/RPS10/RPS21/RPS8	5
BP	GO:0002478	antigen processing and presentation of exogenous peptide antigen	7/88	175/18670	1.8897e-05	0.00117771	0.000956718	HLA-C/HLA-DPA1/CD74/PSME1/B2M/CAPZA1/PSMB10	7
BP	GO:0019884	antigen processing and presentation of exogenous antigen	7/88	182/18670	2.43303e-05	0.00146894	0.0011933	HLA-C/HLA-DPA1/CD74/PSME1/B2M/CAPZA1/PSMB10	7
BP	GO:0042098	T cell proliferation	7/88	184/18670	2.60997e-05	0.00152802	0.0012413	CD3E/CCL5/HLA-DPA1/IRF1/CD81/TGFB1/PSMB10	7
BP	GO:0045059	positive thymic T cell selection	3/88	13/18670	2.79678e-05	0.00158923	0.00129102	CD3E/CD3G/CD74	3
BP	GO:0048002	antigen processing and presentation of peptide antigen	7/88	189/18670	3.0992e-05	0.00171076	0.00138975	HLA-C/HLA-DPA1/CD74/PSME1/B2M/CAPZA1/PSMB10	7
BP	GO:0046651	lymphocyte proliferation	8/88	272/18670	4.29968e-05	0.00230215	0.00187017	CD3E/CCL5/HLA-DPA1/IRF1/CD81/TGFB1/CD74/PSMB10	8
BP	GO:0015671	oxygen transport	3/88	15/18670	4.41915e-05	0.00230215	0.00187017	HBA1/HBB/HBA2	3
BP	GO:0032943	mononuclear cell proliferation	8/88	274/18670	4.52804e-05	0.00230215	0.00187017	CD3E/CCL5/HLA-DPA1/IRF1/CD81/TGFB1/CD74/PSMB10	8
BP	GO:0050852	T cell receptor signaling pathway	7/88	202/18670	4.73417e-05	0.0023076	0.00187459	CD3E/HLA-DPA1/CD81/CD3G/PSME1/TRAC/PSMB10	7
BP	GO:0002718	regulation of cytokine production involved in immune response	5/88	84/18670	4.77763e-05	0.0023076	0.00187459	CD81/TGFB1/CD74/DDX21/B2M	5
BP	GO:0051444	negative regulation of ubiquitin-protein transferase activity	3/88	16/18670	5.42042e-05	0.00255421	0.00207493	RPL11/RPS7/RPL5	3
BP	GO:0050670	regulation of lymphocyte proliferation	7/88	208/18670	5.69744e-05	0.00262082	0.00212904	CD3E/CCL5/HLA-DPA1/IRF1/CD81/TGFB1/CD74	7
BP	GO:0032944	regulation of mononuclear cell proliferation	7/88	209/18670	5.87257e-05	0.00263856	0.00214345	CD3E/CCL5/HLA-DPA1/IRF1/CD81/TGFB1/CD74	7
BP	GO:0034660	ncRNA metabolic process	10/88	475/18670	7.91264e-05	0.00347437	0.00282243	RPL11/RPS28/RPS7/RPL7A/RPS21/RPL35A/RPS8/RPL5/RPL14/DDX21	10
BP	GO:0070661	leukocyte proliferation	8/88	298/18670	8.15715e-05	0.00350214	0.00284499	CD3E/CCL5/HLA-DPA1/IRF1/CD81/TGFB1/CD74/PSMB10	8
BP	GO:0070663	regulation of leukocyte proliferation	7/88	222/18670	8.57994e-05	0.00353916	0.00287506	CD3E/CCL5/HLA-DPA1/IRF1/CD81/TGFB1/CD74	7
BP	GO:0002702	positive regulation of production of molecular mediator of immune response	5/88	95/18670	8.60975e-05	0.00353916	0.00287506	CD81/TGFB1/CD74/DDX21/B2M	5
BP	GO:0015669	gas transport	3/88	19/18670	9.28374e-05	0.00370654	0.00301103	HBA1/HBB/HBA2	3
BP	GO:0042129	regulation of T cell proliferation	6/88	156/18670	9.52317e-05	0.00370654	0.00301103	CD3E/CCL5/HLA-DPA1/IRF1/CD81/TGFB1	6
BP	GO:0019882	antigen processing and presentation	7/88	226/18670	9.59249e-05	0.00370654	0.00301103	HLA-C/HLA-DPA1/CD74/PSME1/B2M/CAPZA1/PSMB10	7
BP	GO:0070498	interleukin-1-mediated signaling pathway	5/88	100/18670	0.000109829	0.00416059	0.00337988	RPS27A/UBB/PSME1/PSMB10/NFKBIA	5
BP	GO:0002367	cytokine production involved in immune response	5/88	102/18670	0.000120612	0.00443748	0.00360482	CD81/TGFB1/CD74/DDX21/B2M	5
BP	GO:0002720	positive regulation of cytokine production involved in immune response	4/88	54/18670	0.000121732	0.00443748	0.00360482	CD81/CD74/DDX21/B2M	4
BP	GO:0045061	thymic T cell selection	3/88	21/18670	0.000126558	0.00452795	0.00367832	CD3E/CD3G/CD74	3
BP	GO:0030217	T cell differentiation	7/88	240/18670	0.00013932	0.0048647	0.00395187	RPL22/CD3E/IRF1/CD3G/TGFB1/CD74/B2M	7
BP	GO:0019883	antigen processing and presentation of endogenous antigen	3/88	22/18670	0.000146042	0.0048647	0.00395187	HLA-C/CD74/B2M	3
BP	GO:1901798	positive regulation of signal transduction by p53 class mediator	3/88	22/18670	0.000146042	0.0048647	0.00395187	RPL11/RPS7/UBB	3
BP	GO:1904666	regulation of ubiquitin protein ligase activity	3/88	22/18670	0.000146042	0.0048647	0.00395187	RPL11/RPS7/RPL5	3
BP	GO:0007159	leukocyte cell-cell adhesion	8/88	337/18670	0.000190152	0.00622668	0.00505829	S100A8/CD3E/CCL5/HLA-DPA1/IRF1/CD81/TGFB1/CD74	8
BP	GO:2001244	positive regulation of intrinsic apoptotic signaling pathway	4/88	61/18670	0.000195895	0.0063078	0.00512419	S100A8/RPL11/RPS7/UBB	4
BP	GO:0071347	cellular response to interleukin-1	6/88	179/18670	0.000201921	0.00639527	0.00519524	RPS27A/CCL5/UBB/PSME1/PSMB10/NFKBIA	6
BP	GO:0071346	cellular response to interferon-gamma	6/88	180/18670	0.000208102	0.00648474	0.00526792	GAPDH/CCL5/HLA-C/HLA-DPA1/IRF1/B2M	6
BP	GO:0007249	I-kappaB kinase/NF-kappaB signaling	7/88	269/18670	0.000280081	0.00858914	0.00697744	RPS27A/S100A4/UBB/CD74/DDX21/LITAF/NFKBIA	7
BP	GO:0035456	response to interferon-beta	3/88	28/18670	0.000304384	0.0091886	0.00746442	IFITM1/IRF1/IFITM2	3
BP	GO:0033077	T cell differentiation in thymus	4/88	70/18670	0.000333265	0.00984938	0.00800121	CD3E/CD3G/CD74/B2M	4
BP	GO:0001819	positive regulation of cytokine production	9/88	464/18670	0.00033647	0.00984938	0.00800121	GAPDH/CD3E/HLA-DPA1/IRF1/CD81/TGFB1/CD74/DDX21/B2M	9
BP	GO:0050671	positive regulation of lymphocyte proliferation	5/88	130/18670	0.000373862	0.0102494	0.00832614	CD3E/CCL5/HLA-DPA1/CD81/CD74	5
BP	GO:0046596	regulation of viral entry into host cell	3/88	30/18670	0.000374668	0.0102494	0.00832614	IFITM1/CD74/IFITM2	3
BP	GO:0046640	regulation of alpha-beta T cell proliferation	3/88	30/18670	0.000374668	0.0102494	0.00832614	CD3E/IRF1/CD81	3
BP	GO:0061082	myeloid leukocyte cytokine production	3/88	30/18670	0.000374668	0.0102494	0.00832614	TGFB1/CD74/DDX21	3
BP	GO:0050870	positive regulation of T cell activation	6/88	202/18670	0.000386348	0.0102494	0.00832614	CD3E/CCL5/HLA-DPA1/CD81/TGFB1/CD74	6
BP	GO:0051701	interaction with host	6/88	202/18670	0.000386348	0.0102494	0.00832614	GAPDH/IFITM1/CD81/TGFB1/CD74/IFITM2	6
BP	GO:0032946	positive regulation of mononuclear cell proliferation	5/88	131/18670	0.000387269	0.0102494	0.00832614	CD3E/CCL5/HLA-DPA1/CD81/CD74	5
BP	GO:0002479	antigen processing and presentation of exogenous peptide antigen via MHC class I, TAP-dependent	4/88	75/18670	0.000433946	0.0111828	0.00908443	HLA-C/PSME1/B2M/PSMB10	4
BP	GO:0070555	response to interleukin-1	6/88	207/18670	0.000439903	0.0111828	0.00908443	RPS27A/CCL5/UBB/PSME1/PSMB10/NFKBIA	6
BP	GO:0071456	cellular response to hypoxia	6/88	207/18670	0.000439903	0.0111828	0.00908443	MALAT1/RPS27A/UBB/PSME1/BNIP3L/PSMB10	6
BP	GO:0042744	hydrogen peroxide catabolic process	3/88	32/18670	0.000454618	0.0113898	0.00925262	HBA1/HBB/HBA2	3
BP	GO:0002705	positive regulation of leukocyte mediated immunity	5/88	136/18670	0.000459838	0.0113898	0.00925262	HLA-C/CD81/TGFB1/DDX21/B2M	5
BP	GO:0061418	regulation of transcription from RNA polymerase II promoter in response to hypoxia	4/88	77/18670	0.000479707	0.0117316	0.00953023	RPS27A/UBB/PSME1/PSMB10	4
BP	GO:0046633	alpha-beta T cell proliferation	3/88	33/18670	0.000498382	0.0118256	0.00960663	CD3E/IRF1/CD81	3
BP	GO:0072332	intrinsic apoptotic signaling pathway by p53 class mediator	4/88	78/18670	0.000503832	0.0118256	0.00960663	RPL11/RPS7/UBB/CD74	4
BP	GO:0002700	regulation of production of molecular mediator of immune response	5/88	139/18670	0.000508037	0.0118256	0.00960663	CD81/TGFB1/CD74/DDX21/B2M	5
BP	GO:0070665	positive regulation of leukocyte proliferation	5/88	139/18670	0.000508037	0.0118256	0.00960663	CD3E/CCL5/HLA-DPA1/CD81/CD74	5
BP	GO:0042590	antigen processing and presentation of exogenous peptide antigen via MHC class I	4/88	79/18670	0.000528808	0.0121626	0.00988036	HLA-C/PSME1/B2M/PSMB10	4
BP	GO:0043368	positive T cell selection	3/88	34/18670	0.000544756	0.012382	0.0100586	CD3E/CD3G/CD74	3
BP	GO:0036294	cellular response to decreased oxygen levels	6/88	217/18670	0.000564309	0.0126069	0.0102413	MALAT1/RPS27A/UBB/PSME1/BNIP3L/PSMB10	6
BP	GO:1903039	positive regulation of leukocyte cell-cell adhesion	6/88	218/18670	0.000578113	0.0126069	0.0102413	CD3E/CCL5/HLA-DPA1/CD81/TGFB1/CD74	6
BP	GO:0031145	anaphase-promoting complex-dependent catabolic process	4/88	81/18670	0.000581383	0.0126069	0.0102413	RPS27A/UBB/PSME1/PSMB10	4
BP	GO:1903037	regulation of leukocyte cell-cell adhesion	7/88	304/18670	0.0005829	0.0126069	0.0102413	CD3E/CCL5/HLA-DPA1/IRF1/CD81/TGFB1/CD74	7
BP	GO:0002699	positive regulation of immune effector process	6/88	219/18670	0.000592178	0.0126069	0.0102413	HLA-C/CD81/TGFB1/CD74/DDX21/B2M	6
BP	GO:0070423	nucleotide-binding oligomerization domain containing signaling pathway	3/88	35/18670	0.000593804	0.0126069	0.0102413	RPS27A/UBB/NFKBIA	3
BP	GO:0022407	regulation of cell-cell adhesion	8/88	402/18670	0.00061701	0.0129572	0.0105259	CD3E/CCL5/FXYD5/HLA-DPA1/IRF1/CD81/TGFB1/CD74	8
BP	GO:0002224	toll-like receptor signaling pathway	5/88	146/18670	0.000635234	0.0131292	0.0106656	S100A8/RPS27A/IRF1/UBB/NFKBIA	5
BP	GO:0002755	MyD88-dependent toll-like receptor signaling pathway	3/88	36/18670	0.000645587	0.0131292	0.0106656	RPS27A/IRF1/UBB	3
BP	GO:0035872	nucleotide-binding domain, leucine rich repeat containing receptor signaling pathway	3/88	36/18670	0.000645587	0.0131292	0.0106656	RPS27A/UBB/NFKBIA	3
BP	GO:0052372	modulation by symbiont of entry into host	3/88	37/18670	0.000700166	0.0140531	0.0114162	IFITM1/CD74/IFITM2	3
BP	GO:0050863	regulation of T cell activation	7/88	314/18670	0.000705566	0.0140531	0.0114162	CD3E/CCL5/HLA-DPA1/IRF1/CD81/TGFB1/CD74	7
BP	GO:0050851	antigen receptor-mediated signaling pathway	7/88	316/18670	0.000732391	0.0144386	0.0117293	CD3E/HLA-DPA1/CD81/CD3G/PSME1/TRAC/PSMB10	7
BP	GO:0009615	response to virus	7/88	323/18670	0.000832714	0.0161684	0.0131345	IFITM1/CCL5/RPS15A/IRF1/DDX21/IFITM2/BNIP3L	7
BP	GO:0071453	cellular response to oxygen levels	6/88	234/18670	0.000836874	0.0161684	0.0131345	MALAT1/RPS27A/UBB/PSME1/BNIP3L/PSMB10	6
BP	GO:0050832	defense response to fungus	3/88	40/18670	0.000881271	0.0168576	0.0136944	S100A8/GAPDH/TGFB1	3
BP	GO:0060333	interferon-gamma-mediated signaling pathway	4/88	91/18670	0.000901161	0.017069	0.0138662	HLA-C/HLA-DPA1/IRF1/B2M	4
BP	GO:0019058	viral life cycle	7/88	328/18670	0.000910808	0.0170843	0.0138785	RPS27A/IFITM1/CCL5/CD81/UBB/CD74/IFITM2	7
BP	GO:0002819	regulation of adaptive immune response	5/88	160/18670	0.000959575	0.0178259	0.014481	HLA-C/IRF1/CD81/TGFB1/B2M	5
BP	GO:0015701	bicarbonate transport	3/88	42/18670	0.00101705	0.0187138	0.0152023	HBA1/HBB/HBA2	3
BP	GO:0042102	positive regulation of T cell proliferation	4/88	95/18670	0.00105819	0.0189299	0.0153778	CD3E/CCL5/HLA-DPA1/CD81	4
BP	GO:0060337	type I interferon signaling pathway	4/88	95/18670	0.00105819	0.0189299	0.0153778	IFITM1/HLA-C/IRF1/IFITM2	4
BP	GO:0071357	cellular response to type I interferon	4/88	95/18670	0.00105819	0.0189299	0.0153778	IFITM1/HLA-C/IRF1/IFITM2	4
BP	GO:0002474	antigen processing and presentation of peptide antigen via MHC class I	4/88	96/18670	0.00110027	0.0192584	0.0156447	HLA-C/PSME1/B2M/PSMB10	4
BP	GO:2001242	regulation of intrinsic apoptotic signaling pathway	5/88	165/18670	0.00110094	0.0192584	0.0156447	S100A8/RPL11/RPS7/UBB/CD74	5
BP	GO:1903362	regulation of cellular protein catabolic process	6/88	247/18670	0.00110646	0.0192584	0.0156447	RPL11/RPS7/RPL5/CD81/UBB/PSME1	6
BP	GO:0033632	regulation of cell-cell adhesion mediated by integrin	2/88	11/18670	0.00117515	0.0200031	0.0162496	CD3E/CCL5	2
BP	GO:0045060	negative thymic T cell selection	2/88	11/18670	0.00117515	0.0200031	0.0162496	CD3E/CD74	2
BP	GO:0002237	response to molecule of bacterial origin	7/88	343/18670	0.00118031	0.0200031	0.0162496	S100A8/JUND/CCL5/TGFB1/LITAF/B2M/NFKBIA	7
BP	GO:0034340	response to type I interferon	4/88	99/18670	0.00123352	0.0207232	0.0168346	IFITM1/HLA-C/IRF1/IFITM2	4
BP	GO:0002824	positive regulation of adaptive immune response based on somatic recombination of immune receptors built from immunoglobulin superfamily domains	4/88	100/18670	0.00128034	0.0213243	0.017323	HLA-C/CD81/TGFB1/B2M	4
BP	GO:0022409	positive regulation of cell-cell adhesion	6/88	255/18670	0.00130274	0.021512	0.0174754	CD3E/CCL5/HLA-DPA1/CD81/TGFB1/CD74	6
BP	GO:0030490	maturation of SSU-rRNA	3/88	46/18670	0.00132671	0.0217221	0.0176461	RPS28/RPS21/RPS8	3
BP	GO:0030098	lymphocyte differentiation	7/88	353/18670	0.00139227	0.0223664	0.0181695	RPL22/CD3E/IRF1/CD3G/TGFB1/CD74/B2M	7
BP	GO:0043383	negative T cell selection	2/88	12/18670	0.00140586	0.0223664	0.0181695	CD3E/CD74	2
BP	GO:1903909	regulation of receptor clustering	2/88	12/18670	0.00140586	0.0223664	0.0181695	CD81/TGFB1	2
BP	GO:0045058	T cell selection	3/88	47/18670	0.00141237	0.0223664	0.0181695	CD3E/CD3G/CD74	3
BP	GO:0002711	positive regulation of T cell mediated immunity	3/88	48/18670	0.00150143	0.0230726	0.0187432	HLA-C/CD81/B2M	3
BP	GO:2000059	negative regulation of ubiquitin-dependent protein catabolic process	3/88	48/18670	0.00150143	0.0230726	0.0187432	RPL11/RPS7/RPL5	3
BP	GO:0043488	regulation of mRNA stability	5/88	177/18670	0.00150279	0.0230726	0.0187432	RPS27A/UBB/PSME1/PSMB10/SET	5
BP	GO:0001666	response to hypoxia	7/88	359/18670	0.00153307	0.0230726	0.0187432	MALAT1/RPS27A/UBB/TGFB1/PSME1/BNIP3L/PSMB10	7
BP	GO:0002708	positive regulation of lymphocyte mediated immunity	4/88	105/18670	0.00153324	0.0230726	0.0187432	HLA-C/CD81/TGFB1/B2M	4
BP	GO:0002821	positive regulation of adaptive immune response	4/88	105/18670	0.00153324	0.0230726	0.0187432	HLA-C/CD81/TGFB1/B2M	4
BP	GO:0050821	protein stabilization	5/88	178/18670	0.00154056	0.0230726	0.0187432	RPL11/GAPDH/RPS7/PFN1/RPL5	5
BP	GO:1901796	regulation of signal transduction by p53 class mediator	5/88	180/18670	0.0016182	0.0240489	0.0195363	RPL11/RPS7/RPL5/UBB/CD74	5
BP	GO:0043487	regulation of RNA stability	5/88	183/18670	0.00174	0.0254007	0.0206344	RPS27A/UBB/PSME1/PSMB10/SET	5
BP	GO:0002429	immune response-activating cell surface receptor signaling pathway	8/88	473/18670	0.0017486	0.0254007	0.0206344	ACTB/CD3E/HLA-DPA1/CD81/CD3G/PSME1/TRAC/PSMB10	8
BP	GO:0002757	immune response-activating signal transduction	8/88	473/18670	0.0017486	0.0254007	0.0206344	ACTB/CD3E/HLA-DPA1/CD81/CD3G/PSME1/TRAC/PSMB10	8
BP	GO:0048146	positive regulation of fibroblast proliferation	3/88	51/18670	0.00178948	0.025694	0.0208727	S100A6/TGFB1/CD74	3
BP	GO:1903706	regulation of hemopoiesis	8/88	475/18670	0.00179539	0.025694	0.0208727	IRF1/TGFB1/CD74/PSME1/B2M/PSMB10/NFKBIA/KMT2E	8
BP	GO:0036293	response to decreased oxygen levels	7/88	370/18670	0.00181992	0.0258535	0.0210023	MALAT1/RPS27A/UBB/TGFB1/PSME1/BNIP3L/PSMB10	7
BP	GO:0009620	response to fungus	3/88	52/18670	0.00189261	0.0264965	0.0215246	S100A8/GAPDH/TGFB1	3
BP	GO:0051438	regulation of ubiquitin-protein transferase activity	3/88	52/18670	0.00189261	0.0264965	0.0215246	RPL11/RPS7/RPL5	3
BP	GO:0010935	regulation of macrophage cytokine production	2/88	14/18670	0.00192654	0.0267775	0.0217529	TGFB1/CD74	2
BP	GO:0070228	regulation of lymphocyte apoptotic process	3/88	53/18670	0.00199938	0.0275914	0.0224141	CCL5/CD3G/CD74	3
BP	GO:0050731	positive regulation of peptidyl-tyrosine phosphorylation	5/88	192/18670	0.00214587	0.0293258	0.023823	CD3E/CCL5/CD81/TGFB1/CD74	5
BP	GO:0016579	protein deubiquitination	6/88	283/18670	0.00220559	0.0293258	0.023823	ACTB/RPS27A/UBB/PSME1/PSMB10/NFKBIA	6
BP	GO:0002483	antigen processing and presentation of endogenous peptide antigen	2/88	15/18670	0.00221613	0.0293258	0.023823	HLA-C/B2M	2
BP	GO:0017014	protein nitrosylation	2/88	15/18670	0.00221613	0.0293258	0.023823	S100A8/GAPDH	2
BP	GO:0018119	peptidyl-cysteine S-nitrosylation	2/88	15/18670	0.00221613	0.0293258	0.023823	S100A8/GAPDH	2
BP	GO:0019885	antigen processing and presentation of endogenous peptide antigen via MHC class I	2/88	15/18670	0.00221613	0.0293258	0.023823	HLA-C/B2M	2
BP	GO:0031647	regulation of protein stability	6/88	284/18670	0.00224481	0.0295032	0.0239671	RPL11/GAPDH/RPS7/PFN1/RPL5/CD81	6
BP	GO:0002221	pattern recognition receptor signaling pathway	5/88	197/18670	0.00239915	0.031276	0.0254073	S100A8/RPS27A/IRF1/UBB/NFKBIA	5
BP	GO:0042743	hydrogen peroxide metabolic process	3/88	57/18670	0.00246369	0.031276	0.0254073	HBA1/HBB/HBA2	3
BP	GO:0061013	regulation of mRNA catabolic process	5/88	199/18670	0.00250632	0.031276	0.0254073	RPS27A/UBB/PSME1/PSMB10/SET	5
BP	GO:0002475	antigen processing and presentation via MHC class Ib	2/88	16/18670	0.00252498	0.031276	0.0254073	HLA-C/B2M	2
BP	GO:0002830	positive regulation of type 2 immune response	2/88	16/18670	0.00252498	0.031276	0.0254073	CD81/CD74	2
BP	GO:0010934	macrophage cytokine production	2/88	16/18670	0.00252498	0.031276	0.0254073	TGFB1/CD74	2
BP	GO:0033631	cell-cell adhesion mediated by integrin	2/88	16/18670	0.00252498	0.031276	0.0254073	CD3E/CCL5	2
BP	GO:0045116	protein neddylation	2/88	16/18670	0.00252498	0.031276	0.0254073	RPL11/RPL5	2
BP	GO:0043618	regulation of transcription from RNA polymerase II promoter in response to stress	4/88	121/18670	0.00257391	0.031276	0.0254073	RPS27A/UBB/PSME1/PSMB10	4
BP	GO:0046718	viral entry into host cell	4/88	121/18670	0.00257391	0.031276	0.0254073	IFITM1/CD81/CD74/IFITM2	4
BP	GO:0017001	antibiotic catabolic process	3/88	58/18670	0.0025893	0.031276	0.0254073	HBA1/HBB/HBA2	3
BP	GO:0031663	lipopolysaccharide-mediated signaling pathway	3/88	58/18670	0.0025893	0.031276	0.0254073	CCL5/TGFB1/NFKBIA	3
BP	GO:0070482	response to oxygen levels	7/88	394/18670	0.00259014	0.031276	0.0254073	MALAT1/RPS27A/UBB/TGFB1/PSME1/BNIP3L/PSMB10	7
BP	GO:0019730	antimicrobial humoral response	4/88	122/18670	0.00265171	0.0318205	0.0258496	S100A8/RPL39/GAPDH/RPL30	4
BP	GO:0045071	negative regulation of viral genome replication	3/88	59/18670	0.00271879	0.0324241	0.0263399	IFITM1/CCL5/IFITM2	3
BP	GO:0002703	regulation of leukocyte mediated immunity	5/88	205/18670	0.00284872	0.0337652	0.0274294	HLA-C/CD81/TGFB1/DDX21/B2M	5
BP	GO:0070646	protein modification by small protein removal	6/88	299/18670	0.00289857	0.0341466	0.0277392	ACTB/RPS27A/UBB/PSME1/PSMB10/NFKBIA	6
BP	GO:0043620	regulation of DNA-templated transcription in response to stress	4/88	127/18670	0.00306503	0.0356726	0.0289789	RPS27A/UBB/PSME1/PSMB10	4
BP	GO:0045727	positive regulation of translation	4/88	127/18670	0.00306503	0.0356726	0.0289789	RPS4X/RPL5/CCL5/EIF5A	4
BP	GO:0002753	cytoplasmic pattern recognition receptor signaling pathway	3/88	62/18670	0.00313102	0.0362223	0.0294254	RPS27A/UBB/NFKBIA	3
BP	GO:0051291	protein heterooligomerization	4/88	128/18670	0.00315268	0.0362558	0.0294526	HBA1/HBB/HBA2/CD74	4
BP	GO:1903050	regulation of proteolysis involved in cellular protein catabolic process	5/88	214/18670	0.00342415	0.0391447	0.0317995	RPL11/RPS7/RPL5/UBB/PSME1	5
BP	GO:0000028	ribosomal small subunit assembly	2/88	19/18670	0.00356522	0.0392948	0.0319214	RPS28/RPS10	2
BP	GO:0002544	chronic inflammatory response	2/88	19/18670	0.00356522	0.0392948	0.0319214	S100A8/CCL5	2
BP	GO:0002726	positive regulation of T cell cytokine production	2/88	19/18670	0.00356522	0.0392948	0.0319214	CD81/B2M	2
BP	GO:0046597	negative regulation of viral entry into host cell	2/88	19/18670	0.00356522	0.0392948	0.0319214	IFITM1/IFITM2	2
BP	GO:0046641	positive regulation of alpha-beta T cell proliferation	2/88	19/18670	0.00356522	0.0392948	0.0319214	CD3E/CD81	2
BP	GO:0061081	positive regulation of myeloid leukocyte cytokine production involved in immune response	2/88	19/18670	0.00356522	0.0392948	0.0319214	CD74/DDX21	2
BP	GO:0051187	cofactor catabolic process	3/88	65/18670	0.00357965	0.0392948	0.0319214	HBA1/HBB/HBA2	3
BP	GO:0044409	entry into host	4/88	134/18670	0.00371472	0.0405471	0.0329388	IFITM1/CD81/CD74/IFITM2	4
BP	GO:0006417	regulation of translation	7/88	424/18670	0.00388134	0.0419229	0.0340564	RPL10/GAPDH/RPS4X/RPL22/RPL5/CCL5/EIF5A	7
BP	GO:0042108	positive regulation of cytokine biosynthetic process	3/88	67/18670	0.00389945	0.0419229	0.0340564	CD3E/IRF1/CD74	3
BP	GO:0033630	positive regulation of cell adhesion mediated by integrin	2/88	20/18670	0.00394926	0.0419229	0.0340564	CD3E/CCL5	2
BP	GO:0042276	error-prone translesion synthesis	2/88	20/18670	0.00394926	0.0419229	0.0340564	RPS27A/UBB	2
BP	GO:0070987	error-free translesion synthesis	2/88	20/18670	0.00394926	0.0419229	0.0340564	RPS27A/UBB	2
BP	GO:0043903	regulation of interspecies interactions between organisms	5/88	222/18670	0.0040021	0.0422517	0.0343235	GAPDH/IFITM1/CCL5/CD74/IFITM2	5
BP	GO:0031343	positive regulation of cell killing	3/88	68/18670	0.00406567	0.0426895	0.0346791	GAPDH/HLA-C/B2M	3
BP	GO:0046631	alpha-beta T cell activation	4/88	138/18670	0.00412503	0.0430787	0.0349953	RPL22/CD3E/IRF1/CD81	4
BP	GO:0070227	lymphocyte apoptotic process	3/88	69/18670	0.00423614	0.0440011	0.0357446	CCL5/CD3G/CD74	3
BP	GO:1903311	regulation of mRNA metabolic process	6/88	324/18670	0.0042925	0.0443481	0.0360265	RPS27A/UBB/PSME1/SON/PSMB10/SET	6
BP	GO:0035455	response to interferon-alpha	2/88	21/18670	0.00435165	0.0447201	0.0363287	IFITM1/IFITM2	2
BP	GO:0002709	regulation of T cell mediated immunity	3/88	70/18670	0.00441089	0.0450891	0.0366285	HLA-C/CD81/B2M	3
BP	GO:0032496	response to lipopolysaccharide	6/88	330/18670	0.00469031	0.0476931	0.0387438	S100A8/JUND/CCL5/TGFB1/LITAF/NFKBIA	6
BP	GO:0000717	nucleotide-excision repair, DNA duplex unwinding	2/88	22/18670	0.00477221	0.0480322	0.0390193	RPS27A/UBB	2
BP	GO:1903051	negative regulation of proteolysis involved in cellular protein catabolic process	3/88	72/18670	0.00477339	0.0480322	0.0390193	RPL11/RPS7/RPL5	3
BP	GO:0002822	regulation of adaptive immune response based on somatic recombination of immune receptors built from immunoglobulin superfamily domains	4/88	145/18670	0.00491497	0.0492006	0.0399684	HLA-C/CD81/TGFB1/B2M	4
BP	GO:0061844	antimicrobial humoral immune response mediated by antimicrobial peptide	3/88	73/18670	0.00496119	0.0492435	0.0400033	RPL39/GAPDH/RPL30	3
BP	GO:0051251	positive regulation of lymphocyte activation	6/88	334/18670	0.00497023	0.0492435	0.0400033	CD3E/CCL5/HLA-DPA1/CD81/TGFB1/CD74	6
CC	GO:0022626	cytosolic ribosome	36/88	112/19717	1.33554e-59	2.20364e-57	1.36365e-57	RPL10/RPL34/RPL12/RPS12/RPL11/RPL28/RPS28/RPL8/RPL39/HBA1/RPL18/HBA2/RPS4X/RPL30/RPS7/RPL19/RPL41/RPS10/RPL37/RPL7A/RPS21/RPL22/RPL6/RPL35A/RPS8/RPL32/RPS13/RPS27A/RPL5/RPL36A/RPL14/RPL29/RPS15A/RPLP0/RPLP2/RPS29	36
CC	GO:0044391	ribosomal subunit	36/88	190/19717	3.26522e-50	2.69381e-48	1.66698e-48	RPL10/RPL34/RPL12/RPS12/RPL11/RPL28/RPS28/RPL8/RPL39/HBA1/RPL18/HBA2/RPS4X/RPL30/RPS7/RPL19/RPL41/RPS10/RPL37/RPL7A/RPS21/RPL22/RPL6/RPL35A/RPS8/RPL32/RPS13/RPS27A/RPL5/RPL36A/RPL14/RPL29/RPS15A/RPLP0/RPLP2/RPS29	36
CC	GO:0005840	ribosome	36/88	272/19717	3.28958e-44	1.80927e-42	1.11961e-42	RPL10/RPL34/RPL12/RPS12/RPL11/RPL28/RPS28/RPL8/RPL39/HBA1/RPL18/HBA2/RPS4X/RPL30/RPS7/RPL19/RPL41/RPS10/RPL37/RPL7A/RPS21/RPL22/RPL6/RPL35A/RPS8/RPL32/RPS13/RPS27A/RPL5/RPL36A/RPL14/RPL29/RPS15A/RPLP0/RPLP2/RPS29	36
CC	GO:0022625	cytosolic large ribosomal subunit	23/88	63/19717	3.12051e-39	1.28721e-37	7.96552e-38	RPL10/RPL34/RPL12/RPL11/RPL28/RPL8/RPL39/RPL18/RPL30/RPL19/RPL41/RPL37/RPL7A/RPL22/RPL6/RPL35A/RPL32/RPL5/RPL36A/RPL14/RPL29/RPLP0/RPLP2	23
CC	GO:0015934	large ribosomal subunit	23/88	121/19717	9.17084e-32	3.02638e-30	1.87278e-30	RPL10/RPL34/RPL12/RPL11/RPL28/RPL8/RPL39/RPL18/RPL30/RPL19/RPL41/RPL37/RPL7A/RPL22/RPL6/RPL35A/RPL32/RPL5/RPL36A/RPL14/RPL29/RPLP0/RPLP2	23
CC	GO:0042788	polysomal ribosome	14/88	32/19717	1.85759e-25	5.10838e-24	3.16116e-24	RPL11/RPS28/RPL8/RPL39/RPL18/RPL30/RPL19/RPL41/RPL7A/RPS21/RPL6/RPL32/RPL36A/RPS29	14
CC	GO:0005844	polysome	15/88	72/19717	1.49354e-21	3.52049e-20	2.17855e-20	RPL11/RPS28/RPL8/RPL39/RPL18/RPS4X/RPL30/RPL19/RPL41/RPL7A/RPS21/RPL6/RPL32/RPL36A/RPS29	15
CC	GO:0022627	cytosolic small ribosomal subunit	13/88	44/19717	5.12963e-21	1.05799e-19	6.54703e-20	RPS12/RPS28/HBA1/HBA2/RPS4X/RPS7/RPS10/RPS21/RPS8/RPS13/RPS27A/RPS15A/RPS29	13
CC	GO:0015935	small ribosomal subunit	13/88	72/19717	6.34409e-18	1.16308e-16	7.19739e-17	RPS12/RPS28/HBA1/HBA2/RPS4X/RPS7/RPS10/RPS21/RPS8/RPS13/RPS27A/RPS15A/RPS29	13
CC	GO:0005925	focal adhesion	21/88	405/19717	6.18999e-17	1.02135e-15	6.32031e-16	RPL12/RPL8/RPL18/ACTB/RPS4X/RPL30/RPS7/RPL19/RPS10/RPL7A/RPL22/RPL6/RPS8/RPS13/PFN1/RPL5/RPLP0/CD81/RPLP2/B2M/RPS29	21
CC	GO:0030055	cell-substrate junction	21/88	412/19717	8.74756e-17	1.31213e-15	8.11974e-16	RPL12/RPL8/RPL18/ACTB/RPS4X/RPL30/RPS7/RPL19/RPS10/RPL7A/RPL22/RPL6/RPS8/RPS13/PFN1/RPL5/RPLP0/CD81/RPLP2/B2M/RPS29	21
CC	GO:0042611	MHC protein complex	4/88	25/19717	4.36181e-06	5.99749e-05	3.71137e-05	HLA-C/HLA-DPA1/CD74/B2M	4
CC	GO:0030139	endocytic vesicle	9/88	303/19717	8.37686e-06	0.000106322	6.57939e-05	HBA1/HBB/HBA2/RPS27A/HLA-C/HLA-DPA1/UBB/CD74/B2M	9
CC	GO:0031838	haptoglobin-hemoglobin complex	3/88	11/19717	1.38128e-05	0.000162794	0.00010074	HBA1/HBB/HBA2	3
CC	GO:0005833	hemoglobin complex	3/88	12/19717	1.83576e-05	0.000201933	0.00012496	HBA1/HBB/HBA2	3
CC	GO:0005791	rough endoplasmic reticulum	5/88	85/19717	3.91085e-05	0.000403307	0.000249574	RPS28/RPL18/RPS21/RPL6/RPS29	5
CC	GO:0072562	blood microparticle	6/88	147/19717	5.08182e-05	0.000493236	0.000305224	HBA1/HBB/ACTB/HBA2/PFN1/TGFB1	6
CC	GO:0071682	endocytic vesicle lumen	3/88	20/19717	9.26978e-05	0.000849729	0.000525829	HBA1/HBB/HBA2	3
CC	GO:0014069	postsynaptic density	8/88	324/19717	0.000100159	0.000850041	0.000526022	RPL12/RPL8/RPL30/RPL6/RPS13/RPL14/RPLP0/EPB41	8
CC	GO:0030666	endocytic vesicle membrane	6/88	167/19717	0.000103035	0.000850041	0.000526022	RPS27A/HLA-C/HLA-DPA1/UBB/CD74/B2M	6
CC	GO:0032279	asymmetric synapse	8/88	328/19717	0.000109023	0.000856606	0.000530085	RPL12/RPL8/RPL30/RPL6/RPS13/RPL14/RPLP0/EPB41	8
CC	GO:0099572	postsynaptic specialization	8/88	348/19717	0.000163676	0.00117014	0.000724105	RPL12/RPL8/RPL30/RPL6/RPS13/RPL14/RPLP0/EPB41	8
CC	GO:0012507	ER to Golgi transport vesicle membrane	4/88	62/19717	0.000169605	0.00117014	0.000724105	HLA-C/HLA-DPA1/CD74/B2M	4
CC	GO:0098984	neuron to neuron synapse	8/88	350/19717	0.000170202	0.00117014	0.000724105	RPL12/RPL8/RPL30/RPL6/RPS13/RPL14/RPLP0/EPB41	8
CC	GO:0071556	integral component of lumenal side of endoplasmic reticulum membrane	3/88	29/19717	0.000288616	0.0018316	0.00113343	HLA-C/HLA-DPA1/CD74	3
CC	GO:0098553	lumenal side of endoplasmic reticulum membrane	3/88	29/19717	0.000288616	0.0018316	0.00113343	HLA-C/HLA-DPA1/CD74	3
CC	GO:0098576	lumenal side of membrane	3/88	34/19717	0.000465099	0.00284227	0.00175885	HLA-C/HLA-DPA1/CD74	3
CC	GO:0030134	COPII-coated ER to Golgi transport vesicle	4/88	93/19717	0.00079919	0.00470951	0.00291434	HLA-C/HLA-DPA1/CD74/B2M	4
CC	GO:0098562	cytoplasmic side of membrane	5/88	178/19717	0.00121298	0.00690143	0.00427074	RPS28/S100A6/EPB41/LITAF/RPS29	5
CC	GO:0030662	coated vesicle membrane	5/88	182/19717	0.0013385	0.00736176	0.0045556	HLA-C/HLA-DPA1/CD3G/CD74/B2M	5
CC	GO:0030660	Golgi-associated vesicle membrane	4/88	114/19717	0.0017014	0.00905585	0.00560394	HLA-C/HLA-DPA1/CD74/B2M	4
CC	GO:0098554	cytoplasmic side of endoplasmic reticulum membrane	2/88	15/19717	0.00199123	0.0102673	0.00635359	RPS28/RPS29	2
CC	GO:0042613	MHC class II protein complex	2/88	16/19717	0.0022691	0.0113455	0.00702082	HLA-DPA1/CD74	2
CC	GO:0036464	cytoplasmic ribonucleoprotein granule	5/88	212/19717	0.00260709	0.012652	0.00782933	RPL28/ACTB/RPS4X/RPL6/RPLP0	5
CC	GO:0035770	ribonucleoprotein granule	5/88	223/19717	0.00323946	0.0152717	0.00945045	RPL28/ACTB/RPS4X/RPL6/RPLP0	5
CC	GO:0030176	integral component of endoplasmic reticulum membrane	4/88	150/19717	0.00457608	0.0209737	0.0129789	HLA-C/HLA-DPA1/CD74/B2M	4
CC	GO:0031227	intrinsic component of endoplasmic reticulum membrane	4/88	158/19717	0.00549518	0.0245056	0.0151645	HLA-C/HLA-DPA1/CD74/B2M	4
CC	GO:0030867	rough endoplasmic reticulum membrane	2/88	26/19717	0.00597015	0.025923	0.0160417	RPS28/RPS29	2
CC	GO:0005741	mitochondrial outer membrane	4/88	178/19717	0.0083137	0.034294	0.0212218	RPS27A/ATP5MC2/UBB/BNIP3L	4
CC	GO:0005798	Golgi-associated vesicle	4/88	178/19717	0.0083137	0.034294	0.0212218	HLA-C/HLA-DPA1/CD74/B2M	4
CC	GO:0030135	coated vesicle	5/88	289/19717	0.00952656	0.0383386	0.0237247	HLA-C/HLA-DPA1/CD3G/CD74/B2M	5
CC	GO:0001772	immunological synapse	2/88	36/19717	0.0112438	0.0441721	0.0273346	CD3E/CD81	2
CC	GO:0031968	organelle outer membrane	4/88	201/19717	0.0125661	0.0482186	0.0298386	RPS27A/ATP5MC2/UBB/BNIP3L	4
CC	GO:0019867	outer membrane	4/88	203/19717	0.0129906	0.0487147	0.0301456	RPS27A/ATP5MC2/UBB/BNIP3L	4
MF	GO:0003735	structural constituent of ribosome	34/85	202/17696	1.87132e-44	3.89235e-42	3.2108e-42	RPL10/RPL34/RPL12/RPS12/RPL11/RPL28/RPS28/RPL8/RPL39/RPL18/RPS4X/RPL30/RPS7/RPL19/RPL41/RPS10/RPL37/RPL7A/RPS21/RPL22/RPL6/RPL35A/RPS8/RPL32/RPS13/RPS27A/RPL5/RPL36A/RPL14/RPL29/RPS15A/RPLP0/RPLP2/RPS29	34
MF	GO:0019843	rRNA binding	9/85	63/17696	1.68905e-11	1.75661e-09	1.44903e-09	RPL12/RPL11/RPL8/RPS4X/RPL37/RPS13/RPL5/RPLP0/DDX21	9
MF	GO:0048027	mRNA 5'-UTR binding	4/85	25/17696	5.80628e-06	0.000402569	0.000332078	RPS7/RPL41/RPS13/RPL5	4
MF	GO:0031720	haptoglobin binding	3/85	10/17696	1.25264e-05	0.000651373	0.000537317	HBA1/HBB/HBA2	3
MF	GO:0005344	oxygen carrier activity	3/85	14/17696	3.7472e-05	0.00155884	0.00128588	HBA1/HBB/HBA2	3
MF	GO:0055106	ubiquitin-protein transferase regulator activity	3/85	17/17696	6.92769e-05	0.0024016	0.00198108	RPL11/RPS7/RPL5	3
MF	GO:0045296	cadherin binding	8/85	331/17696	0.000189664	0.00563574	0.00464891	RPL34/RPL7A/RPL6/PFN1/RPL14/RPL29/FXYD5/CAPZA1	8
MF	GO:0050839	cell adhesion molecule binding	9/85	499/17696	0.000645736	0.0157395	0.0129835	RPL34/RPL7A/RPL6/PFN1/RPL14/RPL29/FXYD5/CD81/CAPZA1	9
MF	GO:0019825	oxygen binding	3/85	36/17696	0.000681038	0.0157395	0.0129835	HBA1/HBB/HBA2	3
MF	GO:0008097	5S rRNA binding	2/85	11/17696	0.0012193	0.0211345	0.0174338	RPL11/RPL5	2
MF	GO:0031386	protein tag	2/85	11/17696	0.0012193	0.0211345	0.0174338	RPS27A/UBB	2
MF	GO:0050786	RAGE receptor binding	2/85	11/17696	0.0012193	0.0211345	0.0174338	S100A8/S100A4	2
MF	GO:0047485	protein N-terminus binding	4/85	109/17696	0.00188022	0.0277137	0.022861	RPS21/EPB41/TGFB1/EIF5A	4
MF	GO:0004601	peroxidase activity	3/85	52/17696	0.00199461	0.0277137	0.022861	HBA1/HBB/HBA2	3
MF	GO:0050998	nitric-oxide synthase binding	2/85	14/17696	0.00199858	0.0277137	0.022861	ACTB/CD74	2
MF	GO:0016684	oxidoreductase activity, acting on peroxide as acceptor	3/85	56/17696	0.00246757	0.0320456	0.0264343	HBA1/HBB/HBA2	3
MF	GO:0023026	MHC class II protein complex binding	2/85	16/17696	0.00261911	0.0320456	0.0264343	CD81/CD74	2
